# Supplementary material for: Transcriptome Analysis of the Chrysanthemum Foliar Nematode, Aphelenchoides ritzemabosi (Aphelenchida: Aphelenchoididae)
Source: PLoS One. 2016 Nov 22;11(11):e0166877. doi: 10.1371/journal.pone.0166877 (PMC5119785; doi:10.1371/journal.pone.0166877)
Supplement: S2 File — (XLS) [file pone.0166877.s002.xls]

geneID	geneLength	YK_rawfragments(28491535)	YK_FPKM	Nr-ID	Nr-Score	Nr-Evalue	Nr-annotation	Nt-ID	Nt-Score	Nt-Evalue	Nt-annotation	Swissprot-ID	Swissprot-Score	Swissprot-Evalue	Swissprot-annotation	COG-Protein-or-Domain	COG-Score	COG-Evalue	COG-ID	COG-Function-Description	KO_id	KEGG-Evalue	KEGG-Score	KEGG-Gene	ko_definition	GO-BiologicalProcess	GO-MolecularFunction	Go-CellularComponent
CL1.Contig1_YK	3248	119	1.2859	gi|170572280|ref|XP_001892049.1|	59.7	1e-06	Variant SH3 domain containing protein [Brugia malayi] >gi|158603055|gb|EDP39137.1| Variant SH3 domain containing protein [Brugia malayi]	--	--	--	--	sp|Q9Z0R4|ITSN1_MOUSE	429	2e-119	Intersectin-1 OS=Mus musculus GN=Itsn1 PE=1 SV=2	NMB0700	71.2	1e-11	COG3468	Type V secretory pathway, adhesin AidA	K12472	9e-37	156	dre:795505	epidermal growth factor receptor substrate 15	GO:0044763;GO:0050794//regulation of cellular process	GO:0005515//protein binding	GO:0044464//cell part
CL1.Contig2_YK	3476	504	5.0890	gi|170572280|ref|XP_001892049.1|	105.5	2e-20	Variant SH3 domain containing protein [Brugia malayi] >gi|158603055|gb|EDP39137.1| Variant SH3 domain containing protein [Brugia malayi]	--	--	--	--	sp|Q9WVE9|ITSN1_RAT	425	4e-118	Intersectin-1 OS=Rattus norvegicus GN=Itsn1 PE=1 SV=1	NMB0700	71.2	1e-11	COG3468	Type V secretory pathway, adhesin AidA	K12472	1e-36	156	dre:795505	epidermal growth factor receptor substrate 15	GO:0044763;GO:0050794//regulation of cellular process	GO:0005488//binding	GO:0044464//cell part
CL10.Contig1_YK	658	17	0.9068	gi|397880790|gb|AFO67939.1|	300.8	3e-80	unc-49B protein [Toxocara canis]	gi|268574771|ref|XM_002642319.1|	93.7	1e-15	Caenorhabditis briggsae C. briggsae CBR-UNC-49 protein (Cbr-unc-49) mRNA, complete cds	sp|Q75NA5|GBRB_MUSDO	190	2e-48	Gamma-aminobutyric acid receptor subunit beta OS=Musca domestica GN=Rdl PE=1 SV=2	--	--	--	--	--	K05195	5e-69	260	cel:T21C12.1	glycine receptor alpha-3	GO:0006811//ion transport;GO:0007214//gamma-aminobutyric acid signaling pathway;GO:0007626//locomotory behavior;GO:0043058//regulation of backward locomotion	GO:0004890//GABA-A receptor activity;GO:0005230//extracellular ligand-gated ion channel activity	GO:0031594//neuromuscular junction;GO:0045211//postsynaptic membrane;GO:0030054//cell junction;GO:0005886//plasma membrane;GO:0016021//integral to membrane
CL10.Contig2_YK	1054	4	0.1332	gi|397880790|gb|AFO67939.1|	309.7	1e-82	unc-49B protein [Toxocara canis]	gi|268574771|ref|XM_002642319.1|	93.7	2e-15	Caenorhabditis briggsae C. briggsae CBR-UNC-49 protein (Cbr-unc-49) mRNA, complete cds	sp|Q75NA5|GBRB_MUSDO	191	2e-48	Gamma-aminobutyric acid receptor subunit beta OS=Musca domestica GN=Rdl PE=1 SV=2	--	--	--	--	--	K05195	8e-72	271	cel:T21C12.1	glycine receptor alpha-3	GO:0006811//ion transport;GO:0007214//gamma-aminobutyric acid signaling pathway;GO:0007626//locomotory behavior;GO:0043058//regulation of backward locomotion	GO:0004890//GABA-A receptor activity;GO:0005230//extracellular ligand-gated ion channel activity	GO:0031594//neuromuscular junction;GO:0045211//postsynaptic membrane;GO:0030054//cell junction;GO:0005886//plasma membrane;GO:0016021//integral to membrane
CL10.Contig3_YK	1593	23	0.5068	gi|397880790|gb|AFO67939.1|	606.3	1e-171	unc-49B protein [Toxocara canis]	gi|268574773|ref|XM_002642320.1|	101	1e-17	Caenorhabditis briggsae Hypothetical protein CBG18365 (CBG18365) mRNA, complete cds	sp|P25123|GBRB_DROME	339	1e-92	Gamma-aminobutyric acid receptor subunit beta OS=Drosophila melanogaster GN=Rdl PE=2 SV=3	--	--	--	--	--	K05195	7e-113	408	cel:T21C12.1	glycine receptor alpha-3	GO:0006810//transport;GO:0007214//gamma-aminobutyric acid signaling pathway;GO:0007626//locomotory behavior;GO:0043058//regulation of backward locomotion	GO:0005216//ion channel activity	GO:0031594//neuromuscular junction;GO:0045211//postsynaptic membrane
CL10.Contig4_YK	1989	3	0.0529	gi|397880790|gb|AFO67939.1|	615.1	4e-174	unc-49B protein [Toxocara canis]	gi|268574773|ref|XM_002642320.1|	101	1e-17	Caenorhabditis briggsae Hypothetical protein CBG18365 (CBG18365) mRNA, complete cds	sp|P25123|GBRB_DROME	340	7e-93	Gamma-aminobutyric acid receptor subunit beta OS=Drosophila melanogaster GN=Rdl PE=2 SV=3	--	--	--	--	--	K05195	7e-116	418	cel:T21C12.1	glycine receptor alpha-3	GO:0006810//transport;GO:0007214//gamma-aminobutyric acid signaling pathway;GO:0007626//locomotory behavior;GO:0043058//regulation of backward locomotion	GO:0005216//ion channel activity	GO:0031594//neuromuscular junction;GO:0045211//postsynaptic membrane
CL100.Contig1_YK	696	383	19.3141	gi|213513874|ref|NP_001133736.1|	82.0	2e-14	Acyl-CoA dehydrogenase family member 10 [Salmo salar] >gi|209155150|gb|ACI33807.1| Acyl-CoA dehydrogenase family member 10 [Salmo salar]	--	--	--	--	sp|Q6JQN1|ACD10_HUMAN	66.6	5e-11	Acyl-CoA dehydrogenase family member 10 OS=Homo sapiens GN=ACAD10 PE=2 SV=1	CC0244	63.5	3e-10	COG1011	Predicted hydrolase (HAD superfamily)	K00249	6e-15	81.3	cel:K09H11.1	acyl-CoA dehydrogenase [EC:1.3.99.3]	-	-	-
CL100.Contig2_YK	210	27	4.5126	--	--	--	--	--	--	--	--	--	--	--	--	--	--	--	--	--	--	--	--	--	--	-	-	-
CL1000.Contig1_YK	652	9	0.4845	gi|393911321|gb|EJD76259.1|	76.3	1e-12	hypothetical protein LOAG_16757 [Loa loa]	--	--	--	--	--	--	--	--	--	--	--	--	--	--	--	--	--	--	-	-	-
CL1000.Contig2_YK	1093	341	10.9501	gi|268572333|ref|XP_002641294.1|	105.9	3e-21	Hypothetical protein CBG05209 [Caenorhabditis briggsae]	--	--	--	--	sp|B5XAM2|ICT1_SALSA	88.2	3e-17	Peptidyl-tRNA hydrolase ICT1, mitochondrial OS=Salmo salar GN=ict1 PE=2 SV=1	mlr5097	63.2	8e-10	COG1186	Protein chain release factor B	K15033	5e-22	105	cbr:CBG05209	peptidyl-tRNA hydrolase ICT1 [EC:3.1.1.29]	-	-	-
CL1000.Contig3_YK	1045	222	7.4563	gi|268572333|ref|XP_002641294.1|	115.2	5e-24	Hypothetical protein CBG05209 [Caenorhabditis briggsae]	--	--	--	--	sp|B5XAM2|ICT1_SALSA	98.6	2e-20	Peptidyl-tRNA hydrolase ICT1, mitochondrial OS=Salmo salar GN=ict1 PE=2 SV=1	mlr5097	73.6	5e-13	COG1186	Protein chain release factor B	K15033	7e-25	115	cbr:CBG05209	peptidyl-tRNA hydrolase ICT1 [EC:3.1.1.29]	GO:0006412//translation	-	-
CL1000.Contig4_YK	548	13	0.8326	gi|393911321|gb|EJD76259.1|	81.3	2e-14	hypothetical protein LOAG_16757 [Loa loa]	--	--	--	--	--	--	--	--	YER120w	48.5	7e-06	COG5066	VAMP-associated protein involved in inositol metabolism	--	--	--	--	--	-	-	-
CL1001.Contig1_YK	181	7	1.3574	--	--	--	--	--	--	--	--	--	--	--	--	--	--	--	--	--	--	--	--	--	--	-	-	-
CL1002.Contig1_YK	617	1546	87.9445	gi|308501557|ref|XP_003112963.1|	296.6	5e-79	CRE-VHA-2 protein [Caenorhabditis remanei] >gi|308265264|gb|EFP09217.1| CRE-VHA-2 protein [Caenorhabditis remanei]	gi|392898437|ref|NM_067787.6|	206	9e-50	Caenorhabditis elegans Protein VHA-3 (vha-3) mRNA, complete cds	sp|P34546|VATL2_CAEEL	294	1e-79	V-type proton ATPase 16 kDa proteolipid subunit 2/3 OS=Caenorhabditis elegans GN=vha-2 PE=2 SV=2	SPAC1B3.14	195	5e-50	COG0636	F0F1-type ATP synthase, subunit c/Archaeal/vacuolar-type H+-ATPase, subunit K	K02155	4e-79	294	cel:Y38F2AL.4	V-type H+-transporting ATPase 16kDa proteolipid subunit [EC:3.6.3.14]	GO:0010940//positive regulation of necrotic cell death;GO:0040010//positive regulation of growth rate;GO:0006915//apoptotic process;GO:0043068//positive regulation of programmed cell death;GO:0040035//hermaphrodite genitalia development;GO:0018996//molting cycle, collagen and cuticulin-based cuticle;GO:0060142//regulation of syncytium formation by plasma membrane fusion;GO:0002119//nematode larva…	GO:0015078//hydrogen ion transmembrane transporter activity	GO:0016021//integral to membrane;GO:0000220//vacuolar proton-transporting V-type ATPase, V0 domain
CL1002.Contig2_YK	606	2012	116.5305	gi|308501557|ref|XP_003112963.1|	296.2	6e-79	CRE-VHA-2 protein [Caenorhabditis remanei] >gi|308265264|gb|EFP09217.1| CRE-VHA-2 protein [Caenorhabditis remanei]	gi|392898437|ref|NM_067787.6|	208	2e-50	Caenorhabditis elegans Protein VHA-3 (vha-3) mRNA, complete cds	sp|P34546|VATL2_CAEEL	295	5e-80	V-type proton ATPase 16 kDa proteolipid subunit 2/3 OS=Caenorhabditis elegans GN=vha-2 PE=2 SV=2	SPAC1B3.14	194	7e-50	COG0636	F0F1-type ATP synthase, subunit c/Archaeal/vacuolar-type H+-ATPase, subunit K	K02155	2e-79	295	cel:Y38F2AL.4	V-type H+-transporting ATPase 16kDa proteolipid subunit [EC:3.6.3.14]	GO:0010940//positive regulation of necrotic cell death;GO:0040010//positive regulation of growth rate;GO:0006915//apoptotic process;GO:0043068//positive regulation of programmed cell death;GO:0040035//hermaphrodite genitalia development;GO:0018996//molting cycle, collagen and cuticulin-based cuticle;GO:0060142//regulation of syncytium formation by plasma membrane fusion;GO:0002119//nematode larva…	GO:0015078//hydrogen ion transmembrane transporter activity	GO:0016021//integral to membrane;GO:0000220//vacuolar proton-transporting V-type ATPase, V0 domain
CL1003.Contig1_YK	4123	124	1.0556	gi|312075767|ref|XP_003140563.1|	836.6	0.0	TK protein kinase [Loa loa]	gi|308494988|ref|XM_003109635.1|	71.9	2e-08	Caenorhabditis remanei CRE-EGL-15 protein (Cre-egl-15) mRNA, complete cds	sp|Q10656|EGL15_CAEEL	623	1e-177	Myoblast growth factor receptor egl-15 OS=Caenorhabditis elegans GN=egl-15 PE=1 SV=1	YAR019c	85.9	5e-16	COG0515	Serine/threonine protein kinase	K04362	6e-113	410	tsp:Tsp_00617	fibroblast growth factor receptor 1 [EC:2.7.10.1]	GO:0007411//axon guidance;GO:0018991//oviposition;GO:0043652//engulfment of apoptotic cell;GO:0006898//receptor-mediated endocytosis;GO:0007517//muscle organ development;GO:0009792//embryo development ending in birth or egg hatching;GO:0006468//protein phosphorylation;GO:0002119//nematode larval development;GO:0030163//protein catabolic process;GO:0031344//regulation of cell projection organizati…	GO:0004672//protein kinase activity	GO:0005623//cell
CL1003.Contig2_YK	3964	116	1.0271	gi|393908757|gb|EFO23504.2|	828.5	0.0	TK/FGFR protein kinase [Loa loa]	gi|308494988|ref|XM_003109635.1|	71.9	2e-08	Caenorhabditis remanei CRE-EGL-15 protein (Cre-egl-15) mRNA, complete cds	sp|Q10656|EGL15_CAEEL	682	0.0	Myoblast growth factor receptor egl-15 OS=Caenorhabditis elegans GN=egl-15 PE=1 SV=1	YAR019c	85.9	5e-16	COG0515	Serine/threonine protein kinase	K04362	6e-113	410	tsp:Tsp_00617	fibroblast growth factor receptor 1 [EC:2.7.10.1]	GO:0007411//axon guidance;GO:0018991//oviposition;GO:0043652//engulfment of apoptotic cell;GO:0006898//receptor-mediated endocytosis;GO:0007517//muscle organ development;GO:0009792//embryo development ending in birth or egg hatching;GO:0006468//protein phosphorylation;GO:0002119//nematode larval development;GO:0030163//protein catabolic process;GO:0031344//regulation of cell projection organizati…	GO:0004672//protein kinase activity	GO:0005623//cell
CL1004.Contig1_YK	471	55	4.0985	gi|313244749|emb|CBY15465.1|	65.9	6e-10	unnamed protein product [Oikopleura dioica]	--	--	--	--	sp|Q71U00|SKP1_XENLA	55.1	6e-08	S-phase kinase-associated protein 1 OS=Xenopus laevis GN=skp1 PE=1 SV=3	SPBC409.05	48.5	5e-06	COG5201	SCF ubiquitin ligase, SKP1 component	K03094	6e-09	60.1	bmy:Bm1_00275	S-phase kinase-associated protein 1	GO:0043161//proteasomal ubiquitin-dependent protein catabolic process;GO:0040007//growth;GO:0048518;GO:0002164//larval development;GO:0051329//interphase of mitotic cell cycle;GO:0016567//protein ubiquitination;GO:0009790//embryo development;GO:0050794//regulation of cellular process;GO:0010171//body morphogenesis	GO:0003824//catalytic activity	GO:0044428//nuclear part;GO:0043234//protein complex
CL1004.Contig2_YK	425	6	0.4955	gi|313244749|emb|CBY15465.1|	65.9	6e-10	unnamed protein product [Oikopleura dioica]	--	--	--	--	sp|Q71U00|SKP1_XENLA	55.1	5e-08	S-phase kinase-associated protein 1 OS=Xenopus laevis GN=skp1 PE=1 SV=3	SPBC409.05	48.5	4e-06	COG5201	SCF ubiquitin ligase, SKP1 component	K03094	1e-08	58.5	bmy:Bm1_00275	S-phase kinase-associated protein 1	GO:0043161//proteasomal ubiquitin-dependent protein catabolic process;GO:0040007//growth;GO:0048518;GO:0002164//larval development;GO:0051329//interphase of mitotic cell cycle;GO:0016567//protein ubiquitination;GO:0009790//embryo development;GO:0050794//regulation of cellular process;GO:0010171//body morphogenesis	GO:0003824//catalytic activity	GO:0044428//nuclear part;GO:0043234//protein complex
CL1005.Contig1_YK	716	89	4.3628	gi|198426628|ref|XP_002122898.1|	75.1	3e-12	PREDICTED: uncharacterized protein LOC100180115 [Ciona intestinalis]	--	--	--	--	sp|Q6DD88|ATLA3_HUMAN	64.7	2e-10	Atlastin-3 OS=Homo sapiens GN=ATL3 PE=1 SV=1	--	--	--	--	--	--	--	--	--	--	-	-	-
CL1005.Contig2_YK	188	10	1.8669	--	--	--	--	--	--	--	--	--	--	--	--	--	--	--	--	--	--	--	--	--	--	-	-	-
CL1005.Contig3_YK	1494	1192	28.0033	gi|170589367|ref|XP_001899445.1|	146.0	5e-33	atlastin [Brugia malayi]	--	--	--	--	sp|Q9VC57|ATLAS_DROME	128	3e-29	Atlastin OS=Drosophila melanogaster GN=atl PE=1 SV=1	--	--	--	--	--	--	--	--	--	--	-	-	-
CL1006.Contig1_YK	340	26	2.6840	--	--	--	--	--	--	--	--	--	--	--	--	--	--	--	--	--	--	--	--	--	--	-	-	-
CL1006.Contig2_YK	385	41	3.7377	--	--	--	--	--	--	--	--	--	--	--	--	--	--	--	--	--	--	--	--	--	--	-	-	-
CL1007.Contig1_YK	945	213	7.9110	gi|341876114|gb|EGT32049.1|	150.2	1e-34	hypothetical protein CAEBREN_25857 [Caenorhabditis brenneri]	--	--	--	--	--	--	--	--	--	--	--	--	--	--	--	--	--	--	-	-	-
CL1007.Contig2_YK	942	201	7.4891	gi|341876114|gb|EGT32049.1|	151.4	6e-35	hypothetical protein CAEBREN_25857 [Caenorhabditis brenneri]	--	--	--	--	--	--	--	--	--	--	--	--	--	--	--	--	--	--	-	-	-
CL1007.Contig3_YK	998	350	12.3090	gi|341876114|gb|EGT32049.1|	141.4	7e-32	hypothetical protein CAEBREN_25857 [Caenorhabditis brenneri]	--	--	--	--	sp|Q5R5W2|TADBP_PONAB	54.3	4e-07	TAR DNA-binding protein 43 OS=Pongo abelii GN=TARDBP PE=2 SV=1	--	--	--	--	--	--	--	--	--	--	-	-	-
CL1008.Contig1_YK	2519	1345	18.7404	gi|393906970|gb|EJD74466.1|	542.0	6e-152	VHS domain-containing protein [Loa loa]	--	--	--	--	sp|Q0V8S0|HGS_BOVIN	428	3e-119	Hepatocyte growth factor-regulated tyrosine kinase substrate OS=Bos taurus GN=HGS PE=2 SV=1	YBR112c	71.6	6e-12	COG0457	FOG: TPR repeat	K12182	1e-152	541	bmy:Bm1_29500	hepatocyte growth factor-regulated tyrosine kinase substrate	GO:0040010//positive regulation of growth rate;GO:0008333//endosome to lysosome transport;GO:0000003//reproduction;GO:0018996//molting cycle, collagen and cuticulin-based cuticle;GO:0010171//body morphogenesis;GO:0002119//nematode larval development;GO:0040011//locomotion;GO:0009792//embryo development ending in birth or egg hatching;GO:0006914//autophagy	GO:0043130//ubiquitin binding	GO:0005829//cytosol;GO:0030141//secretory granule;GO:0005769//early endosome;GO:0033565//ESCRT-0 complex;GO:0010008//endosome membrane
CL1008.Contig2_YK	2468	528	7.5088	gi|393906970|gb|EJD74466.1|	543.5	2e-152	VHS domain-containing protein [Loa loa]	--	--	--	--	sp|Q0V8S0|HGS_BOVIN	428	2e-119	Hepatocyte growth factor-regulated tyrosine kinase substrate OS=Bos taurus GN=HGS PE=2 SV=1	YBR112c	66.2	2e-10	COG0457	FOG: TPR repeat	K12182	1e-152	541	bmy:Bm1_29500	hepatocyte growth factor-regulated tyrosine kinase substrate	GO:0040010//positive regulation of growth rate;GO:0008333//endosome to lysosome transport;GO:0000003//reproduction;GO:0018996//molting cycle, collagen and cuticulin-based cuticle;GO:0010171//body morphogenesis;GO:0002119//nematode larval development;GO:0040011//locomotion;GO:0009792//embryo development ending in birth or egg hatching;GO:0006914//autophagy	GO:0043130//ubiquitin binding	GO:0005829//cytosol;GO:0030141//secretory granule;GO:0005769//early endosome;GO:0033565//ESCRT-0 complex;GO:0010008//endosome membrane
CL1009.Contig1_YK	737	23	1.0953	gi|402593658|gb|EJW87585.1|	164.5	4e-39	hypothetical protein WUBG_01506 [Wuchereria bancrofti]	--	--	--	--	sp|P34276|YKJ2_CAEEL	145	1e-34	GILT-like protein C02D5.2 OS=Caenorhabditis elegans GN=C02D5.2 PE=3 SV=1	--	--	--	--	--	K08059	1e-18	93.6	bta:615930	interferon, gamma-inducible protein 30	-	-	-
CL1009.Contig2_YK	983	39	1.3925	gi|402593658|gb|EJW87585.1|	164.5	7e-39	hypothetical protein WUBG_01506 [Wuchereria bancrofti]	--	--	--	--	sp|P34276|YKJ2_CAEEL	150	5e-36	GILT-like protein C02D5.2 OS=Caenorhabditis elegans GN=C02D5.2 PE=3 SV=1	--	--	--	--	--	K08059	2e-18	93.6	bta:615930	interferon, gamma-inducible protein 30	-	-	-
CL1009.Contig3_YK	1010	37	1.2858	gi|402593658|gb|EJW87585.1|	164.5	7e-39	hypothetical protein WUBG_01506 [Wuchereria bancrofti]	--	--	--	--	sp|P34276|YKJ2_CAEEL	150	6e-36	GILT-like protein C02D5.2 OS=Caenorhabditis elegans GN=C02D5.2 PE=3 SV=1	--	--	--	--	--	K08059	2e-18	93.6	bta:615930	interferon, gamma-inducible protein 30	-	-	-
CL101.Contig1_YK	2425	1	0.0145	gi|341895339|gb|EGT51274.1|	135.2	1e-29	hypothetical protein CAEBREN_07616 [Caenorhabditis brenneri]	--	--	--	--	--	--	--	--	--	--	--	--	--	--	--	--	--	--	-	-	-
CL101.Contig2_YK	5080	2	0.0138	gi|392899406|ref|NP_001255294.1|	976.5	0.0	Protein UNC-82, isoform e [Caenorhabditis elegans] >gi|351018151|emb|CCD62055.1| Protein UNC-82, isoform e [Caenorhabditis elegans]	gi|312081027|ref|XM_003142804.1|	184	3e-42	Loa loa CAMK/CAMKL/NUAK protein kinase (LOAG_07271) mRNA, partial cds	sp|Q641K5|NUAK1_MOUSE	346	4e-94	NUAK family SNF1-like kinase 1 OS=Mus musculus GN=Nuak1 PE=2 SV=1	ECU01g0630	147	2e-34	COG0515	Serine/threonine protein kinase	K08800	2e-95	352	bfo:BRAFLDRAFT_215173	NUAK family, SNF1-like kinase [EC:2.7.11.1]	GO:0030239//myofibril assembly;GO:0019538//protein metabolic process	GO:0016773//phosphotransferase activity, alcohol group as acceptor;GO:0016301//kinase activity	-
CL101.Contig3_YK	5077	2	0.0138	gi|392899408|ref|NP_501186.5|	976.1	0.0	Protein UNC-82, isoform b [Caenorhabditis elegans] >gi|351018155|emb|CCD62059.1| Protein UNC-82, isoform b [Caenorhabditis elegans]	gi|312081027|ref|XM_003142804.1|	184	3e-42	Loa loa CAMK/CAMKL/NUAK protein kinase (LOAG_07271) mRNA, partial cds	sp|Q641K5|NUAK1_MOUSE	346	4e-94	NUAK family SNF1-like kinase 1 OS=Mus musculus GN=Nuak1 PE=2 SV=1	ECU01g0630	147	2e-34	COG0515	Serine/threonine protein kinase	K08800	2e-95	352	bfo:BRAFLDRAFT_215173	NUAK family, SNF1-like kinase [EC:2.7.11.1]	GO:0061203//striated muscle paramyosin thick filament assembly;GO:0071688//striated muscle myosin thick filament assembly;GO:0040011//locomotion;GO:0030163//protein catabolic process	GO:0008307//structural constituent of muscle;GO:0004672//protein kinase activity	GO:0031430//M band
CL101.Contig4_YK	2181	7	0.1126	gi|341895339|gb|EGT51274.1|	135.2	1e-29	hypothetical protein CAEBREN_07616 [Caenorhabditis brenneri]	--	--	--	--	--	--	--	--	--	--	--	--	--	--	--	--	--	--	-	-	-
CL101.Contig5_YK	5239	6	0.0402	gi|392899408|ref|NP_501186.5|	978.4	0.0	Protein UNC-82, isoform b [Caenorhabditis elegans] >gi|351018155|emb|CCD62059.1| Protein UNC-82, isoform b [Caenorhabditis elegans]	gi|312081027|ref|XM_003142804.1|	184	3e-42	Loa loa CAMK/CAMKL/NUAK protein kinase (LOAG_07271) mRNA, partial cds	sp|Q641K5|NUAK1_MOUSE	346	4e-94	NUAK family SNF1-like kinase 1 OS=Mus musculus GN=Nuak1 PE=2 SV=1	ECU01g0630	147	2e-34	COG0515	Serine/threonine protein kinase	K08800	2e-95	352	bfo:BRAFLDRAFT_215173	NUAK family, SNF1-like kinase [EC:2.7.11.1]	GO:0030239//myofibril assembly;GO:0019538//protein metabolic process	GO:0016773//phosphotransferase activity, alcohol group as acceptor;GO:0016301//kinase activity	-
CL101.Contig6_YK	4918	90	0.6423	gi|392899406|ref|NP_001255294.1|	974.2	0.0	Protein UNC-82, isoform e [Caenorhabditis elegans] >gi|351018151|emb|CCD62055.1| Protein UNC-82, isoform e [Caenorhabditis elegans]	gi|312081027|ref|XM_003142804.1|	184	3e-42	Loa loa CAMK/CAMKL/NUAK protein kinase (LOAG_07271) mRNA, partial cds	sp|Q641K5|NUAK1_MOUSE	346	3e-94	NUAK family SNF1-like kinase 1 OS=Mus musculus GN=Nuak1 PE=2 SV=1	ECU01g0630	147	2e-34	COG0515	Serine/threonine protein kinase	K08800	2e-95	352	bfo:BRAFLDRAFT_215173	NUAK family, SNF1-like kinase [EC:2.7.11.1]	GO:0030239//myofibril assembly;GO:0019538//protein metabolic process	GO:0016773//phosphotransferase activity, alcohol group as acceptor;GO:0016301//kinase activity	-
CL101.Contig7_YK	2263	3	0.0465	gi|392899418|ref|NP_501185.5|	137.5	3e-30	Protein UNC-82, isoform a [Caenorhabditis elegans] >gi|351018153|emb|CCD62057.1| Protein UNC-82, isoform a [Caenorhabditis elegans]	--	--	--	--	--	--	--	--	--	--	--	--	--	K12035	1e-06	55.8	dme:Dmel_CG15105	tripartite motif-containing protein 71	GO:0009987//cellular process	-	-
CL101.Contig8_YK	2019	30	0.5215	gi|392899418|ref|NP_501185.5|	137.9	2e-30	Protein UNC-82, isoform a [Caenorhabditis elegans] >gi|351018153|emb|CCD62057.1| Protein UNC-82, isoform a [Caenorhabditis elegans]	--	--	--	--	--	--	--	--	--	--	--	--	--	K12035	4e-06	54.3	dme:Dmel_CG15105	tripartite motif-containing protein 71	GO:0009987//cellular process	-	-
CL1010.Contig1_YK	188	7	1.3068	--	--	--	--	--	--	--	--	--	--	--	--	--	--	--	--	--	--	--	--	--	--	-	-	-
CL1011.Contig1_YK	751	11400	532.7814	gi|160347070|gb|ABX26127.1|	319.3	1e-85	ribosomal protein S9 [Haliotis discus discus]	gi|195015333|ref|XM_001984146.1|	83.8	1e-12	Drosophila grimshawi GH15146 (Dgri\GH15146), mRNA	sp|P29314|RS9_RAT	311	9e-85	40S ribosomal protein S9 OS=Rattus norvegicus GN=Rps9 PE=1 SV=4	SPAC24H6.07	277	2e-74	COG0522	Ribosomal protein S4 and related proteins	K02997	4e-85	314	nve:NEMVE_v1g237468	small subunit ribosomal protein S9e	GO:0000184//nuclear-transcribed mRNA catabolic process, nonsense-mediated decay;GO:0006415//translational termination;GO:0006413//translational initiation;GO:0006414//translational elongation;GO:0008284//positive regulation of cell proliferation;GO:0006417//regulation of translation;GO:0019083//viral transcription;GO:0006614//SRP-dependent cotranslational protein targeting to membrane	GO:0005515//protein binding;GO:0045182//translation regulator activity;GO:0003735//structural constituent of ribosome;GO:0019843//rRNA binding	GO:0005730//nucleolus;GO:0022627//cytosolic small ribosomal subunit
CL1012.Contig1_YK	2306	123	1.8721	gi|321478376|gb|EFX89333.1|	317.4	2e-84	hypothetical protein DAPPUDRAFT_40354 [Daphnia pulex]	--	--	--	--	sp|Q5M7Y0|C43BP_DANRE	229	2e-59	Collagen type IV alpha-3-binding protein OS=Danio rerio GN=col4a3bp PE=1 SV=2	--	--	--	--	--	K08283	6e-82	306	tca:659185	Goodpasture-antigen-binding protein kinase [EC:2.7.11.9]	-	-	-
CL1012.Contig2_YK	2339	78	1.1704	gi|321478376|gb|EFX89333.1|	314.3	1e-83	hypothetical protein DAPPUDRAFT_40354 [Daphnia pulex]	--	--	--	--	sp|Q5M7Y0|C43BP_DANRE	231	5e-60	Collagen type IV alpha-3-binding protein OS=Danio rerio GN=col4a3bp PE=1 SV=2	--	--	--	--	--	K08283	2e-80	301	tca:659185	Goodpasture-antigen-binding protein kinase [EC:2.7.11.9]	-	-	-
CL1012.Contig3_YK	1584	53	1.1744	gi|402591322|gb|EJW85252.1|	275.0	7e-72	hypothetical protein WUBG_03836 [Wuchereria bancrofti]	--	--	--	--	sp|Q9EQG9|C43BP_MOUSE	206	9e-53	Collagen type IV alpha-3-binding protein OS=Mus musculus GN=Col4a3bp PE=1 SV=1	--	--	--	--	--	K08283	1e-66	254	ame:409312	Goodpasture-antigen-binding protein kinase [EC:2.7.11.9]	-	-	-
CL1013.Contig1_YK	2971	44	0.5198	gi|393912098|gb|EFO25299.2|	303.9	3e-80	piwi domain-containing protein [Loa loa]	--	--	--	--	sp|Q21770|GCC7_CAEEL	198	5e-50	Germ cell-expressed protein R06C7.1 OS=Caenorhabditis elegans GN=R06C7.1 PE=2 SV=1	--	--	--	--	--	K11593	5e-40	167	cel:T07D3.7	eukaryotic translation initiation factor 2C	-	-	GO:0044424//intracellular part
CL1013.Contig2_YK	2865	14029	171.8645	gi|333440968|gb|AEF32759.1|	318.2	1e-84	WAGO-3 [Ascaris suum]	--	--	--	--	sp|Q21770|GCC7_CAEEL	188	7e-47	Germ cell-expressed protein R06C7.1 OS=Caenorhabditis elegans GN=R06C7.1 PE=2 SV=1	--	--	--	--	--	K11593	7e-41	170	cel:T07D3.7	eukaryotic translation initiation factor 2C	-	-	GO:0044424//intracellular part
CL1013.Contig3_YK	2923	65999	792.4880	gi|333440968|gb|AEF32759.1|	315.5	1e-83	WAGO-3 [Ascaris suum]	--	--	--	--	sp|Q6DCX2|AGO2_XENLA	189	4e-47	Protein argonaute-2 OS=Xenopus laevis GN=eif2c2 PE=2 SV=1	--	--	--	--	--	K11593	1e-46	189	xla:446823	eukaryotic translation initiation factor 2C	-	-	GO:0044424//intracellular part
CL1014.Contig1_YK	4851	694	5.0213	gi|393910429|gb|EFO23512.2|	152.5	2e-34	RasGEF domain-containing protein [Loa loa]	--	--	--	--	sp|F1M386|RPGF2_RAT	703	0.0	Rap guanine nucleotide exchange factor 2 OS=Rattus norvegicus GN=Rapgef2 PE=1 SV=2	--	--	--	--	--	K08018	0.0	1041	bmy:Bm1_36455	Rap guanine nucleotide exchange factor (GEF) 2	GO:0008544//epidermis development;GO:0018996//molting cycle, collagen and cuticulin-based cuticle;GO:0040002//collagen and cuticulin-based cuticle development;GO:0007165//signal transduction	GO:0005515//protein binding;GO:0017034//Rap guanyl-nucleotide exchange factor activity	GO:0060102//collagen and cuticulin-based cuticle extracellular matrix
CL1014.Contig2_YK	4799	56	0.4096	gi|393910429|gb|EFO23512.2|	152.5	2e-34	RasGEF domain-containing protein [Loa loa]	--	--	--	--	sp|F1M386|RPGF2_RAT	703	0.0	Rap guanine nucleotide exchange factor 2 OS=Rattus norvegicus GN=Rapgef2 PE=1 SV=2	--	--	--	--	--	K08018	0.0	1041	bmy:Bm1_36455	Rap guanine nucleotide exchange factor (GEF) 2	GO:0008544//epidermis development;GO:0018996//molting cycle, collagen and cuticulin-based cuticle;GO:0040002//collagen and cuticulin-based cuticle development;GO:0007165//signal transduction	GO:0005515//protein binding;GO:0017034//Rap guanyl-nucleotide exchange factor activity	GO:0060102//collagen and cuticulin-based cuticle extracellular matrix
CL1015.Contig1_YK	446	23	1.8100	gi|341901522|gb|EGT57457.1|	101.3	1e-20	hypothetical protein CAEBREN_00601 [Caenorhabditis brenneri]	--	--	--	--	sp|Q9DCV4|RMD1_MOUSE	79.0	4e-15	Regulator of microtubule dynamics protein 1 OS=Mus musculus GN=Rmdn1 PE=2 SV=2	--	--	--	--	--	--	--	--	--	--	-	-	-
CL1015.Contig2_YK	989	1266	44.9285	gi|341901522|gb|EGT57457.1|	257.3	8e-67	hypothetical protein CAEBREN_00601 [Caenorhabditis brenneri]	--	--	--	--	sp|Q4G069|RMD1_RAT	181	2e-45	Regulator of microtubule dynamics protein 1 OS=Rattus norvegicus GN=Rmdn1 PE=2 SV=1	--	--	--	--	--	--	--	--	--	--	-	-	-
CL1016.Contig1_YK	1152	15	0.4570	gi|72001337|ref|NP_001024265.1|	314.7	5e-84	Protein NPR-5, isoform b [Caenorhabditis elegans] >gi|351062490|emb|CCD70460.1| Protein NPR-5, isoform b [Caenorhabditis elegans]	--	--	--	--	sp|P49683|PRLHR_HUMAN	92.4	2e-18	Prolactin-releasing peptide receptor OS=Homo sapiens GN=PRLHR PE=1 SV=3	--	--	--	--	--	K04209	2e-31	137	tsp:Tsp_06966	neuropeptide Y receptor, invertebrate	GO:0007165//signal transduction	GO:0004871//signal transducer activity	-
CL1016.Contig2_YK	1953	205	3.6841	gi|72001337|ref|NP_001024265.1|	471.5	7e-131	Protein NPR-5, isoform b [Caenorhabditis elegans] >gi|351062490|emb|CCD70460.1| Protein NPR-5, isoform b [Caenorhabditis elegans]	--	--	--	--	sp|P49683|PRLHR_HUMAN	149	2e-35	Prolactin-releasing peptide receptor OS=Homo sapiens GN=PRLHR PE=1 SV=3	--	--	--	--	--	K04209	1e-53	211	tsp:Tsp_06966	neuropeptide Y receptor, invertebrate	GO:0007165//signal transduction	GO:0004930//G-protein coupled receptor activity	-
CL1017.Contig1_YK	1280	108	2.9614	gi|393909021|gb|EFO27863.2|	74.7	1e-11	hypothetical protein LOAG_00625 [Loa loa]	--	--	--	--	--	--	--	--	--	--	--	--	--	--	--	--	--	--	-	-	-
CL1017.Contig2_YK	1346	425	11.0823	gi|393909021|gb|EFO27863.2|	74.7	1e-11	hypothetical protein LOAG_00625 [Loa loa]	--	--	--	--	--	--	--	--	--	--	--	--	--	--	--	--	--	--	-	-	-
CL1018.Contig1_YK	2203	896	14.2751	gi|308502930|ref|XP_003113649.1|	252.7	2e-148	hypothetical protein CRE_26337 [Caenorhabditis remanei] >gi|308263608|gb|EFP07561.1| hypothetical protein CRE_26337 [Caenorhabditis remanei]	--	--	--	--	sp|A8KBL7|MEL2A_DANRE	265	4e-70	Methyltransferase-like protein 2-A OS=Danio rerio GN=mettl2a PE=2 SV=1	SPAC2C4.06c	192	2e-48	COG0144	tRNA and rRNA cytosine-C5-methylases	K15264	8e-148	288	cbr:CBG20899	putative methyltransferase [EC:2.1.1.-]	-	-	-
CL1018.Contig2_YK	1334	185	4.8674	gi|341885000|gb|EGT40935.1|	329.3	2e-88	hypothetical protein CAEBREN_03646 [Caenorhabditis brenneri]	--	--	--	--	sp|Q9W4M9|NSUN2_DROME	73.9	7e-13	tRNA (cytosine(34)-C(5))-methyltransferase OS=Drosophila melanogaster GN=CG6133 PE=2 SV=1	SPAC2C4.06c	202	8e-52	COG0144	tRNA and rRNA cytosine-C5-methylases	K15264	4e-84	312	cel:Y53F4B.4	putative methyltransferase [EC:2.1.1.-]	-	-	-
CL1019.Contig1_YK	2508	19	0.2659	gi|17534555|ref|NP_494921.1|	145.6	1e-32	Protein F59A6.5 [Caenorhabditis elegans] >gi|351062496|emb|CCD70465.1| Protein F59A6.5 [Caenorhabditis elegans]	--	--	--	--	sp|P10587|MYH11_CHICK	119	3e-26	Myosin-11 OS=Gallus gallus GN=MYH11 PE=1 SV=4	aq_1006	94.7	7e-19	COG0419	ATPase involved in DNA repair	K10352	9e-26	119	tgu:100230210	myosin heavy chain	-	-	-
CL1019.Contig2_YK	2223	926	14.6203	gi|242023467|ref|XP_002432155.1|	57.4	3e-06	conserved hypothetical protein [Pediculus humanus corporis] >gi|212517537|gb|EEB19417.1| conserved hypothetical protein [Pediculus humanus corporis]	--	--	--	--	sp|P10587|MYH11_CHICK	105	4e-22	Myosin-11 OS=Gallus gallus GN=MYH11 PE=1 SV=4	aq_1006	85.1	5e-16	COG0419	ATPase involved in DNA repair	K10352	2e-22	108	tgu:100230210	myosin heavy chain	-	-	-
CL1019.Contig3_YK	2259	35	0.5438	gi|242023467|ref|XP_002432155.1|	58.9	1e-06	conserved hypothetical protein [Pediculus humanus corporis] >gi|212517537|gb|EEB19417.1| conserved hypothetical protein [Pediculus humanus corporis]	--	--	--	--	sp|P10587|MYH11_CHICK	105	4e-22	Myosin-11 OS=Gallus gallus GN=MYH11 PE=1 SV=4	aq_1006	85.9	3e-16	COG0419	ATPase involved in DNA repair	K10352	2e-22	108	tgu:100230210	myosin heavy chain	-	-	-
CL1019.Contig4_YK	2544	1324	18.2665	gi|17534555|ref|NP_494921.1|	147.9	2e-33	Protein F59A6.5 [Caenorhabditis elegans] >gi|351062496|emb|CCD70465.1| Protein F59A6.5 [Caenorhabditis elegans]	--	--	--	--	sp|P10587|MYH11_CHICK	120	2e-26	Myosin-11 OS=Gallus gallus GN=MYH11 PE=1 SV=4	aq_1006	94.7	7e-19	COG0419	ATPase involved in DNA repair	K10352	5e-26	120	tgu:100230210	myosin heavy chain	-	-	-
CL102.Contig10_YK	5107	14	0.0962	gi|393911379|gb|EJD76283.1|	821.6	0.0	hypothetical protein LOAG_16747 [Loa loa]	--	--	--	--	sp|Q86X10|RLGPB_HUMAN	243	2e-63	Ral GTPase-activating protein subunit beta OS=Homo sapiens GN=RALGAPB PE=1 SV=1	--	--	--	--	--	--	--	--	--	--	GO:0008340//determination of adult lifespan	-	-
CL102.Contig11_YK	4872	38	0.2738	gi|393911379|gb|EJD76283.1|	812.8	0.0	hypothetical protein LOAG_16747 [Loa loa]	--	--	--	--	sp|Q86X10|RLGPB_HUMAN	296	4e-79	Ral GTPase-activating protein subunit beta OS=Homo sapiens GN=RALGAPB PE=1 SV=1	--	--	--	--	--	--	--	--	--	--	GO:0008340//determination of adult lifespan	-	-
CL102.Contig12_YK	4453	28	0.2207	gi|393911379|gb|EJD76283.1|	731.9	0.0	hypothetical protein LOAG_16747 [Loa loa]	--	--	--	--	sp|Q86X10|RLGPB_HUMAN	248	9e-65	Ral GTPase-activating protein subunit beta OS=Homo sapiens GN=RALGAPB PE=1 SV=1	--	--	--	--	--	--	--	--	--	--	GO:0008340//determination of adult lifespan	-	-
CL102.Contig1_YK	4953	11	0.0779	gi|393911379|gb|EJD76283.1|	798.1	0.0	hypothetical protein LOAG_16747 [Loa loa]	--	--	--	--	sp|Q86X10|RLGPB_HUMAN	243	2e-63	Ral GTPase-activating protein subunit beta OS=Homo sapiens GN=RALGAPB PE=1 SV=1	--	--	--	--	--	--	--	--	--	--	GO:0008340//determination of adult lifespan	-	-
CL102.Contig2_YK	4534	22	0.1703	gi|393911379|gb|EJD76283.1|	717.2	0.0	hypothetical protein LOAG_16747 [Loa loa]	--	--	--	--	sp|Q86X10|RLGPB_HUMAN	186	3e-46	Ral GTPase-activating protein subunit beta OS=Homo sapiens GN=RALGAPB PE=1 SV=1	--	--	--	--	--	--	--	--	--	--	GO:0008340//determination of adult lifespan	-	-
CL102.Contig3_YK	4563	20	0.1538	gi|393911379|gb|EJD76283.1|	118.2	4e-24	hypothetical protein LOAG_16747 [Loa loa]	--	--	--	--	sp|Q86X10|RLGPB_HUMAN	186	3e-46	Ral GTPase-activating protein subunit beta OS=Homo sapiens GN=RALGAPB PE=1 SV=1	--	--	--	--	--	--	--	--	--	--	GO:0008340//determination of adult lifespan	-	-
CL102.Contig4_YK	4717	22	0.1637	gi|393911379|gb|EJD76283.1|	141.7	3e-31	hypothetical protein LOAG_16747 [Loa loa]	--	--	--	--	sp|Q86X10|RLGPB_HUMAN	186	3e-46	Ral GTPase-activating protein subunit beta OS=Homo sapiens GN=RALGAPB PE=1 SV=1	--	--	--	--	--	--	--	--	--	--	GO:0008340//determination of adult lifespan	-	-
CL102.Contig5_YK	5290	14	0.0929	gi|393911379|gb|EJD76283.1|	141.7	4e-31	hypothetical protein LOAG_16747 [Loa loa]	--	--	--	--	sp|Q86X10|RLGPB_HUMAN	243	3e-63	Ral GTPase-activating protein subunit beta OS=Homo sapiens GN=RALGAPB PE=1 SV=1	--	--	--	--	--	--	--	--	--	--	GO:0008340//determination of adult lifespan	-	-
CL102.Contig6_YK	5026	14	0.0978	gi|393911379|gb|EJD76283.1|	836.3	0.0	hypothetical protein LOAG_16747 [Loa loa]	--	--	--	--	sp|Q86X10|RLGPB_HUMAN	305	7e-82	Ral GTPase-activating protein subunit beta OS=Homo sapiens GN=RALGAPB PE=1 SV=1	--	--	--	--	--	--	--	--	--	--	GO:0008340//determination of adult lifespan	-	-
CL102.Contig7_YK	5136	11	0.0752	gi|393911379|gb|EJD76283.1|	118.2	4e-24	hypothetical protein LOAG_16747 [Loa loa]	--	--	--	--	sp|Q86X10|RLGPB_HUMAN	243	2e-63	Ral GTPase-activating protein subunit beta OS=Homo sapiens GN=RALGAPB PE=1 SV=1	--	--	--	--	--	--	--	--	--	--	GO:0008340//determination of adult lifespan	-	-
CL102.Contig8_YK	4380	21	0.1683	gi|393911379|gb|EJD76283.1|	693.7	0.0	hypothetical protein LOAG_16747 [Loa loa]	--	--	--	--	sp|Q86X10|RLGPB_HUMAN	186	3e-46	Ral GTPase-activating protein subunit beta OS=Homo sapiens GN=RALGAPB PE=1 SV=1	--	--	--	--	--	--	--	--	--	--	GO:0008340//determination of adult lifespan	-	-
CL102.Contig9_YK	4299	99	0.8083	gi|393911379|gb|EJD76283.1|	708.4	0.0	hypothetical protein LOAG_16747 [Loa loa]	--	--	--	--	sp|Q86X10|RLGPB_HUMAN	239	5e-62	Ral GTPase-activating protein subunit beta OS=Homo sapiens GN=RALGAPB PE=1 SV=1	--	--	--	--	--	--	--	--	--	--	GO:0008340//determination of adult lifespan	-	-
CL1020.Contig1_YK	211	9	1.4971	--	--	--	--	--	--	--	--	--	--	--	--	--	--	--	--	--	--	--	--	--	--	-	-	-
CL1021.Contig1_YK	949	28	1.0356	--	--	--	--	--	--	--	--	--	--	--	--	--	--	--	--	--	--	--	--	--	--	-	-	-
CL1021.Contig2_YK	885	73	2.8951	--	--	--	--	--	--	--	--	--	--	--	--	--	--	--	--	--	--	--	--	--	--	-	-	-
CL1022.Contig1_YK	636	8	0.4415	--	--	--	--	--	--	--	--	--	--	--	--	--	--	--	--	--	--	--	--	--	--	-	-	-
CL1022.Contig2_YK	595	20	1.1798	--	--	--	--	--	--	--	--	--	--	--	--	--	--	--	--	--	--	--	--	--	--	-	-	-
CL1022.Contig3_YK	545	10	0.6440	--	--	--	--	--	--	--	--	--	--	--	--	--	--	--	--	--	--	--	--	--	--	-	-	-
CL1023.Contig1_YK	1426	789	19.4197	gi|402590049|gb|EJW83980.1|	349.4	2e-94	dolichyl-P-Man:Man5GlcNAc2-PP-dolichyl mannosyltransferase [Wuchereria bancrofti]	--	--	--	--	sp|Q8K2A8|ALG3_MOUSE	320	5e-87	Dol-P-Man:Man(5)GlcNAc(2)-PP-Dol alpha-1,3-mannosyltransferase OS=Mus musculus GN=Alg3 PE=2 SV=2	--	--	--	--	--	K03845	1e-92	341	cbr:CBG20997	alpha-1,3-mannosyltransferase [EC:2.4.1.258]	-	-	-
CL1023.Contig2_YK	830	39	1.6492	gi|402590049|gb|EJW83980.1|	194.1	6e-48	dolichyl-P-Man:Man5GlcNAc2-PP-dolichyl mannosyltransferase [Wuchereria bancrofti]	--	--	--	--	sp|Q8K2A8|ALG3_MOUSE	189	5e-48	Dol-P-Man:Man(5)GlcNAc(2)-PP-Dol alpha-1,3-mannosyltransferase OS=Mus musculus GN=Alg3 PE=2 SV=2	--	--	--	--	--	K03845	1e-48	193	cbr:CBG20997	alpha-1,3-mannosyltransferase [EC:2.4.1.258]	-	-	-
CL1024.Contig1_YK	1388	101	2.5540	gi|312070558|ref|XP_003138202.1|	100.5	2e-19	hypothetical protein LOAG_02617 [Loa loa] >gi|307766633|gb|EFO25867.1| hypothetical protein LOAG_02617 [Loa loa]	--	--	--	--	--	--	--	--	--	--	--	--	--	--	--	--	--	--	-	-	-
CL1024.Contig2_YK	1337	22	0.5775	gi|312070558|ref|XP_003138202.1|	100.5	2e-19	hypothetical protein LOAG_02617 [Loa loa] >gi|307766633|gb|EFO25867.1| hypothetical protein LOAG_02617 [Loa loa]	--	--	--	--	--	--	--	--	--	--	--	--	--	--	--	--	--	--	-	-	-
CL1025.Contig1_YK	157	9	2.0120	--	--	--	--	--	--	--	--	--	--	--	--	--	--	--	--	--	--	--	--	--	--	-	-	-
CL1025.Contig2_YK	1744	431	8.6739	--	--	--	--	--	--	--	--	--	--	--	--	--	--	--	--	--	--	--	--	--	--	-	-	-
CL1025.Contig3_YK	1876	1151	21.5341	--	--	--	--	--	--	--	--	--	--	--	--	--	--	--	--	--	--	--	--	--	--	-	-	-
CL1026.Contig1_YK	681	19	0.9792	gi|341899294|gb|EGT55229.1|	137.5	5e-31	hypothetical protein CAEBREN_29140 [Caenorhabditis brenneri]	gi|226479839|emb|FN317485.1|	83.8	1e-12	Schistosoma japonicum isolate Anhui full length mRNA clone SJFCE1311|FSE001-P00003-K05, complete sequence	sp|Q6NVU2|PPIG_XENTR	120	2e-27	Serine/threonine-protein phosphatase PP1-gamma catalytic subunit OS=Xenopus tropicalis GN=ppp1cc PE=2 SV=1	YER133w	122	4e-28	COG0639	Diadenosine tetraphosphatase and related serine/threonine protein phosphatases	K01090	2e-31	136	cel:C05A2.1	protein phosphatase [EC:3.1.3.16]	GO:0046822//regulation of nucleocytoplasmic transport;GO:0030512//negative regulation of transforming growth factor beta receptor signaling pathway;GO:0000236//mitotic prometaphase;GO:0019433//triglyceride catabolic process;GO:0005975//carbohydrate metabolic process;GO:0044281//small molecule metabolic process;GO:0006470//protein dephosphorylation;GO:0030182//neuron differentiation	GO:0019901//protein kinase binding;GO:0004722//protein serine/threonine phosphatase activity	GO:0043197//dendritic spine;GO:0005730//nucleolus;GO:0005829//cytosol;GO:0005741//mitochondrial outer membrane;GO:0000776//kinetochore;GO:0072357//PTW/PP1 phosphatase complex;GO:0070688//MLL5-L complex
CL1026.Contig2_YK	1669	532	11.1877	gi|268558354|ref|XP_002637167.1|	496.9	1e-138	C. briggsae CBR-PPH-1 protein [Caenorhabditis briggsae]	gi|226479839|emb|FN317485.1|	83.8	3e-12	Schistosoma japonicum isolate Anhui full length mRNA clone SJFCE1311|FSE001-P00003-K05, complete sequence	sp|Q6NVU2|PPIG_XENTR	446	9e-125	Serine/threonine-protein phosphatase PP1-gamma catalytic subunit OS=Xenopus tropicalis GN=ppp1cc PE=2 SV=1	YER133w	436	4e-122	COG0639	Diadenosine tetraphosphatase and related serine/threonine protein phosphatases	K01090	2e-139	496	cel:C05A2.1	protein phosphatase [EC:3.1.3.16]	GO:0001525//angiogenesis;GO:0046822//regulation of nucleocytoplasmic transport;GO:0030512//negative regulation of transforming growth factor beta receptor signaling pathway;GO:0000236//mitotic prometaphase;GO:0007084//mitotic nuclear envelope reassembly;GO:0051301//cell division;GO:0005977//glycogen metabolic process;GO:0019433//triglyceride catabolic process;GO:0044281//small molecule metabolic …	GO:0019901//protein kinase binding;GO:0046872//metal ion binding;GO:0004722//protein serine/threonine phosphatase activity	GO:0043197//dendritic spine;GO:0016607//nuclear speck;GO:0000777//condensed chromosome kinetochore;GO:0005730//nucleolus;GO:0005829//cytosol;GO:0005741//mitochondrial outer membrane;GO:0072357//PTW/PP1 phosphatase complex;GO:0032154//cleavage furrow;GO:0030496//midbody;GO:0070688//MLL5-L complex
CL1027.Contig1_YK	1583	832	18.4470	gi|393912033|gb|EFO26573.2|	506.5	1e-141	O-glycosyl hydrolase family 30 protein [Loa loa]	--	--	--	--	sp|P17439|GLCM_MOUSE	411	2e-114	Glucosylceramidase OS=Mus musculus GN=Gba PE=1 SV=1	STM4426	217	5e-56	COG5520	O-Glycosyl hydrolase	K01201	3e-129	462	cel:Y4C6B.6	glucosylceramidase [EC:3.2.1.45]	GO:0008152//metabolic process	GO:0016787//hydrolase activity	-
CL1027.Contig2_YK	285	11	1.3547	--	--	--	--	--	--	--	--	--	--	--	--	--	--	--	--	--	--	--	--	--	--	-	-	-
CL1028.Contig1_YK	767	72	3.2947	--	--	--	--	--	--	--	--	--	--	--	--	--	--	--	--	--	--	--	--	--	--	-	-	-
CL1028.Contig2_YK	1970	2165	38.5723	gi|402588192|gb|EJW82126.1|	230.3	2e-58	hypothetical protein WUBG_06965 [Wuchereria bancrofti]	--	--	--	--	sp|Q568Z9|PHYIP_RAT	119	3e-26	Phytanoyl-CoA hydroxylase-interacting protein OS=Rattus norvegicus GN=Phyhip PE=2 SV=1	--	--	--	--	--	--	--	--	--	--	-	-	-
CL1029.Contig1_YK	1954	1728	31.0387	gi|392886608|ref|NP_001021678.3|	194.9	1e-47	Protein GEI-17, isoform f [Caenorhabditis elegans] >gi|371571121|emb|CAD98730.3| Protein GEI-17, isoform f [Caenorhabditis elegans]	--	--	--	--	sp|Q94361|GEI17_CAEEL	194	5e-49	E3 SUMO-protein ligase gei-17 OS=Caenorhabditis elegans GN=gei-17 PE=1 SV=4	--	--	--	--	--	K04706	2e-47	191	cel:W10D5.3	E3 SUMO-protein ligase PIAS1 [EC:6.3.2.-]	-	-	-
CL1029.Contig2_YK	718	48	2.3464	gi|125808353|ref|XP_001360724.1|	55.1	3e-06	GA10635 [Drosophila pseudoobscura pseudoobscura] >gi|54635896|gb|EAL25299.1| GA10635 [Drosophila pseudoobscura pseudoobscura]	--	--	--	--	--	--	--	--	--	--	--	--	--	--	--	--	--	--	-	-	-
CL103.Contig1_YK	1929	11	0.2001	gi|268577409|ref|XP_002643687.1|	131.7	1e-28	C. briggsae CBR-SUP-10 protein [Caenorhabditis briggsae]	--	--	--	--	sp|P34254|YKA2_CAEEL	90.1	2e-17	Uncharacterized methyltransferase B0303.2 OS=Caenorhabditis elegans GN=B0303.2 PE=3 SV=1	--	--	--	--	--	K00541	5e-11	70.5	bmy:Bm1_41455	nicotinamide N-methyltransferase [EC:2.1.1.1]	-	-	GO:0044464//cell part
CL103.Contig2_YK	1983	4	0.0708	gi|268577409|ref|XP_002643687.1|	131.7	1e-28	C. briggsae CBR-SUP-10 protein [Caenorhabditis briggsae]	--	--	--	--	sp|P34254|YKA2_CAEEL	90.1	2e-17	Uncharacterized methyltransferase B0303.2 OS=Caenorhabditis elegans GN=B0303.2 PE=3 SV=1	--	--	--	--	--	K00541	5e-11	70.5	bmy:Bm1_41455	nicotinamide N-methyltransferase [EC:2.1.1.1]	-	-	GO:0044464//cell part
CL103.Contig3_YK	1920	3	0.0548	gi|268575522|ref|XP_002642740.1|	120.6	3e-25	Hypothetical protein CBG21119 [Caenorhabditis briggsae]	--	--	--	--	sp|P34254|YKA2_CAEEL	90.1	2e-17	Uncharacterized methyltransferase B0303.2 OS=Caenorhabditis elegans GN=B0303.2 PE=3 SV=1	--	--	--	--	--	K00541	5e-11	70.5	bmy:Bm1_41455	nicotinamide N-methyltransferase [EC:2.1.1.1]	-	-	GO:0044464//cell part
CL103.Contig4_YK	1887	3	0.0558	gi|268575522|ref|XP_002642740.1|	120.6	3e-25	Hypothetical protein CBG21119 [Caenorhabditis briggsae]	--	--	--	--	sp|P34254|YKA2_CAEEL	90.1	2e-17	Uncharacterized methyltransferase B0303.2 OS=Caenorhabditis elegans GN=B0303.2 PE=3 SV=1	--	--	--	--	--	K00541	5e-11	70.5	bmy:Bm1_41455	nicotinamide N-methyltransferase [EC:2.1.1.1]	-	-	GO:0044464//cell part
CL103.Contig5_YK	1950	3	0.0540	gi|268577409|ref|XP_002643687.1|	132.9	6e-29	C. briggsae CBR-SUP-10 protein [Caenorhabditis briggsae]	--	--	--	--	sp|P34254|YKA2_CAEEL	90.1	2e-17	Uncharacterized methyltransferase B0303.2 OS=Caenorhabditis elegans GN=B0303.2 PE=3 SV=1	--	--	--	--	--	K00541	5e-11	70.5	bmy:Bm1_41455	nicotinamide N-methyltransferase [EC:2.1.1.1]	-	-	GO:0044464//cell part
CL103.Contig6_YK	1896	3	0.0555	gi|268577409|ref|XP_002643687.1|	132.9	6e-29	C. briggsae CBR-SUP-10 protein [Caenorhabditis briggsae]	--	--	--	--	sp|P34254|YKA2_CAEEL	90.1	2e-17	Uncharacterized methyltransferase B0303.2 OS=Caenorhabditis elegans GN=B0303.2 PE=3 SV=1	--	--	--	--	--	K00541	5e-11	70.5	bmy:Bm1_41455	nicotinamide N-methyltransferase [EC:2.1.1.1]	-	-	GO:0044464//cell part
CL103.Contig7_YK	1833	3	0.0574	gi|268575522|ref|XP_002642740.1|	120.6	2e-25	Hypothetical protein CBG21119 [Caenorhabditis briggsae]	--	--	--	--	sp|P34254|YKA2_CAEEL	90.1	1e-17	Uncharacterized methyltransferase B0303.2 OS=Caenorhabditis elegans GN=B0303.2 PE=3 SV=1	--	--	--	--	--	K00541	4e-11	70.5	bmy:Bm1_41455	nicotinamide N-methyltransferase [EC:2.1.1.1]	-	-	GO:0044464//cell part
CL103.Contig8_YK	1866	3	0.0564	gi|268575522|ref|XP_002642740.1|	120.6	3e-25	Hypothetical protein CBG21119 [Caenorhabditis briggsae]	--	--	--	--	sp|P34254|YKA2_CAEEL	90.1	2e-17	Uncharacterized methyltransferase B0303.2 OS=Caenorhabditis elegans GN=B0303.2 PE=3 SV=1	--	--	--	--	--	K00541	4e-11	70.5	bmy:Bm1_41455	nicotinamide N-methyltransferase [EC:2.1.1.1]	-	-	GO:0044464//cell part
CL1030.Contig1_YK	1235	5	0.1421	gi|321471246|gb|EFX82219.1|	55.1	9e-06	hypothetical protein DAPPUDRAFT_241415 [Daphnia pulex]	--	--	--	--	sp|Q05049|MUC1_XENLA	59.3	2e-08	Integumentary mucin C.1 (Fragment) OS=Xenopus laevis PE=2 SV=1	--	--	--	--	--	K10955	2e-08	60.8	acs:100563509	intestinal mucin-2	-	-	-
CL1030.Contig2_YK	1371	59	1.5104	gi|321471246|gb|EFX82219.1|	69.3	5e-10	hypothetical protein DAPPUDRAFT_241415 [Daphnia pulex]	--	--	--	--	sp|Q05049|MUC1_XENLA	59.3	2e-08	Integumentary mucin C.1 (Fragment) OS=Xenopus laevis PE=2 SV=1	--	--	--	--	--	K10955	2e-08	60.8	acs:100563509	intestinal mucin-2	-	-	-
CL1031.Contig1_YK	407	18	1.5523	--	--	--	--	--	--	--	--	--	--	--	--	--	--	--	--	--	--	--	--	--	--	-	-	-
CL1031.Contig2_YK	1235	319	9.0658	gi|312084317|ref|XP_003144226.1|	284.6	7e-75	hypothetical protein LOAG_08648 [Loa loa] >gi|307760609|gb|EFO19843.1| hypothetical protein LOAG_08648 [Loa loa]	--	--	--	--	sp|Q19203|UNC98_CAEEL	254	3e-67	Zinc finger protein unc-98 OS=Caenorhabditis elegans GN=unc-98 PE=1 SV=2	--	--	--	--	--	K09228	7e-20	99.0	ptr:100614631	KRAB domain-containing zinc finger protein	GO:0007626//locomotory behavior;GO:0040011//locomotion;GO:0030239//myofibril assembly;GO:0040032//post-embryonic body morphogenesis;GO:0030163//protein catabolic process	GO:1901363;GO:0008270//zinc ion binding;GO:0017022//myosin binding;GO:0097159//organic cyclic compound binding	GO:0031430//M band;GO:0005634//nucleus
CL1032.Contig1_YK	5258	5991	39.9911	gi|393911116|gb|EFO27903.2|	522.7	8e-146	mediator complex subunit rgr-1 [Loa loa]	gi|457867020|emb|HF570304.1|	69.9	1e-07	Sycon ciliatum mRNA for Translation initiation factor 1A (if1a gene)	sp|Q03570|MED14_CAEEL	409	3e-113	Mediator of RNA polymerase II transcription subunit 14 OS=Caenorhabditis elegans GN=rgr-1 PE=3 SV=6	SPBC25H2.07	177	2e-43	COG0361	Translation initiation factor 1 (IF-1)	K15156	6e-142	506	bmy:Bm1_34885	mediator of RNA polymerase II transcription subunit 14	GO:0044699	-	-
CL1032.Contig2_YK	3755	51	0.4767	gi|393911116|gb|EFO27903.2|	479.2	7e-133	mediator complex subunit rgr-1 [Loa loa]	--	--	--	--	sp|Q03570|MED14_CAEEL	391	5e-108	Mediator of RNA polymerase II transcription subunit 14 OS=Caenorhabditis elegans GN=rgr-1 PE=3 SV=6	--	--	--	--	--	K15156	1e-131	472	bmy:Bm1_34885	mediator of RNA polymerase II transcription subunit 14	GO:0044699;GO:0032501//multicellular organismal process;GO:0032502//developmental process	-	-
CL1032.Contig3_YK	4413	3659	29.1013	gi|393911116|gb|EFO27903.2|	551.2	1e-154	mediator complex subunit rgr-1 [Loa loa]	--	--	--	--	sp|Q03570|MED14_CAEEL	426	3e-118	Mediator of RNA polymerase II transcription subunit 14 OS=Caenorhabditis elegans GN=rgr-1 PE=3 SV=6	--	--	--	--	--	K15156	8e-153	542	bmy:Bm1_34885	mediator of RNA polymerase II transcription subunit 14	GO:0044699;GO:0032501//multicellular organismal process;GO:0032502//developmental process	-	-
CL1033.Contig1_YK	218	10	1.6100	--	--	--	--	--	--	--	--	--	--	--	--	--	--	--	--	--	--	--	--	--	--	-	-	-
CL1033.Contig2_YK	328	29	3.1032	--	--	--	--	--	--	--	--	--	--	--	--	--	--	--	--	--	--	--	--	--	--	-	-	-
CL1034.Contig1_YK	285	60	7.3891	gi|327261381|ref|XP_003215509.1|	95.9	6e-19	PREDICTED: rho-related GTP-binding protein RhoB-like [Anolis carolinensis]	--	--	--	--	sp|P62747|RHOB_RAT	94.4	5e-20	Rho-related GTP-binding protein RhoB OS=Rattus norvegicus GN=Rhob PE=1 SV=1	SPAC16.01	84.3	5e-17	COG1100	GTPase SAR1 and related small G proteins	K07856	6e-20	95.9	acs:100558447	Ras homolog gene family, member B	GO:0007411//axon guidance;GO:0007266//Rho protein signal transduction;GO:0030168//platelet activation;GO:0007155//cell adhesion;GO:0051056//regulation of small GTPase mediated signal transduction;GO:0045766//positive regulation of angiogenesis;GO:0070301//cellular response to hydrogen peroxide;GO:0006927//transformed cell apoptotic process;GO:0015031//protein transport;GO:0006184//GTP catabolic p…	GO:0005515//protein binding;GO:0005525//GTP binding;GO:0019003//GDP binding;GO:0003924//GTPase activity	GO:0005829//cytosol;GO:0031902//late endosome membrane;GO:0032154//cleavage furrow;GO:0005886//plasma membrane;GO:0005634//nucleus
CL1034.Contig2_YK	351	160	15.9992	gi|327261381|ref|XP_003215509.1|	95.9	6e-19	PREDICTED: rho-related GTP-binding protein RhoB-like [Anolis carolinensis]	--	--	--	--	sp|P62747|RHOB_RAT	94.4	5e-20	Rho-related GTP-binding protein RhoB OS=Rattus norvegicus GN=Rhob PE=1 SV=1	SPAC16.01	84.3	5e-17	COG1100	GTPase SAR1 and related small G proteins	K07856	6e-20	95.9	acs:100558447	Ras homolog gene family, member B	GO:0007411//axon guidance;GO:0007266//Rho protein signal transduction;GO:0030168//platelet activation;GO:0007155//cell adhesion;GO:0051056//regulation of small GTPase mediated signal transduction;GO:0045766//positive regulation of angiogenesis;GO:0070301//cellular response to hydrogen peroxide;GO:0006927//transformed cell apoptotic process;GO:0015031//protein transport;GO:0006184//GTP catabolic p…	GO:0005515//protein binding;GO:0005525//GTP binding;GO:0019003//GDP binding;GO:0003924//GTPase activity	GO:0005829//cytosol;GO:0031902//late endosome membrane;GO:0032154//cleavage furrow;GO:0005886//plasma membrane;GO:0005634//nucleus
CL1035.Contig1_YK	1176	296	8.8342	gi|393909048|gb|EFO22495.2|	189.9	2e-46	mediator protein 18 [Loa loa]	--	--	--	--	sp|Q966M5|MED18_CAEEL	181	2e-45	Mediator of RNA polymerase II transcription subunit 18 OS=Caenorhabditis elegans GN=mdt-18 PE=3 SV=1	--	--	--	--	--	K15135	8e-45	181	cel:C55B7.9	mediator of RNA polymerase II transcription subunit 18	GO:0007411//axon guidance;GO:0040010//positive regulation of growth rate;GO:0010171//body morphogenesis;GO:0007413//axonal fasciculation;GO:0002119//nematode larval development;GO:0006351//transcription, DNA-dependent;GO:0002009//morphogenesis of an epithelium;GO:0009792//embryo development ending in birth or egg hatching	-	-
CL1035.Contig2_YK	1129	161	5.0051	gi|393909048|gb|EFO22495.2|	189.9	2e-46	mediator protein 18 [Loa loa]	--	--	--	--	sp|Q966M5|MED18_CAEEL	181	2e-45	Mediator of RNA polymerase II transcription subunit 18 OS=Caenorhabditis elegans GN=mdt-18 PE=3 SV=1	--	--	--	--	--	K15135	7e-45	181	cel:C55B7.9	mediator of RNA polymerase II transcription subunit 18	GO:0007411//axon guidance;GO:0006351//transcription, DNA-dependent;GO:0040010//positive regulation of growth rate;GO:0009792//embryo development ending in birth or egg hatching;GO:0002009//morphogenesis of an epithelium;GO:0002119//nematode larval development;GO:0007413//axonal fasciculation;GO:0010171//body morphogenesis	-	GO:0043231//intracellular membrane-bounded organelle
CL1036.Contig1_YK	414	1	0.0848	gi|341887421|gb|EGT43356.1|	111.3	1e-23	hypothetical protein CAEBREN_29728 [Caenorhabditis brenneri]	--	--	--	--	--	--	--	--	--	--	--	--	--	--	--	--	--	--	GO:0040025//vulval development;GO:0040018//positive regulation of multicellular organism growth;GO:0018996//molting cycle, collagen and cuticulin-based cuticle;GO:0040002//collagen and cuticulin-based cuticle development;GO:0006810//transport;GO:0040011//locomotion;GO:0019915//lipid storage	-	-
CL1036.Contig2_YK	449	16	1.2507	gi|341887421|gb|EGT43356.1|	124.8	1e-27	hypothetical protein CAEBREN_29728 [Caenorhabditis brenneri]	--	--	--	--	--	--	--	--	--	--	--	--	--	--	--	--	--	--	GO:0040025//vulval development;GO:0040018//positive regulation of multicellular organism growth;GO:0018996//molting cycle, collagen and cuticulin-based cuticle;GO:0040002//collagen and cuticulin-based cuticle development;GO:0006810//transport;GO:0040011//locomotion;GO:0019915//lipid storage	-	-
CL1037.Contig1_YK	1530	415	9.5201	gi|294876044|ref|XP_002767524.1|	58.5	1e-06	Cell wall integrity and stress response component 3 precursor, putative [Perkinsus marinus ATCC 50983] >gi|239869184|gb|EER00242.1| Cell wall integrity and stress response component 3 precursor, putative [Perkinsus marinus ATCC 50983]	--	--	--	--	sp|Q6S003|KIF8_DICDI	54.3	7e-07	Kinesin-related protein 8 OS=Dictyostelium discoideum GN=kif8 PE=2 SV=1	--	--	--	--	--	K08823	9e-07	55.8	dan:Dana_GF17020	CDC-like kinase [EC:2.7.12.1]	-	-	-
CL1037.Contig2_YK	1530	318	7.2949	gi|294876044|ref|XP_002767524.1|	58.5	1e-06	Cell wall integrity and stress response component 3 precursor, putative [Perkinsus marinus ATCC 50983] >gi|239869184|gb|EER00242.1| Cell wall integrity and stress response component 3 precursor, putative [Perkinsus marinus ATCC 50983]	--	--	--	--	sp|Q6S003|KIF8_DICDI	54.3	7e-07	Kinesin-related protein 8 OS=Dictyostelium discoideum GN=kif8 PE=2 SV=1	--	--	--	--	--	K08823	9e-07	55.8	dan:Dana_GF17020	CDC-like kinase [EC:2.7.12.1]	-	-	-
CL1037.Contig3_YK	188	8	1.4935	--	--	--	--	--	--	--	--	--	--	--	--	--	--	--	--	--	--	--	--	--	--	-	-	-
CL1038.Contig1_YK	1203	128	3.7345	gi|86563668|ref|NP_001033464.1|	191.8	6e-47	Protein B0222.11 [Caenorhabditis elegans] >gi|351065457|emb|CCD61424.1| Protein B0222.11 [Caenorhabditis elegans]	--	--	--	--	sp|P34572|YNV9_CAEEL	175	2e-43	Uncharacterized protein T16H12.9 OS=Caenorhabditis elegans GN=T16H12.9 PE=1 SV=4	--	--	--	--	--	--	--	--	--	--	-	-	-
CL1038.Contig2_YK	1161	12	0.3628	gi|86563668|ref|NP_001033464.1|	171.0	1e-40	Protein B0222.11 [Caenorhabditis elegans] >gi|351065457|emb|CCD61424.1| Protein B0222.11 [Caenorhabditis elegans]	--	--	--	--	sp|P34572|YNV9_CAEEL	150	4e-36	Uncharacterized protein T16H12.9 OS=Caenorhabditis elegans GN=T16H12.9 PE=1 SV=4	--	--	--	--	--	--	--	--	--	--	-	-	-
CL1039.Contig1_YK	487	88	6.3422	--	--	--	--	--	--	--	--	--	--	--	--	--	--	--	--	--	--	--	--	--	--	-	-	-
CL1039.Contig2_YK	1366	466	11.9735	--	--	--	--	--	--	--	--	--	--	--	--	--	--	--	--	--	--	--	--	--	--	-	-	-
CL1039.Contig3_YK	619	12	0.6804	--	--	--	--	--	--	--	--	--	--	--	--	--	--	--	--	--	--	--	--	--	--	-	-	-
CL104.Contig1_YK	2793	65124	818.3786	gi|393908216|gb|EFO23038.2|	1537.7	0.0	elongation factor 2 [Loa loa]	gi|37703988|gb|AY305524.1|	315	6e-82	Triops longicaudatus voucher Tlo elongation factor-2 mRNA, partial cds	sp|P29691|EF2_CAEEL	1508	0.0	Elongation factor 2 OS=Caenorhabditis elegans GN=eef-2 PE=1 SV=4	YOR133w	1131	0.0	COG0480	Translation elongation factors (GTPases)	K03234	0.0	1526	bmy:Bm1_28480	elongation factor 2	GO:0008340//determination of adult lifespan;GO:0040007//growth;GO:0006414//translational elongation;GO:0006184//GTP catabolic process;GO:0006915//apoptotic process;GO:0009792//embryo development ending in birth or egg hatching;GO:0002119//nematode larval development;GO:0048477//oogenesis;GO:0040035//hermaphrodite genitalia development	GO:0003746//translation elongation factor activity;GO:0005525//GTP binding;GO:0003924//GTPase activity	-
CL104.Contig2_YK	178	18	3.5493	gi|262303393|gb|ACY44289.1|	118.2	1e-25	translational elongation factor-2 [Derocheilocaris typicus]	gi|195116009|ref|XM_002002513.1|	137	2e-29	Drosophila mojavensis GI12123 (Dmoj\GI12123), mRNA	sp|Q1HPK6|EF2_BOMMO	115	2e-26	Translation elongation factor 2 OS=Bombyx mori GN=tef2 PE=1 SV=1	YOR133w	99.8	1e-21	COG0480	Translation elongation factors (GTPases)	K03234	3e-26	117	tca:664546	elongation factor 2	GO:0006414//translational elongation;GO:0006184//GTP catabolic process	GO:0003746//translation elongation factor activity;GO:0003924//GTPase activity;GO:0005525//GTP binding	GO:0005737//cytoplasm
CL104.Contig3_YK	160	7	1.5355	gi|359843236|gb|AEV89753.1|	89.0	7e-17	elongation factor 2 [Schistocerca gregaria]	gi|37703924|gb|AY305492.1|	61.9	8e-07	Bothropolys multidentatus voucher Bmu elongation factor-2 mRNA, partial cds	sp|Q1HPK6|EF2_BOMMO	82.8	2e-16	Translation elongation factor 2 OS=Bombyx mori GN=tef2 PE=1 SV=1	SPCP31B10.07	59.7	1e-09	COG0480	Translation elongation factors (GTPases)	K03234	2e-17	87.4	bmy:Bm1_28480	elongation factor 2	GO:0006184//GTP catabolic process	GO:0003924//GTPase activity;GO:0005525//GTP binding	-
CL104.Contig4_YK	210	8	1.3371	gi|268571885|ref|XP_002648831.1|	144.1	2e-33	C. briggsae CBR-EFT-2 protein [Caenorhabditis briggsae]	gi|268571884|ref|XM_002648785.1|	125	9e-26	Caenorhabditis briggsae C. briggsae CBR-EFT-2 protein (Cbr-eft-2) mRNA, partial cds	sp|P29691|EF2_CAEEL	143	7e-35	Elongation factor 2 OS=Caenorhabditis elegans GN=eef-2 PE=1 SV=4	YOR133w	88.6	2e-18	COG0480	Translation elongation factors (GTPases)	K03234	2e-34	144	cbr:CBG16945	elongation factor 2	GO:0008340//determination of adult lifespan;GO:0040007//growth;GO:0006414//translational elongation;GO:0006184//GTP catabolic process;GO:0006915//apoptotic process;GO:0009792//embryo development ending in birth or egg hatching;GO:0002119//nematode larval development;GO:0048477//oogenesis;GO:0040035//hermaphrodite genitalia development	GO:0003746//translation elongation factor activity;GO:0005525//GTP binding;GO:0003924//GTPase activity	-
CL104.Contig5_YK	171	38	7.7996	gi|242015834|ref|XP_002428552.1|	101.7	1e-20	elongation factor, putative [Pediculus humanus corporis] >gi|212513186|gb|EEB15814.1| elongation factor, putative [Pediculus humanus corporis]	gi|391339547|ref|XM_003744062.1|	73.8	2e-10	PREDICTED: Metaseiulus occidentalis elongation factor 2-like (LOC100900834), mRNA	sp|P05197|EF2_RAT	101	4e-22	Elongation factor 2 OS=Rattus norvegicus GN=Eef2 PE=1 SV=4	YOR133w	72.8	1e-13	COG0480	Translation elongation factors (GTPases)	K03234	1e-21	101	phu:Phum_PHUM390490	elongation factor 2	GO:0006414//translational elongation;GO:0006184//GTP catabolic process	GO:0003746//translation elongation factor activity;GO:0003924//GTPase activity;GO:0005525//GTP binding	GO:0005844//polysome;GO:0005737//cytoplasm
CL1040.Contig1_YK	469	15	1.1225	gi|393906821|gb|EFO19839.2|	82.4	7e-15	hypothetical protein LOAG_08652 [Loa loa]	--	--	--	--	sp|Q07085|EST2_CAEEL	52.0	5e-07	Esterase CM06B1 OS=Caenorhabditis elegans GN=F13H6.3 PE=3 SV=3	--	--	--	--	--	K01066	7e-07	53.1	cel:T28C12.4	esterase / lipase [EC:3.1.1.-]	GO:0007275//multicellular organismal development	-	-
CL1040.Contig2_YK	1762	1137	22.6485	gi|393906821|gb|EFO19839.2|	414.8	7e-114	hypothetical protein LOAG_08652 [Loa loa]	--	--	--	--	sp|Q07085|EST2_CAEEL	240	8e-63	Esterase CM06B1 OS=Caenorhabditis elegans GN=F13H6.3 PE=3 SV=3	BS_pnbA	137	8e-32	COG2272	Carboxylesterase type B	K01066	3e-90	333	cel:T28C12.4	esterase / lipase [EC:3.1.1.-]	-	-	-
CL1041.Contig1_YK	1415	76	1.8851	gi|268570527|ref|XP_002640767.1|	375.9	2e-102	Hypothetical protein CBG15634 [Caenorhabditis briggsae]	gi|223413874|gb|FJ624865.1|	69.9	3e-08	Squalus acanthias cGMP-dependent protein kinase-like protein pseudogene mRNA, partial sequence	sp|Q13976|KGP1_HUMAN	337	5e-92	cGMP-dependent protein kinase 1 OS=Homo sapiens GN=PRKG1 PE=1 SV=3	YBL105c_2	166	7e-41	COG0515	Serine/threonine protein kinase	K07376	6e-97	355	tad:TRIADDRAFT_30101	protein kinase, cGMP-dependent [EC:2.7.11.12]	GO:0006468//protein phosphorylation;GO:0000003//reproduction	GO:0043168;GO:0004674//protein serine/threonine kinase activity;GO:0032555	-
CL1041.Contig2_YK	2303	507	7.7268	gi|405976092|gb|EKC40612.1|	456.4	3e-126	cGMP-dependent protein kinase 1, beta isozyme [Crassostrea gigas]	gi|223413874|gb|FJ624865.1|	69.9	5e-08	Squalus acanthias cGMP-dependent protein kinase-like protein pseudogene mRNA, partial sequence	sp|Q03043|KGP24_DROME	432	2e-120	cGMP-dependent protein kinase, isozyme 2 forms cD4/T1/T3A/T3B OS=Drosophila melanogaster GN=for PE=1 SV=3	YBL105c_2	166	1e-40	COG0515	Serine/threonine protein kinase	K07376	2e-123	444	tca:662523	protein kinase, cGMP-dependent [EC:2.7.11.12]	GO:0006468//protein phosphorylation	GO:0004692//cGMP-dependent protein kinase activity;GO:0000166//nucleotide binding	-
CL1042.Contig1_YK	938	294	11.0009	gi|308507939|ref|XP_003116153.1|	104.0	1e-20	hypothetical protein CRE_08815 [Caenorhabditis remanei] >gi|308251097|gb|EFO95049.1| hypothetical protein CRE_08815 [Caenorhabditis remanei]	--	--	--	--	sp|O18214|MAB3_CAEEL	52.4	1e-06	Protein male abnormal 3 OS=Caenorhabditis elegans GN=mab-3 PE=2 SV=1	--	--	--	--	--	--	--	--	--	--	-	-	-
CL1043.Contig1_YK	4693	1101511	8238.0123	gi|399531727|gb|AAB49749.2|	565.8	7e-159	vitellogenin [Oscheius tipulae]	--	--	--	--	sp|Q94637|VIT6_OSCBR	553	2e-156	Vitellogenin-6 OS=Oscheius brevesophaga GN=vit-6 PE=4 SV=1	--	--	--	--	--	K06085	3e-09	65.9	acs:100554173	synovial sarcoma, X breakpoint 2 interacting protein	GO:0044767;GO:0032501//multicellular organismal process	-	-
CL1043.Contig2_YK	308	11	1.2535	--	--	--	--	--	--	--	--	--	--	--	--	--	--	--	--	--	--	--	--	--	--	-	-	-
CL1043.Contig3_YK	158	12	2.6657	--	--	--	--	--	--	--	--	--	--	--	--	--	--	--	--	--	--	--	--	--	--	-	-	-
CL1044.Contig1_YK	206	23	3.9187	--	--	--	--	--	--	--	--	--	--	--	--	--	--	--	--	--	--	--	--	--	--	-	-	-
CL1044.Contig2_YK	1142	374	11.4945	gi|25150951|ref|NP_508167.2|	175.3	5e-42	Protein F56F10.2 [Caenorhabditis elegans] >gi|351062822|emb|CCD70866.1| Protein F56F10.2 [Caenorhabditis elegans]	--	--	--	--	--	--	--	--	--	--	--	--	--	--	--	--	--	--	-	-	-
CL1045.Contig1_YK	527	0	0.0000	--	--	--	--	--	--	--	--	--	--	--	--	--	--	--	--	--	--	--	--	--	--	-	-	-
CL1045.Contig2_YK	665	155	8.1808	--	--	--	--	--	--	--	--	--	--	--	--	--	--	--	--	--	--	--	--	--	--	-	-	-
CL1046.Contig1_YK	1838	144	2.7498	--	--	--	--	--	--	--	--	--	--	--	--	--	--	--	--	--	--	--	--	--	--	-	-	-
CL1046.Contig2_YK	1446	19	0.4612	--	--	--	--	--	--	--	--	--	--	--	--	--	--	--	--	--	--	--	--	--	--	-	-	-
CL1047.Contig1_YK	1586	50	1.1065	gi|308502413|ref|XP_003113391.1|	286.2	3e-75	hypothetical protein CRE_25371 [Caenorhabditis remanei] >gi|308265692|gb|EFP09645.1| hypothetical protein CRE_25371 [Caenorhabditis remanei]	--	--	--	--	sp|P41879|YPT1_CAEEL	276	1e-73	Uncharacterized protein F37A4.1 OS=Caenorhabditis elegans GN=F37A4.1 PE=4 SV=1	all8511	57.4	7e-08	COG1073	Hydrolases of the alpha/beta superfamily	--	--	--	--	--	-	-	-
CL1047.Contig2_YK	1629	476	10.2558	gi|308502413|ref|XP_003113391.1|	294.3	1e-77	hypothetical protein CRE_25371 [Caenorhabditis remanei] >gi|308265692|gb|EFP09645.1| hypothetical protein CRE_25371 [Caenorhabditis remanei]	--	--	--	--	sp|P41879|YPT1_CAEEL	285	2e-76	Uncharacterized protein F37A4.1 OS=Caenorhabditis elegans GN=F37A4.1 PE=4 SV=1	all8511	57.4	7e-08	COG1073	Hydrolases of the alpha/beta superfamily	--	--	--	--	--	-	-	-
CL1048.Contig1_YK	1390	98	2.4745	gi|170577325|ref|XP_001893964.1|	297.4	1e-78	hypothetical protein [Brugia malayi] >gi|158599695|gb|EDP37199.1| conserved hypothetical protein [Brugia malayi]	gi|312091718|ref|XM_003147034.1|	73.8	2e-09	Loa loa hypothetical protein (LOAG_11516) mRNA, complete cds	sp|Q09232|ORAI_CAEEL	263	9e-70	Protein orai OS=Caenorhabditis elegans GN=orai-1 PE=2 SV=1	--	--	--	--	--	K16056	2e-79	297	bmy:Bm1_12470	calcium release-activated calcium channel protein 1	GO:0051533//positive regulation of NFAT protein import into nucleus;GO:0051928//positive regulation of calcium ion transport;GO:0006915//apoptotic process;GO:0007399//nervous system development;GO:0030728//ovulation;GO:0002115//store-operated calcium entry	GO:0015279//store-operated calcium channel activity	GO:0016324//apical plasma membrane;GO:0005891//voltage-gated calcium channel complex;GO:0016323//basolateral plasma membrane
CL1048.Contig2_YK	1943	75	1.3548	gi|170577325|ref|XP_001893964.1|	297.4	1e-78	hypothetical protein [Brugia malayi] >gi|158599695|gb|EDP37199.1| conserved hypothetical protein [Brugia malayi]	gi|312091718|ref|XM_003147034.1|	73.8	3e-09	Loa loa hypothetical protein (LOAG_11516) mRNA, complete cds	sp|Q09232|ORAI_CAEEL	263	1e-69	Protein orai OS=Caenorhabditis elegans GN=orai-1 PE=2 SV=1	--	--	--	--	--	K16056	2e-79	297	bmy:Bm1_12470	calcium release-activated calcium channel protein 1	GO:0051533//positive regulation of NFAT protein import into nucleus;GO:0051928//positive regulation of calcium ion transport;GO:0006915//apoptotic process;GO:0007399//nervous system development;GO:0030728//ovulation;GO:0002115//store-operated calcium entry	GO:0015279//store-operated calcium channel activity	GO:0016324//apical plasma membrane;GO:0005891//voltage-gated calcium channel complex;GO:0016323//basolateral plasma membrane
CL1049.Contig1_YK	1525	7	0.1611	gi|308479171|ref|XP_003101795.1|	124.4	1e-26	hypothetical protein CRE_12053 [Caenorhabditis remanei] >gi|308262705|gb|EFP06658.1| hypothetical protein CRE_12053 [Caenorhabditis remanei]	--	--	--	--	--	--	--	--	--	--	--	--	--	--	--	--	--	--	-	-	-
CL1049.Contig2_YK	1537	7	0.1598	gi|308479171|ref|XP_003101795.1|	124.4	1e-26	hypothetical protein CRE_12053 [Caenorhabditis remanei] >gi|308262705|gb|EFP06658.1| hypothetical protein CRE_12053 [Caenorhabditis remanei]	--	--	--	--	--	--	--	--	--	--	--	--	--	--	--	--	--	--	-	-	-
CL1049.Contig3_YK	1567	10	0.2240	gi|308479171|ref|XP_003101795.1|	124.4	1e-26	hypothetical protein CRE_12053 [Caenorhabditis remanei] >gi|308262705|gb|EFP06658.1| hypothetical protein CRE_12053 [Caenorhabditis remanei]	--	--	--	--	--	--	--	--	--	--	--	--	--	--	--	--	--	--	-	-	-
CL1049.Contig4_YK	1495	7	0.1643	gi|308479171|ref|XP_003101795.1|	124.4	1e-26	hypothetical protein CRE_12053 [Caenorhabditis remanei] >gi|308262705|gb|EFP06658.1| hypothetical protein CRE_12053 [Caenorhabditis remanei]	--	--	--	--	--	--	--	--	--	--	--	--	--	--	--	--	--	--	-	-	-
CL105.Contig1_YK	526	15794	1053.8785	gi|312073620|ref|XP_003139602.1|	271.2	1e-71	ubiquitin [Loa loa] >gi|307765237|gb|EFO24471.1| ubiquitin [Loa loa]	gi|42765749|gb|AY440720.1|	192	1e-45	Armigeres subalbatus ASAP ID: 43771 cytosolic small ribosomal subunit 27A mRNA sequence	sp|P15357|RS27A_DROME	248	5e-66	Ubiquitin-40S ribosomal protein S27a OS=Drosophila melanogaster GN=RpS27A PE=1 SV=2	YLR167w_1	191	6e-49	COG5272	Ubiquitin	K02977	4e-72	270	bmy:Bm1_09050	small subunit ribosomal protein S27Ae	GO:0006412//translation	GO:0003735//structural constituent of ribosome	GO:0005840//ribosome
CL1050.Contig1_YK	854	45	1.8494	gi|393906878|gb|EJD74433.1|	278.5	2e-73	amino acid permease, variant [Loa loa]	--	--	--	--	sp|Q63016|LAT1_RAT	212	9e-55	Large neutral amino acids transporter small subunit 1 OS=Rattus norvegicus GN=Slc7a5 PE=1 SV=2	alr1519	81.3	2e-15	COG0531	Amino acid transporters	K13780	6e-61	234	bfo:BRAFLDRAFT_230158	solute carrier family 7 (L-type amino acid transporter), member 5	GO:0055085//transmembrane transport	-	GO:0016020//membrane
CL1050.Contig2_YK	1565	389	8.7241	gi|170592901|ref|XP_001901203.1|	524.2	7e-147	Amino acid permease family protein [Brugia malayi] >gi|158591270|gb|EDP29883.1| Amino acid permease family protein [Brugia malayi]	--	--	--	--	sp|Q01650|LAT1_HUMAN	423	5e-118	Large neutral amino acids transporter small subunit 1 OS=Homo sapiens GN=SLC7A5 PE=1 SV=2	alr1519	192	1e-48	COG0531	Amino acid transporters	K13781	1e-126	454	spu:585434	solute carrier family 7 (L-type amino acid transporter), member 8	GO:0055085//transmembrane transport	-	GO:0016020//membrane
CL1051.Contig1_YK	536	3	0.1964	gi|312095416|ref|XP_003148349.1|	56.6	6e-07	hypothetical protein LOAG_12789 [Loa loa]	--	--	--	--	--	--	--	--	--	--	--	--	--	--	--	--	--	--	-	-	-
CL1051.Contig2_YK	667	250	13.1552	gi|312095416|ref|XP_003148349.1|	56.6	1e-06	hypothetical protein LOAG_12789 [Loa loa]	--	--	--	--	--	--	--	--	--	--	--	--	--	--	--	--	--	--	-	-	-
CL1052.Contig1_YK	392	46	4.1187	--	--	--	--	--	--	--	--	--	--	--	--	--	--	--	--	--	--	--	--	--	--	-	-	-
CL1052.Contig2_YK	436	47	3.7835	--	--	--	--	--	--	--	--	--	--	--	--	--	--	--	--	--	--	--	--	--	--	-	-	-
CL1053.Contig1_YK	466	4	0.3013	--	--	--	--	--	--	--	--	--	--	--	--	--	--	--	--	--	--	--	--	--	--	-	-	-
CL1053.Contig2_YK	706	43	2.1377	gi|268552469|ref|XP_002634217.1|	55.8	2e-06	C. briggsae CBR-SRSX-25 protein [Caenorhabditis briggsae]	--	--	--	--	--	--	--	--	--	--	--	--	--	K05051	2e-06	53.1	dre:100034381	trace amine associated receptor	-	-	-
CL1054.Contig1_YK	1280	58	1.5904	gi|193211224|ref|NP_499246.2|	435.3	3e-120	Protein ZK1128.1 [Caenorhabditis elegans] >gi|166231760|sp|Q09644.4|NDUF7_CAEEL RecName: Full=NADH dehydrogenase [ubiquinone] complex I, assembly factor 7 homolog; AltName: Full=Protein midA homolog, mitochondrial >gi|154147255|emb|CAA87427.3| Protein ZK1128.1 [Caenorhabditis elegans]	--	--	--	--	sp|Q09644|NDUF7_CAEEL	435	1e-121	NADH dehydrogenase [ubiquinone] complex I, assembly factor 7 homolog OS=Caenorhabditis elegans GN=ZK1128.1 PE=3 SV=4	AGc4024	177	3e-44	COG1565	Uncharacterized conserved protein	--	--	--	--	--	GO:0032981//mitochondrial respiratory chain complex I assembly	-	GO:0005739//mitochondrion
CL1054.Contig2_YK	1304	29	0.7806	gi|193211224|ref|NP_499246.2|	430.6	8e-119	Protein ZK1128.1 [Caenorhabditis elegans] >gi|166231760|sp|Q09644.4|NDUF7_CAEEL RecName: Full=NADH dehydrogenase [ubiquinone] complex I, assembly factor 7 homolog; AltName: Full=Protein midA homolog, mitochondrial >gi|154147255|emb|CAA87427.3| Protein ZK1128.1 [Caenorhabditis elegans]	--	--	--	--	sp|Q09644|NDUF7_CAEEL	430	3e-120	NADH dehydrogenase [ubiquinone] complex I, assembly factor 7 homolog OS=Caenorhabditis elegans GN=ZK1128.1 PE=3 SV=4	mlr2680	176	8e-44	COG1565	Uncharacterized conserved protein	--	--	--	--	--	GO:0032981//mitochondrial respiratory chain complex I assembly	-	GO:0005739//mitochondrion
CL1055.Contig1_YK	2542	21	0.2900	gi|268566099|ref|XP_002639634.1|	439.9	3e-121	C. briggsae CBR-CLE-1 protein [Caenorhabditis briggsae]	--	--	--	--	sp|P39061|COIA1_MOUSE	185	5e-46	Collagen alpha-1(XVIII) chain OS=Mus musculus GN=Col18a1 PE=1 SV=4	--	--	--	--	--	K06823	2e-46	188	xtr:394845	collagen, type XVIII, alpha	GO:0042221//response to chemical stimulus;GO:0048699//generation of neurons;GO:0048513//organ development;GO:0000904//cell morphogenesis involved in differentiation;GO:0016477//cell migration	-	GO:0005578//proteinaceous extracellular matrix;GO:0044420//extracellular matrix part
CL1055.Contig2_YK	2590	39	0.5285	gi|268566099|ref|XP_002639634.1|	433.3	3e-119	C. briggsae CBR-CLE-1 protein [Caenorhabditis briggsae]	--	--	--	--	sp|P39061|COIA1_MOUSE	185	5e-46	Collagen alpha-1(XVIII) chain OS=Mus musculus GN=Col18a1 PE=1 SV=4	--	--	--	--	--	K06823	7e-48	193	xtr:394845	collagen, type XVIII, alpha	GO:0042221//response to chemical stimulus;GO:0048699//generation of neurons;GO:0048513//organ development;GO:0000904//cell morphogenesis involved in differentiation;GO:0016477//cell migration	-	GO:0005578//proteinaceous extracellular matrix;GO:0044420//extracellular matrix part
CL1055.Contig3_YK	873	7	0.2814	gi|268566099|ref|XP_002639634.1|	226.9	1e-57	C. briggsae CBR-CLE-1 protein [Caenorhabditis briggsae]	--	--	--	--	sp|O35206|COFA1_MOUSE	117	2e-26	Collagen alpha-1(XV) chain OS=Mus musculus GN=Col15a1 PE=1 SV=2	--	--	--	--	--	K08135	2e-27	123	gga:420803	collagen, type XV, alpha	GO:0035418//protein localization to synapse;GO:0007411//axon guidance;GO:0001764//neuron migration;GO:0040035//hermaphrodite genitalia development;GO:0007271//synaptic transmission, cholinergic;GO:0050808//synapse organization;GO:0040039//inductive cell migration	-	GO:0030054//cell junction;GO:0005604//basement membrane
CL1056.Contig1_YK	807	75	3.2619	--	--	--	--	--	--	--	--	--	--	--	--	--	--	--	--	--	--	--	--	--	--	-	-	-
CL1056.Contig2_YK	737	49	2.3335	gi|465981219|gb|EMP35789.1|	25.4	6e-06	Transcription factor AP-2 gamma [Chelonia mydas]	--	--	--	--	sp|Q6VUC0|AP2E_HUMAN	46.6	3e-06	Transcription factor AP-2-epsilon OS=Homo sapiens GN=TFAP2E PE=2 SV=1	--	--	--	--	--	K09177	2e-06	48.5	gga:419327	transcription factor AP-2 gamma	-	-	-
CL1057.Contig1_YK	181	5	0.9696	--	--	--	--	--	--	--	--	--	--	--	--	--	--	--	--	--	--	--	--	--	--	-	-	-
CL1057.Contig2_YK	617	46	2.6167	gi|308458391|ref|XP_003091538.1|	100.5	5e-20	hypothetical protein CRE_19532 [Caenorhabditis remanei] >gi|308256589|gb|EFP00542.1| hypothetical protein CRE_19532 [Caenorhabditis remanei]	--	--	--	--	sp|Q09575|YRD6_CAEEL	72.8	5e-13	Uncharacterized protein K02A2.6 OS=Caenorhabditis elegans GN=K02A2.6 PE=2 SV=1	--	--	--	--	--	K11321	8e-07	53.9	spu:576401	bromodomain-containing protein 8	-	-	-
CL1058.Contig1_YK	3209	23834	260.6822	gi|341899611|gb|EGT55546.1|	1678.7	0.0	CBN-EAT-6 protein [Caenorhabditis brenneri]	gi|392921388|ref|NM_073868.3|	214	2e-51	Caenorhabditis elegans Protein EAT-6 (eat-6) mRNA, complete cds	sp|P13607|ATNA_DROME	1510	0.0	Sodium/potassium-transporting ATPase subunit alpha OS=Drosophila melanogaster GN=Atpalpha PE=1 SV=3	MA4378	664	0.0	COG0474	Cation transport ATPase	K01539	0.0	1678	cel:B0365.3	sodium/potassium-transporting ATPase subunit alpha [EC:3.6.3.9]	GO:0008340//determination of adult lifespan;GO:0000003//reproduction;GO:0035158//regulation of tube diameter, open tracheal system;GO:0008360//regulation of cell shape;GO:0001508//regulation of action potential;GO:0006937//regulation of muscle contraction;GO:0051124//synaptic growth at neuromuscular junction;GO:0035159//regulation of tube length, open tracheal system;GO:0019991//septate junction …	GO:0046872//metal ion binding;GO:0005391//sodium:potassium-exchanging ATPase activity;GO:0005524//ATP binding	GO:0016323//basolateral plasma membrane;GO:0005918//septate junction;GO:0005890//sodium:potassium-exchanging ATPase complex;GO:0005634//nucleus
CL1058.Contig2_YK	421	117	9.7541	gi|402591788|gb|EJW85717.1|	236.9	2e-61	Na+/K+ ATPase alpha subunit [Wuchereria bancrofti]	gi|407731611|gb|JQ771523.1|	71.9	2e-09	Rhyssomatus lineaticollis Na+,K+ ATPase alpha-subunit 1B mRNA, partial cds	sp|P13607|ATNA_DROME	200	9e-52	Sodium/potassium-transporting ATPase subunit alpha OS=Drosophila melanogaster GN=Atpalpha PE=1 SV=3	MA4378	57.8	6e-09	COG0474	Cation transport ATPase	K01539	3e-62	236	bmy:Bm1_51740	sodium/potassium-transporting ATPase subunit alpha [EC:3.6.3.9]	GO:0000003//reproduction;GO:0001508//regulation of action potential;GO:0006937//regulation of muscle contraction;GO:0040007//growth;GO:0010248//establishment or maintenance of transmembrane electrochemical gradient;GO:0006754//ATP biosynthetic process;GO:0009792//embryo development ending in birth or egg hatching;GO:0002119//nematode larval development;GO:0030163//protein catabolic process;GO:000…	GO:0046872//metal ion binding;GO:0005391//sodium:potassium-exchanging ATPase activity;GO:0005524//ATP binding	GO:0016021//integral to membrane;GO:0005886//plasma membrane
CL1058.Contig3_YK	751	366	17.1051	gi|341899611|gb|EGT55546.1|	449.9	5e-125	CBN-EAT-6 protein [Caenorhabditis brenneri]	gi|312081924|ref|XM_003143183.1|	170	6e-39	Loa loa Na,K-ATPase alpha subunit (LOAG_07650) mRNA, complete cds	sp|P30714|AT1A1_BUFMA	420	2e-117	Sodium/potassium-transporting ATPase subunit alpha-1 OS=Bufo marinus GN=ATP1A1 PE=1 SV=2	MA4378	240	2e-63	COG0474	Cation transport ATPase	K01539	1e-125	449	cel:B0365.3	sodium/potassium-transporting ATPase subunit alpha [EC:3.6.3.9]	GO:0000003//reproduction;GO:0001508//regulation of action potential;GO:0006937//regulation of muscle contraction;GO:0040007//growth;GO:0010248//establishment or maintenance of transmembrane electrochemical gradient;GO:0006754//ATP biosynthetic process;GO:0009792//embryo development ending in birth or egg hatching;GO:0002119//nematode larval development;GO:0030163//protein catabolic process;GO:000…	GO:0046872//metal ion binding;GO:0005391//sodium:potassium-exchanging ATPase activity;GO:0005524//ATP binding	GO:0016021//integral to membrane;GO:0005886//plasma membrane
CL1058.Contig4_YK	853	386	15.8826	gi|402590994|gb|EJW84924.1|	455.3	1e-126	Na+/K+ ATPase alpha subunit [Wuchereria bancrofti]	gi|312081924|ref|XM_003143183.1|	149	3e-32	Loa loa Na,K-ATPase alpha subunit (LOAG_07650) mRNA, complete cds	sp|Q92123|AT1A1_XENLA	422	3e-118	Sodium/potassium-transporting ATPase subunit alpha-1 OS=Xenopus laevis GN=atp1a1 PE=2 SV=1	MA4378	253	4e-67	COG0474	Cation transport ATPase	K01539	3e-127	454	cbr:CBG09434	sodium/potassium-transporting ATPase subunit alpha [EC:3.6.3.9]	GO:0000003//reproduction;GO:0001508//regulation of action potential;GO:0006937//regulation of muscle contraction;GO:0040007//growth;GO:0010248//establishment or maintenance of transmembrane electrochemical gradient;GO:0006754//ATP biosynthetic process;GO:0009792//embryo development ending in birth or egg hatching;GO:0002119//nematode larval development;GO:0030163//protein catabolic process;GO:000…	GO:0046872//metal ion binding;GO:0005391//sodium:potassium-exchanging ATPase activity;GO:0005524//ATP binding	GO:0016021//integral to membrane;GO:0005886//plasma membrane
CL1059.Contig1_YK	467	550	41.3361	gi|196014972|ref|XP_002117344.1|	97.1	2e-19	hypothetical protein TRIADDRAFT_61317 [Trichoplax adhaerens] >gi|190580097|gb|EDV20183.1| hypothetical protein TRIADDRAFT_61317 [Trichoplax adhaerens]	--	--	--	--	sp|O55240|RDH1_MOUSE	58.5	6e-09	11-cis retinol dehydrogenase OS=Mus musculus GN=Rdh5 PE=1 SV=1	SA2365	63.5	1e-10	COG1028	Dehydrogenases with different specificities (related to short-chain alcohol dehydrogenases)	K11512	3e-14	77.8	mgp:100540446	centromere protein T	-	-	-
CL1059.Contig2_YK	828	2248	95.2906	gi|196014972|ref|XP_002117344.1|	164.1	7e-39	hypothetical protein TRIADDRAFT_61317 [Trichoplax adhaerens] >gi|190580097|gb|EDV20183.1| hypothetical protein TRIADDRAFT_61317 [Trichoplax adhaerens]	--	--	--	--	sp|Q62730|DHB2_RAT	77.8	3e-14	Estradiol 17-beta-dehydrogenase 2 OS=Rattus norvegicus GN=Hsd17b2 PE=2 SV=1	SA2365	90.9	2e-18	COG1028	Dehydrogenases with different specificities (related to short-chain alcohol dehydrogenases)	K00061	7e-16	84.7	ssc:100517586	retinol dehydrogenase [EC:1.1.1.-]	-	-	-
CL106.Contig1_YK	1505	180	4.1978	gi|402592596|gb|EJW86524.1|	292.0	5e-77	hypothetical protein WUBG_02564 [Wuchereria bancrofti]	--	--	--	--	sp|Q9BZF3|OSBL6_HUMAN	195	3e-49	Oxysterol-binding protein-related protein 6 OS=Homo sapiens GN=OSBPL6 PE=1 SV=1	--	--	--	--	--	--	--	--	--	--	-	-	-
CL106.Contig2_YK	1532	55	1.2601	gi|402592596|gb|EJW86524.1|	216.5	3e-54	hypothetical protein WUBG_02564 [Wuchereria bancrofti]	--	--	--	--	sp|Q9BZF3|OSBL6_HUMAN	131	6e-33	Oxysterol-binding protein-related protein 6 OS=Homo sapiens GN=OSBPL6 PE=1 SV=1	--	--	--	--	--	--	--	--	--	--	-	GO:0005515//protein binding	GO:0031965//nuclear membrane;GO:0005886//plasma membrane;GO:0005829//cytosol;GO:0097038//perinuclear endoplasmic reticulum
CL1060.Contig1_YK	439	1	0.0800	--	--	--	--	--	--	--	--	--	--	--	--	--	--	--	--	--	--	--	--	--	--	-	-	-
CL1060.Contig2_YK	686	46	2.3535	--	--	--	--	--	--	--	--	--	--	--	--	--	--	--	--	--	--	--	--	--	--	-	-	-
CL1061.Contig1_YK	459	11	0.8411	gi|341904429|gb|EGT60262.1|	43.1	1e-11	hypothetical protein CAEBREN_31550 [Caenorhabditis brenneri]	--	--	--	--	sp|Q99NH7|S26A5_MOUSE	43.1	3e-09	Prestin OS=Mus musculus GN=Slc26a5 PE=2 SV=3	--	--	--	--	--	K14704	2e-11	45.4	xtr:100486519	solute carrier family 26 (sulfate anion transporter), member 6	-	-	-
CL1061.Contig2_YK	418	24	2.0152	gi|341904429|gb|EGT60262.1|	85.1	1e-15	hypothetical protein CAEBREN_31550 [Caenorhabditis brenneri]	--	--	--	--	sp|Q99NH7|S26A5_MOUSE	72.0	4e-13	Prestin OS=Mus musculus GN=Slc26a5 PE=2 SV=3	SPAC869.05c	53.1	1e-07	COG0659	Sulfate permease and related transporters (MFS superfamily)	K14704	2e-15	81.3	xtr:100486519	solute carrier family 26 (sulfate anion transporter), member 6	-	-	-
CL1062.Contig10_YK	1204	9	0.2624	gi|392921552|ref|NP_001256527.1|	195.3	1e-100	Protein C56A3.8, isoform c [Caenorhabditis elegans] >gi|358246411|emb|CCE71401.1| Protein C56A3.8, isoform c [Caenorhabditis elegans]	--	--	--	--	sp|Q99M64|P4K2A_RAT	149	2e-65	Phosphatidylinositol 4-kinase type 2-alpha OS=Rattus norvegicus GN=Pi4k2a PE=1 SV=1	--	--	--	--	--	K13711	1e-98	195	bmy:Bm1_45895	phosphatidylinositol 4-kinase type 2 [EC:2.7.1.67]	GO:0006796//phosphate-containing compound metabolic process;GO:0002561//basophil degranulation	GO:0032403//protein complex binding;GO:0004430//1-phosphatidylinositol 4-kinase activity	GO:0045121//membrane raft;GO:0043005//neuron projection;GO:0070382//exocytic vesicle;GO:0035838//growing cell tip;GO:0030672//synaptic vesicle membrane;GO:0043234//protein complex;GO:0005886//plasma membrane;GO:0031901//early endosome membrane;GO:0043204//perikaryon
CL1062.Contig11_YK	1263	13	0.3613	gi|392921552|ref|NP_001256527.1|	395.6	2e-108	Protein C56A3.8, isoform c [Caenorhabditis elegans] >gi|358246411|emb|CCE71401.1| Protein C56A3.8, isoform c [Caenorhabditis elegans]	--	--	--	--	sp|Q99M64|P4K2A_RAT	262	1e-69	Phosphatidylinositol 4-kinase type 2-alpha OS=Rattus norvegicus GN=Pi4k2a PE=1 SV=1	--	--	--	--	--	K13711	1e-106	387	bmy:Bm1_45895	phosphatidylinositol 4-kinase type 2 [EC:2.7.1.67]	GO:0006796//phosphate-containing compound metabolic process;GO:0002561//basophil degranulation	GO:0032403//protein complex binding;GO:0004430//1-phosphatidylinositol 4-kinase activity	GO:0045121//membrane raft;GO:0043005//neuron projection;GO:0070382//exocytic vesicle;GO:0035838//growing cell tip;GO:0030672//synaptic vesicle membrane;GO:0043234//protein complex;GO:0005886//plasma membrane;GO:0031901//early endosome membrane;GO:0043204//perikaryon
CL1062.Contig1_YK	1411	7	0.1741	gi|402594216|gb|EJW88142.1|	395.6	3e-108	phosphatidylinositol 3-and 4-kinase, partial [Wuchereria bancrofti]	--	--	--	--	sp|Q99M64|P4K2A_RAT	265	2e-70	Phosphatidylinositol 4-kinase type 2-alpha OS=Rattus norvegicus GN=Pi4k2a PE=1 SV=1	--	--	--	--	--	K13711	9e-109	394	bmy:Bm1_45895	phosphatidylinositol 4-kinase type 2 [EC:2.7.1.67]	-	GO:0016772//transferase activity, transferring phosphorus-containing groups	-
CL1062.Contig2_YK	1418	7	0.1733	gi|312082745|ref|XP_003143571.1|	400.6	1e-109	phosphatidylinositol 3 [Loa loa] >gi|307761264|gb|EFO20498.1| phosphatidylinositol 3 [Loa loa]	--	--	--	--	sp|Q99M64|P4K2A_RAT	266	1e-70	Phosphatidylinositol 4-kinase type 2-alpha OS=Rattus norvegicus GN=Pi4k2a PE=1 SV=1	--	--	--	--	--	K13711	3e-110	399	bmy:Bm1_45895	phosphatidylinositol 4-kinase type 2 [EC:2.7.1.67]	-	GO:0016772//transferase activity, transferring phosphorus-containing groups	-
CL1062.Contig3_YK	1256	52	1.4531	gi|392921552|ref|NP_001256527.1|	388.3	4e-106	Protein C56A3.8, isoform c [Caenorhabditis elegans] >gi|358246411|emb|CCE71401.1| Protein C56A3.8, isoform c [Caenorhabditis elegans]	--	--	--	--	sp|Q08B31|P4K2A_XENLA	262	1e-69	Phosphatidylinositol 4-kinase type 2-alpha OS=Xenopus laevis GN=pi4k2a PE=2 SV=1	--	--	--	--	--	K13711	4e-105	382	bmy:Bm1_45895	phosphatidylinositol 4-kinase type 2 [EC:2.7.1.67]	-	GO:0016772//transferase activity, transferring phosphorus-containing groups;GO:0005488//binding	GO:0043231//intracellular membrane-bounded organelle;GO:0042995//cell projection;GO:0044444//cytoplasmic part;GO:0097458//neuron part;GO:0016020//membrane
CL1062.Contig4_YK	1313	8	0.2139	gi|312082745|ref|XP_003143571.1|	190.3	1e-101	phosphatidylinositol 3 [Loa loa] >gi|307761264|gb|EFO20498.1| phosphatidylinositol 3 [Loa loa]	--	--	--	--	sp|Q99M64|P4K2A_RAT	153	2e-66	Phosphatidylinositol 4-kinase type 2-alpha OS=Rattus norvegicus GN=Pi4k2a PE=1 SV=1	--	--	--	--	--	K13711	3e-102	207	bmy:Bm1_45895	phosphatidylinositol 4-kinase type 2 [EC:2.7.1.67]	GO:0006796//phosphate-containing compound metabolic process	GO:0016773//phosphotransferase activity, alcohol group as acceptor;GO:0016301//kinase activity	GO:0044464//cell part
CL1062.Contig5_YK	1359	7	0.1808	gi|312082745|ref|XP_003143571.1|	190.3	2e-101	phosphatidylinositol 3 [Loa loa] >gi|307761264|gb|EFO20498.1| phosphatidylinositol 3 [Loa loa]	--	--	--	--	sp|Q99M64|P4K2A_RAT	153	2e-66	Phosphatidylinositol 4-kinase type 2-alpha OS=Rattus norvegicus GN=Pi4k2a PE=1 SV=1	--	--	--	--	--	K13711	3e-102	207	bmy:Bm1_45895	phosphatidylinositol 4-kinase type 2 [EC:2.7.1.67]	GO:0006796//phosphate-containing compound metabolic process	GO:0016773//phosphotransferase activity, alcohol group as acceptor;GO:0016301//kinase activity	GO:0044464//cell part
CL1062.Contig6_YK	1365	9	0.2314	gi|402594216|gb|EJW88142.1|	395.6	3e-108	phosphatidylinositol 3-and 4-kinase, partial [Wuchereria bancrofti]	--	--	--	--	sp|Q99M64|P4K2A_RAT	265	2e-70	Phosphatidylinositol 4-kinase type 2-alpha OS=Rattus norvegicus GN=Pi4k2a PE=1 SV=1	--	--	--	--	--	K13711	9e-109	394	bmy:Bm1_45895	phosphatidylinositol 4-kinase type 2 [EC:2.7.1.67]	-	GO:0016772//transferase activity, transferring phosphorus-containing groups	-
CL1062.Contig7_YK	1372	7	0.1791	gi|312082745|ref|XP_003143571.1|	400.6	1e-109	phosphatidylinositol 3 [Loa loa] >gi|307761264|gb|EFO20498.1| phosphatidylinositol 3 [Loa loa]	--	--	--	--	sp|Q99M64|P4K2A_RAT	266	1e-70	Phosphatidylinositol 4-kinase type 2-alpha OS=Rattus norvegicus GN=Pi4k2a PE=1 SV=1	--	--	--	--	--	K13711	3e-110	399	bmy:Bm1_45895	phosphatidylinositol 4-kinase type 2 [EC:2.7.1.67]	-	GO:0016772//transferase activity, transferring phosphorus-containing groups	-
CL1062.Contig8_YK	803	12	0.5245	gi|392921552|ref|NP_001256527.1|	251.9	2e-65	Protein C56A3.8, isoform c [Caenorhabditis elegans] >gi|358246411|emb|CCE71401.1| Protein C56A3.8, isoform c [Caenorhabditis elegans]	--	--	--	--	sp|Q99M64|P4K2A_RAT	145	1e-34	Phosphatidylinositol 4-kinase type 2-alpha OS=Rattus norvegicus GN=Pi4k2a PE=1 SV=1	--	--	--	--	--	K13711	5e-64	244	bmy:Bm1_45895	phosphatidylinositol 4-kinase type 2 [EC:2.7.1.67]	GO:0002561//basophil degranulation;GO:0006661//phosphatidylinositol biosynthetic process	GO:0035651//AP-3 adaptor complex binding;GO:0004430//1-phosphatidylinositol 4-kinase activity	GO:0045121//membrane raft;GO:0043005//neuron projection;GO:0070382//exocytic vesicle;GO:0035838//growing cell tip;GO:0030672//synaptic vesicle membrane;GO:0031083//BLOC-1 complex;GO:0005887//integral to plasma membrane;GO:0031901//early endosome membrane;GO:0043204//perikaryon
CL1062.Contig9_YK	500	6	0.4212	gi|392921552|ref|NP_001256527.1|	164.5	1e-39	Protein C56A3.8, isoform c [Caenorhabditis elegans] >gi|358246411|emb|CCE71401.1| Protein C56A3.8, isoform c [Caenorhabditis elegans]	--	--	--	--	sp|Q99M64|P4K2A_RAT	90.9	1e-18	Phosphatidylinositol 4-kinase type 2-alpha OS=Rattus norvegicus GN=Pi4k2a PE=1 SV=1	--	--	--	--	--	K13711	4e-39	160	bmy:Bm1_45895	phosphatidylinositol 4-kinase type 2 [EC:2.7.1.67]	GO:0006796//phosphate-containing compound metabolic process;GO:0002561//basophil degranulation	GO:0032403//protein complex binding;GO:0004430//1-phosphatidylinositol 4-kinase activity	GO:0045121//membrane raft;GO:0043005//neuron projection;GO:0070382//exocytic vesicle;GO:0035838//growing cell tip;GO:0030672//synaptic vesicle membrane;GO:0043234//protein complex;GO:0005886//plasma membrane;GO:0031901//early endosome membrane;GO:0043204//perikaryon
CL1063.Contig1_YK	1900	48	0.8867	gi|17531287|ref|NP_494797.1|	535.0	5e-150	Protein CYP-23A1 [Caenorhabditis elegans] >gi|351065755|emb|CCD61735.1| Protein CYP-23A1 [Caenorhabditis elegans]	--	--	--	--	sp|P11714|CP2D9_MOUSE	280	6e-75	Cytochrome P450 2D9 OS=Mus musculus GN=Cyp2d9 PE=1 SV=2	alr4833	125	2e-28	COG2124	Cytochrome P450	K00493	4e-89	329	cel:C49C8.4	unspecific monooxygenase [EC:1.14.14.1]	GO:0040011//locomotion	GO:0016491//oxidoreductase activity;GO:0005488//binding	-
CL1063.Contig2_YK	1708	9	0.1849	gi|17531287|ref|NP_494797.1|	535.0	4e-150	Protein CYP-23A1 [Caenorhabditis elegans] >gi|351065755|emb|CCD61735.1| Protein CYP-23A1 [Caenorhabditis elegans]	--	--	--	--	sp|P11714|CP2D9_MOUSE	280	5e-75	Cytochrome P450 2D9 OS=Mus musculus GN=Cyp2d9 PE=1 SV=2	alr4833	125	2e-28	COG2124	Cytochrome P450	K00493	4e-89	329	cel:C49C8.4	unspecific monooxygenase [EC:1.14.14.1]	GO:0040011//locomotion	GO:0016491//oxidoreductase activity;GO:0005488//binding	-
CL1064.Contig1_YK	803	159	6.9497	gi|393907926|gb|EJD74831.1|	211.8	2e-53	hypothetical protein LOAG_17915 [Loa loa]	--	--	--	--	sp|Q9VVN2|RT26_DROME	74.3	3e-13	Probable 28S ribosomal protein S26, mitochondrial OS=Drosophila melanogaster GN=mRpS26 PE=2 SV=1	SSO0947	53.9	3e-07	COG1340	Uncharacterized archaeal coiled-coil protein	K12899	5e-06	52.0	dre:321886	splicing factor, arginine/serine-rich 11	GO:0009792//embryo development ending in birth or egg hatching	-	-
CL1064.Contig2_YK	3758	4113	38.4137	gi|71991854|ref|NP_001022233.1|	733.0	0.0	Protein K05F1.6, isoform a [Caenorhabditis elegans] >gi|373219635|emb|CCD69150.1| Protein K05F1.6, isoform a [Caenorhabditis elegans]	--	--	--	--	sp|Q9VCA2|ORCT_DROME	232	5e-60	Organic cation transporter protein OS=Drosophila melanogaster GN=Orct PE=1 SV=1	SMa1447	82.0	7e-15	COG0477	Permeases of the major facilitator superfamily	K08202	2e-60	235	bfo:BRAFLDRAFT_118385	MFS transporter, OCT family, solute carrier family 22 (organic cation transporter), member 4/5	GO:0019915//lipid storage;GO:0006810//transport	GO:0005215//transporter activity	GO:0016020//membrane
CL1065.Contig1_YK	522	3	0.2017	gi|308512011|ref|XP_003118188.1|	60.5	4e-08	CRE-MLTN-13 protein [Caenorhabditis remanei] >gi|308238834|gb|EFO82786.1| CRE-MLTN-13 protein [Caenorhabditis remanei]	--	--	--	--	--	--	--	--	--	--	--	--	--	--	--	--	--	--	-	-	-
CL1065.Contig2_YK	722	36	1.7500	gi|341874563|gb|EGT30498.1|	211.8	2e-53	CBN-MLTN-13 protein [Caenorhabditis brenneri]	--	--	--	--	--	--	--	--	--	--	--	--	--	K06569	7e-06	51.2	ptr:100612834	melanoma-associated antigen p97	-	-	-
CL1066.Contig1_YK	945	35	1.2999	--	--	--	--	--	--	--	--	--	--	--	--	--	--	--	--	--	--	--	--	--	--	-	-	-
CL1066.Contig2_YK	1323	458	12.1504	--	--	--	--	--	--	--	--	--	--	--	--	--	--	--	--	--	--	--	--	--	--	-	-	-
CL1067.Contig1_YK	1142	3459	106.3087	gi|393909131|gb|EFO23062.2|	199.9	2e-49	hypothetical protein LOAG_05428 [Loa loa]	--	--	--	--	sp|A4IH75|ATGA1_XENTR	164	3e-40	Autophagy-related protein 101 OS=Xenopus tropicalis GN=atg101 PE=2 SV=1	--	--	--	--	--	--	--	--	--	--	GO:0035973	GO:0019901//protein kinase binding	-
CL1067.Contig2_YK	376	36	3.3605	--	--	--	--	--	--	--	--	--	--	--	--	--	--	--	--	--	--	--	--	--	--	-	-	-
CL1067.Contig3_YK	613	287	16.4326	--	--	--	--	--	--	--	--	--	--	--	--	--	--	--	--	--	--	--	--	--	--	-	-	-
CL1068.Contig1_YK	258	3	0.4081	--	--	--	--	--	--	--	--	--	--	--	--	--	--	--	--	--	--	--	--	--	--	-	-	-
CL1068.Contig2_YK	388	33	2.9852	--	--	--	--	--	--	--	--	--	--	--	--	--	--	--	--	--	--	--	--	--	--	-	-	-
CL1069.Contig1_YK	577	12	0.7299	--	--	--	--	--	--	--	--	--	--	--	--	--	--	--	--	--	--	--	--	--	--	-	-	-
CL1069.Contig2_YK	631	9	0.5006	--	--	--	--	--	--	--	--	--	--	--	--	--	--	--	--	--	--	--	--	--	--	-	-	-
CL107.Contig1_YK	1965	36	0.6430	gi|341899706|gb|EGT55641.1|	147.9	2e-71	CBN-INSC-1 protein [Caenorhabditis brenneri]	--	--	--	--	--	--	--	--	--	--	--	--	--	--	--	--	--	--	-	-	-
CL107.Contig2_YK	1927	40	0.7286	gi|341899706|gb|EGT55641.1|	290.4	2e-76	CBN-INSC-1 protein [Caenorhabditis brenneri]	--	--	--	--	sp|Q1MX18|INSC_HUMAN	68.6	5e-11	Protein inscuteable homolog OS=Homo sapiens GN=INSC PE=1 SV=1	--	--	--	--	--	--	--	--	--	--	GO:0008105//asymmetric protein localization;GO:0045165//cell fate commitment;GO:0051301//cell division;GO:0044767;GO:0007399//nervous system development	-	GO:0005737//cytoplasm
CL1070.Contig1_YK	432	96	7.7996	--	--	--	--	--	--	--	--	--	--	--	--	--	--	--	--	--	--	--	--	--	--	-	-	-
CL1071.Contig1_YK	1799	3919	76.4589	gi|258504387|gb|ACV72860.1|	64.3	2e-08	DIE-1 [Caenorhabditis remanei]	--	--	--	--	--	--	--	--	--	--	--	--	--	K10429	1e-06	55.5	xtr:779460	microtubule-associated protein 1	GO:0040010//positive regulation of growth rate;GO:0007015//actin filament organization;GO:0016331//morphogenesis of embryonic epithelium;GO:0040027//negative regulation of vulval development;GO:0010171//body morphogenesis;GO:0006898//receptor-mediated endocytosis;GO:0009792//embryo development ending in birth or egg hatching	GO:0003677//DNA binding	GO:0005634//nucleus
CL1072.Contig1_YK	2337	413	6.2026	gi|17542746|ref|NP_500462.1|	244.6	1e-62	Protein HLH-30, isoform a [Caenorhabditis elegans] >gi|351062574|emb|CCD70587.1| Protein HLH-30, isoform a [Caenorhabditis elegans]	gi|339256693|ref|XM_003370175.1|	67.9	2e-07	Trichinella spiralis putative helix-loop-helix DNA-binding domain protein (Tsp_10832) mRNA, complete cds	sp|Q64092|TFE3_MOUSE	109	3e-23	Transcription factor E3 OS=Mus musculus GN=Tfe3 PE=1 SV=2	--	--	--	--	--	K09455	2e-24	115	dre:114833	microphthalmia-associated transcription factor	GO:0006357//regulation of transcription from RNA polymerase II promoter;GO:0000003//reproduction;GO:0019915//lipid storage	-	-
CL1072.Contig2_YK	2498	441	6.1963	gi|268553563|ref|XP_002634768.1|	237.7	2e-60	C. briggsae CBR-HLH-30 protein [Caenorhabditis briggsae]	gi|339256693|ref|XM_003370175.1|	67.9	2e-07	Trichinella spiralis putative helix-loop-helix DNA-binding domain protein (Tsp_10832) mRNA, complete cds	sp|O75030|MITF_HUMAN	108	4e-23	Microphthalmia-associated transcription factor OS=Homo sapiens GN=MITF PE=1 SV=2	--	--	--	--	--	K09455	1e-23	112	xtr:100101790	microphthalmia-associated transcription factor	GO:0006357//regulation of transcription from RNA polymerase II promoter;GO:0000003//reproduction;GO:0019915//lipid storage	-	-
CL1073.Contig1_YK	3049	121	1.3929	gi|170595310|ref|XP_001902329.1|	677.6	0.0	TPR Domain containing protein [Brugia malayi] >gi|158590047|gb|EDP28818.1| TPR Domain containing protein [Brugia malayi]	--	--	--	--	sp|Q9Y5Q9|TF3C3_HUMAN	271	8e-72	General transcription factor 3C polypeptide 3 OS=Homo sapiens GN=GTF3C3 PE=1 SV=1	--	--	--	--	--	K15201	0.0	677	bmy:Bm1_54355	general transcription factor 3C polypeptide 3 (transcription factor C subunit 4)	-	-	-
CL1073.Contig2_YK	3004	310	3.6220	gi|170595310|ref|XP_001902329.1|	687.6	0.0	TPR Domain containing protein [Brugia malayi] >gi|158590047|gb|EDP28818.1| TPR Domain containing protein [Brugia malayi]	--	--	--	--	sp|Q9Y5Q9|TF3C3_HUMAN	278	5e-74	General transcription factor 3C polypeptide 3 OS=Homo sapiens GN=GTF3C3 PE=1 SV=1	--	--	--	--	--	K15201	0.0	687	bmy:Bm1_54355	general transcription factor 3C polypeptide 3 (transcription factor C subunit 4)	-	-	-
CL1074.Contig1_YK	402	14	1.2223	--	--	--	--	--	--	--	--	--	--	--	--	--	--	--	--	--	--	--	--	--	--	-	-	-
CL1074.Contig2_YK	666	272	14.3344	--	--	--	--	--	--	--	--	--	--	--	--	--	--	--	--	--	--	--	--	--	--	-	-	-
CL1075.Contig1_YK	1090	116	3.7352	gi|393908385|gb|EJD75038.1|	117.9	9e-25	CBR-NHR-6 protein, partial [Loa loa]	gi|3661542|gb|AF091046.1|AF091046	73.8	2e-09	Brugia pahangi nuclear hormone receptor (bhr-1) gene, partial cds	sp|P41829|NHR6_CAEEL	111	3e-24	Nuclear hormone receptor family member nhr-6 OS=Caenorhabditis elegans GN=nhr-6 PE=2 SV=3	--	--	--	--	--	K08558	1e-25	117	bmy:Bm1_27125	nuclear receptor subfamily 4 group A member 2	GO:0009653//anatomical structure morphogenesis;GO:0071542//dopaminergic neuron differentiation;GO:0021884//forebrain neuron development;GO:0071310//cellular response to organic substance;GO:0045893//positive regulation of transcription, DNA-dependent;GO:0030728//ovulation	GO:0003677//DNA binding;GO:0003700//sequence-specific DNA binding transcription factor activity	GO:0005634//nucleus
CL1075.Contig2_YK	1273	72	1.9851	gi|393908385|gb|EJD75038.1|	117.9	1e-24	CBR-NHR-6 protein, partial [Loa loa]	gi|3661542|gb|AF091046.1|AF091046	73.8	2e-09	Brugia pahangi nuclear hormone receptor (bhr-1) gene, partial cds	sp|P41829|NHR6_CAEEL	111	4e-24	Nuclear hormone receptor family member nhr-6 OS=Caenorhabditis elegans GN=nhr-6 PE=2 SV=3	--	--	--	--	--	K08558	1e-25	117	bmy:Bm1_27125	nuclear receptor subfamily 4 group A member 2	GO:0009653//anatomical structure morphogenesis;GO:0071542//dopaminergic neuron differentiation;GO:0021884//forebrain neuron development;GO:0071310//cellular response to organic substance;GO:0045893//positive regulation of transcription, DNA-dependent;GO:0030728//ovulation	GO:0003677//DNA binding;GO:0003700//sequence-specific DNA binding transcription factor activity	GO:0005634//nucleus
CL1076.Contig1_YK	2236	1002	15.7282	gi|268558226|ref|XP_002637103.1|	401.4	1e-109	C. briggsae CBR-EGL-9 protein [Caenorhabditis briggsae]	gi|392920360|ref|NM_001047640.2|	75.8	8e-10	Caenorhabditis elegans Protein EGL-9, isoform e (egl-9) mRNA, complete cds	sp|Q9GZT9|EGLN1_HUMAN	228	6e-59	Egl nine homolog 1 OS=Homo sapiens GN=EGLN1 PE=1 SV=1	VCA0949	63.5	1e-09	COG3751	Predicted proline hydroxylase	K09592	7e-59	229	bta:534075	hypoxia-inducible factor prolyl hydroxylase [EC:1.14.11.-]	GO:0018401//peptidyl-proline hydroxylation to 4-hydroxy-L-proline;GO:0008340//determination of adult lifespan;GO:0001666//response to hypoxia	GO:0046914//transition metal ion binding;GO:0031545//peptidyl-proline 4-dioxygenase activity;GO:0005515//protein binding	-
CL1076.Contig2_YK	1783	146	2.8740	gi|268558226|ref|XP_002637103.1|	401.4	8e-110	C. briggsae CBR-EGL-9 protein [Caenorhabditis briggsae]	gi|392920360|ref|NM_001047640.2|	75.8	7e-10	Caenorhabditis elegans Protein EGL-9, isoform e (egl-9) mRNA, complete cds	sp|Q9GZT9|EGLN1_HUMAN	210	7e-54	Egl nine homolog 1 OS=Homo sapiens GN=EGLN1 PE=1 SV=1	VCA0949	63.5	1e-09	COG3751	Predicted proline hydroxylase	K09592	3e-55	217	ame:413929	hypoxia-inducible factor prolyl hydroxylase [EC:1.14.11.-]	GO:0018401//peptidyl-proline hydroxylation to 4-hydroxy-L-proline;GO:0008340//determination of adult lifespan;GO:0001666//response to hypoxia	GO:0046914//transition metal ion binding;GO:0031545//peptidyl-proline 4-dioxygenase activity;GO:0005515//protein binding	-
CL1077.Contig1_YK	314	5	0.5589	--	--	--	--	--	--	--	--	--	--	--	--	--	--	--	--	--	--	--	--	--	--	-	-	-
CL1077.Contig2_YK	320	11	1.2065	--	--	--	--	--	--	--	--	--	--	--	--	--	--	--	--	--	--	--	--	--	--	-	-	-
CL1078.Contig1_YK	3049	15	0.1727	gi|393907699|gb|EJD74749.1|	744.2	0.0	hypothetical protein LOAG_17984 [Loa loa]	gi|308475030|ref|XM_003099687.1|	202	7e-48	Caenorhabditis remanei CRE-RAB-10 protein (Cre-rab-10) mRNA, complete cds	sp|Q21122|F26_CAEEL	588	3e-167	Probable 6-phosphofructo-2-kinase/fructose-2,6-bisphosphatase OS=Caenorhabditis elegans GN=K02B2.1 PE=3 SV=2	YJL155c_2	229	3e-59	COG0406	Fructose-2,6-bisphosphatase	K01103	0.0	723	cbr:CBG10830	6-phosphofructo-2-kinase / fructose-2,6-bisphosphatase [EC:2.7.1.105 3.1.3.46]	GO:0006000//fructose metabolic process;GO:0006003//fructose 2,6-bisphosphate metabolic process	GO:0004331//fructose-2,6-bisphosphate 2-phosphatase activity;GO:0003873//6-phosphofructo-2-kinase activity;GO:0005515//protein binding;GO:0005524//ATP binding	-
CL1078.Contig2_YK	3470	15	0.1517	gi|393907699|gb|EJD74749.1|	741.9	0.0	hypothetical protein LOAG_17984 [Loa loa]	gi|308475030|ref|XM_003099687.1|	202	8e-48	Caenorhabditis remanei CRE-RAB-10 protein (Cre-rab-10) mRNA, complete cds	sp|Q21122|F26_CAEEL	590	7e-168	Probable 6-phosphofructo-2-kinase/fructose-2,6-bisphosphatase OS=Caenorhabditis elegans GN=K02B2.1 PE=3 SV=2	YJL155c_2	229	3e-59	COG0406	Fructose-2,6-bisphosphatase	K01103	0.0	721	cbr:CBG10830	6-phosphofructo-2-kinase / fructose-2,6-bisphosphatase [EC:2.7.1.105 3.1.3.46]	GO:0006000//fructose metabolic process;GO:0006003//fructose 2,6-bisphosphate metabolic process	GO:0004331//fructose-2,6-bisphosphate 2-phosphatase activity;GO:0003873//6-phosphofructo-2-kinase activity;GO:0005515//protein binding;GO:0005524//ATP binding	-
CL1078.Contig3_YK	3004	118	1.3787	gi|71993390|ref|NP_491529.2|	751.5	0.0	Protein Y110A7A.6, isoform a [Caenorhabditis elegans] >gi|351065056|emb|CCD66195.1| Protein Y110A7A.6, isoform a [Caenorhabditis elegans]	gi|308475030|ref|XM_003099687.1|	202	7e-48	Caenorhabditis remanei CRE-RAB-10 protein (Cre-rab-10) mRNA, complete cds	sp|Q21122|F26_CAEEL	590	8e-168	Probable 6-phosphofructo-2-kinase/fructose-2,6-bisphosphatase OS=Caenorhabditis elegans GN=K02B2.1 PE=3 SV=2	YJL155c_2	229	3e-59	COG0406	Fructose-2,6-bisphosphatase	K01103	0.0	733	cbr:CBG10830	6-phosphofructo-2-kinase / fructose-2,6-bisphosphatase [EC:2.7.1.105 3.1.3.46]	GO:0006000//fructose metabolic process;GO:0006003//fructose 2,6-bisphosphate metabolic process	GO:0004331//fructose-2,6-bisphosphate 2-phosphatase activity;GO:0003873//6-phosphofructo-2-kinase activity;GO:0005515//protein binding;GO:0005524//ATP binding	-
CL1078.Contig4_YK	2960	21	0.2490	gi|71993390|ref|NP_491529.2|	751.5	0.0	Protein Y110A7A.6, isoform a [Caenorhabditis elegans] >gi|351065056|emb|CCD66195.1| Protein Y110A7A.6, isoform a [Caenorhabditis elegans]	gi|308475030|ref|XM_003099687.1|	202	7e-48	Caenorhabditis remanei CRE-RAB-10 protein (Cre-rab-10) mRNA, complete cds	sp|Q21122|F26_CAEEL	584	3e-166	Probable 6-phosphofructo-2-kinase/fructose-2,6-bisphosphatase OS=Caenorhabditis elegans GN=K02B2.1 PE=3 SV=2	YJL155c_2	226	2e-58	COG0406	Fructose-2,6-bisphosphatase	K01103	0.0	733	cbr:CBG10830	6-phosphofructo-2-kinase / fructose-2,6-bisphosphatase [EC:2.7.1.105 3.1.3.46]	GO:0006000//fructose metabolic process;GO:0016310//phosphorylation;GO:0006003//fructose 2,6-bisphosphate metabolic process	GO:0004331//fructose-2,6-bisphosphate 2-phosphatase activity;GO:0003873//6-phosphofructo-2-kinase activity;GO:0005515//protein binding;GO:0005524//ATP binding	-
CL1078.Contig5_YK	3005	107	1.2498	gi|71993390|ref|NP_491529.2|	742.3	0.0	Protein Y110A7A.6, isoform a [Caenorhabditis elegans] >gi|351065056|emb|CCD66195.1| Protein Y110A7A.6, isoform a [Caenorhabditis elegans]	gi|308475030|ref|XM_003099687.1|	202	7e-48	Caenorhabditis remanei CRE-RAB-10 protein (Cre-rab-10) mRNA, complete cds	sp|Q21122|F26_CAEEL	582	1e-165	Probable 6-phosphofructo-2-kinase/fructose-2,6-bisphosphatase OS=Caenorhabditis elegans GN=K02B2.1 PE=3 SV=2	YJL155c_2	226	2e-58	COG0406	Fructose-2,6-bisphosphatase	K01103	0.0	723	cbr:CBG10830	6-phosphofructo-2-kinase / fructose-2,6-bisphosphatase [EC:2.7.1.105 3.1.3.46]	GO:0006000//fructose metabolic process;GO:0016310//phosphorylation;GO:0006003//fructose 2,6-bisphosphate metabolic process	GO:0004331//fructose-2,6-bisphosphate 2-phosphatase activity;GO:0003873//6-phosphofructo-2-kinase activity;GO:0005515//protein binding;GO:0005524//ATP binding	-
CL1078.Contig6_YK	3426	45	0.4610	gi|71993390|ref|NP_491529.2|	740.0	0.0	Protein Y110A7A.6, isoform a [Caenorhabditis elegans] >gi|351065056|emb|CCD66195.1| Protein Y110A7A.6, isoform a [Caenorhabditis elegans]	gi|308475030|ref|XM_003099687.1|	202	8e-48	Caenorhabditis remanei CRE-RAB-10 protein (Cre-rab-10) mRNA, complete cds	sp|Q21122|F26_CAEEL	585	3e-166	Probable 6-phosphofructo-2-kinase/fructose-2,6-bisphosphatase OS=Caenorhabditis elegans GN=K02B2.1 PE=3 SV=2	YJL155c_2	226	2e-58	COG0406	Fructose-2,6-bisphosphatase	K01103	0.0	721	cbr:CBG10830	6-phosphofructo-2-kinase / fructose-2,6-bisphosphatase [EC:2.7.1.105 3.1.3.46]	GO:0006000//fructose metabolic process;GO:0016310//phosphorylation;GO:0006003//fructose 2,6-bisphosphate metabolic process	GO:0004331//fructose-2,6-bisphosphate 2-phosphatase activity;GO:0003873//6-phosphofructo-2-kinase activity;GO:0005515//protein binding;GO:0005524//ATP binding	-
CL1079.Contig1_YK	252	7	0.9749	--	--	--	--	--	--	--	--	--	--	--	--	--	--	--	--	--	--	--	--	--	--	-	-	-
CL1079.Contig2_YK	249	7	0.9867	--	--	--	--	--	--	--	--	--	--	--	--	--	--	--	--	--	--	--	--	--	--	-	-	-
CL108.Contig1_YK	547	6	0.3850	--	--	--	--	--	--	--	--	--	--	--	--	--	--	--	--	--	--	--	--	--	--	-	-	-
CL108.Contig2_YK	774	100	4.5346	--	--	--	--	--	--	--	--	--	--	--	--	--	--	--	--	--	--	--	--	--	--	-	-	-
CL1080.Contig1_YK	895	3	0.1176	gi|290562587|gb|ADD38689.1|	128.6	3e-28	serine protease K12H4.7 [Lepeophtheirus salmonis]	--	--	--	--	sp|Q9QXE5|TSSP_MOUSE	76.6	7e-14	Thymus-specific serine protease OS=Mus musculus GN=Prss16 PE=2 SV=1	--	--	--	--	--	K09649	6e-14	78.6	rno:364719	protease, serine, 16 (thymus) [EC:3.4.-.-]	-	-	-
CL1080.Contig2_YK	1142	163	5.0096	gi|290562587|gb|ADD38689.1|	145.2	6e-33	serine protease K12H4.7 [Lepeophtheirus salmonis]	--	--	--	--	sp|Q9QXE5|TSSP_MOUSE	98.2	3e-20	Thymus-specific serine protease OS=Mus musculus GN=Prss16 PE=2 SV=1	--	--	--	--	--	K09649	1e-21	104	xtr:100124847	protease, serine, 16 (thymus) [EC:3.4.-.-]	-	-	-
CL1081.Contig1_YK	3993	4	0.0352	gi|312076907|ref|XP_003141070.1|	450.7	3e-124	hypothetical protein LOAG_05485 [Loa loa] >gi|307763765|gb|EFO22999.1| hypothetical protein LOAG_05485 [Loa loa]	gi|312076906|ref|XM_003141022.1|	63.9	6e-06	Loa loa hypothetical protein (LOAG_05485) mRNA, complete cds	sp|Q18192|NHR31_CAEEL	246	2e-64	Nuclear hormone receptor family member nhr-31 OS=Caenorhabditis elegans GN=nhr-31 PE=2 SV=2	--	--	--	--	--	K08704	2e-43	179	cbr:CBG03844	hepatocyte nuclear factor 4	GO:0009987//cellular process;GO:0044699;GO:0019915//lipid storage;GO:0010033//response to organic substance	GO:0005488//binding	-
CL1081.Contig2_YK	3995	5	0.0439	gi|312076907|ref|XP_003141070.1|	450.7	3e-124	hypothetical protein LOAG_05485 [Loa loa] >gi|307763765|gb|EFO22999.1| hypothetical protein LOAG_05485 [Loa loa]	gi|312076906|ref|XM_003141022.1|	63.9	6e-06	Loa loa hypothetical protein (LOAG_05485) mRNA, complete cds	sp|Q18192|NHR31_CAEEL	246	2e-64	Nuclear hormone receptor family member nhr-31 OS=Caenorhabditis elegans GN=nhr-31 PE=2 SV=2	--	--	--	--	--	K08704	2e-43	179	cbr:CBG03844	hepatocyte nuclear factor 4	GO:0009987//cellular process;GO:0044699;GO:0019915//lipid storage;GO:0010033//response to organic substance	GO:0005488//binding	-
CL1081.Contig3_YK	3993	5	0.0439	gi|312076907|ref|XP_003141070.1|	450.7	3e-124	hypothetical protein LOAG_05485 [Loa loa] >gi|307763765|gb|EFO22999.1| hypothetical protein LOAG_05485 [Loa loa]	gi|312076906|ref|XM_003141022.1|	63.9	6e-06	Loa loa hypothetical protein (LOAG_05485) mRNA, complete cds	sp|Q18192|NHR31_CAEEL	246	2e-64	Nuclear hormone receptor family member nhr-31 OS=Caenorhabditis elegans GN=nhr-31 PE=2 SV=2	--	--	--	--	--	K08704	2e-43	179	cbr:CBG03844	hepatocyte nuclear factor 4	GO:0009987//cellular process;GO:0044699;GO:0019915//lipid storage;GO:0010033//response to organic substance	GO:0005488//binding	-
CL1081.Contig4_YK	4083	4	0.0344	gi|312076907|ref|XP_003141070.1|	450.7	3e-124	hypothetical protein LOAG_05485 [Loa loa] >gi|307763765|gb|EFO22999.1| hypothetical protein LOAG_05485 [Loa loa]	gi|312076906|ref|XM_003141022.1|	63.9	6e-06	Loa loa hypothetical protein (LOAG_05485) mRNA, complete cds	sp|Q18192|NHR31_CAEEL	246	2e-64	Nuclear hormone receptor family member nhr-31 OS=Caenorhabditis elegans GN=nhr-31 PE=2 SV=2	--	--	--	--	--	K08704	2e-43	179	cbr:CBG03844	hepatocyte nuclear factor 4	GO:0009987//cellular process;GO:0044699;GO:0019915//lipid storage;GO:0010033//response to organic substance	GO:0005488//binding	-
CL1081.Contig5_YK	4039	10	0.0869	gi|312076907|ref|XP_003141070.1|	450.7	3e-124	hypothetical protein LOAG_05485 [Loa loa] >gi|307763765|gb|EFO22999.1| hypothetical protein LOAG_05485 [Loa loa]	gi|312076906|ref|XM_003141022.1|	63.9	6e-06	Loa loa hypothetical protein (LOAG_05485) mRNA, complete cds	sp|Q18192|NHR31_CAEEL	246	2e-64	Nuclear hormone receptor family member nhr-31 OS=Caenorhabditis elegans GN=nhr-31 PE=2 SV=2	--	--	--	--	--	K08704	2e-43	179	cbr:CBG03844	hepatocyte nuclear factor 4	GO:0009987//cellular process;GO:0044699;GO:0019915//lipid storage;GO:0010033//response to organic substance	GO:0005488//binding	-
CL1081.Contig6_YK	4039	92	0.7995	gi|312076907|ref|XP_003141070.1|	450.7	3e-124	hypothetical protein LOAG_05485 [Loa loa] >gi|307763765|gb|EFO22999.1| hypothetical protein LOAG_05485 [Loa loa]	gi|312076906|ref|XM_003141022.1|	63.9	6e-06	Loa loa hypothetical protein (LOAG_05485) mRNA, complete cds	sp|Q18192|NHR31_CAEEL	246	2e-64	Nuclear hormone receptor family member nhr-31 OS=Caenorhabditis elegans GN=nhr-31 PE=2 SV=2	--	--	--	--	--	K08704	2e-43	179	cbr:CBG03844	hepatocyte nuclear factor 4	GO:0009987//cellular process;GO:0044699;GO:0019915//lipid storage;GO:0010033//response to organic substance	GO:0005488//binding	-
CL1081.Contig7_YK	4037	4	0.0348	gi|312076907|ref|XP_003141070.1|	450.7	3e-124	hypothetical protein LOAG_05485 [Loa loa] >gi|307763765|gb|EFO22999.1| hypothetical protein LOAG_05485 [Loa loa]	gi|312076906|ref|XM_003141022.1|	63.9	6e-06	Loa loa hypothetical protein (LOAG_05485) mRNA, complete cds	sp|Q18192|NHR31_CAEEL	246	2e-64	Nuclear hormone receptor family member nhr-31 OS=Caenorhabditis elegans GN=nhr-31 PE=2 SV=2	--	--	--	--	--	K08704	2e-43	179	cbr:CBG03844	hepatocyte nuclear factor 4	GO:0009987//cellular process;GO:0044699;GO:0019915//lipid storage;GO:0010033//response to organic substance	GO:0005488//binding	-
CL1081.Contig8_YK	3949	4	0.0356	gi|312076907|ref|XP_003141070.1|	450.7	3e-124	hypothetical protein LOAG_05485 [Loa loa] >gi|307763765|gb|EFO22999.1| hypothetical protein LOAG_05485 [Loa loa]	gi|312076906|ref|XM_003141022.1|	63.9	6e-06	Loa loa hypothetical protein (LOAG_05485) mRNA, complete cds	sp|Q18192|NHR31_CAEEL	246	2e-64	Nuclear hormone receptor family member nhr-31 OS=Caenorhabditis elegans GN=nhr-31 PE=2 SV=2	--	--	--	--	--	K08704	2e-43	179	cbr:CBG03844	hepatocyte nuclear factor 4	GO:0009987//cellular process;GO:0044699;GO:0019915//lipid storage;GO:0010033//response to organic substance	GO:0005488//binding	-
CL1082.Contig1_YK	685	9	0.4611	gi|308473064|ref|XP_003098758.1|	169.1	1e-40	hypothetical protein CRE_03354 [Caenorhabditis remanei] >gi|308268192|gb|EFP12145.1| hypothetical protein CRE_03354 [Caenorhabditis remanei]	--	--	--	--	--	--	--	--	--	--	--	--	--	--	--	--	--	--	-	-	-
CL1082.Contig2_YK	332	12	1.2686	gi|308473064|ref|XP_003098758.1|	119.4	5e-26	hypothetical protein CRE_03354 [Caenorhabditis remanei] >gi|308268192|gb|EFP12145.1| hypothetical protein CRE_03354 [Caenorhabditis remanei]	--	--	--	--	--	--	--	--	--	--	--	--	--	--	--	--	--	--	-	-	-
CL1082.Contig3_YK	210	3	0.5014	gi|308473064|ref|XP_003098758.1|	60.5	2e-08	hypothetical protein CRE_03354 [Caenorhabditis remanei] >gi|308268192|gb|EFP12145.1| hypothetical protein CRE_03354 [Caenorhabditis remanei]	--	--	--	--	--	--	--	--	--	--	--	--	--	--	--	--	--	--	-	-	-
CL1082.Contig4_YK	555	203	12.8377	gi|308473064|ref|XP_003098758.1|	174.5	2e-42	hypothetical protein CRE_03354 [Caenorhabditis remanei] >gi|308268192|gb|EFP12145.1| hypothetical protein CRE_03354 [Caenorhabditis remanei]	--	--	--	--	--	--	--	--	--	--	--	--	--	--	--	--	--	--	-	-	-
CL1083.Contig1_YK	2998	46	0.5385	gi|393912415|gb|EJD76725.1|	1091.3	0.0	adenosine monophosphate deaminase, variant [Loa loa]	gi|350423138|ref|XM_003493349.1|	77.8	3e-10	PREDICTED: Bombus impatiens AMP deaminase 2-like, transcript variant 3 (LOC100743683), mRNA	sp|Q01433|AMPD2_HUMAN	748	0.0	AMP deaminase 2 OS=Homo sapiens GN=AMPD2 PE=1 SV=2	YML035c	616	6e-176	COG1816	Adenosine deaminase	K01490	0.0	1058	cbr:CBG02349	AMP deaminase [EC:3.5.4.6]	GO:0040010//positive regulation of growth rate;GO:0006188//IMP biosynthetic process;GO:0002119//nematode larval development;GO:0040011//locomotion	GO:0003876//AMP deaminase activity;GO:0005515//protein binding	-
CL1083.Contig2_YK	3037	26	0.3005	gi|393912414|gb|EJD76724.1|	1087.0	0.0	adenosine monophosphate deaminase [Loa loa]	gi|350423138|ref|XM_003493349.1|	77.8	3e-10	PREDICTED: Bombus impatiens AMP deaminase 2-like, transcript variant 3 (LOC100743683), mRNA	sp|Q01433|AMPD2_HUMAN	744	0.0	AMP deaminase 2 OS=Homo sapiens GN=AMPD2 PE=1 SV=2	YML035c	616	6e-176	COG1816	Adenosine deaminase	K01490	0.0	1063	cbr:CBG02349	AMP deaminase [EC:3.5.4.6]	GO:0040010//positive regulation of growth rate;GO:0006188//IMP biosynthetic process;GO:0002119//nematode larval development;GO:0040011//locomotion	GO:0003876//AMP deaminase activity;GO:0005515//protein binding	-
CL1083.Contig3_YK	3019	9	0.1046	gi|393912415|gb|EJD76725.1|	1097.0	0.0	adenosine monophosphate deaminase, variant [Loa loa]	gi|350423138|ref|XM_003493349.1|	77.8	3e-10	PREDICTED: Bombus impatiens AMP deaminase 2-like, transcript variant 3 (LOC100743683), mRNA	sp|Q01433|AMPD2_HUMAN	748	0.0	AMP deaminase 2 OS=Homo sapiens GN=AMPD2 PE=1 SV=2	YML035c	616	6e-176	COG1816	Adenosine deaminase	K01490	0.0	1058	cbr:CBG02349	AMP deaminase [EC:3.5.4.6]	GO:0040010//positive regulation of growth rate;GO:0006188//IMP biosynthetic process;GO:0002119//nematode larval development;GO:0040011//locomotion	GO:0003876//AMP deaminase activity;GO:0005515//protein binding	-
CL1083.Contig4_YK	3058	26	0.2984	gi|393912414|gb|EJD76724.1|	1092.8	0.0	adenosine monophosphate deaminase [Loa loa]	gi|350423138|ref|XM_003493349.1|	77.8	3e-10	PREDICTED: Bombus impatiens AMP deaminase 2-like, transcript variant 3 (LOC100743683), mRNA	sp|Q01433|AMPD2_HUMAN	744	0.0	AMP deaminase 2 OS=Homo sapiens GN=AMPD2 PE=1 SV=2	YML035c	616	6e-176	COG1816	Adenosine deaminase	K01490	0.0	1063	cbr:CBG02349	AMP deaminase [EC:3.5.4.6]	GO:0040010//positive regulation of growth rate;GO:0006188//IMP biosynthetic process;GO:0002119//nematode larval development;GO:0040011//locomotion	GO:0003876//AMP deaminase activity;GO:0005515//protein binding	-
CL1085.Contig1_YK	526	14	0.9342	--	--	--	--	--	--	--	--	--	--	--	--	--	--	--	--	--	--	--	--	--	--	-	-	-
CL1085.Contig2_YK	590	36	2.1416	--	--	--	--	--	--	--	--	--	--	--	--	--	--	--	--	--	--	--	--	--	--	-	-	-
CL1086.Contig1_YK	6674	455	2.3928	gi|308509186|ref|XP_003116776.1|	167.2	1e-38	CRE-PTP-3 protein [Caenorhabditis remanei] >gi|308241690|gb|EFO85642.1| CRE-PTP-3 protein [Caenorhabditis remanei]	gi|453231841|ref|NM_001276745.1|	63.9	1e-05	Caenorhabditis elegans Protein PTP-3, isoform h (ptp-3) mRNA, complete cds	sp|Q9BMN8|LAR_CAEEL	744	0.0	Tyrosine-protein phosphatase Lar-like OS=Caenorhabditis elegans GN=ptp-3 PE=1 SV=1	SPAC26F1.10c	129	7e-29	COG5599	Protein tyrosine phosphatase	K06777	0.0	664	tsp:Tsp_10486	protein tyrosine phosphatase, receptor type, D [EC:3.1.3.48]	GO:0035418//protein localization to synapse;GO:0007369//gastrulation;GO:0007416//synapse assembly;GO:0016311//dephosphorylation;GO:0008045//motor neuron axon guidance;GO:0008544//epidermis development;GO:0000003//reproduction;GO:0010172//embryonic body morphogenesis;GO:0009792//embryo development ending in birth or egg hatching	GO:0004721//phosphoprotein phosphatase activity	GO:0005912//adherens junction;GO:0045202//synapse
CL1086.Contig2_YK	5228	439	2.9472	gi|393907152|gb|EFO22634.2|	160.6	8e-37	fibronectin type III domain-containing protein [Loa loa]	gi|453231841|ref|NM_001276745.1|	63.9	7e-06	Caenorhabditis elegans Protein PTP-3, isoform h (ptp-3) mRNA, complete cds	sp|Q9BMN8|LAR_CAEEL	744	0.0	Tyrosine-protein phosphatase Lar-like OS=Caenorhabditis elegans GN=ptp-3 PE=1 SV=1	SPAC26F1.10c	129	5e-29	COG5599	Protein tyrosine phosphatase	K06777	0.0	664	tsp:Tsp_10486	protein tyrosine phosphatase, receptor type, D [EC:3.1.3.48]	GO:0035418//protein localization to synapse;GO:0007369//gastrulation;GO:0007416//synapse assembly;GO:0016311//dephosphorylation;GO:0008045//motor neuron axon guidance;GO:0008544//epidermis development;GO:0000003//reproduction;GO:0010172//embryonic body morphogenesis;GO:0009792//embryo development ending in birth or egg hatching	GO:0004721//phosphoprotein phosphatase activity	GO:0005912//adherens junction;GO:0045202//synapse
CL1086.Contig3_YK	4305	125	1.0191	gi|393907152|gb|EFO22634.2|	160.6	6e-37	fibronectin type III domain-containing protein [Loa loa]	gi|453231841|ref|NM_001276745.1|	63.9	6e-06	Caenorhabditis elegans Protein PTP-3, isoform h (ptp-3) mRNA, complete cds	sp|Q9BMN8|LAR_CAEEL	744	0.0	Tyrosine-protein phosphatase Lar-like OS=Caenorhabditis elegans GN=ptp-3 PE=1 SV=1	SPAC26F1.10c	129	4e-29	COG5599	Protein tyrosine phosphatase	K06777	0.0	664	tsp:Tsp_10486	protein tyrosine phosphatase, receptor type, D [EC:3.1.3.48]	GO:0035418//protein localization to synapse;GO:0007369//gastrulation;GO:0007416//synapse assembly;GO:0016311//dephosphorylation;GO:0008045//motor neuron axon guidance;GO:0008544//epidermis development;GO:0000003//reproduction;GO:0010172//embryonic body morphogenesis;GO:0009792//embryo development ending in birth or egg hatching	GO:0004721//phosphoprotein phosphatase activity	GO:0005912//adherens junction;GO:0045202//synapse
CL1087.Contig1_YK	370	150	14.2290	--	--	--	--	--	--	--	--	--	--	--	--	--	--	--	--	--	--	--	--	--	--	-	-	-
CL1088.Contig1_YK	1840	52	0.9919	gi|71990759|ref|NP_508671.2|	334.3	1e-89	Protein F47F2.1, isoform b [Caenorhabditis elegans] >gi|351063282|emb|CCD71418.1| Protein F47F2.1, isoform b [Caenorhabditis elegans]	--	--	--	--	sp|P49673|KAPC_ASCSU	310	9e-84	cAMP-dependent protein kinase catalytic subunit OS=Ascaris suum GN=CAPK PE=2 SV=1	SPAC17G8.14c_2	169	2e-41	COG0515	Serine/threonine protein kinase	K04345	2e-90	334	cel:F47F2.1	protein kinase A [EC:2.7.11.11]	GO:0006468//protein phosphorylation;GO:0007476//imaginal disc-derived wing morphogenesis	GO:0004691//cAMP-dependent protein kinase activity;GO:0005515//protein binding	-
CL1088.Contig2_YK	1894	177	3.2800	gi|71990759|ref|NP_508671.2|	334.3	1e-89	Protein F47F2.1, isoform b [Caenorhabditis elegans] >gi|351063282|emb|CCD71418.1| Protein F47F2.1, isoform b [Caenorhabditis elegans]	--	--	--	--	sp|P49673|KAPC_ASCSU	310	9e-84	cAMP-dependent protein kinase catalytic subunit OS=Ascaris suum GN=CAPK PE=2 SV=1	SPAC17G8.14c_2	169	2e-41	COG0515	Serine/threonine protein kinase	K04345	2e-90	334	cel:F47F2.1	protein kinase A [EC:2.7.11.11]	GO:0006468//protein phosphorylation;GO:0007476//imaginal disc-derived wing morphogenesis	GO:0004691//cAMP-dependent protein kinase activity;GO:0005515//protein binding	-
CL1089.Contig1_YK	2842	101	1.2473	gi|268563202|ref|XP_002646874.1|	53.1	0.0	C. briggsae CBR-NEP-2 protein [Caenorhabditis briggsae]	gi|25148649|ref|NM_061942.2|	115	1e-21	Caenorhabditis elegans Protein NEP-2 (nep-2) mRNA, complete cds	sp|Q495T6|MMEL1_HUMAN	481	5e-135	Membrane metallo-endopeptidase-like 1 OS=Homo sapiens GN=MMEL1 PE=1 SV=2	XF0576	247	5e-67	COG3590	Predicted metalloendopeptidase	K08635	0.0	1008	cbr:CBG19565	membrane metallo-endopeptidase-like 1	GO:0006508//proteolysis	GO:0004222//metalloendopeptidase activity	GO:0016021//integral to membrane
CL1089.Contig2_YK	2898	212	2.5676	gi|268563202|ref|XP_002646874.1|	53.1	0.0	C. briggsae CBR-NEP-2 protein [Caenorhabditis briggsae]	gi|25148649|ref|NM_061942.2|	115	1e-21	Caenorhabditis elegans Protein NEP-2 (nep-2) mRNA, complete cds	sp|Q495T6|MMEL1_HUMAN	481	5e-135	Membrane metallo-endopeptidase-like 1 OS=Homo sapiens GN=MMEL1 PE=1 SV=2	XF0576	247	5e-67	COG3590	Predicted metalloendopeptidase	K08635	0.0	1008	cbr:CBG19565	membrane metallo-endopeptidase-like 1	GO:0006508//proteolysis	GO:0004222//metalloendopeptidase activity	GO:0016021//integral to membrane
CL109.Contig1_YK	933	91	3.4233	--	--	--	--	--	--	--	--	--	--	--	--	--	--	--	--	--	--	--	--	--	--	-	-	-
CL109.Contig2_YK	768	15	0.6855	--	--	--	--	--	--	--	--	--	--	--	--	--	--	--	--	--	--	--	--	--	--	-	-	-
CL109.Contig3_YK	782	12	0.5386	--	--	--	--	--	--	--	--	--	--	--	--	--	--	--	--	--	--	--	--	--	--	-	-	-
CL109.Contig4_YK	225	22	3.4318	--	--	--	--	--	--	--	--	--	--	--	--	--	--	--	--	--	--	--	--	--	--	-	-	-
CL1090.Contig1_YK	2139	134	2.1988	gi|268577415|ref|XP_002643690.1|	135.2	1e-29	Hypothetical protein CBG01874 [Caenorhabditis briggsae]	--	--	--	--	--	--	--	--	--	--	--	--	--	--	--	--	--	--	-	-	-
CL1090.Contig2_YK	2089	126	2.1170	gi|268577415|ref|XP_002643690.1|	135.2	1e-29	Hypothetical protein CBG01874 [Caenorhabditis briggsae]	--	--	--	--	--	--	--	--	--	--	--	--	--	--	--	--	--	--	-	-	-
CL1090.Contig3_YK	1689	336	6.9822	gi|268577415|ref|XP_002643690.1|	135.2	1e-29	Hypothetical protein CBG01874 [Caenorhabditis briggsae]	--	--	--	--	--	--	--	--	--	--	--	--	--	--	--	--	--	--	-	-	-
CL1091.Contig1_YK	466	8	0.6025	--	--	--	--	--	--	--	--	--	--	--	--	--	--	--	--	--	--	--	--	--	--	-	-	-
CL1091.Contig2_YK	405	6	0.5200	--	--	--	--	--	--	--	--	--	--	--	--	--	--	--	--	--	--	--	--	--	--	-	-	-
CL1091.Contig3_YK	524	1	0.0670	--	--	--	--	--	--	--	--	--	--	--	--	--	--	--	--	--	--	--	--	--	--	-	-	-
CL1091.Contig4_YK	347	37	3.7425	--	--	--	--	--	--	--	--	--	--	--	--	--	--	--	--	--	--	--	--	--	--	-	-	-
CL1092.Contig1_YK	884	13	0.5161	--	--	--	--	--	--	--	--	--	--	--	--	--	--	--	--	--	--	--	--	--	--	-	-	-
CL1092.Contig2_YK	941	25	0.9325	--	--	--	--	--	--	--	--	--	--	--	--	--	--	--	--	--	--	--	--	--	--	-	-	-
CL1093.Contig1_YK	166	163	34.4638	gi|341880668|gb|EGT36603.1|	67.8	1e-10	CBN-LIN-41 protein [Caenorhabditis brenneri]	--	--	--	--	sp|Q9U489|LIN41_CAEEL	67.8	5e-12	Protein lin-41 OS=Caenorhabditis elegans GN=lin-41 PE=2 SV=1	--	--	--	--	--	K12035	2e-11	67.8	cel:C12C8.3	tripartite motif-containing protein 71	GO:0007276//gamete generation;GO:0008340//determination of adult lifespan;GO:0009957//epidermal cell fate specification;GO:0006915//apoptotic process;GO:0045138//tail tip morphogenesis;GO:0040027//negative regulation of vulval development;GO:0018996//molting cycle, collagen and cuticulin-based cuticle;GO:0042787//protein ubiquitination involved in ubiquitin-dependent protein catabolic process;GO:…	GO:0046872//metal ion binding;GO:0004842//ubiquitin-protein ligase activity	GO:0005737//cytoplasm
CL1093.Contig2_YK	412	327	27.8570	gi|341880668|gb|EGT36603.1|	107.5	2e-22	CBN-LIN-41 protein [Caenorhabditis brenneri]	--	--	--	--	sp|Q9U489|LIN41_CAEEL	107	1e-23	Protein lin-41 OS=Caenorhabditis elegans GN=lin-41 PE=2 SV=1	all0422	58.9	3e-09	COG3391	Uncharacterized conserved protein	K12035	3e-23	107	cel:C12C8.3	tripartite motif-containing protein 71	GO:0007276//gamete generation;GO:0008340//determination of adult lifespan;GO:0009957//epidermal cell fate specification;GO:0006915//apoptotic process;GO:0045138//tail tip morphogenesis;GO:0040027//negative regulation of vulval development;GO:0018996//molting cycle, collagen and cuticulin-based cuticle;GO:0042787//protein ubiquitination involved in ubiquitin-dependent protein catabolic process;GO:…	GO:0008270//zinc ion binding;GO:0004842//ubiquitin-protein ligase activity	GO:0005737//cytoplasm
CL1093.Contig3_YK	1137	1896	58.5278	gi|341880668|gb|EGT36603.1|	354.0	8e-96	CBN-LIN-41 protein [Caenorhabditis brenneri]	--	--	--	--	sp|Q9U489|LIN41_CAEEL	351	2e-96	Protein lin-41 OS=Caenorhabditis elegans GN=lin-41 PE=2 SV=1	all0422	97.8	3e-20	COG3391	Uncharacterized conserved protein	K12035	7e-96	351	cel:C12C8.3	tripartite motif-containing protein 71	GO:0007276//gamete generation;GO:0008340//determination of adult lifespan;GO:0009957//epidermal cell fate specification;GO:0006915//apoptotic process;GO:0045138//tail tip morphogenesis;GO:0040027//negative regulation of vulval development;GO:0018996//molting cycle, collagen and cuticulin-based cuticle;GO:0042787//protein ubiquitination involved in ubiquitin-dependent protein catabolic process;GO:…	GO:0004842//ubiquitin-protein ligase activity	GO:0005737//cytoplasm
CL1094.Contig1_YK	356	32	3.1549	--	--	--	--	--	--	--	--	--	--	--	--	--	--	--	--	--	--	--	--	--	--	-	-	-
CL1095.Contig1_YK	964	8	0.2913	--	--	--	--	--	--	--	--	--	--	--	--	--	--	--	--	--	--	--	--	--	--	-	-	-
CL1095.Contig2_YK	3336	141	1.4835	gi|341901946|gb|EGT57881.1|	462.6	6e-128	hypothetical protein CAEBREN_19046 [Caenorhabditis brenneri]	--	--	--	--	sp|Q61263|SOAT1_MOUSE	271	5e-72	Sterol O-acyltransferase 1 OS=Mus musculus GN=Soat1 PE=2 SV=2	YNR019w	95.1	7e-19	COG5056	Acyl-CoA cholesterol acyltransferase	K00637	2e-128	461	cbr:CBG16409	sterol O-acyltransferase [EC:2.3.1.26]	GO:0008340//determination of adult lifespan;GO:0008202//steroid metabolic process;GO:0040011//locomotion	GO:0004772//sterol O-acyltransferase activity	GO:0016020//membrane
CL1095.Contig3_YK	3380	97	1.0073	gi|341901946|gb|EGT57881.1|	462.6	6e-128	hypothetical protein CAEBREN_19046 [Caenorhabditis brenneri]	--	--	--	--	sp|Q61263|SOAT1_MOUSE	271	5e-72	Sterol O-acyltransferase 1 OS=Mus musculus GN=Soat1 PE=2 SV=2	YNR019w	95.1	7e-19	COG5056	Acyl-CoA cholesterol acyltransferase	K00637	2e-128	461	cbr:CBG16409	sterol O-acyltransferase [EC:2.3.1.26]	GO:0008340//determination of adult lifespan;GO:0008202//steroid metabolic process;GO:0040011//locomotion	GO:0004772//sterol O-acyltransferase activity	GO:0016020//membrane
CL1096.Contig1_YK	1853	30	0.5682	gi|341876658|gb|EGT32593.1|	532.7	2e-149	CBN-ASIC-1 protein [Caenorhabditis brenneri]	--	--	--	--	sp|O01635|ASIC1_CAEEL	528	2e-149	Degenerin-like protein asic-1 OS=Caenorhabditis elegans GN=asic-1 PE=3 SV=2	--	--	--	--	--	K04825	4e-94	346	bmy:Bm1_38420	nonvoltage-gated sodium channel 1 beta	GO:0001101//response to acid;GO:0044763;GO:0007638//mechanosensory behavior;GO:0061096//negative regulation of turning behavior involved in mating;GO:0006811//ion transport	GO:0015280//ligand-gated sodium channel activity	GO:0032589//neuron projection membrane;GO:0005887//integral to plasma membrane
CL1096.Contig2_YK	1810	64	1.2410	gi|341876658|gb|EGT32593.1|	540.0	1e-151	CBN-ASIC-1 protein [Caenorhabditis brenneri]	--	--	--	--	sp|O01635|ASIC1_CAEEL	535	1e-151	Degenerin-like protein asic-1 OS=Caenorhabditis elegans GN=asic-1 PE=3 SV=2	--	--	--	--	--	K04825	6e-98	358	bmy:Bm1_38420	nonvoltage-gated sodium channel 1 beta	GO:0001101//response to acid;GO:0044763;GO:0007638//mechanosensory behavior;GO:0061096//negative regulation of turning behavior involved in mating;GO:0006811//ion transport	GO:0015280//ligand-gated sodium channel activity	GO:0032589//neuron projection membrane;GO:0005887//integral to plasma membrane
CL1097.Contig1_YK	565	2	0.1242	--	--	--	--	--	--	--	--	--	--	--	--	--	--	--	--	--	--	--	--	--	--	-	-	-
CL1097.Contig2_YK	573	2	0.1225	--	--	--	--	--	--	--	--	--	--	--	--	--	--	--	--	--	--	--	--	--	--	-	-	-
CL1098.Contig1_YK	3696	143	1.3580	gi|312071227|ref|XP_003138511.1|	530.0	3e-148	RhoGAP domain-containing protein [Loa loa] >gi|307766327|gb|EFO25561.1| RhoGAP domain-containing protein [Loa loa]	gi|170584662|ref|XM_001897079.1|	63.9	5e-06	Brugia malayi RhoGAP domain containing protein partial mRNA	sp|Q91V57|CHIN_MOUSE	302	4e-81	N-chimaerin OS=Mus musculus GN=Chn1 PE=1 SV=2	--	--	--	--	--	K04450	6e-80	300	ptr:739083	activating transcription factor 2	GO:0035556//intracellular signal transduction;GO:0008105//asymmetric protein localization;GO:0043088//regulation of Cdc42 GTPase activity	GO:0046872//metal ion binding	GO:0005938//cell cortex
CL1098.Contig2_YK	3647	91	0.8758	gi|312071227|ref|XP_003138511.1|	530.0	3e-148	RhoGAP domain-containing protein [Loa loa] >gi|307766327|gb|EFO25561.1| RhoGAP domain-containing protein [Loa loa]	gi|170584662|ref|XM_001897079.1|	63.9	5e-06	Brugia malayi RhoGAP domain containing protein partial mRNA	sp|Q91V57|CHIN_MOUSE	302	4e-81	N-chimaerin OS=Mus musculus GN=Chn1 PE=1 SV=2	--	--	--	--	--	K04450	6e-80	300	ptr:739083	activating transcription factor 2	GO:0035556//intracellular signal transduction;GO:0008105//asymmetric protein localization;GO:0043088//regulation of Cdc42 GTPase activity	GO:0046872//metal ion binding	GO:0005938//cell cortex
CL1099.Contig1_YK	1000	34	1.1933	gi|341902774|gb|EGT58709.1|	79.0	4e-13	hypothetical protein CAEBREN_16639 [Caenorhabditis brenneri]	gi|196014067|ref|XM_002116858.1|	61.9	6e-06	Trichoplax adhaerens hypothetical protein, mRNA	--	--	--	--	--	--	--	--	--	K06276	4e-06	52.8	bmy:Bm1_30965	3-phosphoinositide dependent protein kinase-1 [EC:2.7.11.1]	-	-	-
CL1099.Contig2_YK	972	32	1.1555	gi|341902774|gb|EGT58709.1|	79.0	4e-13	hypothetical protein CAEBREN_16639 [Caenorhabditis brenneri]	--	--	--	--	--	--	--	--	--	--	--	--	--	--	--	--	--	--	-	-	-
CL11.Contig1_YK	1697	188	3.8883	gi|307180562|gb|EFN68518.1|	62.0	1e-07	Peritrophin-1 [Camponotus floridanus]	--	--	--	--	--	--	--	--	--	--	--	--	--	--	--	--	--	--	-	-	-
CL11.Contig2_YK	1488	2051	48.3779	--	--	--	--	--	--	--	--	--	--	--	--	--	--	--	--	--	--	--	--	--	--	-	-	-
CL11.Contig3_YK	2784	1994	25.1385	gi|170592289|ref|XP_001900901.1|	258.1	1e-66	Protein kinase domain containing protein [Brugia malayi] >gi|158591596|gb|EDP30201.1| Protein kinase domain containing protein [Brugia malayi]	--	--	--	--	sp|O43683|BUB1_HUMAN	151	9e-36	Mitotic checkpoint serine/threonine-protein kinase BUB1 OS=Homo sapiens GN=BUB1 PE=1 SV=1	YBL105c_2	57.4	1e-07	COG0515	Serine/threonine protein kinase	K02178	2e-67	258	bmy:Bm1_47200	checkpoint serine/threonine-protein kinase [EC:2.7.11.1]	GO:0000910//cytokinesis;GO:0006915//apoptotic process;GO:0040035//hermaphrodite genitalia development;GO:0002119//nematode larval development;GO:0040011//locomotion;GO:0002009//morphogenesis of an epithelium;GO:0009792//embryo development ending in birth or egg hatching	GO:0016772//transferase activity, transferring phosphorus-containing groups	GO:0000776//kinetochore
CL110.Contig1_YK	1357	127	3.2848	gi|193210507|ref|NP_001123162.1|	538.9	2e-151	Protein UNC-1, isoform b [Caenorhabditis elegans] >gi|146157608|gb|ABQ08183.1| stomatin-like protein UNC-1 [Caenorhabditis elegans] >gi|351020893|emb|CCD62866.1| Protein UNC-1, isoform b [Caenorhabditis elegans]	gi|268576446|ref|XM_002643157.1|	285	3e-73	Caenorhabditis briggsae C. briggsae CBR-UNC-1 protein (Cbr-unc-1) mRNA, complete cds	sp|Q21190|UNC1_CAEEL	534	2e-151	Protein unc-1 OS=Caenorhabditis elegans GN=unc-1 PE=2 SV=2	AF1420	239	1e-62	COG0330	Membrane protease subunits, stomatin/prohibitin homologs	K03364	5e-22	106	dpo:Dpse_GA14145	cell division cycle 20-like protein 1, cofactor of APC complex	GO:0042493//response to drug;GO:0007638//mechanosensory behavior	-	GO:0005911//cell-cell junction;GO:0032589//neuron projection membrane;GO:0016021//integral to membrane;GO:0030424//axon
CL110.Contig2_YK	1342	59	1.5431	gi|341898919|gb|EGT54854.1|	541.2	4e-152	CBN-UNC-1 protein [Caenorhabditis brenneri]	gi|268576446|ref|XM_002643157.1|	285	3e-73	Caenorhabditis briggsae C. briggsae CBR-UNC-1 protein (Cbr-unc-1) mRNA, complete cds	sp|Q21190|UNC1_CAEEL	540	3e-153	Protein unc-1 OS=Caenorhabditis elegans GN=unc-1 PE=2 SV=2	AF1420	239	1e-62	COG0330	Membrane protease subunits, stomatin/prohibitin homologs	K03364	5e-22	106	dpo:Dpse_GA14145	cell division cycle 20-like protein 1, cofactor of APC complex	GO:0042493//response to drug;GO:0007638//mechanosensory behavior	-	GO:0005911//cell-cell junction;GO:0032589//neuron projection membrane;GO:0016021//integral to membrane;GO:0030424//axon
CL1100.Contig1_YK	1344	5008	130.7824	gi|341880706|gb|EGT36641.1|	185.3	6e-45	hypothetical protein CAEBREN_14638 [Caenorhabditis brenneri]	--	--	--	--	--	--	--	--	--	--	--	--	--	--	--	--	--	--	-	-	-
CL1100.Contig2_YK	1455	2493	60.1372	gi|341880706|gb|EGT36641.1|	171.0	1e-40	hypothetical protein CAEBREN_14638 [Caenorhabditis brenneri]	--	--	--	--	--	--	--	--	--	--	--	--	--	--	--	--	--	--	-	-	-
CL1101.Contig1_YK	2259	227	3.5269	gi|341881868|gb|EGT37803.1|	382.1	7e-104	hypothetical protein CAEBREN_28525 [Caenorhabditis brenneri]	--	--	--	--	sp|P17105|IP3KA_RAT	218	6e-56	Inositol-trisphosphate 3-kinase A OS=Rattus norvegicus GN=Itpka PE=1 SV=3	--	--	--	--	--	K00911	4e-76	286	ame:413817	1D-myo-inositol-triphosphate 3-kinase [EC:2.7.1.127]	-	GO:0016301//kinase activity	-
CL1101.Contig2_YK	518	41	2.7780	gi|340375937|ref|XP_003386490.1|	61.2	2e-08	PREDICTED: inositol-trisphosphate 3-kinase A-like [Amphimedon queenslandica]	--	--	--	--	sp|P17105|IP3KA_RAT	54.3	1e-07	Inositol-trisphosphate 3-kinase A OS=Rattus norvegicus GN=Itpka PE=1 SV=3	--	--	--	--	--	K00911	7e-08	57.0	mdo:100027749	1D-myo-inositol-triphosphate 3-kinase [EC:2.7.1.127]	-	-	-
CL1101.Contig3_YK	1668	690	14.5190	gi|341881868|gb|EGT37803.1|	366.7	2e-99	hypothetical protein CAEBREN_28525 [Caenorhabditis brenneri]	--	--	--	--	sp|P17105|IP3KA_RAT	218	4e-56	Inositol-trisphosphate 3-kinase A OS=Rattus norvegicus GN=Itpka PE=1 SV=3	--	--	--	--	--	K00911	3e-76	286	ame:413817	1D-myo-inositol-triphosphate 3-kinase [EC:2.7.1.127]	-	GO:0016301//kinase activity	-
CL1101.Contig4_YK	2200	85	1.3561	gi|341881868|gb|EGT37803.1|	382.1	6e-104	hypothetical protein CAEBREN_28525 [Caenorhabditis brenneri]	--	--	--	--	sp|P17105|IP3KA_RAT	218	6e-56	Inositol-trisphosphate 3-kinase A OS=Rattus norvegicus GN=Itpka PE=1 SV=3	--	--	--	--	--	K00911	4e-76	286	ame:413817	1D-myo-inositol-triphosphate 3-kinase [EC:2.7.1.127]	-	GO:0016301//kinase activity	-
CL1102.Contig1_YK	732	96	4.6030	gi|17510269|ref|NP_493549.1|	71.2	2e-67	Protein TTM-5 [Caenorhabditis elegans] >gi|15718324|emb|CAA21659.2| Protein TTM-5 [Caenorhabditis elegans]	--	--	--	--	sp|Q6QHC5|DEGS2_HUMAN	171	2e-55	Sphingolipid delta(4)-desaturase/C4-hydroxylase DES2 OS=Homo sapiens GN=DEGS2 PE=2 SV=2	--	--	--	--	--	K04712	3e-68	209	cel:Y54E5A.1	sphingolipid delta-4 desaturase [EC:1.14.-.-]	GO:0006633//fatty acid biosynthetic process;GO:0055114//oxidation-reduction process	GO:0016705//oxidoreductase activity, acting on paired donors, with incorporation or reduction of molecular oxygen	GO:0016021//integral to membrane
CL1102.Contig2_YK	692	95	4.8184	gi|17510269|ref|NP_493549.1|	275.0	2e-72	Protein TTM-5 [Caenorhabditis elegans] >gi|15718324|emb|CAA21659.2| Protein TTM-5 [Caenorhabditis elegans]	--	--	--	--	sp|Q6QHC5|DEGS2_HUMAN	225	6e-59	Sphingolipid delta(4)-desaturase/C4-hydroxylase DES2 OS=Homo sapiens GN=DEGS2 PE=2 SV=2	--	--	--	--	--	K04712	3e-73	275	cel:Y54E5A.1	sphingolipid delta-4 desaturase [EC:1.14.-.-]	GO:0006629//lipid metabolic process	-	-
CL1102.Contig3_YK	912	110	4.2333	gi|17510269|ref|NP_493549.1|	71.2	2e-99	Protein TTM-5 [Caenorhabditis elegans] >gi|15718324|emb|CAA21659.2| Protein TTM-5 [Caenorhabditis elegans]	--	--	--	--	sp|Q564G3|DEGS2_RAT	266	2e-83	Sphingolipid delta(4)-desaturase/C4-hydroxylase DES2 OS=Rattus norvegicus GN=Degs2 PE=1 SV=1	--	--	--	--	--	K04712	3e-100	316	cel:Y54E5A.1	sphingolipid delta-4 desaturase [EC:1.14.-.-]	GO:0006633//fatty acid biosynthetic process;GO:0055114//oxidation-reduction process	GO:0016705//oxidoreductase activity, acting on paired donors, with incorporation or reduction of molecular oxygen	GO:0016021//integral to membrane
CL1102.Contig4_YK	872	111	4.4678	gi|17510269|ref|NP_493549.1|	382.5	1e-104	Protein TTM-5 [Caenorhabditis elegans] >gi|15718324|emb|CAA21659.2| Protein TTM-5 [Caenorhabditis elegans]	--	--	--	--	sp|Q564G3|DEGS2_RAT	321	1e-87	Sphingolipid delta(4)-desaturase/C4-hydroxylase DES2 OS=Rattus norvegicus GN=Degs2 PE=1 SV=1	--	--	--	--	--	K04712	2e-105	382	cel:Y54E5A.1	sphingolipid delta-4 desaturase [EC:1.14.-.-]	GO:0006633//fatty acid biosynthetic process;GO:0055114//oxidation-reduction process	GO:0016705//oxidoreductase activity, acting on paired donors, with incorporation or reduction of molecular oxygen	GO:0016021//integral to membrane
CL1103.Contig1_YK	600	2053	120.0941	gi|308509796|ref|XP_003117081.1|	150.2	5e-35	hypothetical protein CRE_01896 [Caenorhabditis remanei] >gi|308241995|gb|EFO85947.1| hypothetical protein CRE_01896 [Caenorhabditis remanei]	--	--	--	--	sp|Q20412|NDUB2_CAEEL	148	7e-36	Probable NADH dehydrogenase [ubiquinone] 1 beta subcomplex subunit 2, mitochondrial OS=Caenorhabditis elegans GN=F44G4.2 PE=2 SV=1	--	--	--	--	--	K03958	2e-35	148	cel:F44G4.2	NADH dehydrogenase (ubiquinone) 1 beta subcomplex 2 [EC:1.6.5.3 1.6.99.3]	GO:0009792//embryo development ending in birth or egg hatching;GO:0002119//nematode larval development;GO:0040007//growth	-	GO:0005739//mitochondrion
CL1104.Contig1_YK	308	51	5.8117	--	--	--	--	--	--	--	--	--	--	--	--	--	--	--	--	--	--	--	--	--	--	-	-	-
CL1105.Contig1_YK	754	118	5.4928	gi|402591137|gb|EJW85067.1|	81.3	5e-14	hypothetical protein WUBG_04022 [Wuchereria bancrofti]	--	--	--	--	--	--	--	--	--	--	--	--	--	--	--	--	--	--	-	-	-
CL1105.Contig2_YK	768	510	23.3074	gi|402591137|gb|EJW85067.1|	81.3	5e-14	hypothetical protein WUBG_04022 [Wuchereria bancrofti]	--	--	--	--	--	--	--	--	--	--	--	--	--	--	--	--	--	--	-	-	-
CL1106.Contig1_YK	394	26	2.3161	gi|1322391|emb|CAA96571.1|	60.8	2e-08	parasite pepsinogen [Haemonchus contortus]	--	--	--	--	--	--	--	--	--	--	--	--	--	--	--	--	--	--	-	-	-
CL1106.Contig2_YK	360	14	1.3649	--	--	--	--	--	--	--	--	--	--	--	--	--	--	--	--	--	--	--	--	--	--	-	-	-
CL1107.Contig1_YK	168	16	3.3427	--	--	--	--	--	--	--	--	--	--	--	--	--	--	--	--	--	--	--	--	--	--	-	-	-
CL1107.Contig2_YK	342	111	11.3915	--	--	--	--	--	--	--	--	--	--	--	--	--	--	--	--	--	--	--	--	--	--	-	-	-
CL1108.Contig1_YK	5938	196	1.1585	gi|308506477|ref|XP_003115421.1|	159.5	2e-36	hypothetical protein CRE_18481 [Caenorhabditis remanei] >gi|308255956|gb|EFO99908.1| hypothetical protein CRE_18481 [Caenorhabditis remanei]	--	--	--	--	sp|O88480|CABIN_RAT	75.9	1e-12	Calcineurin-binding protein cabin-1 OS=Rattus norvegicus GN=Cabin1 PE=1 SV=1	--	--	--	--	--	--	--	--	--	--	-	-	-
CL1108.Contig2_YK	270	65	8.4496	--	--	--	--	--	--	--	--	--	--	--	--	--	--	--	--	--	--	--	--	--	--	-	-	-
CL1108.Contig3_YK	5879	727	4.3403	gi|308506477|ref|XP_003115421.1|	161.4	5e-37	hypothetical protein CRE_18481 [Caenorhabditis remanei] >gi|308255956|gb|EFO99908.1| hypothetical protein CRE_18481 [Caenorhabditis remanei]	--	--	--	--	sp|O88480|CABIN_RAT	75.9	1e-12	Calcineurin-binding protein cabin-1 OS=Rattus norvegicus GN=Cabin1 PE=1 SV=1	--	--	--	--	--	--	--	--	--	--	-	-	-
CL1109.Contig1_YK	608	851	49.1259	gi|17538023|ref|NP_496220.1|	53.5	7e-06	Protein ZK970.7 [Caenorhabditis elegans] >gi|3881901|emb|CAA88891.1| Protein ZK970.7 [Caenorhabditis elegans]	--	--	--	--	--	--	--	--	--	--	--	--	--	--	--	--	--	--	-	-	-
CL1109.Contig2_YK	592	640	37.9439	--	--	--	--	--	--	--	--	--	--	--	--	--	--	--	--	--	--	--	--	--	--	-	-	-
CL1109.Contig3_YK	183	9	1.7261	--	--	--	--	--	--	--	--	--	--	--	--	--	--	--	--	--	--	--	--	--	--	-	-	-
CL111.Contig1_YK	514	51	3.4825	gi|190014574|dbj|BAG48265.1|	69.3	8e-11	pepsinogen 3 [Thunnus orientalis]	--	--	--	--	sp|P56272|PEP2B_GADMO	62.0	6e-10	Pepsin-2B OS=Gadus morhua PE=1 SV=1	--	--	--	--	--	K01377	1e-09	62.8	xla:373563	gastricsin [EC:3.4.23.3]	-	-	-
CL111.Contig2_YK	1249	1599	44.9335	gi|195433873|ref|XP_002064931.1|	76.3	3e-12	GK19045 [Drosophila willistoni] >gi|194161016|gb|EDW75917.1| GK19045 [Drosophila willistoni]	--	--	--	--	sp|P56272|PEP2B_GADMO	63.2	1e-09	Pepsin-2B OS=Gadus morhua PE=1 SV=1	--	--	--	--	--	K01377	3e-10	67.0	xla:373563	gastricsin [EC:3.4.23.3]	-	-	-
CL1110.Contig1_YK	750	34	1.5911	--	--	--	--	--	--	--	--	--	--	--	--	--	--	--	--	--	--	--	--	--	--	-	-	-
CL1110.Contig2_YK	807	13	0.5654	--	--	--	--	--	--	--	--	--	--	--	--	--	--	--	--	--	--	--	--	--	--	-	-	-
CL1111.Contig1_YK	3749	122	1.1422	gi|393905352|gb|EJD73944.1|	916.8	0.0	CAMK/CAMKL/MARK protein kinase, partial [Loa loa]	gi|392921753|ref|NM_001269636.1|	236	6e-58	Caenorhabditis elegans Protein PAR-1, isoform e	sp|Q9TW45|PAR1_CAEEL	809	0.0	Serine/threonine-protein kinase par-1 OS=Caenorhabditis elegans GN=par-1 PE=1 SV=1	ECU01g0630	160	1e-38	COG0515	Serine/threonine protein kinase	K08798	0.0	809	cel:H39E23.1	MAP/microtubule affinity-regulating kinase [EC:2.7.11.1]	GO:0018105//peptidyl-serine phosphorylation;GO:0045167//asymmetric protein localization involved in cell fate determination;GO:0009880//embryonic pattern specification;GO:0040027//negative regulation of vulval development;GO:0040035//hermaphrodite genitalia development;GO:0055059//asymmetric neuroblast division;GO:0030010//establishment of cell polarity;GO:0009792//embryo development ending in bi…	GO:0004674//protein serine/threonine kinase activity;GO:0005515//protein binding	GO:0005938//cell cortex;GO:0016020//membrane
CL1111.Contig2_YK	3683	200	1.9060	gi|393905352|gb|EJD73944.1|	914.5	0.0	CAMK/CAMKL/MARK protein kinase, partial [Loa loa]	gi|392921753|ref|NM_001269636.1|	236	6e-58	Caenorhabditis elegans Protein PAR-1, isoform e	sp|A8WYE4|PAR1_CAEBR	805	0.0	Serine/threonine-protein kinase par-1 OS=Caenorhabditis briggsae GN=par-1 PE=3 SV=1	ECU01g0630	160	1e-38	COG0515	Serine/threonine protein kinase	K08798	0.0	805	cbr:CBG04756	MAP/microtubule affinity-regulating kinase [EC:2.7.11.1]	GO:0018105//peptidyl-serine phosphorylation;GO:0045167//asymmetric protein localization involved in cell fate determination;GO:0009880//embryonic pattern specification;GO:0040027//negative regulation of vulval development;GO:0040035//hermaphrodite genitalia development;GO:0055059//asymmetric neuroblast division;GO:0030010//establishment of cell polarity;GO:0009792//embryo development ending in bi…	GO:0004674//protein serine/threonine kinase activity;GO:0005515//protein binding	GO:0005938//cell cortex;GO:0016020//membrane
CL1111.Contig3_YK	3701	32	0.3035	gi|21667000|gb|AAM73861.1|AF457202_1	912.1	0.0	putative serine/threonine protein kinase [Haemonchus contortus]	gi|392921753|ref|NM_001269636.1|	236	6e-58	Caenorhabditis elegans Protein PAR-1, isoform e	sp|A8WYE4|PAR1_CAEBR	806	0.0	Serine/threonine-protein kinase par-1 OS=Caenorhabditis briggsae GN=par-1 PE=3 SV=1	ECU01g0630	160	1e-38	COG0515	Serine/threonine protein kinase	K08798	0.0	806	cbr:CBG04756	MAP/microtubule affinity-regulating kinase [EC:2.7.11.1]	GO:0018105//peptidyl-serine phosphorylation;GO:0045167//asymmetric protein localization involved in cell fate determination;GO:0009880//embryonic pattern specification;GO:0040027//negative regulation of vulval development;GO:0040035//hermaphrodite genitalia development;GO:0055059//asymmetric neuroblast division;GO:0030010//establishment of cell polarity;GO:0009792//embryo development ending in bi…	GO:0004674//protein serine/threonine kinase activity;GO:0005515//protein binding	GO:0005938//cell cortex;GO:0016020//membrane
CL1111.Contig4_YK	3767	29	0.2702	gi|393905352|gb|EJD73944.1|	911.4	0.0	CAMK/CAMKL/MARK protein kinase, partial [Loa loa]	gi|392921753|ref|NM_001269636.1|	236	6e-58	Caenorhabditis elegans Protein PAR-1, isoform e	sp|Q9TW45|PAR1_CAEEL	807	0.0	Serine/threonine-protein kinase par-1 OS=Caenorhabditis elegans GN=par-1 PE=1 SV=1	ECU01g0630	160	1e-38	COG0515	Serine/threonine protein kinase	K08798	0.0	807	cel:H39E23.1	MAP/microtubule affinity-regulating kinase [EC:2.7.11.1]	GO:0018105//peptidyl-serine phosphorylation;GO:0045167//asymmetric protein localization involved in cell fate determination;GO:0009880//embryonic pattern specification;GO:0040027//negative regulation of vulval development;GO:0040035//hermaphrodite genitalia development;GO:0055059//asymmetric neuroblast division;GO:0030010//establishment of cell polarity;GO:0009792//embryo development ending in bi…	GO:0004674//protein serine/threonine kinase activity;GO:0005515//protein binding	GO:0005938//cell cortex;GO:0016020//membrane
CL1112.Contig1_YK	2320	1709	25.8546	gi|402594264|gb|EJW88190.1|	558.1	7e-157	seven transmembrane receptor family protein [Wuchereria bancrofti]	--	--	--	--	sp|Q8BUV8|GP107_MOUSE	320	7e-87	Protein GPR107 OS=Mus musculus GN=Gpr107 PE=2 SV=2	--	--	--	--	--	--	--	--	--	--	-	-	-
CL1112.Contig2_YK	178	8	1.5774	--	--	--	--	--	--	--	--	--	--	--	--	--	--	--	--	--	--	--	--	--	--	-	-	-
CL1113.Contig1_YK	479	27	1.9784	--	--	--	--	--	--	--	--	--	--	--	--	--	--	--	--	--	--	--	--	--	--	-	-	-
CL1113.Contig2_YK	436	50	4.0250	--	--	--	--	--	--	--	--	--	--	--	--	--	--	--	--	--	--	--	--	--	--	-	-	-
CL1114.Contig1_YK	2501	1	0.0140	gi|312066110|ref|XP_003136114.1|	258.5	1e-66	hypothetical protein LOAG_00526 [Loa loa]	--	--	--	--	sp|Q2T9Q1|TBC20_BOVIN	180	2e-44	TBC1 domain family member 20 OS=Bos taurus GN=TBC1D20 PE=2 SV=1	--	--	--	--	--	K13171	2e-09	65.9	mdo:100010857	serine/arginine repetitive matrix protein 1	-	-	-
CL1114.Contig2_YK	2435	1	0.0144	gi|312066110|ref|XP_003136114.1|	258.5	1e-66	hypothetical protein LOAG_00526 [Loa loa]	--	--	--	--	sp|Q2T9Q1|TBC20_BOVIN	180	2e-44	TBC1 domain family member 20 OS=Bos taurus GN=TBC1D20 PE=2 SV=1	--	--	--	--	--	K13171	2e-09	65.9	mdo:100010857	serine/arginine repetitive matrix protein 1	-	-	-
CL1114.Contig3_YK	458	0	0.0000	--	--	--	--	--	--	--	--	--	--	--	--	--	--	--	--	--	--	--	--	--	--	-	-	-
CL1114.Contig4_YK	2258	0	0.0000	gi|312066110|ref|XP_003136114.1|	258.5	1e-66	hypothetical protein LOAG_00526 [Loa loa]	--	--	--	--	sp|Q2T9Q1|TBC20_BOVIN	180	1e-44	TBC1 domain family member 20 OS=Bos taurus GN=TBC1D20 PE=2 SV=1	--	--	--	--	--	K13171	1e-09	65.9	mdo:100010857	serine/arginine repetitive matrix protein 1	-	-	-
CL1114.Contig5_YK	2684	3	0.0392	gi|312066110|ref|XP_003136114.1|	258.5	1e-66	hypothetical protein LOAG_00526 [Loa loa]	--	--	--	--	sp|Q2T9Q1|TBC20_BOVIN	180	2e-44	TBC1 domain family member 20 OS=Bos taurus GN=TBC1D20 PE=2 SV=1	--	--	--	--	--	K13171	2e-09	65.9	mdo:100010857	serine/arginine repetitive matrix protein 1	-	-	-
CL1114.Contig6_YK	2618	8	0.1073	gi|312066110|ref|XP_003136114.1|	258.5	1e-66	hypothetical protein LOAG_00526 [Loa loa]	--	--	--	--	sp|Q2T9Q1|TBC20_BOVIN	180	2e-44	TBC1 domain family member 20 OS=Bos taurus GN=TBC1D20 PE=2 SV=1	--	--	--	--	--	K13171	2e-09	65.9	mdo:100010857	serine/arginine repetitive matrix protein 1	-	-	-
CL1114.Contig7_YK	215	5	0.8162	--	--	--	--	--	--	--	--	--	--	--	--	--	--	--	--	--	--	--	--	--	--	-	-	-
CL1114.Contig8_YK	641	3	0.1643	--	--	--	--	--	--	--	--	--	--	--	--	--	--	--	--	--	--	--	--	--	--	-	-	-
CL1114.Contig9_YK	2192	30	0.4804	gi|312066110|ref|XP_003136114.1|	258.5	1e-66	hypothetical protein LOAG_00526 [Loa loa]	--	--	--	--	sp|Q2T9Q1|TBC20_BOVIN	180	1e-44	TBC1 domain family member 20 OS=Bos taurus GN=TBC1D20 PE=2 SV=1	--	--	--	--	--	K13171	1e-09	65.9	mdo:100010857	serine/arginine repetitive matrix protein 1	-	-	-
CL1115.Contig1_YK	4746	1798	13.2968	gi|348580415|ref|XP_003475974.1|	402.5	1e-109	PREDICTED: bestrophin-3 [Cavia porcellus]	--	--	--	--	sp|Q6H1V1|BEST3_MOUSE	395	5e-109	Bestrophin-3 OS=Mus musculus GN=Best3 PE=2 SV=1	YJL097w	118	9e-26	COG5198	Protein tyrosine phosphatase-like protein (contains Pro instead of catalytic Arg)	K13880	1e-109	399	xtr:100302039	bestrophin-3	-	-	-
CL1115.Contig2_YK	1303	51	1.3738	gi|395527256|ref|XP_003765766.1|	142.9	3e-32	PREDICTED: regulator of nonsense transcripts 3A [Sarcophilus harrisii]	--	--	--	--	sp|B0S733|REN3A_DANRE	129	1e-29	Regulator of nonsense transcripts 3A OS=Danio rerio GN=upf3a PE=2 SV=2	VC1837	52.0	2e-06	COG3064	Membrane protein involved in colicin uptake	K14328	2e-31	137	mdo:100020995	regulator of nonsense transcripts 3	-	-	-
CL1115.Contig3_YK	2252	85	1.3248	gi|268558690|ref|XP_002637336.1|	263.8	2e-68	Hypothetical protein CBG19031 [Caenorhabditis briggsae]	--	--	--	--	sp|O17040|HACD_CAEEL	256	2e-67	Very-long-chain (3R)-3-hydroxyacyl-[acyl-carrier protein] dehydratase hpo-8 OS=Caenorhabditis elegans GN=hpo-8 PE=3 SV=2	YJL097w	118	4e-26	COG5198	Protein tyrosine phosphatase-like protein (contains Pro instead of catalytic Arg)	K10703	3e-69	263	cbr:CBG19031	3-hydroxy acyl-CoA dehydratase [EC:4.2.1.-]	GO:0002119//nematode larval development;GO:0032940//secretion by cell;GO:0040010//positive regulation of growth rate;GO:0008340//determination of adult lifespan;GO:0040011//locomotion	-	-
CL1116.Contig1_YK	794	109	4.8183	gi|392898453|ref|NP_001255240.1|	161.8	3e-38	Protein Y38F2AR.3, isoform a [Caenorhabditis elegans] >gi|351059798|emb|CCD67381.1| Protein Y38F2AR.3, isoform a [Caenorhabditis elegans]	--	--	--	--	sp|P81928|140U_DROME	53.5	5e-07	RPII140-upstream gene protein OS=Drosophila melanogaster GN=140up PE=2 SV=2	--	--	--	--	--	--	--	--	--	--	-	-	-
CL1116.Contig2_YK	815	211	9.0868	gi|392898451|ref|NP_001255239.1|	161.4	4e-38	Protein Y38F2AR.3, isoform b [Caenorhabditis elegans] >gi|387910723|emb|CCH63848.1| Protein Y38F2AR.3, isoform b [Caenorhabditis elegans]	--	--	--	--	sp|P81928|140U_DROME	50.1	6e-06	RPII140-upstream gene protein OS=Drosophila melanogaster GN=140up PE=2 SV=2	--	--	--	--	--	--	--	--	--	--	-	-	-
CL1117.Contig1_YK	3434	983	10.0470	gi|391337337|ref|XP_003743026.1|	638.6	0.0	PREDICTED: uncharacterized protein K02A2.6-like [Metaseiulus occidentalis]	--	--	--	--	sp|Q09575|YRD6_CAEEL	305	6e-82	Uncharacterized protein K02A2.6 OS=Caenorhabditis elegans GN=K02A2.6 PE=2 SV=1	YIL082w-a_2	255	3e-67	COG2801	Transposase and inactivated derivatives	K04228	6e-68	260	dre:100151502	arginine vasopressin receptor 2	-	GO:0005488//binding	-
CL1118.Contig1_YK	921	13	0.4954	gi|393905190|gb|EJD73892.1|	60.8	1e-07	integrase core domain-containing protein [Loa loa]	--	--	--	--	--	--	--	--	--	--	--	--	--	--	--	--	--	--	-	-	-
CL1118.Contig2_YK	863	6	0.2440	gi|393905190|gb|EJD73892.1|	60.8	9e-08	integrase core domain-containing protein [Loa loa]	--	--	--	--	--	--	--	--	--	--	--	--	--	--	--	--	--	--	-	-	-
CL1119.Contig1_YK	4885	1764	12.6741	gi|393909520|gb|EJD75482.1|	1205.3	0.0	hypothetical protein LOAG_17369 [Loa loa]	gi|440921269|gb|JX416330.1|	67.9	4e-07	Strongyloides stercoralis SMAD-1 (smad-1) gene, complete cds; insulin-like receptor protein tyrosine kinase (daf-2) gene, complete cds, alternatively spliced; and SRPN-1 (srpn-1) gene, complete cds	sp|Q968Y9|INSR_CAEEL	889	0.0	Insulin-like receptor OS=Caenorhabditis elegans GN=daf-2 PE=1 SV=2	YAR019c	83.6	3e-15	COG0515	Serine/threonine protein kinase	K05087	0.0	924	tsp:Tsp_12077	insulin-like growth factor 1 receptor [EC:2.7.10.1]	GO:0032879//regulation of localization;GO:0001932//regulation of protein phosphorylation;GO:0010557//positive regulation of macromolecule biosynthetic process;GO:0048519//negative regulation of biological process;GO:0007169//transmembrane receptor protein tyrosine kinase signaling pathway;GO:0016043//cellular component organization;GO:2000112;GO:0031328//positive regulation of cellular biosynthet…	GO:1901363;GO:0004714//transmembrane receptor protein tyrosine kinase activity;GO:0019904//protein domain specific binding;GO:0097159//organic cyclic compound binding;GO:0043168;GO:0019899//enzyme binding	GO:0043231//intracellular membrane-bounded organelle;GO:0044459//plasma membrane part;GO:0016021//integral to membrane
CL1119.Contig2_YK	2666	71	0.9347	gi|57341406|gb|AAW50597.1|	590.5	1e-166	Bm-DAF-2 [Brugia malayi]	gi|440921269|gb|JX416330.1|	67.9	2e-07	Strongyloides stercoralis SMAD-1 (smad-1) gene, complete cds; insulin-like receptor protein tyrosine kinase (daf-2) gene, complete cds, alternatively spliced; and SRPN-1 (srpn-1) gene, complete cds	sp|Q968Y9|INSR_CAEEL	433	1e-120	Insulin-like receptor OS=Caenorhabditis elegans GN=daf-2 PE=1 SV=2	YAR019c	83.6	2e-15	COG0515	Serine/threonine protein kinase	K05087	1e-136	488	tsp:Tsp_12077	insulin-like growth factor 1 receptor [EC:2.7.10.1]	GO:2000785//regulation of autophagic vacuole assembly;GO:0016310//phosphorylation	GO:0004713//protein tyrosine kinase activity;GO:0000166//nucleotide binding	GO:0016020//membrane
CL112.Contig1_YK	2494	64	0.9007	gi|268552823|ref|XP_002634394.1|	817.4	0.0	C. briggsae CBR-UNC-43 protein [Caenorhabditis briggsae] >gi|302425089|sp|A8WXF6.1|KCC2D_CAEBR RecName: Full=Calcium/calmodulin-dependent protein kinase type II; Short=CaM kinase II; AltName: Full=Uncoordinated protein 43	gi|312066197|ref|XM_003136108.1|	117	3e-22	Loa loa CAMK/CAMK2 protein kinase (LOAG_00568) mRNA, complete cds	sp|A8WXF6|KCC2D_CAEBR	817	0.0	Calcium/calmodulin-dependent protein kinase type II OS=Caenorhabditis briggsae GN=unc-43 PE=3 SV=1	SPAC14C4.03	154	7e-37	COG0515	Serine/threonine protein kinase	K04515	0.0	817	cbr:CBG04391	calcium/calmodulin-dependent protein kinase (CaM kinase) II [EC:2.7.11.17]	GO:0018107//peptidyl-threonine phosphorylation;GO:0060278//regulation of ovulation;GO:0040011//locomotion;GO:0008049//male courtship behavior;GO:0007616//long-term memory;GO:0007528//neuromuscular junction development;GO:0007067//mitosis;GO:0007268//synaptic transmission;GO:0006950//response to stress;GO:0051489//regulation of filopodium assembly	GO:0009931//calcium-dependent protein serine/threonine kinase activity;GO:0004683//calmodulin-dependent protein kinase activity;GO:0004713//protein tyrosine kinase activity;GO:0046872//metal ion binding;GO:0044325//ion channel binding;GO:0005516//calmodulin binding;GO:0005524//ATP binding	GO:0048786//presynaptic active zone;GO:0005737//cytoplasm;GO:0045211//postsynaptic membrane;GO:0030425//dendrite;GO:0030424//axon;GO:0005886//plasma membrane;GO:0005954//calcium- and calmodulin-dependent protein kinase complex
CL112.Contig2_YK	2430	51	0.7366	gi|393910889|gb|EJD76079.1|	861.7	0.0	CAMK/CAMK2 protein kinase [Loa loa]	gi|312066197|ref|XM_003136108.1|	117	3e-22	Loa loa CAMK/CAMK2 protein kinase (LOAG_00568) mRNA, complete cds	sp|Q00168|KCC2A_DROME	712	0.0	Calcium/calmodulin-dependent protein kinase type II alpha chain OS=Drosophila melanogaster GN=CaMKII PE=1 SV=1	SPAC14C4.03	154	7e-37	COG0515	Serine/threonine protein kinase	K04515	0.0	816	cel:K11E8.1	calcium/calmodulin-dependent protein kinase (CaM kinase) II [EC:2.7.11.17]	GO:0018107//peptidyl-threonine phosphorylation;GO:0060278//regulation of ovulation;GO:0040011//locomotion;GO:0008049//male courtship behavior;GO:0007616//long-term memory;GO:0007528//neuromuscular junction development;GO:0007067//mitosis;GO:0007268//synaptic transmission;GO:0051489//regulation of filopodium assembly	GO:0009931//calcium-dependent protein serine/threonine kinase activity;GO:0004683//calmodulin-dependent protein kinase activity;GO:0004713//protein tyrosine kinase activity;GO:0044325//ion channel binding;GO:0005516//calmodulin binding;GO:0005524//ATP binding	GO:0048786//presynaptic active zone;GO:0045211//postsynaptic membrane;GO:0030425//dendrite;GO:0030424//axon;GO:0005886//plasma membrane;GO:0005954//calcium- and calmodulin-dependent protein kinase complex
CL112.Contig3_YK	2631	51	0.6804	gi|71991643|ref|NP_001023300.1|	824.3	0.0	Protein UNC-43, isoform h [Caenorhabditis elegans] >gi|7533006|gb|AAF63322.1|AF233264_1 calcium/calmodulin-dependent protein kinase II isoform D [Caenorhabditis elegans] >gi|14530500|emb|CAC42324.1| Protein UNC-43, isoform h [Caenorhabditis elegans]	gi|312066197|ref|XM_003136108.1|	117	3e-22	Loa loa CAMK/CAMK2 protein kinase (LOAG_00568) mRNA, complete cds	sp|A8WXF6|KCC2D_CAEBR	743	0.0	Calcium/calmodulin-dependent protein kinase type II OS=Caenorhabditis briggsae GN=unc-43 PE=3 SV=1	SPAC14C4.03	154	7e-37	COG0515	Serine/threonine protein kinase	K04515	0.0	743	cbr:CBG04391	calcium/calmodulin-dependent protein kinase (CaM kinase) II [EC:2.7.11.17]	GO:0046777//protein autophosphorylation;GO:0003146//heart jogging;GO:0018107//peptidyl-threonine phosphorylation;GO:0007067//mitosis;GO:0040011//locomotion;GO:0048793//pronephros development	GO:0005516//calmodulin binding;GO:0009931//calcium-dependent protein serine/threonine kinase activity;GO:0044325//ion channel binding;GO:0004713//protein tyrosine kinase activity;GO:0005524//ATP binding;GO:0004683//calmodulin-dependent protein kinase activity	GO:0043005//neuron projection;GO:0005954//calcium- and calmodulin-dependent protein kinase complex
CL112.Contig4_YK	2241	34	0.5325	gi|393910890|gb|EJD76080.1|	849.7	0.0	CAMK/CAMK2 protein kinase, variant [Loa loa]	gi|312066197|ref|XM_003136108.1|	117	2e-22	Loa loa CAMK/CAMK2 protein kinase (LOAG_00568) mRNA, complete cds	sp|A8WXF6|KCC2D_CAEBR	779	0.0	Calcium/calmodulin-dependent protein kinase type II OS=Caenorhabditis briggsae GN=unc-43 PE=3 SV=1	SPAC14C4.03	154	6e-37	COG0515	Serine/threonine protein kinase	K04515	0.0	786	cel:K11E8.1	calcium/calmodulin-dependent protein kinase (CaM kinase) II [EC:2.7.11.17]	GO:0018107//peptidyl-threonine phosphorylation;GO:0060278//regulation of ovulation;GO:0040011//locomotion;GO:0008049//male courtship behavior;GO:0007616//long-term memory;GO:0007528//neuromuscular junction development;GO:0007067//mitosis;GO:0007268//synaptic transmission;GO:0051489//regulation of filopodium assembly	GO:0009931//calcium-dependent protein serine/threonine kinase activity;GO:0004683//calmodulin-dependent protein kinase activity;GO:0004713//protein tyrosine kinase activity;GO:0044325//ion channel binding;GO:0005516//calmodulin binding;GO:0005524//ATP binding	GO:0048786//presynaptic active zone;GO:0045211//postsynaptic membrane;GO:0030425//dendrite;GO:0030424//axon;GO:0005886//plasma membrane;GO:0005954//calcium- and calmodulin-dependent protein kinase complex
CL112.Contig5_YK	2293	33	0.5051	gi|393910890|gb|EJD76080.1|	849.7	0.0	CAMK/CAMK2 protein kinase, variant [Loa loa]	gi|312066197|ref|XM_003136108.1|	117	3e-22	Loa loa CAMK/CAMK2 protein kinase (LOAG_00568) mRNA, complete cds	sp|A8WXF6|KCC2D_CAEBR	779	0.0	Calcium/calmodulin-dependent protein kinase type II OS=Caenorhabditis briggsae GN=unc-43 PE=3 SV=1	SPAC14C4.03	154	6e-37	COG0515	Serine/threonine protein kinase	K04515	0.0	786	cel:K11E8.1	calcium/calmodulin-dependent protein kinase (CaM kinase) II [EC:2.7.11.17]	GO:0018107//peptidyl-threonine phosphorylation;GO:0060278//regulation of ovulation;GO:0040011//locomotion;GO:0008049//male courtship behavior;GO:0007616//long-term memory;GO:0007528//neuromuscular junction development;GO:0007067//mitosis;GO:0007268//synaptic transmission;GO:0051489//regulation of filopodium assembly	GO:0009931//calcium-dependent protein serine/threonine kinase activity;GO:0004683//calmodulin-dependent protein kinase activity;GO:0004713//protein tyrosine kinase activity;GO:0044325//ion channel binding;GO:0005516//calmodulin binding;GO:0005524//ATP binding	GO:0048786//presynaptic active zone;GO:0045211//postsynaptic membrane;GO:0030425//dendrite;GO:0030424//axon;GO:0005886//plasma membrane;GO:0005954//calcium- and calmodulin-dependent protein kinase complex
CL112.Contig6_YK	2482	139	1.9656	gi|393910889|gb|EJD76079.1|	861.7	0.0	CAMK/CAMK2 protein kinase [Loa loa]	gi|312066197|ref|XM_003136108.1|	117	3e-22	Loa loa CAMK/CAMK2 protein kinase (LOAG_00568) mRNA, complete cds	sp|Q00168|KCC2A_DROME	712	0.0	Calcium/calmodulin-dependent protein kinase type II alpha chain OS=Drosophila melanogaster GN=CaMKII PE=1 SV=1	SPAC14C4.03	154	7e-37	COG0515	Serine/threonine protein kinase	K04515	0.0	816	cel:K11E8.1	calcium/calmodulin-dependent protein kinase (CaM kinase) II [EC:2.7.11.17]	GO:0018107//peptidyl-threonine phosphorylation;GO:0060278//regulation of ovulation;GO:0040011//locomotion;GO:0008049//male courtship behavior;GO:0007616//long-term memory;GO:0007528//neuromuscular junction development;GO:0007067//mitosis;GO:0007268//synaptic transmission;GO:0051489//regulation of filopodium assembly	GO:0009931//calcium-dependent protein serine/threonine kinase activity;GO:0004683//calmodulin-dependent protein kinase activity;GO:0004713//protein tyrosine kinase activity;GO:0044325//ion channel binding;GO:0005516//calmodulin binding;GO:0005524//ATP binding	GO:0048786//presynaptic active zone;GO:0045211//postsynaptic membrane;GO:0030425//dendrite;GO:0030424//axon;GO:0005886//plasma membrane;GO:0005954//calcium- and calmodulin-dependent protein kinase complex
CL112.Contig7_YK	2442	32	0.4599	gi|268552823|ref|XP_002634394.1|	817.4	0.0	C. briggsae CBR-UNC-43 protein [Caenorhabditis briggsae] >gi|302425089|sp|A8WXF6.1|KCC2D_CAEBR RecName: Full=Calcium/calmodulin-dependent protein kinase type II; Short=CaM kinase II; AltName: Full=Uncoordinated protein 43	gi|312066197|ref|XM_003136108.1|	117	3e-22	Loa loa CAMK/CAMK2 protein kinase (LOAG_00568) mRNA, complete cds	sp|A8WXF6|KCC2D_CAEBR	817	0.0	Calcium/calmodulin-dependent protein kinase type II OS=Caenorhabditis briggsae GN=unc-43 PE=3 SV=1	SPAC14C4.03	154	7e-37	COG0515	Serine/threonine protein kinase	K04515	0.0	817	cbr:CBG04391	calcium/calmodulin-dependent protein kinase (CaM kinase) II [EC:2.7.11.17]	GO:0018107//peptidyl-threonine phosphorylation;GO:0060278//regulation of ovulation;GO:0040011//locomotion;GO:0008049//male courtship behavior;GO:0007616//long-term memory;GO:0007528//neuromuscular junction development;GO:0007067//mitosis;GO:0007268//synaptic transmission;GO:0006950//response to stress;GO:0051489//regulation of filopodium assembly	GO:0009931//calcium-dependent protein serine/threonine kinase activity;GO:0004683//calmodulin-dependent protein kinase activity;GO:0004713//protein tyrosine kinase activity;GO:0046872//metal ion binding;GO:0044325//ion channel binding;GO:0005516//calmodulin binding;GO:0005524//ATP binding	GO:0048786//presynaptic active zone;GO:0005737//cytoplasm;GO:0045211//postsynaptic membrane;GO:0030425//dendrite;GO:0030424//axon;GO:0005886//plasma membrane;GO:0005954//calcium- and calmodulin-dependent protein kinase complex
CL112.Contig8_YK	2683	52	0.6802	gi|71991643|ref|NP_001023300.1|	824.3	0.0	Protein UNC-43, isoform h [Caenorhabditis elegans] >gi|7533006|gb|AAF63322.1|AF233264_1 calcium/calmodulin-dependent protein kinase II isoform D [Caenorhabditis elegans] >gi|14530500|emb|CAC42324.1| Protein UNC-43, isoform h [Caenorhabditis elegans]	gi|312066197|ref|XM_003136108.1|	117	3e-22	Loa loa CAMK/CAMK2 protein kinase (LOAG_00568) mRNA, complete cds	sp|A8WXF6|KCC2D_CAEBR	743	0.0	Calcium/calmodulin-dependent protein kinase type II OS=Caenorhabditis briggsae GN=unc-43 PE=3 SV=1	SPAC14C4.03	154	8e-37	COG0515	Serine/threonine protein kinase	K04515	0.0	743	cbr:CBG04391	calcium/calmodulin-dependent protein kinase (CaM kinase) II [EC:2.7.11.17]	GO:0046777//protein autophosphorylation;GO:0003146//heart jogging;GO:0018107//peptidyl-threonine phosphorylation;GO:0007067//mitosis;GO:0040011//locomotion;GO:0048793//pronephros development	GO:0005516//calmodulin binding;GO:0009931//calcium-dependent protein serine/threonine kinase activity;GO:0044325//ion channel binding;GO:0004713//protein tyrosine kinase activity;GO:0005524//ATP binding;GO:0004683//calmodulin-dependent protein kinase activity	GO:0043005//neuron projection;GO:0005954//calcium- and calmodulin-dependent protein kinase complex
CL1120.Contig1_YK	2332	46	0.6923	gi|393911832|gb|EJD76473.1|	198.7	1e-48	hypothetical protein LOAG_16602 [Loa loa]	--	--	--	--	sp|Q54VY3|SPT20_DICDI	75.5	5e-13	Transcription factor SPT20 homolog OS=Dictyostelium discoideum GN=DDB_G0280065 PE=3 SV=1	--	--	--	--	--	K14972	4e-14	80.9	dwi:Dwil_GK17402	PAX-interacting protein 1	-	-	-
CL1120.Contig2_YK	2625	140	1.8719	gi|393911832|gb|EJD76473.1|	185.7	1e-44	hypothetical protein LOAG_16602 [Loa loa]	--	--	--	--	sp|Q54VY3|SPT20_DICDI	75.5	6e-13	Transcription factor SPT20 homolog OS=Dictyostelium discoideum GN=DDB_G0280065 PE=3 SV=1	--	--	--	--	--	K14972	3e-13	78.2	dwi:Dwil_GK17402	PAX-interacting protein 1	-	-	-
CL1120.Contig3_YK	2383	12	0.1767	gi|393911832|gb|EJD76473.1|	195.7	1e-47	hypothetical protein LOAG_16602 [Loa loa]	--	--	--	--	sp|Q54VY3|SPT20_DICDI	75.5	5e-13	Transcription factor SPT20 homolog OS=Dictyostelium discoideum GN=DDB_G0280065 PE=3 SV=1	--	--	--	--	--	K14972	3e-13	78.2	dwi:Dwil_GK17402	PAX-interacting protein 1	-	-	-
CL1120.Contig4_YK	2359	78	1.1605	gi|393911832|gb|EJD76473.1|	194.5	2e-47	hypothetical protein LOAG_16602 [Loa loa]	--	--	--	--	sp|Q54VY3|SPT20_DICDI	75.5	5e-13	Transcription factor SPT20 homolog OS=Dictyostelium discoideum GN=DDB_G0280065 PE=3 SV=1	--	--	--	--	--	K14972	3e-13	78.2	dwi:Dwil_GK17402	PAX-interacting protein 1	-	-	-
CL1120.Contig5_YK	2308	53	0.8060	gi|393911832|gb|EJD76473.1|	198.7	1e-48	hypothetical protein LOAG_16602 [Loa loa]	--	--	--	--	sp|Q54VY3|SPT20_DICDI	75.5	5e-13	Transcription factor SPT20 homolog OS=Dictyostelium discoideum GN=DDB_G0280065 PE=3 SV=1	--	--	--	--	--	K14972	9e-14	79.7	dwi:Dwil_GK17402	PAX-interacting protein 1	-	-	-
CL1121.Contig1_YK	1046	1736	58.2508	gi|393906965|gb|EJD74465.1|	239.6	2e-61	hypothetical protein LOAG_18221 [Loa loa]	--	--	--	--	sp|Q9NPZ5|B3GA2_HUMAN	149	8e-36	Galactosylgalactosylxylosylprotein 3-beta-glucuronosyltransferase 2 OS=Homo sapiens GN=B3GAT2 PE=1 SV=2	--	--	--	--	--	K10158	5e-39	162	tsp:Tsp_07764	galactosylgalactosylxylosylprotein 3-beta-glucuronosyltransferase 3 [EC:2.4.1.135]	-	-	-
CL1121.Contig2_YK	271	16	2.0722	gi|308505716|ref|XP_003115041.1|	92.0	8e-18	hypothetical protein CRE_28629 [Caenorhabditis remanei] >gi|308259223|gb|EFP03176.1| hypothetical protein CRE_28629 [Caenorhabditis remanei]	gi|340375743|ref|XM_003386346.1|	61.9	1e-06	PREDICTED: Amphimedon queenslandica galactosylgalactosylxylosylprotein 3-beta-glucuronosyltransferase 3-like (LOC100632704), mRNA	sp|Q09363|SQV8_CAEEL	55.5	3e-08	Probable glucuronosyltransferase sqv-8 OS=Caenorhabditis elegans GN=sqv-8 PE=1 SV=1	--	--	--	--	--	K10812	3e-09	60.5	dwi:Dwil_GK20549	beta-1,3-glucuronyltransferase [EC:2.4.1.135 2.4.1.-]	-	-	-
CL1122.Contig1_YK	2136	1	0.0164	gi|17540406|ref|NP_501359.1|	441.0	1e-121	Protein MOC-3 [Caenorhabditis elegans] >gi|74958503|sp|O44510.2|MOCS3_CAEEL RecName: Full=Adenylyltransferase and sulfurtransferase MOCS3; AltName: Full=Molybdenum cofactor synthesis protein 3; AltName: Full=Ubiquitin related protein 4; Includes: RecName: Full=Molybdopterin-synthase adenylyltransferase; AltName: Full=Adenylyltransferase MOCS3; AltName: Full=Sulfur carrier protein MOCS2A adenylylt…	--	--	--	--	sp|O44510|MOCS3_CAEEL	441	4e-123	Adenylyltransferase and sulfurtransferase MOCS3 OS=Caenorhabditis elegans GN=uba-4 PE=3 SV=2	aq_1329	239	1e-62	COG0476	Dinucleotide-utilizing enzymes involved in molybdopterin and thiamine biosynthesis family 2	K11996	1e-122	441	cel:F42G8.6	adenylyltransferase and sulfurtransferase	GO:0006777//Mo-molybdopterin cofactor biosynthetic process;GO:0040035//hermaphrodite genitalia development;GO:0006400//tRNA modification	GO:0005488//binding;GO:0004792//thiosulfate sulfurtransferase activity	GO:0005829//cytosol
CL1122.Contig2_YK	2179	1	0.0161	gi|17540406|ref|NP_501359.1|	441.0	1e-121	Protein MOC-3 [Caenorhabditis elegans] >gi|74958503|sp|O44510.2|MOCS3_CAEEL RecName: Full=Adenylyltransferase and sulfurtransferase MOCS3; AltName: Full=Molybdenum cofactor synthesis protein 3; AltName: Full=Ubiquitin related protein 4; Includes: RecName: Full=Molybdopterin-synthase adenylyltransferase; AltName: Full=Adenylyltransferase MOCS3; AltName: Full=Sulfur carrier protein MOCS2A adenylylt…	--	--	--	--	sp|O44510|MOCS3_CAEEL	441	4e-123	Adenylyltransferase and sulfurtransferase MOCS3 OS=Caenorhabditis elegans GN=uba-4 PE=3 SV=2	aq_1329	239	1e-62	COG0476	Dinucleotide-utilizing enzymes involved in molybdopterin and thiamine biosynthesis family 2	K11996	2e-122	441	cel:F42G8.6	adenylyltransferase and sulfurtransferase	GO:0006777//Mo-molybdopterin cofactor biosynthetic process;GO:0040035//hermaphrodite genitalia development;GO:0006400//tRNA modification	GO:0005488//binding;GO:0004792//thiosulfate sulfurtransferase activity	GO:0005829//cytosol
CL1122.Contig3_YK	1788	0	0.0000	gi|17540406|ref|NP_501359.1|	441.0	9e-122	Protein MOC-3 [Caenorhabditis elegans] >gi|74958503|sp|O44510.2|MOCS3_CAEEL RecName: Full=Adenylyltransferase and sulfurtransferase MOCS3; AltName: Full=Molybdenum cofactor synthesis protein 3; AltName: Full=Ubiquitin related protein 4; Includes: RecName: Full=Molybdopterin-synthase adenylyltransferase; AltName: Full=Adenylyltransferase MOCS3; AltName: Full=Sulfur carrier protein MOCS2A adenylylt…	--	--	--	--	sp|O44510|MOCS3_CAEEL	441	3e-123	Adenylyltransferase and sulfurtransferase MOCS3 OS=Caenorhabditis elegans GN=uba-4 PE=3 SV=2	aq_1329	239	9e-63	COG0476	Dinucleotide-utilizing enzymes involved in molybdopterin and thiamine biosynthesis family 2	K11996	1e-122	441	cel:F42G8.6	adenylyltransferase and sulfurtransferase	GO:0006777//Mo-molybdopterin cofactor biosynthetic process;GO:0040035//hermaphrodite genitalia development;GO:0006400//tRNA modification	GO:0005488//binding;GO:0004792//thiosulfate sulfurtransferase activity	GO:0005829//cytosol
CL1122.Contig4_YK	1745	18	0.3620	gi|17540406|ref|NP_501359.1|	441.0	9e-122	Protein MOC-3 [Caenorhabditis elegans] >gi|74958503|sp|O44510.2|MOCS3_CAEEL RecName: Full=Adenylyltransferase and sulfurtransferase MOCS3; AltName: Full=Molybdenum cofactor synthesis protein 3; AltName: Full=Ubiquitin related protein 4; Includes: RecName: Full=Molybdopterin-synthase adenylyltransferase; AltName: Full=Adenylyltransferase MOCS3; AltName: Full=Sulfur carrier protein MOCS2A adenylylt…	gi|268552066|ref|XM_002633970.1|	61.9	1e-05	Caenorhabditis briggsae Hypothetical protein CBG01549 (CBG01549) mRNA, complete cds	sp|O44510|MOCS3_CAEEL	441	3e-123	Adenylyltransferase and sulfurtransferase MOCS3 OS=Caenorhabditis elegans GN=uba-4 PE=3 SV=2	aq_1329	239	8e-63	COG0476	Dinucleotide-utilizing enzymes involved in molybdopterin and thiamine biosynthesis family 2	K11996	1e-122	441	cel:F42G8.6	adenylyltransferase and sulfurtransferase	GO:0006777//Mo-molybdopterin cofactor biosynthetic process;GO:0040035//hermaphrodite genitalia development;GO:0006400//tRNA modification	GO:0005488//binding;GO:0004792//thiosulfate sulfurtransferase activity	GO:0005829//cytosol
CL1123.Contig1_YK	3323	21	0.2218	gi|393905356|gb|EJD73946.1|	439.9	4e-121	hypothetical protein LOAG_18670 [Loa loa]	--	--	--	--	sp|P97433|ARG28_MOUSE	134	1e-30	Rho guanine nucleotide exchange factor 28 OS=Mus musculus GN=Arhgef28 PE=1 SV=1	SPAC1006.06	59.3	4e-08	COG5422	RhoGEF, Guanine nucleotide exchange factor for Rho/Rac/Cdc42-like GTPases	K12791	6e-28	127	xla:398353	Rho guanine nucleotide exchange factor 2	-	-	-
CL1123.Contig2_YK	3593	24	0.2344	gi|393905356|gb|EJD73946.1|	439.9	4e-121	hypothetical protein LOAG_18670 [Loa loa]	--	--	--	--	sp|P97433|ARG28_MOUSE	134	1e-30	Rho guanine nucleotide exchange factor 28 OS=Mus musculus GN=Arhgef28 PE=1 SV=1	SPAC1006.06	59.3	5e-08	COG5422	RhoGEF, Guanine nucleotide exchange factor for Rho/Rac/Cdc42-like GTPases	K12791	3e-28	128	xla:398353	Rho guanine nucleotide exchange factor 2	-	-	-
CL1123.Contig3_YK	3547	32	0.3166	gi|393905356|gb|EJD73946.1|	439.9	4e-121	hypothetical protein LOAG_18670 [Loa loa]	--	--	--	--	sp|P97433|ARG28_MOUSE	134	1e-30	Rho guanine nucleotide exchange factor 28 OS=Mus musculus GN=Arhgef28 PE=1 SV=1	SPAC1006.06	59.3	5e-08	COG5422	RhoGEF, Guanine nucleotide exchange factor for Rho/Rac/Cdc42-like GTPases	K12791	3e-28	128	xla:398353	Rho guanine nucleotide exchange factor 2	-	-	-
CL1123.Contig4_YK	3277	119	1.2745	gi|393905356|gb|EJD73946.1|	439.9	4e-121	hypothetical protein LOAG_18670 [Loa loa]	--	--	--	--	sp|P97433|ARG28_MOUSE	134	1e-30	Rho guanine nucleotide exchange factor 28 OS=Mus musculus GN=Arhgef28 PE=1 SV=1	SPAC1006.06	59.3	4e-08	COG5422	RhoGEF, Guanine nucleotide exchange factor for Rho/Rac/Cdc42-like GTPases	K12791	6e-28	127	xla:398353	Rho guanine nucleotide exchange factor 2	-	-	-
CL1124.Contig1_YK	2313	7	0.1062	gi|393909644|gb|EJD75530.1|	193.4	1e-124	hypothetical protein LOAG_17337 [Loa loa]	--	--	--	--	sp|Q86B91|TINC_DROME	77.4	1e-13	Protein tincar OS=Drosophila melanogaster GN=tinc PE=2 SV=1	--	--	--	--	--	K13280	5e-12	71.6	aga:AgaP_AGAP001696	signal peptidase, endoplasmic reticulum-type [EC:3.4.-.-]	-	-	-
CL1124.Contig2_YK	2356	115	1.7132	gi|393909644|gb|EJD75530.1|	486.9	2e-135	hypothetical protein LOAG_17337 [Loa loa]	--	--	--	--	sp|Q86B91|TINC_DROME	89.0	4e-17	Protein tincar OS=Drosophila melanogaster GN=tinc PE=2 SV=1	--	--	--	--	--	K13280	1e-20	102	cqu:CpipJ_CPIJ001360	signal peptidase, endoplasmic reticulum-type [EC:3.4.-.-]	-	-	-
CL1125.Contig1_YK	527	100	6.6600	gi|393906071|gb|EJD74167.1|	127.9	2e-28	sugar transporter [Loa loa]	--	--	--	--	sp|Q28ES4|S22FL_XENTR	97.4	1e-20	Solute carrier family 22 member 15-like OS=Xenopus tropicalis GN=slc22a15b PE=2 SV=1	PAE2330	59.3	3e-09	COG0477	Permeases of the major facilitator superfamily	K08202	1e-24	112	phu:Phum_PHUM106930	MFS transporter, OCT family, solute carrier family 22 (organic cation transporter), member 4/5	-	-	-
CL1125.Contig2_YK	1538	339	7.7362	gi|393906071|gb|EJD74167.1|	357.8	8e-97	sugar transporter [Loa loa]	--	--	--	--	sp|Q9VCA2|ORCT_DROME	207	7e-53	Organic cation transporter protein OS=Drosophila melanogaster GN=Orct PE=1 SV=1	SMa1447	124	6e-28	COG0477	Permeases of the major facilitator superfamily	K08209	1e-56	221	gga:420423	MFS transporter, OCT family, solute carrier family 22 (organic cation transporter), member 13	-	-	-
CL1125.Contig3_YK	708	77	3.8172	gi|393906071|gb|EJD74167.1|	119.0	2e-25	sugar transporter [Loa loa]	--	--	--	--	sp|O88446|S22A3_RAT	73.6	4e-13	Solute carrier family 22 member 3 OS=Rattus norvegicus GN=Slc22a3 PE=2 SV=1	SMa1447	60.1	3e-09	COG0477	Permeases of the major facilitator superfamily	K08200	4e-14	78.6	mgp:100548689	MFS transporter, OCT family, solute carrier family 22 (organic cation transporter), member 3	GO:0050896//response to stimulus;GO:0044763;GO:0015872//dopamine transport;GO:0015697//quaternary ammonium group transport;GO:0015695//organic cation transport	GO:0019534//toxin transporter activity;GO:0005515//protein binding;GO:0005329//dopamine transmembrane transporter activity;GO:0015651//quaternary ammonium group transmembrane transporter activity	-
CL1126.Contig1_YK	365	26	2.5001	--	--	--	--	--	--	--	--	--	--	--	--	--	--	--	--	--	--	--	--	--	--	-	-	-
CL1126.Contig2_YK	151	7	1.6271	--	--	--	--	--	--	--	--	--	--	--	--	--	--	--	--	--	--	--	--	--	--	-	-	-
CL1127.Contig1_YK	1186	2843	84.1349	gi|312073120|ref|XP_003139377.1|	391.0	6e-107	protein-tyrosine phosphatase [Loa loa] >gi|307765458|gb|EFO24692.1| protein-tyrosine phosphatase [Loa loa]	--	--	--	--	sp|Q62656|PTPRZ_RAT	156	7e-38	Receptor-type tyrosine-protein phosphatase zeta OS=Rattus norvegicus GN=Ptprz1 PE=1 SV=1	SPAC11E3.09	112	1e-24	COG5599	Protein tyrosine phosphatase	K01104	6e-44	178	cel:F47B3.7	protein-tyrosine phosphatase [EC:3.1.3.48]	GO:0006470//protein dephosphorylation	GO:0004721//phosphoprotein phosphatase activity	-
CL1128.Contig1_YK	3190	284	3.1247	gi|393909850|gb|EFO24042.2|	1016.1	0.0	kinesin motor domain-containing protein [Loa loa]	gi|459416102|gb|GAGF01026170.1|	127	4e-25	TSA: Chrysopa pallens Unigene29407_dacaoling transcribed RNA sequence	sp|P21613|KINH_DORPE	872	0.0	Kinesin heavy chain OS=Doryteuthis pealeii PE=2 SV=1	SPAC1834.07	308	4e-83	COG5059	Kinesin-like protein	K10396	0.0	1011	bmy:Bm1_44440	kinesin family member 5	GO:0007411//axon guidance;GO:0048741//skeletal muscle fiber development;GO:0008103//oocyte microtubule cytoskeleton polarization;GO:0048813//dendrite morphogenesis;GO:0040023//establishment of nucleus localization;GO:0007317//regulation of pole plasm oskar mRNA localization;GO:0006886//intracellular protein transport;GO:0007310//oocyte dorsal/ventral axis specification;GO:0007303//cytoplasmic tra…	GO:0008574//plus-end-directed microtubule motor activity;GO:0000166//nucleotide binding;GO:0008017//microtubule binding	GO:0035371//microtubule plus end;GO:0005871//kinesin complex;GO:0005739//mitochondrion
CL1128.Contig2_YK	3236	612	6.6378	gi|393909850|gb|EFO24042.2|	1016.5	0.0	kinesin motor domain-containing protein [Loa loa]	gi|459416102|gb|GAGF01026170.1|	127	4e-25	TSA: Chrysopa pallens Unigene29407_dacaoling transcribed RNA sequence	sp|P21613|KINH_DORPE	872	0.0	Kinesin heavy chain OS=Doryteuthis pealeii PE=2 SV=1	SPAC1834.07	308	4e-83	COG5059	Kinesin-like protein	K10396	0.0	1011	bmy:Bm1_44440	kinesin family member 5	GO:0007411//axon guidance;GO:0048741//skeletal muscle fiber development;GO:0008103//oocyte microtubule cytoskeleton polarization;GO:0048813//dendrite morphogenesis;GO:0040023//establishment of nucleus localization;GO:0007317//regulation of pole plasm oskar mRNA localization;GO:0006886//intracellular protein transport;GO:0007310//oocyte dorsal/ventral axis specification;GO:0007303//cytoplasmic tra…	GO:0008574//plus-end-directed microtubule motor activity;GO:0000166//nucleotide binding;GO:0008017//microtubule binding	GO:0035371//microtubule plus end;GO:0005871//kinesin complex;GO:0005739//mitochondrion
CL1129.Contig1_YK	980	21	0.7521	gi|170574190|ref|XP_001892703.1|	313.5	1e-83	Uncharacterized protein family UPF0005 containing protein [Brugia malayi] >gi|158601578|gb|EDP38464.1| Uncharacterized protein family UPF0005 containing protein [Brugia malayi]	--	--	--	--	sp|Q5R4I4|LFG2_PONAB	191	3e-48	Protein lifeguard 2 OS=Pongo abelii GN=FAIM2 PE=2 SV=1	SPCC576.04	66.2	8e-11	COG0670	Integral membrane protein, interacts with FtsH	K06890	1e-84	313	bmy:Bm1_06170		-	-	GO:0016021//integral to membrane
CL1129.Contig2_YK	1438	16	0.3905	gi|170574190|ref|XP_001892703.1|	318.9	4e-85	Uncharacterized protein family UPF0005 containing protein [Brugia malayi] >gi|158601578|gb|EDP38464.1| Uncharacterized protein family UPF0005 containing protein [Brugia malayi]	--	--	--	--	sp|Q5R4I4|LFG2_PONAB	190	8e-48	Protein lifeguard 2 OS=Pongo abelii GN=FAIM2 PE=2 SV=1	YNL305c	65.5	2e-10	COG0670	Integral membrane protein, interacts with FtsH	K06890	5e-86	318	bmy:Bm1_06170		-	-	GO:0016020//membrane
CL1129.Contig3_YK	1099	27	0.8623	gi|170574190|ref|XP_001892703.1|	318.9	2e-85	Uncharacterized protein family UPF0005 containing protein [Brugia malayi] >gi|158601578|gb|EDP38464.1| Uncharacterized protein family UPF0005 containing protein [Brugia malayi]	--	--	--	--	sp|Q5R4I4|LFG2_PONAB	190	5e-48	Protein lifeguard 2 OS=Pongo abelii GN=FAIM2 PE=2 SV=1	SPCC576.04	64.7	3e-10	COG0670	Integral membrane protein, interacts with FtsH	K06890	4e-86	318	bmy:Bm1_06170		-	-	GO:0016020//membrane
CL1129.Contig4_YK	1411	18	0.4477	gi|170574190|ref|XP_001892703.1|	323.2	2e-86	Uncharacterized protein family UPF0005 containing protein [Brugia malayi] >gi|158601578|gb|EDP38464.1| Uncharacterized protein family UPF0005 containing protein [Brugia malayi]	--	--	--	--	sp|Q5R4I4|LFG2_PONAB	191	3e-48	Protein lifeguard 2 OS=Pongo abelii GN=FAIM2 PE=2 SV=1	YNL305c	65.5	2e-10	COG0670	Integral membrane protein, interacts with FtsH	K06890	3e-87	323	bmy:Bm1_06170		-	-	GO:0016020//membrane
CL1129.Contig5_YK	1024	9	0.3085	gi|170574190|ref|XP_001892703.1|	311.6	4e-83	Uncharacterized protein family UPF0005 containing protein [Brugia malayi] >gi|158601578|gb|EDP38464.1| Uncharacterized protein family UPF0005 containing protein [Brugia malayi]	--	--	--	--	sp|Q5R4I4|LFG2_PONAB	190	5e-48	Protein lifeguard 2 OS=Pongo abelii GN=FAIM2 PE=2 SV=1	SPCC576.04	66.2	8e-11	COG0670	Integral membrane protein, interacts with FtsH	K06890	5e-84	311	bmy:Bm1_06170		-	-	GO:0016021//integral to membrane
CL1129.Contig6_YK	1055	19	0.6321	gi|170574190|ref|XP_001892703.1|	320.9	7e-86	Uncharacterized protein family UPF0005 containing protein [Brugia malayi] >gi|158601578|gb|EDP38464.1| Uncharacterized protein family UPF0005 containing protein [Brugia malayi]	--	--	--	--	sp|Q5R4I4|LFG2_PONAB	191	3e-48	Protein lifeguard 2 OS=Pongo abelii GN=FAIM2 PE=2 SV=1	SPCC576.04	64.7	3e-10	COG0670	Integral membrane protein, interacts with FtsH	K06890	9e-87	320	bmy:Bm1_06170		-	-	GO:0016020//membrane
CL1129.Contig7_YK	1363	46	1.1845	gi|170574190|ref|XP_001892703.1|	311.6	6e-83	Uncharacterized protein family UPF0005 containing protein [Brugia malayi] >gi|158601578|gb|EDP38464.1| Uncharacterized protein family UPF0005 containing protein [Brugia malayi]	--	--	--	--	sp|Q5R4I4|LFG2_PONAB	190	7e-48	Protein lifeguard 2 OS=Pongo abelii GN=FAIM2 PE=2 SV=1	SPCC576.04	66.2	1e-10	COG0670	Integral membrane protein, interacts with FtsH	K06890	8e-84	311	bmy:Bm1_06170		-	-	GO:0016021//integral to membrane
CL1129.Contig8_YK	1072	20	0.6548	gi|170574190|ref|XP_001892703.1|	323.2	1e-86	Uncharacterized protein family UPF0005 containing protein [Brugia malayi] >gi|158601578|gb|EDP38464.1| Uncharacterized protein family UPF0005 containing protein [Brugia malayi]	--	--	--	--	sp|Q5R4I4|LFG2_PONAB	191	2e-48	Protein lifeguard 2 OS=Pongo abelii GN=FAIM2 PE=2 SV=1	SPCC576.04	64.7	3e-10	COG0670	Integral membrane protein, interacts with FtsH	K06890	2e-87	323	bmy:Bm1_06170		-	-	GO:0016020//membrane
CL1129.Contig9_YK	1028	21	0.7170	gi|170574190|ref|XP_001892703.1|	325.1	3e-87	Uncharacterized protein family UPF0005 containing protein [Brugia malayi] >gi|158601578|gb|EDP38464.1| Uncharacterized protein family UPF0005 containing protein [Brugia malayi]	--	--	--	--	sp|Q5R4I4|LFG2_PONAB	192	1e-48	Protein lifeguard 2 OS=Pongo abelii GN=FAIM2 PE=2 SV=1	SPCC576.04	64.7	2e-10	COG0670	Integral membrane protein, interacts with FtsH	K06890	5e-88	325	bmy:Bm1_06170		-	-	GO:0016020//membrane
CL113.Contig1_YK	6613	2452	13.0139	gi|170592268|ref|XP_001900891.1|	1358.2	0.0	Prion-like- [Brugia malayi]	--	--	--	--	sp|Q95XZ5|NPBL_CAEEL	1025	0.0	Nipped-B-like protein pqn-85 OS=Caenorhabditis elegans GN=pqn-85 PE=3 SV=2	--	--	--	--	--	K06672	0.0	1358	bmy:Bm1_47150	cohesin loading factor subunit SCC2	GO:0048468//cell development;GO:0000070//mitotic sister chromatid segregation;GO:0050789//regulation of biological process;GO:0009792//embryo development ending in birth or egg hatching;GO:0010171//body morphogenesis;GO:0009887//organ morphogenesis	GO:0005515//protein binding	-
CL113.Contig2_YK	4965	237	1.6754	gi|170592268|ref|XP_001900891.1|	1246.9	0.0	Prion-like- [Brugia malayi]	--	--	--	--	sp|Q95XZ5|NPBL_CAEEL	945	0.0	Nipped-B-like protein pqn-85 OS=Caenorhabditis elegans GN=pqn-85 PE=3 SV=2	--	--	--	--	--	K06672	0.0	1246	bmy:Bm1_47150	cohesin loading factor subunit SCC2	GO:0000070//mitotic sister chromatid segregation;GO:0050789//regulation of biological process;GO:0071688//striated muscle myosin thick filament assembly;GO:0009792//embryo development ending in birth or egg hatching;GO:0010171//body morphogenesis;GO:0040011//locomotion;GO:0009887//organ morphogenesis	GO:0005515//protein binding	-
CL1130.Contig1_YK	1429	493	12.1087	gi|341903399|gb|EGT59334.1|	456.1	2e-126	hypothetical protein CAEBREN_03011 [Caenorhabditis brenneri]	--	--	--	--	--	--	--	--	--	--	--	--	--	--	--	--	--	--	-	-	-
CL1130.Contig2_YK	805	17	0.7412	gi|268576741|ref|XP_002643350.1|	226.1	1e-57	Hypothetical protein CBG15947 [Caenorhabditis briggsae]	--	--	--	--	--	--	--	--	--	--	--	--	--	--	--	--	--	--	-	-	-
CL1131.Contig1_YK	544	13	0.8387	--	--	--	--	--	--	--	--	--	--	--	--	--	--	--	--	--	--	--	--	--	--	-	-	-
CL1131.Contig2_YK	590	113	6.7222	gi|170592132|ref|XP_001900823.1|	62.0	1e-08	Protein phosphatase 1 regulatory subunit 12B [Brugia malayi]	--	--	--	--	sp|Q9DBR7|MYPT1_MOUSE	48.5	1e-05	Protein phosphatase 1 regulatory subunit 12A OS=Mus musculus GN=Ppp1r12a PE=1 SV=2	--	--	--	--	--	K06270	8e-06	50.4	dmo:Dmoj_GI12323	protein phosphatase 1 regulatory subunit 12A	-	-	-
CL1131.Contig3_YK	489	183	13.1349	gi|393908747|gb|EJD75191.1|	65.5	1e-09	hypothetical protein, variant [Loa loa]	--	--	--	--	sp|Q9DBR7|MYPT1_MOUSE	61.2	1e-09	Protein phosphatase 1 regulatory subunit 12A OS=Mus musculus GN=Ppp1r12a PE=1 SV=2	--	--	--	--	--	K12329	2e-09	61.6	ssc:100739704	protein phosphatase 1 regulatory subunit 12B	GO:0046822//regulation of nucleocytoplasmic transport;GO:0043086//negative regulation of catalytic activity;GO:0051297//centrosome organization;GO:0035507//regulation of myosin-light-chain-phosphatase activity;GO:0030155//regulation of cell adhesion;GO:0007067//mitosis;GO:0045944//positive regulation of transcription from RNA polymerase II promoter;GO:0006470//protein dephosphorylation	GO:0004721//phosphoprotein phosphatase activity;GO:0019901//protein kinase binding;GO:0071889//14-3-3 protein binding;GO:0004857//enzyme inhibitor activity;GO:0019208//phosphatase regulator activity	GO:0000776//kinetochore;GO:0072357//PTW/PP1 phosphatase complex;GO:0005813//centrosome;GO:0043292//contractile fiber
CL1132.Contig1_YK	699	23	1.1549	--	--	--	--	--	--	--	--	--	--	--	--	--	--	--	--	--	--	--	--	--	--	-	-	-
CL1132.Contig2_YK	716	78	3.8235	--	--	--	--	--	--	--	--	--	--	--	--	--	--	--	--	--	--	--	--	--	--	-	-	-
CL1133.Contig1_YK	528	2	0.1329	gi|453232738|ref|NP_001263941.1|	90.9	2e-17	Protein Y43F8B.3, isoform h [Caenorhabditis elegans] >gi|412976834|emb|CCO25634.1| Protein Y43F8B.3, isoform h [Caenorhabditis elegans]	--	--	--	--	sp|Q03610|YN81_CAEEL	80.9	1e-15	Uncharacterized protein ZC84.1 OS=Caenorhabditis elegans GN=ZC84.1 PE=4 SV=6	--	--	--	--	--	K15619	2e-11	68.9	acs:100556267	Kunitz-type protease inhibitor 1	GO:0044763	-	-
CL1133.Contig2_YK	1770	10	0.1983	gi|392923006|ref|NP_001256873.1|	327.0	2e-87	Protein Y43F8B.3, isoform e [Caenorhabditis elegans] >gi|358247917|emb|CCE71906.1| Protein Y43F8B.3, isoform e [Caenorhabditis elegans]	--	--	--	--	sp|Q03610|YN81_CAEEL	202	1e-51	Uncharacterized protein ZC84.1 OS=Caenorhabditis elegans GN=ZC84.1 PE=4 SV=6	--	--	--	--	--	K03909	9e-27	122	oaa:100086245	tissue factor pathway inhibitor	-	-	-
CL1133.Contig3_YK	510	5	0.3441	gi|341893304|gb|EGT49239.1|	77.8	2e-13	hypothetical protein CAEBREN_05720 [Caenorhabditis brenneri]	--	--	--	--	sp|Q03610|YN81_CAEEL	67.4	1e-11	Uncharacterized protein ZC84.1 OS=Caenorhabditis elegans GN=ZC84.1 PE=4 SV=6	--	--	--	--	--	K15619	1e-07	56.2	oaa:100089180	Kunitz-type protease inhibitor 1	-	-	-
CL1133.Contig4_YK	1609	15	0.3272	gi|392923006|ref|NP_001256873.1|	65.9	7e-09	Protein Y43F8B.3, isoform e [Caenorhabditis elegans] >gi|358247917|emb|CCE71906.1| Protein Y43F8B.3, isoform e [Caenorhabditis elegans]	--	--	--	--	sp|Q03610|YN81_CAEEL	192	1e-48	Uncharacterized protein ZC84.1 OS=Caenorhabditis elegans GN=ZC84.1 PE=4 SV=6	--	--	--	--	--	K03909	8e-27	122	oaa:100086245	tissue factor pathway inhibitor	-	-	-
CL1133.Contig5_YK	689	5	0.2547	gi|453232738|ref|NP_001263941.1|	128.3	3e-28	Protein Y43F8B.3, isoform h [Caenorhabditis elegans] >gi|412976834|emb|CCO25634.1| Protein Y43F8B.3, isoform h [Caenorhabditis elegans]	--	--	--	--	sp|Q03610|YN81_CAEEL	97.4	2e-20	Uncharacterized protein ZC84.1 OS=Caenorhabditis elegans GN=ZC84.1 PE=4 SV=6	--	--	--	--	--	K15619	2e-12	73.2	mgp:100540482	Kunitz-type protease inhibitor 1	-	-	-
CL1134.Contig1_YK	2984	2931	34.4748	gi|393911179|gb|EFO25239.2|	1099.0	0.0	nonsense mRNA reducing factor 1 NORF1 [Loa loa]	gi|170593002|ref|XM_001901219.1|	63.9	4e-06	Brugia malayi Regulator of nonsense transcripts 1 homolog, putative partial mRNA	sp|Q92900|RENT1_HUMAN	993	0.0	Regulator of nonsense transcripts 1 OS=Homo sapiens GN=UPF1 PE=1 SV=2	SPAC16C9.06c	838	0.0	COG1112	Superfamily I DNA and RNA helicases and helicase subunits	K14326	0.0	1086	bmy:Bm1_48950	regulator of nonsense transcripts 1 [EC:3.6.4.-]	GO:0000184//nuclear-transcribed mRNA catabolic process, nonsense-mediated decay;GO:0006406//mRNA export from nucleus;GO:0006449//regulation of translational termination;GO:0009790//embryo development;GO:0071044//histone mRNA catabolic process;GO:0006260//DNA replication;GO:0007049//cell cycle;GO:0006281//DNA repair	GO:0005515//protein binding;GO:0043167//ion binding;GO:0003723//RNA binding;GO:0003682//chromatin binding;GO:0004004//ATP-dependent RNA helicase activity	GO:0000785//chromatin;GO:0044530//supraspliceosomal complex;GO:0035145//exon-exon junction complex;GO:0005829//cytosol
CL1134.Contig2_YK	742	667	31.5505	gi|393911179|gb|EFO25239.2|	129.4	1e-28	nonsense mRNA reducing factor 1 NORF1 [Loa loa]	--	--	--	--	sp|Q54I89|RENT1_DICDI	113	5e-25	Regulator of nonsense transcripts 1 OS=Dictyostelium discoideum GN=upf1 PE=3 SV=1	YMR080c	114	2e-25	COG1112	Superfamily I DNA and RNA helicases and helicase subunits	K14326	8e-29	127	bmy:Bm1_48950	regulator of nonsense transcripts 1 [EC:3.6.4.-]	-	GO:0043167//ion binding;GO:0017111//nucleoside-triphosphatase activity;GO:0000166//nucleotide binding	-
CL1135.Contig1_YK	427	35	2.8769	--	--	--	--	--	--	--	--	--	--	--	--	--	--	--	--	--	--	--	--	--	--	-	-	-
CL1136.Contig1_YK	782	358	16.0679	gi|312078677|ref|XP_003141842.1|	80.5	9e-14	TK/FER protein kinase [Loa loa]	--	--	--	--	sp|P16879|FES_MOUSE	55.1	2e-07	Tyrosine-protein kinase Fes/Fps OS=Mus musculus GN=Fes PE=1 SV=2	--	--	--	--	--	K13100	4e-13	75.5	bmy:Bm1_44100	pre-mRNA-splicing factor CWC22	GO:0048856//anatomical structure development;GO:0007275//multicellular organismal development;GO:0044237//cellular metabolic process	GO:0016772//transferase activity, transferring phosphorus-containing groups;GO:0005488//binding	-
CL1136.Contig2_YK	752	145	6.7676	gi|393910622|gb|EJD75969.1|	76.6	1e-12	TK/FER protein kinase [Loa loa]	--	--	--	--	sp|P14238|FES_FELCA	58.5	1e-08	Tyrosine-protein kinase Fes/Fps OS=Felis catus GN=FES PE=3 SV=2	--	--	--	--	--	K13100	2e-12	73.2	bmy:Bm1_44100	pre-mRNA-splicing factor CWC22	-	-	-
CL1137.Contig1_YK	852	32	1.3182	gi|312106219|ref|XP_003150671.1|	147.9	5e-34	hypothetical protein LOAG_15131 [Loa loa]	--	--	--	--	sp|Q290J8|PIGV_DROPS	77.4	4e-14	GPI mannosyltransferase 2 OS=Drosophila pseudoobscura pseudoobscura GN=veg PE=3 SV=1	SPAC18B11.05	55.5	1e-07	COG5542	Predicted integral membrane protein	K07542	6e-16	85.1	dre:100148642	phosphatidylinositol glycan, class V [EC:2.4.1.-]	GO:0007275//multicellular organismal development	-	-
CL1137.Contig2_YK	1841	1065	20.3039	gi|327285556|ref|XP_003227499.1|	195.7	7e-48	PREDICTED: GPI mannosyltransferase 2-like [Anolis carolinensis]	--	--	--	--	sp|Q290J8|PIGV_DROPS	174	8e-43	GPI mannosyltransferase 2 OS=Drosophila pseudoobscura pseudoobscura GN=veg PE=3 SV=1	SPAC18B11.05	79.7	2e-14	COG5542	Predicted integral membrane protein	K07542	9e-49	195	acs:100553470	phosphatidylinositol glycan, class V [EC:2.4.1.-]	-	-	-
CL1138.Contig1_YK	367	57	5.4512	--	--	--	--	--	--	--	--	--	--	--	--	--	--	--	--	--	--	--	--	--	--	-	-	-
CL1138.Contig2_YK	413	23	1.9546	gi|170592132|ref|XP_001900823.1|	62.0	9e-09	Protein phosphatase 1 regulatory subunit 12B [Brugia malayi]	--	--	--	--	sp|Q9DBR7|MYPT1_MOUSE	48.5	4e-06	Protein phosphatase 1 regulatory subunit 12A OS=Mus musculus GN=Ppp1r12a PE=1 SV=2	--	--	--	--	--	K06270	3e-06	50.4	dmo:Dmoj_GI12323	protein phosphatase 1 regulatory subunit 12A	-	-	-
CL1139.Contig1_YK	995	158	5.5734	gi|170573836|ref|XP_001892597.1|	112.8	2e-23	hypothetical protein Bm1_05615 [Brugia malayi] >gi|158601752|gb|EDP38572.1| hypothetical protein Bm1_05615 [Brugia malayi]	--	--	--	--	--	--	--	--	--	--	--	--	--	--	--	--	--	--	-	-	-
CL1139.Contig2_YK	721	12	0.5842	gi|312086756|ref|XP_003145202.1|	63.5	1e-08	hypothetical protein LOAG_09627 [Loa loa] >gi|307759632|gb|EFO18866.1| hypothetical protein LOAG_09627 [Loa loa]	--	--	--	--	--	--	--	--	--	--	--	--	--	--	--	--	--	--	-	-	-
CL1139.Contig3_YK	608	32	1.8473	gi|312086756|ref|XP_003145202.1|	63.5	7e-09	hypothetical protein LOAG_09627 [Loa loa] >gi|307759632|gb|EFO18866.1| hypothetical protein LOAG_09627 [Loa loa]	--	--	--	--	--	--	--	--	--	--	--	--	--	--	--	--	--	--	-	-	-
CL114.Contig1_YK	1008	43	1.4972	--	--	--	--	--	--	--	--	--	--	--	--	--	--	--	--	--	--	--	--	--	--	-	-	-
CL114.Contig2_YK	981	8	0.2862	--	--	--	--	--	--	--	--	--	--	--	--	--	--	--	--	--	--	--	--	--	--	-	-	-
CL1140.Contig1_YK	309	11	1.2494	--	--	--	--	--	--	--	--	--	--	--	--	--	--	--	--	--	--	--	--	--	--	-	-	-
CL1140.Contig2_YK	711	70	3.4555	--	--	--	--	--	--	--	--	--	--	--	--	--	--	--	--	--	--	--	--	--	--	-	-	-
CL1140.Contig3_YK	670	81	4.2432	--	--	--	--	--	--	--	--	--	--	--	--	--	--	--	--	--	--	--	--	--	--	-	-	-
CL1141.Contig1_YK	1082	397	12.8780	gi|17538814|ref|NP_502428.1|	380.9	5e-104	Protein C27D8.1 [Caenorhabditis elegans] >gi|3874546|emb|CAB02266.1| Protein C27D8.1 [Caenorhabditis elegans]	gi|268531231|ref|XM_002630696.1|	63.9	2e-06	Caenorhabditis briggsae Hypothetical protein CBG02430 (CBG02430) mRNA, complete cds	sp|Q6PCN3|TTBK1_MOUSE	192	1e-48	Tau-tubulin kinase 1 OS=Mus musculus GN=Ttbk1 PE=2 SV=3	slr1225	55.8	1e-07	COG0515	Serine/threonine protein kinase	K08815	7e-53	208	bmy:Bm1_12815	tau tubulin kinase [EC:2.7.11.26]	-	GO:0004672//protein kinase activity;GO:0000166//nucleotide binding	-
CL1141.Contig2_YK	1082	17	0.5514	gi|17538814|ref|NP_502428.1|	373.6	9e-102	Protein C27D8.1 [Caenorhabditis elegans] >gi|3874546|emb|CAB02266.1| Protein C27D8.1 [Caenorhabditis elegans]	--	--	--	--	sp|Q6IQ55|TTBK2_HUMAN	189	7e-48	Tau-tubulin kinase 2 OS=Homo sapiens GN=TTBK2 PE=1 SV=2	BH2504_1	58.9	1e-08	COG0515	Serine/threonine protein kinase	K08815	1e-51	204	bmy:Bm1_12815	tau tubulin kinase [EC:2.7.11.26]	-	GO:0004672//protein kinase activity;GO:0000166//nucleotide binding	-
CL1141.Contig3_YK	1059	599	19.8525	gi|17538814|ref|NP_502428.1|	371.3	4e-101	Protein C27D8.1 [Caenorhabditis elegans] >gi|3874546|emb|CAB02266.1| Protein C27D8.1 [Caenorhabditis elegans]	--	--	--	--	sp|Q6IQ55|TTBK2_HUMAN	190	4e-48	Tau-tubulin kinase 2 OS=Homo sapiens GN=TTBK2 PE=1 SV=2	BH2504_1	58.9	1e-08	COG0515	Serine/threonine protein kinase	K08815	2e-50	200	bmy:Bm1_12815	tau tubulin kinase [EC:2.7.11.26]	-	GO:0004672//protein kinase activity;GO:0000166//nucleotide binding	-
CL1141.Contig4_YK	361	102	9.9169	gi|170576244|ref|XP_001893553.1|	145.6	6e-34	Serine/threonine-protein kinase K06H7.1 [Brugia malayi]	--	--	--	--	sp|P34635|YOO3_CAEEL	61.2	5e-10	Putative serine/threonine-protein kinase ZK507.3 OS=Caenorhabditis elegans GN=ZK507.3 PE=3 SV=3	--	--	--	--	--	K08815	4e-12	70.1	cbr:CBG12561	tau tubulin kinase [EC:2.7.11.26]	-	GO:0016772//transferase activity, transferring phosphorus-containing groups	-
CL1142.Contig10_YK	1762	17	0.3386	--	--	--	--	--	--	--	--	--	--	--	--	--	--	--	--	--	--	--	--	--	--	-	-	-
CL1142.Contig11_YK	735	154	7.3539	--	--	--	--	--	--	--	--	--	--	--	--	--	--	--	--	--	--	--	--	--	--	-	-	-
CL1142.Contig12_YK	1395	14	0.3522	--	--	--	--	--	--	--	--	--	--	--	--	--	--	--	--	--	--	--	--	--	--	-	-	-
CL1142.Contig13_YK	983	1	0.0357	--	--	--	--	--	--	--	--	--	--	--	--	--	--	--	--	--	--	--	--	--	--	-	-	-
CL1142.Contig1_YK	1702	11	0.2268	--	--	--	--	--	--	--	--	--	--	--	--	--	--	--	--	--	--	--	--	--	--	-	-	-
CL1142.Contig2_YK	1752	13	0.2604	--	--	--	--	--	--	--	--	--	--	--	--	--	--	--	--	--	--	--	--	--	--	-	-	-
CL1142.Contig3_YK	1770	11	0.2181	--	--	--	--	--	--	--	--	--	--	--	--	--	--	--	--	--	--	--	--	--	--	-	-	-
CL1142.Contig4_YK	1820	19	0.3664	--	--	--	--	--	--	--	--	--	--	--	--	--	--	--	--	--	--	--	--	--	--	-	-	-
CL1142.Contig5_YK	965	1	0.0364	--	--	--	--	--	--	--	--	--	--	--	--	--	--	--	--	--	--	--	--	--	--	-	-	-
CL1142.Contig6_YK	1644	11	0.2348	--	--	--	--	--	--	--	--	--	--	--	--	--	--	--	--	--	--	--	--	--	--	-	-	-
CL1142.Contig7_YK	1694	11	0.2279	--	--	--	--	--	--	--	--	--	--	--	--	--	--	--	--	--	--	--	--	--	--	-	-	-
CL1142.Contig8_YK	915	1	0.0384	--	--	--	--	--	--	--	--	--	--	--	--	--	--	--	--	--	--	--	--	--	--	-	-	-
CL1142.Contig9_YK	1712	19	0.3895	--	--	--	--	--	--	--	--	--	--	--	--	--	--	--	--	--	--	--	--	--	--	-	-	-
CL1143.Contig1_YK	1778	672	13.2654	gi|393912341|gb|EFO21103.2|	599.0	2e-169	DRP-1 protein [Loa loa]	--	--	--	--	sp|O35303|DNM1L_RAT	514	2e-145	Dynamin-1-like protein OS=Rattus norvegicus GN=Dnm1l PE=1 SV=1	YLL001w	362	9e-100	COG0699	Predicted GTPases (dynamin-related)	K01528	1e-168	593	bmy:Bm1_31610	dynamin GTPase [EC:3.6.5.5]	GO:0008340//determination of adult lifespan;GO:0008637//apoptotic mitochondrial changes;GO:0002009//morphogenesis of an epithelium;GO:0009792//embryo development ending in birth or egg hatching;GO:0000266//mitochondrial fission	GO:0005525//GTP binding	GO:0005739//mitochondrion
CL1143.Contig2_YK	1757	643	12.8447	gi|393912341|gb|EFO21103.2|	601.7	4e-170	DRP-1 protein [Loa loa]	--	--	--	--	sp|O35303|DNM1L_RAT	514	2e-145	Dynamin-1-like protein OS=Rattus norvegicus GN=Dnm1l PE=1 SV=1	YLL001w	362	9e-100	COG0699	Predicted GTPases (dynamin-related)	K01528	1e-169	597	bmy:Bm1_31610	dynamin GTPase [EC:3.6.5.5]	GO:0008340//determination of adult lifespan;GO:0008637//apoptotic mitochondrial changes;GO:0002009//morphogenesis of an epithelium;GO:0009792//embryo development ending in birth or egg hatching;GO:0000266//mitochondrial fission	GO:0005525//GTP binding	GO:0005739//mitochondrion
CL1144.Contig1_YK	473	381	28.2714	gi|328698009|ref|XP_001943544.2|	59.3	6e-08	PREDICTED: hypothetical protein LOC100160772 [Acyrthosiphon pisum]	--	--	--	--	sp|Q555D2|Y6503_DICDI	73.9	1e-13	Uncharacterized protein DDB_G0274915 OS=Dictyostelium discoideum GN=DDB_G0274915 PE=4 SV=2	YPO2725	54.3	9e-08	COG3501	Uncharacterized protein conserved in bacteria	K14317	6e-15	80.1	api:100160772	nuclear pore complex protein Nup214	-	-	-
CL1144.Contig2_YK	472	786	58.4473	gi|206558249|sp|Q555D2.2|Y6503_DICDI	58.5	1e-07	RecName: Full=Uncharacterized protein DDB_G0274915	--	--	--	--	sp|Q555D2|Y6503_DICDI	79.0	4e-15	Uncharacterized protein DDB_G0274915 OS=Dictyostelium discoideum GN=DDB_G0274915 PE=4 SV=2	YPO2725	57.4	1e-08	COG3501	Uncharacterized protein conserved in bacteria	K14317	1e-13	75.5	api:100160772	nuclear pore complex protein Nup214	GO:0051234//establishment of localization;GO:0007275//multicellular organismal development	-	-
CL1144.Contig3_YK	151	321	74.6126	--	--	--	--	--	--	--	--	--	--	--	--	--	--	--	--	--	--	--	--	--	--	-	-	-
CL1145.Contig1_YK	1067	1821	59.9004	gi|195433727|ref|XP_002064859.1|	68.2	8e-10	GK14980 [Drosophila willistoni] >gi|194160944|gb|EDW75845.1| GK14980 [Drosophila willistoni]	--	--	--	--	sp|P29227|HP1_DROVI	63.2	1e-09	Heterochromatin protein 1 OS=Drosophila virilis GN=Su(var)205 PE=3 SV=1	--	--	--	--	--	K11587	1e-10	68.2	dwi:Dwil_GK14980	chromobox protein 5	GO:0006351//transcription, DNA-dependent	GO:0005488//binding	GO:0044446//intracellular organelle part;GO:0005634//nucleus
CL1146.Contig1_YK	1527	94	2.1606	gi|71983645|ref|NP_497728.2|	837.0	0.0	Protein BEN-1 [Caenorhabditis elegans] >gi|32697980|emb|CAB00853.4| Protein BEN-1 [Caenorhabditis elegans] >gi|226737|prf||1604364A beta tubulin	gi|268572982|ref|XM_002641423.1|	343	2e-90	Caenorhabditis briggsae C. briggsae CBR-BEN-1 protein (Cbr-ben-1) mRNA, complete cds	sp|P52275|TBB2_CAEEL	831	0.0	Tubulin beta-2 chain OS=Caenorhabditis elegans GN=tbb-2 PE=3 SV=1	ECU03g0820i	728	0.0	COG5023	Tubulin	K07375	0.0	837	cel:C54C6.2	tubulin beta	GO:0035046//pronuclear migration;GO:0040010//positive regulation of growth rate;GO:0007052//mitotic spindle organization;GO:0006184//GTP catabolic process;GO:0040039//inductive cell migration;GO:0051258//protein polymerization;GO:0009792//embryo development ending in birth or egg hatching;GO:0002009//morphogenesis of an epithelium;GO:0035047//centrosomal and pronuclear rotation;GO:0002119//nemato…	GO:0005525//GTP binding;GO:0003924//GTPase activity;GO:0005200//structural constituent of cytoskeleton	GO:0045298//tubulin complex;GO:0005737//cytoplasm;GO:0005876//spindle microtubule
CL1146.Contig2_YK	1565	181	4.0593	gi|37594692|gb|AAP20434.1|	835.9	0.0	beta-tubulin isotype 1 [Cooperia oncophora] >gi|371486396|gb|AEX31243.1| beta-tubulin 1 [Ostertagia ostertagi]	gi|268572982|ref|XM_002641423.1|	343	2e-90	Caenorhabditis briggsae C. briggsae CBR-BEN-1 protein (Cbr-ben-1) mRNA, complete cds	sp|P52275|TBB2_CAEEL	830	0.0	Tubulin beta-2 chain OS=Caenorhabditis elegans GN=tbb-2 PE=3 SV=1	ECU03g0820i	729	0.0	COG5023	Tubulin	K07375	0.0	835	cel:C54C6.2	tubulin beta	GO:0035046//pronuclear migration;GO:0040010//positive regulation of growth rate;GO:0007052//mitotic spindle organization;GO:0006184//GTP catabolic process;GO:0040039//inductive cell migration;GO:0051258//protein polymerization;GO:0009792//embryo development ending in birth or egg hatching;GO:0002009//morphogenesis of an epithelium;GO:0035047//centrosomal and pronuclear rotation;GO:0002119//nemato…	GO:0005525//GTP binding;GO:0003924//GTPase activity;GO:0005200//structural constituent of cytoskeleton	GO:0045298//tubulin complex;GO:0005737//cytoplasm;GO:0005876//spindle microtubule
CL1147.Contig1_YK	1228	94	2.6867	gi|393909727|gb|EFO17978.2|	58.2	1e-06	dual specificity phosphatase [Loa loa]	--	--	--	--	sp|Q9JIM4|DUS12_RAT	114	4e-25	Dual specificity protein phosphatase 12 OS=Rattus norvegicus GN=Dusp12 PE=2 SV=1	SPBC17A3.06	123	7e-28	COG2453	Predicted protein-tyrosine phosphatase	K14819	7e-52	205	bmy:Bm1_24660	dual specificity phosphatase 12 [EC:3.1.3.16 3.1.3.48]	GO:0009987//cellular process;GO:0044699	-	-
CL1147.Contig2_YK	1127	45	1.4014	gi|393909727|gb|EFO17978.2|	58.2	9e-07	dual specificity phosphatase [Loa loa]	--	--	--	--	sp|Q9JIM4|DUS12_RAT	114	4e-25	Dual specificity protein phosphatase 12 OS=Rattus norvegicus GN=Dusp12 PE=2 SV=1	SPBC17A3.06	120	6e-27	COG2453	Predicted protein-tyrosine phosphatase	K14819	6e-52	205	bmy:Bm1_24660	dual specificity phosphatase 12 [EC:3.1.3.16 3.1.3.48]	GO:0009987//cellular process;GO:0044699	-	-
CL1148.Contig1_YK	809	32	1.3883	--	--	--	--	--	--	--	--	--	--	--	--	--	--	--	--	--	--	--	--	--	--	-	-	-
CL1148.Contig2_YK	850	38	1.5691	--	--	--	--	--	--	--	--	--	--	--	--	--	--	--	--	--	--	--	--	--	--	-	-	-
CL1149.Contig1_YK	888	598	23.6359	gi|393908169|gb|EFO21137.2|	269.2	1e-70	hypothetical protein LOAG_07352 [Loa loa]	--	--	--	--	sp|P41247|PLPL4_HUMAN	174	2e-43	Patatin-like phospholipase domain-containing protein 4 OS=Homo sapiens GN=PNPLA4 PE=2 SV=3	--	--	--	--	--	K11157	4e-71	268	bmy:Bm1_10055	patatin-like phospholipase domain-containing protein 4 [EC:3.1.1.-]	-	-	-
CL1149.Contig2_YK	316	33	3.6653	gi|402593509|gb|EJW87436.1|	110.2	3e-23	hypothetical protein WUBG_01649, partial [Wuchereria bancrofti]	--	--	--	--	sp|P0C548|PLPL2_RAT	70.9	6e-13	Patatin-like phospholipase domain-containing protein 2 OS=Rattus norvegicus GN=Pnpla2 PE=2 SV=1	--	--	--	--	--	K11157	6e-24	109	bmy:Bm1_10055	patatin-like phospholipase domain-containing protein 4 [EC:3.1.1.-]	GO:0008152//metabolic process	-	-
CL115.Contig1_YK	1595	23	0.5061	gi|393906071|gb|EJD74167.1|	343.6	1e-92	sugar transporter [Loa loa]	--	--	--	--	sp|Q9VCA2|ORCT_DROME	188	3e-47	Organic cation transporter protein OS=Drosophila melanogaster GN=Orct PE=1 SV=1	SMa1447	97.4	6e-20	COG0477	Permeases of the major facilitator superfamily	K08202	4e-47	189	dan:Dana_GF16120	MFS transporter, OCT family, solute carrier family 22 (organic cation transporter), member 4/5	-	-	-
CL115.Contig2_YK	1651	37	0.7866	gi|393906071|gb|EJD74167.1|	343.6	1e-92	sugar transporter [Loa loa]	--	--	--	--	sp|Q9VCA2|ORCT_DROME	188	3e-47	Organic cation transporter protein OS=Drosophila melanogaster GN=Orct PE=1 SV=1	SMa1447	97.4	6e-20	COG0477	Permeases of the major facilitator superfamily	K08202	4e-47	189	dan:Dana_GF16120	MFS transporter, OCT family, solute carrier family 22 (organic cation transporter), member 4/5	-	-	-
CL115.Contig3_YK	1608	26	0.5675	gi|393906071|gb|EJD74167.1|	343.6	1e-92	sugar transporter [Loa loa]	--	--	--	--	sp|Q9VCA2|ORCT_DROME	188	3e-47	Organic cation transporter protein OS=Drosophila melanogaster GN=Orct PE=1 SV=1	SMa1447	97.4	6e-20	COG0477	Permeases of the major facilitator superfamily	K08202	4e-47	189	dan:Dana_GF16120	MFS transporter, OCT family, solute carrier family 22 (organic cation transporter), member 4/5	-	-	-
CL115.Contig4_YK	969	19	0.6882	gi|393906071|gb|EJD74167.1|	255.4	3e-66	sugar transporter [Loa loa]	--	--	--	--	sp|Q9VCA2|ORCT_DROME	157	3e-38	Organic cation transporter protein OS=Drosophila melanogaster GN=Orct PE=1 SV=1	BS_araE	69.3	9e-12	COG0477	Permeases of the major facilitator superfamily	K08202	1e-40	167	bfo:BRAFLDRAFT_118384	MFS transporter, OCT family, solute carrier family 22 (organic cation transporter), member 4/5	-	-	-
CL1150.Contig1_YK	327	34	3.6493	--	--	--	--	--	--	--	--	--	--	--	--	--	--	--	--	--	K04148	3e-06	50.4	cbr:CBG14463	dopamine D1-like receptor	-	-	-
CL1150.Contig2_YK	1391	614	15.4926	gi|341874098|gb|EGT30033.1|	357.1	1e-96	CBN-DOP-1 protein [Caenorhabditis brenneri]	--	--	--	--	sp|P41596|DOPR1_DROME	254	2e-67	Dopamine receptor 1 OS=Drosophila melanogaster GN=DopR PE=2 SV=2	--	--	--	--	--	K04148	4e-94	345	cel:F15A8.5	dopamine D1-like receptor	GO:0007638//mechanosensory behavior;GO:0046959//habituation;GO:0040012//regulation of locomotion;GO:0032094//response to food;GO:0007191//adenylate cyclase-activating dopamine receptor signaling pathway	GO:0051379//epinephrine binding;GO:0001588//dopamine neurotransmitter receptor activity, coupled via Gs;GO:0051380//norepinephrine binding	-
CL1151.Contig1_YK	551	31	1.9747	gi|170588673|ref|XP_001899098.1|	291.6	1e-77	Twik (KCNK-like) family of potassium channels, alpha subunit 19. C. elegans unc-58 ortholog [Brugia malayi] >gi|158593311|gb|EDP31906.1| Twik (KCNK-like) family of potassium channels, alpha subunit 19. C. elegans unc-58 ortholog [Brugia malayi]	gi|308480897|ref|XM_003102607.1|	71.9	3e-09	Caenorhabditis remanei CRE-UNC-58 protein (Cre-unc-58) mRNA, complete cds	sp|Q22271|UNC58_CAEEL	288	6e-78	Uncoordinated protein 58 OS=Caenorhabditis elegans GN=unc-58 PE=1 SV=2	--	--	--	--	--	K05323	3e-22	104	cel:C52B9.6	potassium channel subfamily K, invertebrate	GO:0007567//parturition;GO:0006937//regulation of muscle contraction;GO:0071805//potassium ion transmembrane transport;GO:0040011//locomotion	GO:0015271//outward rectifier potassium channel activity	GO:0016021//integral to membrane
CL1151.Contig2_YK	1385	193	4.8909	gi|259016423|sp|Q622X0.2|UNC58_CAEBR	395.6	3e-108	RecName: Full=Uncoordinated protein 58	gi|308480897|ref|XM_003102607.1|	71.9	8e-09	Caenorhabditis remanei CRE-UNC-58 protein (Cre-unc-58) mRNA, complete cds	sp|Q622X0|UNC58_CAEBR	395	1e-109	Uncoordinated protein 58 OS=Caenorhabditis briggsae GN=unc-58 PE=3 SV=2	--	--	--	--	--	K05323	1e-20	101	cel:C52B9.6	potassium channel subfamily K, invertebrate	GO:0007567//parturition;GO:0006937//regulation of muscle contraction;GO:0071805//potassium ion transmembrane transport;GO:0040011//locomotion	GO:0015271//outward rectifier potassium channel activity	GO:0016021//integral to membrane
CL1152.Contig1_YK	2754	174	2.2175	gi|393911160|gb|EJD76191.1|	916.4	0.0	CBR-APG-1 protein [Loa loa]	gi|308485799|ref|XM_003105050.1|	73.8	4e-09	Caenorhabditis remanei CRE-APG-1 protein (Cre-apg-1) mRNA, complete cds	sp|Q5R5M2|AP1G1_PONAB	676	0.0	AP-1 complex subunit gamma-1 OS=Pongo abelii GN=AP1G1 PE=2 SV=1	--	--	--	--	--	K12391	0.0	904	bmy:Bm1_49090	AP-1 complex subunit gamma-1	GO:0040010//positive regulation of growth rate;GO:0009306//protein secretion;GO:0002119//nematode larval development;GO:0040011//locomotion;GO:0009792//embryo development ending in birth or egg hatching;GO:0001703//gastrulation with mouth forming first	GO:0005515//protein binding	GO:0044425//membrane part;GO:0044444//cytoplasmic part
CL1152.Contig2_YK	2654	108	1.4283	gi|393911160|gb|EJD76191.1|	916.4	0.0	CBR-APG-1 protein [Loa loa]	gi|308485799|ref|XM_003105050.1|	73.8	4e-09	Caenorhabditis remanei CRE-APG-1 protein (Cre-apg-1) mRNA, complete cds	sp|Q5R5M2|AP1G1_PONAB	676	0.0	AP-1 complex subunit gamma-1 OS=Pongo abelii GN=AP1G1 PE=2 SV=1	--	--	--	--	--	K12391	0.0	904	bmy:Bm1_49090	AP-1 complex subunit gamma-1	GO:0040010//positive regulation of growth rate;GO:0009306//protein secretion;GO:0002119//nematode larval development;GO:0040011//locomotion;GO:0009792//embryo development ending in birth or egg hatching;GO:0001703//gastrulation with mouth forming first	GO:0005515//protein binding	GO:0044425//membrane part;GO:0044444//cytoplasmic part
CL1153.Contig1_YK	961	5311	193.9711	gi|308487429|ref|XP_003105910.1|	147.5	9e-34	CRE-TTR-40 protein [Caenorhabditis remanei] >gi|308254966|gb|EFO98918.1| CRE-TTR-40 protein [Caenorhabditis remanei]	--	--	--	--	sp|Q03575|TTR5_CAEEL	113	5e-25	Transthyretin-like protein 5 OS=Caenorhabditis elegans GN=ttr-5 PE=3 SV=1	--	--	--	--	--	--	--	--	--	--	GO:0008340//determination of adult lifespan	-	-
CL1154.Contig1_YK	1150	39	1.1903	gi|312081877|ref|XP_003143211.1|	86.3	3e-15	hypothetical protein LOAG_07630 [Loa loa] >gi|307761626|gb|EFO20860.1| hypothetical protein LOAG_07630 [Loa loa]	--	--	--	--	sp|P23490|LORI_HUMAN	65.5	2e-10	Loricrin OS=Homo sapiens GN=LOR PE=1 SV=2	--	--	--	--	--	K12898	4e-11	69.7	dgr:Dgri_GH18272	heterogeneous nuclear ribonucleoprotein F/H	-	-	-
CL1154.Contig2_YK	1165	24	0.7231	gi|312081877|ref|XP_003143211.1|	82.0	6e-14	hypothetical protein LOAG_07630 [Loa loa] >gi|307761626|gb|EFO20860.1| hypothetical protein LOAG_07630 [Loa loa]	--	--	--	--	sp|P18165|LORI_MOUSE	63.9	6e-10	Loricrin OS=Mus musculus GN=Lor PE=2 SV=2	--	--	--	--	--	K04004	1e-10	50.4	ecb:100051358	complement factor H	-	-	-
CL1155.Contig1_YK	569	29	1.7888	gi|308511579|ref|XP_003117972.1|	66.2	9e-10	hypothetical protein CRE_00798 [Caenorhabditis remanei] >gi|308238618|gb|EFO82570.1| hypothetical protein CRE_00798 [Caenorhabditis remanei]	--	--	--	--	--	--	--	--	--	--	--	--	--	--	--	--	--	--	-	-	-
CL1155.Contig2_YK	244	4	0.5754	gi|268579173|ref|XP_002644569.1|	65.9	6e-10	Hypothetical protein CBG14511 [Caenorhabditis briggsae]	--	--	--	--	--	--	--	--	--	--	--	--	--	--	--	--	--	--	-	-	-
CL1155.Contig3_YK	531	19	1.2559	gi|193209683|ref|NP_001033534.2|	65.5	1e-25	Protein C46C11.2, isoform b [Caenorhabditis elegans] >gi|373254173|emb|CCD67461.1| Protein C46C11.2, isoform b [Caenorhabditis elegans]	--	--	--	--	--	--	--	--	--	--	--	--	--	--	--	--	--	--	-	-	-
CL1156.Contig1_YK	2758	65	0.8272	gi|170578477|ref|XP_001894427.1|	470.3	2e-130	nuclear anchorage defective protein ANC-1 [Brugia malayi]	--	--	--	--	sp|Q9N4M4|ANC1_CAEEL	417	8e-116	Nuclear anchorage protein 1 OS=Caenorhabditis elegans GN=anc-1 PE=1 SV=3	ECU09g0290	152	4e-36	COG5069	Ca2+-binding actin-bundling protein fimbrin/plastin (EF-Hand superfamily)	K06115	4e-45	184	mmu:20741	spectrin beta	GO:0032507//maintenance of protein location in cell;GO:0048856//anatomical structure development;GO:0040007//growth;GO:0007010//cytoskeleton organization;GO:0044767;GO:0006997//nucleus organization;GO:0007275//multicellular organismal development	GO:0005515//protein binding	GO:0031965//nuclear membrane;GO:0043232;GO:0044425//membrane part;GO:0044444//cytoplasmic part
CL1156.Contig2_YK	2704	34	0.4413	gi|170578477|ref|XP_001894427.1|	464.9	1e-128	nuclear anchorage defective protein ANC-1 [Brugia malayi]	--	--	--	--	sp|Q9N4M4|ANC1_CAEEL	423	1e-117	Nuclear anchorage protein 1 OS=Caenorhabditis elegans GN=anc-1 PE=1 SV=3	ECU09g0290	153	2e-36	COG5069	Ca2+-binding actin-bundling protein fimbrin/plastin (EF-Hand superfamily)	K10388	1e-43	179	aml:100481602	plectin	GO:0032507//maintenance of protein location in cell;GO:0048856//anatomical structure development;GO:0040007//growth;GO:0007010//cytoskeleton organization;GO:0044767;GO:0006997//nucleus organization;GO:0007275//multicellular organismal development	GO:0005515//protein binding	GO:0031965//nuclear membrane;GO:0043232;GO:0044425//membrane part;GO:0044444//cytoplasmic part
CL1156.Contig3_YK	1343	9	0.2352	gi|393911249|gb|EJD76228.1|	138.7	7e-31	hypothetical protein LOAG_16762 [Loa loa]	--	--	--	--	sp|Q9N4M4|ANC1_CAEEL	120	9e-27	Nuclear anchorage protein 1 OS=Caenorhabditis elegans GN=anc-1 PE=1 SV=3	--	--	--	--	--	K10352	1e-06	55.5	bmy:Bm1_51435	myosin heavy chain	GO:0044707	-	-
CL1157.Contig1_YK	1845	38	0.7229	gi|170587172|ref|XP_001898352.1|	238.0	1e-60	Fork head domain containing protein [Brugia malayi] >gi|158594178|gb|EDP32764.1| Fork head domain containing protein [Brugia malayi]	gi|299022750|gb|HM151160.1|	67.9	2e-07	Ciona savignyi isolate CsMP851 forkhead (fkh) gene, partial sequence	sp|Q17381|PHA4_CAEEL	229	2e-59	Defective pharyngeal development protein 4 OS=Caenorhabditis elegans GN=pha-4 PE=1 SV=1	YCR065w	90.1	1e-17	COG5025	Transcription factor of the Forkhead/HNF3 family	K08035	2e-61	238	bmy:Bm1_34525	forkhead box protein A2, hepatocyte nuclear factor 3-beta	GO:0031325//positive regulation of cellular metabolic process;GO:0001840//neural plate development;GO:0040007//growth;GO:0030900//forebrain development;GO:0045892//negative regulation of transcription, DNA-dependent;GO:0030154//cell differentiation;GO:0009948//anterior/posterior axis specification;GO:0001707//mesoderm formation	GO:0005515//protein binding;GO:0043565//sequence-specific DNA binding;GO:0003700//sequence-specific DNA binding transcription factor activity	GO:0005634//nucleus
CL1157.Contig2_YK	1806	78	1.5159	gi|170587172|ref|XP_001898352.1|	236.9	2e-60	Fork head domain containing protein [Brugia malayi] >gi|158594178|gb|EDP32764.1| Fork head domain containing protein [Brugia malayi]	gi|299022750|gb|HM151160.1|	67.9	2e-07	Ciona savignyi isolate CsMP851 forkhead (fkh) gene, partial sequence	sp|Q17381|PHA4_CAEEL	233	8e-61	Defective pharyngeal development protein 4 OS=Caenorhabditis elegans GN=pha-4 PE=1 SV=1	YCR065w	90.1	1e-17	COG5025	Transcription factor of the Forkhead/HNF3 family	K08035	3e-61	236	bmy:Bm1_34525	forkhead box protein A2, hepatocyte nuclear factor 3-beta	GO:0048731;GO:0031325//positive regulation of cellular metabolic process;GO:0040007//growth;GO:0006355//regulation of transcription, DNA-dependent;GO:0009790//embryo development;GO:0030154//cell differentiation	GO:0003677//DNA binding;GO:0003700//sequence-specific DNA binding transcription factor activity	-
CL1158.Contig1_YK	1166	10	0.3010	gi|872090|emb|CAA58765.1|	557.8	4e-157	beta-1 subunit of nicotinic acetylcholine receptor [Caenorhabditis elegans]	gi|170587725|ref|XM_001898590.1|	115	5e-22	Brugia malayi nicotinic acetylcholine receptor beta-1 chain precursor partial mRNA	sp|P48181|ACH2_CAEEL	557	1e-158	Acetylcholine receptor subunit beta-type unc-29 OS=Caenorhabditis elegans GN=unc-29 PE=2 SV=2	--	--	--	--	--	K05312	5e-158	557	cel:T08G11.5	nicotinic acetylcholine receptor, invertebrate	GO:0007274//neuromuscular synaptic transmission;GO:0043051//regulation of pharyngeal pumping;GO:0046662//regulation of oviposition;GO:0006811//ion transport;GO:0040011//locomotion	GO:0015464//acetylcholine receptor activity;GO:0004889//acetylcholine-activated cation-selective channel activity	GO:0030054//cell junction;GO:0043005//neuron projection;GO:0016021//integral to membrane;GO:0043025//neuronal cell body;GO:0045211//postsynaptic membrane;GO:0005886//plasma membrane
CL1158.Contig2_YK	1375	186	4.7478	gi|157673251|gb|ABV59997.1|	659.8	0.0	nicotinic acetylcholine receptor non-alpha subunit [Ascaris suum]	gi|170587725|ref|XM_001898590.1|	115	6e-22	Brugia malayi nicotinic acetylcholine receptor beta-1 chain precursor partial mRNA	sp|P48181|ACH2_CAEEL	652	0.0	Acetylcholine receptor subunit beta-type unc-29 OS=Caenorhabditis elegans GN=unc-29 PE=2 SV=2	--	--	--	--	--	K05312	0.0	659	bmy:Bm1_35890	nicotinic acetylcholine receptor, invertebrate	GO:0007274//neuromuscular synaptic transmission;GO:0043051//regulation of pharyngeal pumping;GO:0046662//regulation of oviposition;GO:0006811//ion transport;GO:0040011//locomotion	GO:0015464//acetylcholine receptor activity;GO:0004889//acetylcholine-activated cation-selective channel activity	GO:0030054//cell junction;GO:0043005//neuron projection;GO:0016021//integral to membrane;GO:0043025//neuronal cell body;GO:0045211//postsynaptic membrane;GO:0005886//plasma membrane
CL1159.Contig1_YK	377	17	1.5827	gi|170594916|ref|XP_001902175.1|	115.5	7e-25	NAD-dependent malic enzyme, mitochondrial precursor [Brugia malayi]	--	--	--	--	sp|P27443|MAOM_ASCSU	109	1e-24	NAD-dependent malic enzyme, mitochondrial (Fragment) OS=Ascaris suum PE=1 SV=1	--	--	--	--	--	K00029	8e-26	115	bmy:Bm1_53540	malate dehydrogenase (oxaloacetate-decarboxylating)(NADP+) [EC:1.1.1.40]	GO:0044710	GO:0004470//malic enzyme activity;GO:0016616//oxidoreductase activity, acting on the CH-OH group of donors, NAD or NADP as acceptor;GO:0000166//nucleotide binding	GO:0005739//mitochondrion
CL1159.Contig2_YK	1095	270	8.6543	gi|170594916|ref|XP_001902175.1|	432.2	2e-119	NAD-dependent malic enzyme, mitochondrial precursor [Brugia malayi]	--	--	--	--	sp|P27443|MAOM_ASCSU	430	2e-120	NAD-dependent malic enzyme, mitochondrial (Fragment) OS=Ascaris suum PE=1 SV=1	BS_ywkA	239	5e-63	COG0281	Malic enzyme	K00029	3e-120	432	bmy:Bm1_53540	malate dehydrogenase (oxaloacetate-decarboxylating)(NADP+) [EC:1.1.1.40]	GO:0006108//malate metabolic process;GO:0055114//oxidation-reduction process	GO:0046872//metal ion binding;GO:0051287//NAD binding;GO:0016619//malate dehydrogenase (oxaloacetate-decarboxylating) activity	GO:0005759//mitochondrial matrix
CL116.Contig1_YK	1945	60	1.0827	gi|341890496|gb|EGT46431.1|	297.0	2e-78	hypothetical protein CAEBREN_15868 [Caenorhabditis brenneri]	gi|170596386|ref|XM_001902711.1|	67.9	2e-07	Brugia malayi GH02989p partial mRNA	sp|P91309|VIP1_CAEEL	285	3e-76	Inositol hexakisphosphate and diphosphoinositol-pentakisphosphate kinase OS=Caenorhabditis elegans GN=F46F11.1 PE=3 SV=3	--	--	--	--	--	K13024	1e-75	285	cel:F46F11.1	inositol hexakisphosphate/diphosphoinositol-pentakisphosphate kinase [EC:2.7.4.21 2.7.4.24]	GO:0044237//cellular metabolic process	GO:0016776//phosphotransferase activity, phosphate group as acceptor	-
CL116.Contig2_YK	4290	1968	16.1010	gi|393911569|gb|EJD76368.1|	172.2	2e-40	histidine acid phosphatase domain containing 1 [Loa loa]	gi|392885672|ref|NM_171837.6|	83.8	7e-12	Caenorhabditis elegans Protein F46F11.1, isoform b (F46F11.1) mRNA, complete cds	sp|P91309|VIP1_CAEEL	1385	0.0	Inositol hexakisphosphate and diphosphoinositol-pentakisphosphate kinase OS=Caenorhabditis elegans GN=F46F11.1 PE=3 SV=3	--	--	--	--	--	K13024	0.0	1409	bmy:Bm1_57300	inositol hexakisphosphate/diphosphoinositol-pentakisphosphate kinase [EC:2.7.4.21 2.7.4.24]	GO:0006020//inositol metabolic process	GO:0000832//inositol hexakisphosphate 5-kinase activity;GO:0000827//inositol-1,3,4,5,6-pentakisphosphate kinase activity;GO:0033857//diphosphoinositol-pentakisphosphate kinase activity	GO:0005829//cytosol
CL1160.Contig1_YK	1015	18	0.6224	gi|17536337|ref|NP_495354.1|	228.8	3e-58	Protein T19D12.10 [Caenorhabditis elegans] >gi|351063637|emb|CCD71848.1| Protein T19D12.10 [Caenorhabditis elegans]	--	--	--	--	sp|P34272|YKH4_CAEEL	90.9	4e-18	Uncharacterized transporter C02C2.4 OS=Caenorhabditis elegans GN=C02C2.4 PE=3 SV=2	--	--	--	--	--	K12301	2e-18	94.0	isc:IscW_ISCW002249	MFS transporter, ACS family, solute carrier family 17 (sodium-dependent inorganic phosphate cotransporter), member 5	GO:0019915//lipid storage	-	-
CL1160.Contig2_YK	1555	26	0.5868	gi|17536335|ref|NP_495353.1|	77.8	4e-77	Protein T19D12.9 [Caenorhabditis elegans] >gi|351063636|emb|CCD71847.1| Protein T19D12.9 [Caenorhabditis elegans]	--	--	--	--	sp|P34272|YKH4_CAEEL	97.1	3e-21	Uncharacterized transporter C02C2.4 OS=Caenorhabditis elegans GN=C02C2.4 PE=3 SV=2	--	--	--	--	--	K12301	1e-21	105	nve:NEMVE_v1g228652	MFS transporter, ACS family, solute carrier family 17 (sodium-dependent inorganic phosphate cotransporter), member 5	GO:0019915//lipid storage	-	-
CL1160.Contig3_YK	744	12	0.5661	gi|268557748|ref|XP_002636864.1|	96.7	1e-18	Hypothetical protein CBG09321 [Caenorhabditis briggsae]	--	--	--	--	--	--	--	--	--	--	--	--	--	--	--	--	--	--	GO:0051179//localization	-	-
CL1161.Contig1_YK	574	70	4.2803	gi|381352231|gb|AFG25455.1|	167.5	3e-40	tnt-2 [Meloidogyne incognita]	--	--	--	--	sp|Q27371|TNNT_CAEEL	150	2e-36	Troponin T OS=Caenorhabditis elegans GN=mup-2 PE=2 SV=1	--	--	--	--	--	K12046	3e-36	151	cbr:CBG05057	troponin T, fast skeletal muscle	GO:0007526//larval somatic muscle development;GO:0040010//positive regulation of growth rate;GO:0045214//sarcomere organization;GO:0048598//embryonic morphogenesis;GO:0007413//axonal fasciculation;GO:0040017//positive regulation of locomotion;GO:0006898//receptor-mediated endocytosis;GO:0006937//regulation of muscle contraction;GO:0030163//protein catabolic process;GO:0030728//ovulation	-	-
CL1161.Contig2_YK	588	38	2.2682	gi|381352231|gb|AFG25455.1|	164.5	2e-39	tnt-2 [Meloidogyne incognita]	--	--	--	--	sp|Q27371|TNNT_CAEEL	145	6e-35	Troponin T OS=Caenorhabditis elegans GN=mup-2 PE=2 SV=1	--	--	--	--	--	K12046	7e-34	143	cbr:CBG05057	troponin T, fast skeletal muscle	GO:0007526//larval somatic muscle development;GO:0040010//positive regulation of growth rate;GO:0045214//sarcomere organization;GO:0048598//embryonic morphogenesis;GO:0007413//axonal fasciculation;GO:0040017//positive regulation of locomotion;GO:0006898//receptor-mediated endocytosis;GO:0006937//regulation of muscle contraction;GO:0030163//protein catabolic process;GO:0030728//ovulation	-	-
CL1162.Contig1_YK	696	5	0.2521	--	--	--	--	--	--	--	--	--	--	--	--	--	--	--	--	--	--	--	--	--	--	-	-	-
CL1162.Contig2_YK	670	2	0.1048	--	--	--	--	--	--	--	--	--	--	--	--	--	--	--	--	--	--	--	--	--	--	-	-	-
CL1163.Contig1_YK	1016	53	1.8309	gi|402582238|gb|EJW76184.1|	133.3	1e-29	hypothetical protein WUBG_12907, partial [Wuchereria bancrofti]	--	--	--	--	--	--	--	--	--	--	--	--	--	K06836	1e-06	54.3	bta:784605	disintegrin and metalloproteinase domain-containing protein 15 [EC:3.4.24.-]	-	-	-
CL1163.Contig2_YK	1667	1354	28.5080	gi|393910500|gb|EFO25288.2|	301.2	1e-79	metalloprotease [Loa loa]	--	--	--	--	sp|Q6X1T6|VM3E6_ECHOC	87.0	1e-16	Zinc metalloproteinase-disintegrin EoMP06 (Fragment) OS=Echis ocellatus PE=2 SV=1	--	--	--	--	--	K06540	2e-13	77.8	ssc:100156146	disintegrin and metalloproteinase domain-containing protein 8 [EC:3.4.24.-]	-	-	-
CL1164.Contig1_YK	1313	276	7.3778	--	--	--	--	--	--	--	--	--	--	--	--	--	--	--	--	--	--	--	--	--	--	-	-	-
CL1164.Contig2_YK	463	38	2.8806	--	--	--	--	--	--	--	--	--	--	--	--	--	--	--	--	--	--	--	--	--	--	-	-	-
CL1165.Contig1_YK	601	11	0.6424	gi|308456166|ref|XP_003090547.1|	53.1	8e-44	hypothetical protein CRE_26857 [Caenorhabditis remanei] >gi|308262633|gb|EFP06586.1| hypothetical protein CRE_26857 [Caenorhabditis remanei]	--	--	--	--	--	--	--	--	--	--	--	--	--	--	--	--	--	--	-	-	-
CL1165.Contig2_YK	618	49	2.7829	gi|308456166|ref|XP_003090547.1|	53.1	9e-34	hypothetical protein CRE_26857 [Caenorhabditis remanei] >gi|308262633|gb|EFP06586.1| hypothetical protein CRE_26857 [Caenorhabditis remanei]	--	--	--	--	--	--	--	--	--	--	--	--	--	--	--	--	--	--	-	-	-
CL1165.Contig3_YK	766	307	14.0667	gi|308456166|ref|XP_003090547.1|	254.2	4e-66	hypothetical protein CRE_26857 [Caenorhabditis remanei] >gi|308262633|gb|EFP06586.1| hypothetical protein CRE_26857 [Caenorhabditis remanei]	--	--	--	--	--	--	--	--	--	--	--	--	--	--	--	--	--	--	-	-	-
CL1166.Contig1_YK	902	345	13.4245	gi|308468702|ref|XP_003096592.1|	71.2	7e-11	hypothetical protein CRE_01221 [Caenorhabditis remanei] >gi|308242464|gb|EFO86416.1| hypothetical protein CRE_01221 [Caenorhabditis remanei]	--	--	--	--	sp|Q9QX47|SON_MOUSE	66.6	7e-11	Protein SON OS=Mus musculus GN=Son PE=1 SV=2	SPAC140.02	56.6	6e-08	COG0724	RNA-binding proteins (RRM domain)	K13165	3e-11	69.7	aga:AgaP_AGAP002265	splicing factor, arginine/serine-rich 12	-	-	-
CL1166.Contig2_YK	952	408	15.0421	gi|123487986|ref|XP_001325066.1|	58.9	4e-07	hypothetical protein [Trichomonas vaginalis G3] >gi|121907959|gb|EAY12843.1| hypothetical protein TVAG_221970 [Trichomonas vaginalis G3]	--	--	--	--	sp|Q55FI4|NOP58_DICDI	69.3	1e-11	Nucleolar protein 58 OS=Dictyostelium discoideum GN=nop58 PE=3 SV=1	SPAC140.02	49.7	7e-06	COG0724	RNA-binding proteins (RRM domain)	K12899	3e-13	76.3	acs:100555359	splicing factor, arginine/serine-rich 11	-	-	-
CL1167.Contig1_YK	202	6	1.0425	--	--	--	--	--	--	--	--	--	--	--	--	--	--	--	--	--	--	--	--	--	--	-	-	-
CL1167.Contig2_YK	153	3	0.6882	--	--	--	--	--	--	--	--	--	--	--	--	--	--	--	--	--	--	--	--	--	--	-	-	-
CL1168.Contig1_YK	267	2	0.2629	--	--	--	--	--	--	--	--	--	--	--	--	--	--	--	--	--	--	--	--	--	--	-	-	-
CL1168.Contig2_YK	355	17	1.6808	gi|118343798|ref|NP_001071721.1|	58.2	1e-07	nuclear receptor [Ciona intestinalis] >gi|70569703|dbj|BAE06460.1| nuclear receptor [Ciona intestinalis]	--	--	--	--	sp|P31396|HR3_DROME	55.1	4e-08	Probable nuclear hormone receptor HR3 OS=Drosophila melanogaster GN=Hr46 PE=2 SV=1	--	--	--	--	--	K08027	7e-08	55.8	bfo:BRAFLDRAFT_215489	nuclear receptor subfamily 5 group A member 2	GO:0050794//regulation of cellular process;GO:0006351//transcription, DNA-dependent	GO:0046872//metal ion binding;GO:0003677//DNA binding	-
CL1169.Contig1_YK	3882	89	0.8047	gi|393908305|gb|EJD75008.1|	851.7	0.0	nidogen [Loa loa]	gi|312073226|ref|XM_003139377.1|	73.8	6e-09	Loa loa hypothetical protein (LOAG_03840) mRNA, complete cds	sp|P41950|YLK2_CAEEL	788	0.0	EGF-like domain-containing protein D1044.2 OS=Caenorhabditis elegans GN=D1044.2 PE=4 SV=2	--	--	--	--	--	K06826	4e-26	121	phu:Phum_PHUM602840	nidogen (entactin)	GO:0003391//amphid sensory organ dendrite retrograde extension	-	GO:0032590//dendrite membrane
CL1169.Contig2_YK	4049	287	2.4878	gi|393908305|gb|EJD75008.1|	828.9	0.0	nidogen [Loa loa]	gi|312073226|ref|XM_003139377.1|	73.8	6e-09	Loa loa hypothetical protein (LOAG_03840) mRNA, complete cds	sp|P41950|YLK2_CAEEL	769	0.0	EGF-like domain-containing protein D1044.2 OS=Caenorhabditis elegans GN=D1044.2 PE=4 SV=2	--	--	--	--	--	K06826	4e-26	121	phu:Phum_PHUM602840	nidogen (entactin)	GO:0003391//amphid sensory organ dendrite retrograde extension	-	GO:0032590//dendrite membrane
CL117.Contig1_YK	1634	540	11.5991	--	--	--	--	--	--	--	--	--	--	--	--	--	--	--	--	--	--	--	--	--	--	-	-	-
CL117.Contig2_YK	2239	713	11.1769	gi|123477720|ref|XP_001322026.1|	60.1	6e-07	viral A-type inclusion protein [Trichomonas vaginalis G3]	--	--	--	--	sp|P54697|MYOJ_DICDI	52.4	4e-06	Myosin-J heavy chain OS=Dictyostelium discoideum GN=myoJ PE=4 SV=2	--	--	--	--	--	K09291	2e-06	55.5	cin:100185005	nucleoprotein TPR	-	-	-
CL1170.Contig1_YK	1968	25	0.4459	gi|341882584|gb|EGT38519.1|	533.1	2e-149	CBN-LIN-17 protein [Caenorhabditis brenneri]	--	--	--	--	sp|Q9PWH2|FZD10_CHICK	332	1e-90	Frizzled-10 OS=Gallus gallus GN=FZD10 PE=2 SV=1	--	--	--	--	--	K02842	3e-149	529	cel:Y71F9B.5	frizzled 9/10	GO:0030334//regulation of cell migration;GO:0009949//polarity specification of anterior/posterior axis;GO:0016055//Wnt receptor signaling pathway;GO:0008406//gonad development;GO:0040028//regulation of vulval development;GO:0045138//tail tip morphogenesis;GO:0007163//establishment or maintenance of cell polarity;GO:0048560//establishment of anatomical structure orientation;GO:0042659//regulation …	GO:0030971//receptor tyrosine kinase binding;GO:0004888//transmembrane signaling receptor activity	GO:0032589//neuron projection membrane;GO:0005737//cytoplasm
CL1170.Contig2_YK	329	15	1.6002	--	--	--	--	--	--	--	--	sp|Q9IA02|FZD9_CHICK	47.8	6e-06	Frizzled-9 (Fragment) OS=Gallus gallus GN=FZD9 PE=2 SV=1	--	--	--	--	--	K02842	4e-06	50.1	bmy:Bm1_47955	frizzled 9/10	-	-	-
CL1170.Contig3_YK	919	1	0.0382	gi|170592601|ref|XP_001901053.1|	240.3	9e-62	Frizzled/Smoothened family membrane region containing protein [Brugia malayi] >gi|158591120|gb|EDP29733.1| Frizzled/Smoothened family membrane region containing protein [Brugia malayi]	--	--	--	--	sp|Q08463|FZD1_RAT	141	2e-33	Frizzled-1 OS=Rattus norvegicus GN=Fzd1 PE=2 SV=1	--	--	--	--	--	K02842	1e-62	240	bmy:Bm1_47955	frizzled 9/10	GO:0030334//regulation of cell migration;GO:0031325//positive regulation of cellular metabolic process;GO:0009949//polarity specification of anterior/posterior axis;GO:0006357//regulation of transcription from RNA polymerase II promoter;GO:0035295//tube development;GO:0008406//gonad development;GO:0040028//regulation of vulval development;GO:0009790//embryo development;GO:0035567//non-canonical W…	GO:0030971//receptor tyrosine kinase binding;GO:0004888//transmembrane signaling receptor activity;GO:0046983//protein dimerization activity	GO:0032589//neuron projection membrane
CL1170.Contig4_YK	1378	15	0.3821	gi|341882584|gb|EGT38519.1|	360.9	9e-98	CBN-LIN-17 protein [Caenorhabditis brenneri]	--	--	--	--	sp|Q9PWH2|FZD10_CHICK	243	7e-64	Frizzled-10 OS=Gallus gallus GN=FZD10 PE=2 SV=1	--	--	--	--	--	K02842	6e-98	358	cbr:CBG04112	frizzled 9/10	GO:0009786//regulation of asymmetric cell division;GO:0007163//establishment or maintenance of cell polarity;GO:0016055//Wnt receptor signaling pathway;GO:0010085//polarity specification of proximal/distal axis;GO:0030334//regulation of cell migration;GO:0042659//regulation of cell fate specification;GO:0008406//gonad development;GO:0033564//anterior/posterior axon guidance;GO:0002009//morphogene…	GO:0030971//receptor tyrosine kinase binding;GO:0004888//transmembrane signaling receptor activity	GO:0032589//neuron projection membrane;GO:0005737//cytoplasm
CL1171.Contig1_YK	266	37	4.8821	--	--	--	--	--	--	--	--	--	--	--	--	--	--	--	--	--	--	--	--	--	--	-	-	-
CL1171.Contig2_YK	235	10	1.4935	--	--	--	--	--	--	--	--	--	--	--	--	--	--	--	--	--	--	--	--	--	--	-	-	-
CL1172.Contig1_YK	678	126	6.5227	--	--	--	--	--	--	--	--	--	--	--	--	--	--	--	--	--	--	--	--	--	--	-	-	-
CL1172.Contig2_YK	215	13	2.1222	--	--	--	--	--	--	--	--	--	--	--	--	--	--	--	--	--	--	--	--	--	--	-	-	-
CL1173.Contig1_YK	3853	63	0.5739	gi|393906755|gb|EFO24863.2|	1110.5	0.0	hypothetical protein LOAG_03620 [Loa loa]	--	--	--	--	sp|Q9WU70|STXB5_RAT	661	0.0	Syntaxin-binding protein 5 OS=Rattus norvegicus GN=Stxbp5 PE=1 SV=1	--	--	--	--	--	K08518	0.0	1092	cel:M01A10.2	syntaxin-binding protein 5	GO:0071702;GO:0040007//growth;GO:0051046//regulation of secretion;GO:0060341//regulation of cellular localization;GO:0002119//nematode larval development;GO:0016082//synaptic vesicle priming;GO:0040011//locomotion;GO:0006898//receptor-mediated endocytosis;GO:0009792//embryo development ending in birth or egg hatching	-	GO:0031201//SNARE complex
CL1173.Contig2_YK	2719	24	0.3098	gi|133902792|ref|NP_491623.3|	799.7	0.0	Protein TOM-1, isoform a [Caenorhabditis elegans] >gi|62632263|gb|AAX89145.1| tomosyn isoform A [Caenorhabditis elegans] >gi|373220087|emb|CCD72080.1| Protein TOM-1, isoform a [Caenorhabditis elegans]	--	--	--	--	sp|Q9WU70|STXB5_RAT	553	7e-157	Syntaxin-binding protein 5 OS=Rattus norvegicus GN=Stxbp5 PE=1 SV=1	--	--	--	--	--	K08518	0.0	795	cel:M01A10.2	syntaxin-binding protein 5	GO:0046676//negative regulation of insulin secretion;GO:0040007//growth;GO:0042593//glucose homeostasis;GO:0017157//regulation of exocytosis;GO:0002119//nematode larval development;GO:0016082//synaptic vesicle priming;GO:0040011//locomotion;GO:0006898//receptor-mediated endocytosis;GO:0009792//embryo development ending in birth or egg hatching	GO:0019905//syntaxin binding	GO:0031201//SNARE complex;GO:0005886//plasma membrane
CL1173.Contig3_YK	2161	76	1.2344	gi|170575747|ref|XP_001893368.1|	745.7	0.0	tomosyn (vertebrate synaptic protein) homolog protein 1, isoform c [Brugia malayi]	--	--	--	--	sp|Q9WU70|STXB5_RAT	522	1e-147	Syntaxin-binding protein 5 OS=Rattus norvegicus GN=Stxbp5 PE=1 SV=1	--	--	--	--	--	K08518	0.0	745	bmy:Bm1_09475	syntaxin-binding protein 5	GO:0040007//growth;GO:0017157//regulation of exocytosis;GO:0002119//nematode larval development;GO:0016082//synaptic vesicle priming;GO:0040011//locomotion;GO:0006898//receptor-mediated endocytosis;GO:0009792//embryo development ending in birth or egg hatching	GO:0017075//syntaxin-1 binding	GO:0016023//cytoplasmic membrane-bounded vesicle;GO:0031201//SNARE complex
CL1174.Contig1_YK	321	3	0.3280	--	--	--	--	--	--	--	--	--	--	--	--	--	--	--	--	--	--	--	--	--	--	-	-	-
CL1174.Contig2_YK	1597	40	0.8791	gi|312075006|ref|XP_003140224.1|	305.8	4e-81	hypothetical protein LOAG_04639 [Loa loa]	gi|393794720|dbj|AK389144.1|	85.7	6e-13	Dugesia japonica cDNA, clone: Dj_aH_227_B14.full, full-insert sequence, expressed in adult head	sp|P20271|HM14_CAEEL	285	3e-76	Homeobox protein ceh-14 OS=Caenorhabditis elegans GN=ceh-14 PE=2 SV=3	ECU04g1030	54.3	6e-07	COG5576	Homeodomain-containing transcription factor	K09374	1e-76	288	cbr:CBG16718	LIM homeobox protein 3/4	GO:0016048//detection of temperature stimulus;GO:0040040//thermosensory behavior;GO:0030182//neuron differentiation	GO:0005515//protein binding;GO:0008270//zinc ion binding;GO:0003700//sequence-specific DNA binding transcription factor activity	GO:0005634//nucleus
CL1175.Contig1_YK	714	74	3.6376	gi|209489468|gb|ACI49227.1|	89.0	2e-16	hypothetical protein Csp3_JD05.012 [Caenorhabditis angaria]	--	--	--	--	sp|Q6NUS8|UD3A1_HUMAN	62.0	1e-09	UDP-glucuronosyltransferase 3A1 OS=Homo sapiens GN=UGT3A1 PE=2 SV=1	--	--	--	--	--	K00699	2e-13	76.3	cel:C17G1.3	glucuronosyltransferase [EC:2.4.1.17]	-	-	-
CL1175.Contig2_YK	766	97	4.4445	gi|209489469|gb|ACI49228.1|	41.2	1e-15	hypothetical protein Csp3_JD05.013 [Caenorhabditis angaria]	--	--	--	--	sp|Q22295|UGT50_CAEEL	55.8	4e-11	Putative UDP-glucuronosyltransferase ugt-50 OS=Caenorhabditis elegans GN=ugt-50 PE=1 SV=2	--	--	--	--	--	K00699	2e-12	55.1	cel:M88.1	glucuronosyltransferase [EC:2.4.1.17]	-	-	-
CL1176.Contig1_YK	549	94	6.0095	gi|108874487|gb|EAT38712.1|	53.9	4e-06	AAEL009430-PA [Aedes aegypti]	--	--	--	--	--	--	--	--	--	--	--	--	--	--	--	--	--	--	-	-	-
CL1176.Contig2_YK	504	42	2.9248	gi|108874487|gb|EAT38712.1|	53.9	3e-06	AAEL009430-PA [Aedes aegypti]	--	--	--	--	--	--	--	--	--	--	--	--	--	--	--	--	--	--	-	-	-
CL1177.Contig1_YK	577	43	2.6156	gi|25148299|ref|NP_507243.2|	98.6	1e-19	Protein CTPS-1 [Caenorhabditis elegans] >gi|17645989|emb|CAA16517.2| Protein CTPS-1 [Caenorhabditis elegans]	--	--	--	--	sp|Q2M197|PYRG_DROPS	73.9	2e-13	CTP synthase OS=Drosophila pseudoobscura pseudoobscura GN=CTPsyn PE=3 SV=2	SPAC10F6.03c	67.0	2e-11	COG0504	CTP synthase (UTP-ammonia lyase)	K01937	3e-20	98.6	cel:W06H3.3	CTP synthase [EC:6.3.4.2]	-	GO:0016874//ligase activity	-
CL1177.Contig2_YK	2263	5245	81.3477	gi|268568244|ref|XP_002647979.1|	644.4	0.0	Hypothetical protein CBG23896 [Caenorhabditis briggsae]	gi|463835192|gb|GAGA01599311.1|	83.8	3e-12	TSA: Anolis carolinensis k61_2747635 transcribed RNA sequence	sp|Q5F3Z1|PYRG2_CHICK	507	5e-143	CTP synthase 2 OS=Gallus gallus GN=CTPS2 PE=2 SV=1	SPAC10F6.03c	474	2e-133	COG0504	CTP synthase (UTP-ammonia lyase)	K01937	0.0	644	cbr:CBG23896	CTP synthase [EC:6.3.4.2]	GO:0044238//primary metabolic process;GO:1901564;GO:0044281//small molecule metabolic process;GO:0044237//cellular metabolic process	-	-
CL1178.Contig1_YK	1881	61	1.1382	gi|312085414|ref|XP_003144670.1|	521.2	7e-146	hypothetical protein LOAG_09093 [Loa loa] >gi|307760166|gb|EFO19400.1| hypothetical protein LOAG_09093 [Loa loa]	--	--	--	--	sp|Q5ZL26|KPRB_CHICK	437	5e-122	Phosphoribosyl pyrophosphate synthase-associated protein 2 OS=Gallus gallus GN=PRPSAP2 PE=2 SV=1	SPCC1620.06c	270	6e-72	COG0462	Phosphoribosylpyrophosphate synthetase	K00948	3e-75	283	api:100165332	ribose-phosphate pyrophosphokinase [EC:2.7.6.1]	GO:0009165//nucleotide biosynthetic process;GO:0016310//phosphorylation	GO:0016301//kinase activity;GO:0004749//ribose phosphate diphosphokinase activity;GO:0000287//magnesium ion binding	-
CL1178.Contig2_YK	2271	513	7.9284	gi|312085414|ref|XP_003144670.1|	521.2	9e-146	hypothetical protein LOAG_09093 [Loa loa] >gi|307760166|gb|EFO19400.1| hypothetical protein LOAG_09093 [Loa loa]	--	--	--	--	sp|Q5ZL26|KPRB_CHICK	437	6e-122	Phosphoribosyl pyrophosphate synthase-associated protein 2 OS=Gallus gallus GN=PRPSAP2 PE=2 SV=1	SPCC1620.06c	270	8e-72	COG0462	Phosphoribosylpyrophosphate synthetase	K00948	4e-75	283	api:100165332	ribose-phosphate pyrophosphokinase [EC:2.7.6.1]	GO:0009165//nucleotide biosynthetic process;GO:0016310//phosphorylation	GO:0016301//kinase activity;GO:0004749//ribose phosphate diphosphokinase activity;GO:0000287//magnesium ion binding	-
CL1179.Contig1_YK	1160	2	0.0605	gi|308470044|ref|XP_003097257.1|	126.3	2e-27	hypothetical protein CRE_20474 [Caenorhabditis remanei] >gi|308240347|gb|EFO84299.1| hypothetical protein CRE_20474 [Caenorhabditis remanei]	--	--	--	--	sp|O08564|LPP1_RAT	102	9e-25	Lipid phosphate phosphohydrolase 1 OS=Rattus norvegicus GN=Ppap2a PE=1 SV=1	SPBC409.18	62.4	1e-09	COG0671	Membrane-associated phospholipid phosphatase	K01080	1e-25	118	cbr:CBG18435	phosphatidate phosphatase [EC:3.1.3.4]	-	GO:0003824//catalytic activity	GO:0016020//membrane
CL1179.Contig2_YK	1165	8	0.2410	gi|308470044|ref|XP_003097257.1|	155.6	4e-36	hypothetical protein CRE_20474 [Caenorhabditis remanei] >gi|308240347|gb|EFO84299.1| hypothetical protein CRE_20474 [Caenorhabditis remanei]	--	--	--	--	sp|Q10022|YSX3_CAEEL	122	2e-27	Uncharacterized protein T28D9.3 OS=Caenorhabditis elegans GN=T28D9.3 PE=1 SV=1	SPBC409.18	62.4	1e-09	COG0671	Membrane-associated phospholipid phosphatase	K01080	7e-35	148	cbr:CBG18435	phosphatidate phosphatase [EC:3.1.3.4]	-	-	-
CL1179.Contig3_YK	1116	2	0.0629	gi|308470044|ref|XP_003097257.1|	155.6	4e-36	hypothetical protein CRE_20474 [Caenorhabditis remanei] >gi|308240347|gb|EFO84299.1| hypothetical protein CRE_20474 [Caenorhabditis remanei]	--	--	--	--	sp|Q10022|YSX3_CAEEL	122	2e-27	Uncharacterized protein T28D9.3 OS=Caenorhabditis elegans GN=T28D9.3 PE=1 SV=1	SPBC409.18	62.4	1e-09	COG0671	Membrane-associated phospholipid phosphatase	K01080	7e-35	148	cbr:CBG18435	phosphatidate phosphatase [EC:3.1.3.4]	-	-	-
CL1179.Contig4_YK	1209	3	0.0871	gi|308470044|ref|XP_003097257.1|	126.3	3e-27	hypothetical protein CRE_20474 [Caenorhabditis remanei] >gi|308240347|gb|EFO84299.1| hypothetical protein CRE_20474 [Caenorhabditis remanei]	--	--	--	--	sp|O08564|LPP1_RAT	103	4e-25	Lipid phosphate phosphohydrolase 1 OS=Rattus norvegicus GN=Ppap2a PE=1 SV=1	SPBC409.18	62.4	2e-09	COG0671	Membrane-associated phospholipid phosphatase	K01080	1e-25	118	cbr:CBG18435	phosphatidate phosphatase [EC:3.1.3.4]	-	GO:0003824//catalytic activity	-
CL118.Contig1_YK	1463	118	2.8309	gi|308510502|ref|XP_003117434.1|	654.4	0.0	CRE-PAH-1 protein [Caenorhabditis remanei] >gi|308242348|gb|EFO86300.1| CRE-PAH-1 protein [Caenorhabditis remanei]	--	--	--	--	sp|P90925|PH4H_CAEEL	642	0.0	Probable phenylalanine-4-hydroxylase 1 OS=Caenorhabditis elegans GN=pah-1 PE=1 SV=2	RSc3355	125	2e-28	COG3186	Phenylalanine-4-hydroxylase	K00500	0.0	649	cbr:CBG03166	phenylalanine-4-hydroxylase [EC:1.14.16.1]	GO:0006979//response to oxidative stress;GO:0055114//oxidation-reduction process;GO:0008340//determination of adult lifespan;GO:0040002//collagen and cuticulin-based cuticle development;GO:0042438//melanin biosynthetic process;GO:0006559//L-phenylalanine catabolic process;GO:0006571//tyrosine biosynthetic process;GO:0000003//reproduction;GO:0006569//tryptophan catabolic process;GO:0009792//embryo…	GO:0004510//tryptophan 5-monooxygenase activity;GO:0005515//protein binding;GO:0016597//amino acid binding;GO:0004505//phenylalanine 4-monooxygenase activity;GO:0005506//iron ion binding	-
CL118.Contig2_YK	1843	132	2.5138	gi|308510502|ref|XP_003117434.1|	654.8	0.0	CRE-PAH-1 protein [Caenorhabditis remanei] >gi|308242348|gb|EFO86300.1| CRE-PAH-1 protein [Caenorhabditis remanei]	--	--	--	--	sp|P90925|PH4H_CAEEL	642	0.0	Probable phenylalanine-4-hydroxylase 1 OS=Caenorhabditis elegans GN=pah-1 PE=1 SV=2	RSc3355	125	3e-28	COG3186	Phenylalanine-4-hydroxylase	K00500	0.0	650	cbr:CBG03166	phenylalanine-4-hydroxylase [EC:1.14.16.1]	GO:0006979//response to oxidative stress;GO:0055114//oxidation-reduction process;GO:0008340//determination of adult lifespan;GO:0040002//collagen and cuticulin-based cuticle development;GO:0042438//melanin biosynthetic process;GO:0006559//L-phenylalanine catabolic process;GO:0006571//tyrosine biosynthetic process;GO:0000003//reproduction;GO:0006569//tryptophan catabolic process;GO:0009792//embryo…	GO:0004510//tryptophan 5-monooxygenase activity;GO:0005515//protein binding;GO:0016597//amino acid binding;GO:0004505//phenylalanine 4-monooxygenase activity;GO:0005506//iron ion binding	-
CL118.Contig3_YK	1665	52	1.0962	gi|308510502|ref|XP_003117434.1|	654.8	0.0	CRE-PAH-1 protein [Caenorhabditis remanei] >gi|308242348|gb|EFO86300.1| CRE-PAH-1 protein [Caenorhabditis remanei]	--	--	--	--	sp|P90925|PH4H_CAEEL	642	0.0	Probable phenylalanine-4-hydroxylase 1 OS=Caenorhabditis elegans GN=pah-1 PE=1 SV=2	RSc3355	125	3e-28	COG3186	Phenylalanine-4-hydroxylase	K00500	0.0	650	cbr:CBG03166	phenylalanine-4-hydroxylase [EC:1.14.16.1]	GO:0006979//response to oxidative stress;GO:0055114//oxidation-reduction process;GO:0008340//determination of adult lifespan;GO:0040002//collagen and cuticulin-based cuticle development;GO:0042438//melanin biosynthetic process;GO:0006559//L-phenylalanine catabolic process;GO:0006571//tyrosine biosynthetic process;GO:0000003//reproduction;GO:0006569//tryptophan catabolic process;GO:0009792//embryo…	GO:0004510//tryptophan 5-monooxygenase activity;GO:0005515//protein binding;GO:0016597//amino acid binding;GO:0004505//phenylalanine 4-monooxygenase activity;GO:0005506//iron ion binding	-
CL1180.Contig1_YK	521	95	6.3999	--	--	--	--	--	--	--	--	--	--	--	--	--	--	--	--	--	--	--	--	--	--	-	-	-
CL1180.Contig2_YK	217	8	1.2939	--	--	--	--	--	--	--	--	--	--	--	--	--	--	--	--	--	--	--	--	--	--	-	-	-
CL1181.Contig1_YK	977	156	5.6042	gi|17563926|ref|NP_504639.1|	255.8	2e-66	Protein T05H4.4 [Caenorhabditis elegans] >gi|351063813|emb|CCD72031.1| Protein T05H4.4 [Caenorhabditis elegans]	--	--	--	--	sp|Q5ZHX7|NB5R2_CHICK	234	2e-61	NADH-cytochrome b5 reductase 2 OS=Gallus gallus GN=CYB5R2 PE=2 SV=1	YML125c	168	1e-41	COG0543	2-polyprenylphenol hydroxylase and related flavodoxin oxidoreductases	K00326	3e-67	255	cel:T05H4.4	cytochrome-b5 reductase [EC:1.6.2.2]	GO:0009792//embryo development ending in birth or egg hatching;GO:0002119//nematode larval development;GO:0040010//positive regulation of growth rate;GO:0006898//receptor-mediated endocytosis	-	-
CL1181.Contig2_YK	973	96	3.4629	gi|17563926|ref|NP_504639.1|	258.1	4e-67	Protein T05H4.4 [Caenorhabditis elegans] >gi|351063813|emb|CCD72031.1| Protein T05H4.4 [Caenorhabditis elegans]	--	--	--	--	sp|Q5ZHX7|NB5R2_CHICK	234	2e-61	NADH-cytochrome b5 reductase 2 OS=Gallus gallus GN=CYB5R2 PE=2 SV=1	YML125c	168	1e-41	COG0543	2-polyprenylphenol hydroxylase and related flavodoxin oxidoreductases	K00326	6e-68	258	cel:T05H4.4	cytochrome-b5 reductase [EC:1.6.2.2]	GO:0009792//embryo development ending in birth or egg hatching;GO:0002119//nematode larval development;GO:0040010//positive regulation of growth rate;GO:0006898//receptor-mediated endocytosis	-	-
CL1182.Contig1_YK	228	77	11.8533	--	--	--	--	--	--	--	--	--	--	--	--	--	--	--	--	--	--	--	--	--	--	-	-	-
CL1182.Contig2_YK	359	285	27.8634	gi|170585207|ref|XP_001897377.1|	89.0	7e-17	GH15938p [Brugia malayi]	--	--	--	--	--	--	--	--	--	--	--	--	--	--	--	--	--	--	-	-	-
CL1183.Contig1_YK	1187	235	6.9487	--	--	--	--	--	--	--	--	--	--	--	--	--	--	--	--	--	--	--	--	--	--	-	-	-
CL1183.Contig2_YK	1020	105	3.6130	--	--	--	--	--	--	--	--	--	--	--	--	--	--	--	--	--	--	--	--	--	--	-	-	-
CL1184.Contig1_YK	891	1599	62.9876	--	--	--	--	--	--	--	--	--	--	--	--	--	--	--	--	--	--	--	--	--	--	-	-	-
CL1184.Contig2_YK	1069	861	28.2689	gi|189235946|ref|XP_968204.2|	66.6	2e-09	PREDICTED: similar to Zinc finger protein 585B (zinc finger protein 41-like protein) [Tribolium castaneum]	--	--	--	--	sp|Q6P5C7|ZN728_MOUSE	61.2	4e-09	Zinc finger protein 728 OS=Mus musculus GN=Znf728 PE=2 SV=1	--	--	--	--	--	K09228	1e-08	61.2	mmu:238690	KRAB domain-containing zinc finger protein	GO:0048731;GO:0050794//regulation of cellular process;GO:0044767	-	-
CL1185.Contig1_YK	1702	20	0.4124	gi|308495027|ref|XP_003109702.1|	375.6	4e-102	CRE-PBO-4 protein [Caenorhabditis remanei] >gi|308245892|gb|EFO89844.1| CRE-PBO-4 protein [Caenorhabditis remanei]	--	--	--	--	sp|Q01345|NHEB_ONCMY	215	3e-55	Na(+)/H(+) exchanger beta OS=Oncorhynchus mykiss PE=2 SV=1	SPAC15A10.06	98.6	3e-20	COG0025	NhaP-type Na+/H+ and K+/H+ antiporters	K05742	5e-54	213	dre:795135	solute carrier family 9 (sodium/hydrogen exchanger), member 1	GO:0044765	-	GO:0016020//membrane
CL1185.Contig2_YK	1658	24	0.5081	gi|308495027|ref|XP_003109702.1|	375.6	4e-102	CRE-PBO-4 protein [Caenorhabditis remanei] >gi|308245892|gb|EFO89844.1| CRE-PBO-4 protein [Caenorhabditis remanei]	--	--	--	--	sp|Q01345|NHEB_ONCMY	215	3e-55	Na(+)/H(+) exchanger beta OS=Oncorhynchus mykiss PE=2 SV=1	SPAC15A10.06	98.6	3e-20	COG0025	NhaP-type Na+/H+ and K+/H+ antiporters	K05742	5e-54	213	dre:795135	solute carrier family 9 (sodium/hydrogen exchanger), member 1	GO:0044765	-	GO:0016020//membrane
CL1186.Contig1_YK	213	12	1.9774	--	--	--	--	--	--	--	--	--	--	--	--	--	--	--	--	--	--	--	--	--	--	-	-	-
CL1186.Contig2_YK	156	8	1.7999	--	--	--	--	--	--	--	--	--	--	--	--	--	--	--	--	--	--	--	--	--	--	-	-	-
CL1187.Contig1_YK	1525	252	5.7998	--	--	--	--	--	--	--	--	--	--	--	--	--	--	--	--	--	--	--	--	--	--	-	-	-
CL1187.Contig2_YK	1571	1807	40.3707	--	--	--	--	--	--	--	--	--	--	--	--	--	--	--	--	--	--	--	--	--	--	-	-	-
CL1188.Contig1_YK	338	14	1.4538	--	--	--	--	--	--	--	--	--	--	--	--	--	--	--	--	--	--	--	--	--	--	-	-	-
CL1188.Contig2_YK	207	8	1.3565	--	--	--	--	--	--	--	--	--	--	--	--	--	--	--	--	--	--	--	--	--	--	-	-	-
CL1189.Contig1_YK	665	84	4.4334	gi|308501335|ref|XP_003112852.1|	125.2	2e-27	hypothetical protein CRE_25495 [Caenorhabditis remanei] >gi|308265153|gb|EFP09106.1| hypothetical protein CRE_25495 [Caenorhabditis remanei]	--	--	--	--	--	--	--	--	--	--	--	--	--	--	--	--	--	--	-	-	-
CL1189.Contig2_YK	613	110	6.2982	gi|308501335|ref|XP_003112852.1|	125.2	2e-27	hypothetical protein CRE_25495 [Caenorhabditis remanei] >gi|308265153|gb|EFP09106.1| hypothetical protein CRE_25495 [Caenorhabditis remanei]	--	--	--	--	--	--	--	--	--	--	--	--	--	--	--	--	--	--	-	-	-
CL119.Contig1_YK	777	45	2.0327	gi|170587935|ref|XP_001898729.1|	154.1	6e-36	Thioredoxin reductase [Brugia malayi]	--	--	--	--	sp|Q17745|TRXR1_CAEEL	126	6e-29	Thioredoxin reductase 1 OS=Caenorhabditis elegans GN=trxr-1 PE=2 SV=3	SPBC17A3.07	60.1	4e-09	COG1249	Pyruvate/2-oxoglutarate dehydrogenase complex, dihydrolipoamide dehydrogenase (E3) component, and related enzymes	K00384	9e-37	154	bmy:Bm1_36410	thioredoxin reductase (NADPH) [EC:1.8.1.9]	-	GO:0016667//oxidoreductase activity, acting on a sulfur group of donors	-
CL119.Contig2_YK	530	42	2.7814	gi|170587935|ref|XP_001898729.1|	90.9	2e-17	Thioredoxin reductase [Brugia malayi]	--	--	--	--	sp|Q17745|TRXR1_CAEEL	77.4	2e-14	Thioredoxin reductase 1 OS=Caenorhabditis elegans GN=trxr-1 PE=2 SV=3	--	--	--	--	--	K00384	4e-18	90.9	bmy:Bm1_36410	thioredoxin reductase (NADPH) [EC:1.8.1.9]	-	GO:0016667//oxidoreductase activity, acting on a sulfur group of donors	-
CL119.Contig3_YK	1369	220	5.6403	gi|170587935|ref|XP_001898729.1|	154.1	1e-35	Thioredoxin reductase [Brugia malayi]	--	--	--	--	sp|Q17745|TRXR1_CAEEL	126	1e-28	Thioredoxin reductase 1 OS=Caenorhabditis elegans GN=trxr-1 PE=2 SV=3	SPBC17A3.07	60.1	9e-09	COG1249	Pyruvate/2-oxoglutarate dehydrogenase complex, dihydrolipoamide dehydrogenase (E3) component, and related enzymes	K00384	2e-36	154	bmy:Bm1_36410	thioredoxin reductase (NADPH) [EC:1.8.1.9]	-	GO:0016667//oxidoreductase activity, acting on a sulfur group of donors	-
CL1190.Contig1_YK	942	10	0.3726	--	--	--	--	--	--	--	--	--	--	--	--	--	--	--	--	--	--	--	--	--	--	-	-	-
CL1190.Contig2_YK	867	5	0.2024	--	--	--	--	--	--	--	--	--	--	--	--	--	--	--	--	--	--	--	--	--	--	-	-	-
CL1191.Contig1_YK	2373	292	4.3189	gi|354481857|ref|XP_003503117.1|	60.5	5e-07	PREDICTED: hypothetical protein LOC100763491 [Cricetulus griseus]	--	--	--	--	sp|Q869W0|HBX2_DICDI	55.5	5e-07	Homeobox protein 2 OS=Dictyostelium discoideum GN=hbx2 PE=2 SV=1	--	--	--	--	--	K11294	7e-06	53.5	tad:TRIADDRAFT_57615	nucleolin	-	-	-
CL1191.Contig2_YK	2454	88	1.2586	gi|354481857|ref|XP_003503117.1|	60.5	5e-07	PREDICTED: hypothetical protein LOC100763491 [Cricetulus griseus]	--	--	--	--	sp|Q869W0|HBX2_DICDI	55.5	6e-07	Homeobox protein 2 OS=Dictyostelium discoideum GN=hbx2 PE=2 SV=1	--	--	--	--	--	K11294	8e-06	53.5	tad:TRIADDRAFT_57615	nucleolin	-	-	-
CL1192.Contig1_YK	180	24	4.6798	--	--	--	--	--	--	--	--	--	--	--	--	--	--	--	--	--	--	--	--	--	--	-	-	-
CL1192.Contig2_YK	176	257	51.2513	--	--	--	--	--	--	--	--	--	--	--	--	--	--	--	--	--	--	--	--	--	--	-	-	-
CL1193.Contig1_YK	364	74	7.1353	--	--	--	--	--	--	--	--	--	--	--	--	--	--	--	--	--	--	--	--	--	--	-	-	-
CL1194.Contig1_YK	3157	60	0.6671	gi|402592583|gb|EJW86511.1|	574.3	1e-161	receptor protein tyrosine phosphatase [Wuchereria bancrofti]	gi|308501512|ref|XM_003112893.1|	69.9	7e-08	Caenorhabditis remanei CRE-PTP-1 protein (Cre-ptp-1) mRNA, complete cds	sp|P28191|PTP1_CAEEL	543	9e-154	Tyrosine-protein phosphatase 1 OS=Caenorhabditis elegans GN=ptp-1 PE=2 SV=3	SPAC26F1.10c	127	9e-29	COG5599	Protein tyrosine phosphatase	K01104	3e-157	556	bmy:Bm1_30020	protein-tyrosine phosphatase [EC:3.1.3.48]	GO:0006470//protein dephosphorylation	GO:0004721//phosphoprotein phosphatase activity;GO:0016740//transferase activity	GO:0016529//sarcoplasmic reticulum
CL1194.Contig2_YK	3787	46	0.4263	gi|402592583|gb|EJW86511.1|	574.3	1e-161	receptor protein tyrosine phosphatase [Wuchereria bancrofti]	gi|308501512|ref|XM_003112893.1|	69.9	9e-08	Caenorhabditis remanei CRE-PTP-1 protein (Cre-ptp-1) mRNA, complete cds	sp|P28191|PTP1_CAEEL	543	1e-153	Tyrosine-protein phosphatase 1 OS=Caenorhabditis elegans GN=ptp-1 PE=2 SV=3	SPAC26F1.10c	127	1e-28	COG5599	Protein tyrosine phosphatase	K01104	4e-157	556	bmy:Bm1_30020	protein-tyrosine phosphatase [EC:3.1.3.48]	GO:0006470//protein dephosphorylation	GO:0004721//phosphoprotein phosphatase activity;GO:0016740//transferase activity	GO:0016529//sarcoplasmic reticulum
CL1194.Contig3_YK	2923	109	1.3088	gi|402592583|gb|EJW86511.1|	574.3	1e-161	receptor protein tyrosine phosphatase [Wuchereria bancrofti]	gi|308501512|ref|XM_003112893.1|	69.9	7e-08	Caenorhabditis remanei CRE-PTP-1 protein (Cre-ptp-1) mRNA, complete cds	sp|P28191|PTP1_CAEEL	543	8e-154	Tyrosine-protein phosphatase 1 OS=Caenorhabditis elegans GN=ptp-1 PE=2 SV=3	SPAC26F1.10c	127	8e-29	COG5599	Protein tyrosine phosphatase	K01104	3e-157	556	bmy:Bm1_30020	protein-tyrosine phosphatase [EC:3.1.3.48]	GO:0006470//protein dephosphorylation	GO:0004721//phosphoprotein phosphatase activity;GO:0016740//transferase activity	GO:0016529//sarcoplasmic reticulum
CL1194.Contig4_YK	2612	30	0.4031	gi|402592583|gb|EJW86511.1|	574.3	1e-161	receptor protein tyrosine phosphatase [Wuchereria bancrofti]	gi|308501512|ref|XM_003112893.1|	69.9	6e-08	Caenorhabditis remanei CRE-PTP-1 protein (Cre-ptp-1) mRNA, complete cds	sp|P28191|PTP1_CAEEL	543	7e-154	Tyrosine-protein phosphatase 1 OS=Caenorhabditis elegans GN=ptp-1 PE=2 SV=3	SPAC26F1.10c	127	7e-29	COG5599	Protein tyrosine phosphatase	K01104	2e-157	556	bmy:Bm1_30020	protein-tyrosine phosphatase [EC:3.1.3.48]	GO:0006470//protein dephosphorylation	GO:0004721//phosphoprotein phosphatase activity;GO:0016740//transferase activity	GO:0016529//sarcoplasmic reticulum
CL1194.Contig5_YK	2431	628	9.0669	gi|402592583|gb|EJW86511.1|	574.3	1e-161	receptor protein tyrosine phosphatase [Wuchereria bancrofti]	gi|308501512|ref|XM_003112893.1|	69.9	6e-08	Caenorhabditis remanei CRE-PTP-1 protein (Cre-ptp-1) mRNA, complete cds	sp|P28191|PTP1_CAEEL	543	9e-154	Tyrosine-protein phosphatase 1 OS=Caenorhabditis elegans GN=ptp-1 PE=2 SV=3	SPAC26F1.10c	127	7e-29	COG5599	Protein tyrosine phosphatase	K01104	2e-157	556	bmy:Bm1_30020	protein-tyrosine phosphatase [EC:3.1.3.48]	GO:0006470//protein dephosphorylation	GO:0004721//phosphoprotein phosphatase activity;GO:0016740//transferase activity	GO:0016529//sarcoplasmic reticulum
CL1195.Contig1_YK	912	24	0.9236	--	--	--	--	--	--	--	--	--	--	--	--	--	--	--	--	--	--	--	--	--	--	-	-	-
CL1195.Contig2_YK	865	19	0.7709	--	--	--	--	--	--	--	--	--	--	--	--	--	--	--	--	--	--	--	--	--	--	-	-	-
CL1196.Contig1_YK	1744	46	0.9258	gi|72256423|gb|AAZ67099.1|	116.7	4e-24	transposase [Adineta vaga]	--	--	--	--	sp|Q53H47|SETMR_HUMAN	108	5e-23	Histone-lysine N-methyltransferase SETMAR OS=Homo sapiens GN=SETMAR PE=1 SV=1	--	--	--	--	--	K11433	2e-22	108	mcc:703880	histone-lysine N-methyltransferase SETMAR [EC:2.1.1.43]	-	-	-
CL1196.Contig2_YK	1634	72	1.5466	gi|72256423|gb|AAZ67099.1|	116.7	3e-24	transposase [Adineta vaga]	--	--	--	--	sp|Q53H47|SETMR_HUMAN	108	5e-23	Histone-lysine N-methyltransferase SETMAR OS=Homo sapiens GN=SETMAR PE=1 SV=1	--	--	--	--	--	K11433	2e-22	108	mcc:703880	histone-lysine N-methyltransferase SETMAR [EC:2.1.1.43]	-	-	-
CL1196.Contig3_YK	545	12	0.7728	--	--	--	--	--	--	--	--	--	--	--	--	--	--	--	--	--	--	--	--	--	--	-	-	-
CL1196.Contig4_YK	655	26	1.3932	--	--	--	--	--	--	--	--	--	--	--	--	--	--	--	--	--	--	--	--	--	--	-	-	-
CL1197.Contig1_YK	483	54	3.9240	gi|312080609|ref|XP_003142672.1|	117.5	2e-25	CAMK protein kinase [Loa loa] >gi|307762166|gb|EFO21400.1| CAMK protein kinase [Loa loa]	--	--	--	--	sp|Q9TW45|PAR1_CAEEL	99.0	4e-21	Serine/threonine-protein kinase par-1 OS=Caenorhabditis elegans GN=par-1 PE=1 SV=1	SPAC17G8.14c_2	71.2	7e-13	COG0515	Serine/threonine protein kinase	K08798	1e-20	99.0	cbr:CBG04756	MAP/microtubule affinity-regulating kinase [EC:2.7.11.1]	GO:0018105//peptidyl-serine phosphorylation;GO:0045167//asymmetric protein localization involved in cell fate determination;GO:0009880//embryonic pattern specification;GO:0040027//negative regulation of vulval development;GO:0040035//hermaphrodite genitalia development;GO:0055059//asymmetric neuroblast division;GO:0030010//establishment of cell polarity;GO:0009792//embryo development ending in bi…	GO:0004674//protein serine/threonine kinase activity;GO:0005515//protein binding	GO:0005938//cell cortex;GO:0016020//membrane
CL1197.Contig2_YK	529	15	0.9952	gi|312080609|ref|XP_003142672.1|	58.2	2e-20	CAMK protein kinase [Loa loa] >gi|307762166|gb|EFO21400.1| CAMK protein kinase [Loa loa]	--	--	--	--	sp|Q9TW45|PAR1_CAEEL	52.4	2e-16	Serine/threonine-protein kinase par-1 OS=Caenorhabditis elegans GN=par-1 PE=1 SV=1	SPAC17G8.14c_2	46.6	1e-08	COG0515	Serine/threonine protein kinase	K08798	5e-16	52.4	cel:H39E23.1	MAP/microtubule affinity-regulating kinase [EC:2.7.11.1]	GO:0006468//protein phosphorylation;GO:0007163//establishment or maintenance of cell polarity;GO:0000003//reproduction;GO:0045165//cell fate commitment;GO:0040025//vulval development;GO:0007389//pattern specification process;GO:0009790//embryo development	GO:0005488//binding;GO:0004672//protein kinase activity	GO:0005737//cytoplasm
CL1198.Contig1_YK	1641	41	0.8769	--	--	--	--	--	--	--	--	--	--	--	--	--	--	--	--	--	--	--	--	--	--	-	-	-
CL1198.Contig2_YK	1688	254	5.2814	--	--	--	--	--	--	--	--	--	--	--	--	--	--	--	--	--	--	--	--	--	--	-	-	-
CL1199.Contig1_YK	1313	778	20.7969	gi|170578088|ref|XP_001894262.1|	232.3	4e-59	AT16019p [Brugia malayi]	--	--	--	--	sp|Q8BWP8|B3GN1_MOUSE	74.3	6e-13	N-acetyllactosaminide beta-1,3-N-acetylglucosaminyltransferase OS=Mus musculus GN=B3gnt1 PE=2 SV=1	--	--	--	--	--	K00741	2e-20	100	cbr:CBG05262	N-acetyllactosaminide beta-1,3-N-acetylglucosaminyltransferase [EC:2.4.1.149]	-	-	-
CL12.Contig1_YK	937	736	27.5691	--	--	--	--	--	--	--	--	--	--	--	--	--	--	--	--	--	--	--	--	--	--	-	-	-
CL12.Contig2_YK	1193	235	6.9137	--	--	--	--	--	--	--	--	--	--	--	--	--	--	--	--	--	--	--	--	--	--	-	-	-
CL12.Contig3_YK	254	70	9.6727	--	--	--	--	--	--	--	--	--	--	--	--	--	--	--	--	--	--	--	--	--	--	-	-	-
CL12.Contig4_YK	1177	15	0.4473	--	--	--	--	--	--	--	--	--	--	--	--	--	--	--	--	--	--	--	--	--	--	-	-	-
CL12.Contig5_YK	957	212	7.7751	--	--	--	--	--	--	--	--	--	--	--	--	--	--	--	--	--	--	--	--	--	--	-	-	-
CL12.Contig6_YK	1283	1295	35.4264	--	--	--	--	--	--	--	--	--	--	--	--	--	--	--	--	--	--	--	--	--	--	-	-	-
CL12.Contig7_YK	1259	31	0.8642	--	--	--	--	--	--	--	--	--	--	--	--	--	--	--	--	--	--	--	--	--	--	-	-	-
CL120.Contig1_YK	3327	83	0.8756	gi|308465816|ref|XP_003095165.1|	815.5	0.0	hypothetical protein CRE_22081 [Caenorhabditis remanei] >gi|308246021|gb|EFO89973.1| hypothetical protein CRE_22081 [Caenorhabditis remanei]	--	--	--	--	sp|Q3UZV7|K132L_MOUSE	401	4e-111	UPF0577 protein KIAA1324-like homolog OS=Mus musculus PE=2 SV=1	--	--	--	--	--	--	--	--	--	--	-	-	-
CL120.Contig2_YK	3076	18	0.2054	gi|308465816|ref|XP_003095165.1|	755.0	0.0	hypothetical protein CRE_22081 [Caenorhabditis remanei] >gi|308246021|gb|EFO89973.1| hypothetical protein CRE_22081 [Caenorhabditis remanei]	--	--	--	--	sp|Q3UZV7|K132L_MOUSE	357	1e-97	UPF0577 protein KIAA1324-like homolog OS=Mus musculus PE=2 SV=1	--	--	--	--	--	--	--	--	--	--	-	-	-
CL1200.Contig1_YK	1163	634	19.1335	--	--	--	--	--	--	--	--	--	--	--	--	--	--	--	--	--	--	--	--	--	--	-	-	-
CL1200.Contig2_YK	1115	128	4.0292	--	--	--	--	--	--	--	--	--	--	--	--	--	--	--	--	--	--	--	--	--	--	-	-	-
CL1201.Contig1_YK	564	77	4.7918	--	--	--	--	--	--	--	--	--	--	--	--	--	--	--	--	--	--	--	--	--	--	-	-	-
CL1201.Contig2_YK	164	19	4.0662	--	--	--	--	--	--	--	--	--	--	--	--	--	--	--	--	--	--	--	--	--	--	-	-	-
CL1202.Contig1_YK	1990	31	0.5468	--	--	--	--	--	--	--	--	--	--	--	--	--	--	--	--	--	--	--	--	--	--	-	-	-
CL1202.Contig2_YK	1914	10	0.1834	--	--	--	--	--	--	--	--	--	--	--	--	--	--	--	--	--	--	--	--	--	--	-	-	-
CL1203.Contig1_YK	970	88	3.1842	gi|392922192|ref|NP_001256672.1|	435.3	2e-120	Protein F21A3.11 [Caenorhabditis elegans] >gi|371571136|emb|CCF23326.1| Protein F21A3.11 [Caenorhabditis elegans]	--	--	--	--	sp|Q6ZNF0|PAPL_HUMAN	329	6e-90	Iron/zinc purple acid phosphatase-like protein OS=Homo sapiens GN=PAPL PE=2 SV=2	all1686	58.9	1e-08	COG1409	Predicted phosphohydrolases	K01113	1e-45	184	cbr:CBG00344	alkaline phosphatase D [EC:3.1.3.1]	-	GO:0003993//acid phosphatase activity	-
CL1203.Contig2_YK	1098	55	1.7581	gi|170594095|ref|XP_001901799.1|	374.0	7e-102	acid phosphatase [Brugia malayi]	--	--	--	--	sp|Q6ZNF0|PAPL_HUMAN	294	1e-84	Iron/zinc purple acid phosphatase-like protein OS=Homo sapiens GN=PAPL PE=2 SV=2	all1686	52.8	1e-06	COG1409	Predicted phosphohydrolases	K01113	1e-41	157	cbr:CBG00344	alkaline phosphatase D [EC:3.1.3.1]	-	GO:0016787//hydrolase activity	-
CL1204.Contig1_YK	640	53	2.9066	gi|307197050|gb|EFN78422.1|	63.5	8e-09	hypothetical protein EAI_13691 [Harpegnathos saltator]	--	--	--	--	sp|P0CB49|YLPM1_RAT	73.6	3e-13	YLP motif-containing protein 1 OS=Rattus norvegicus GN=Ylpm1 PE=1 SV=1	mlr2363	69.7	4e-12	COG0515	Serine/threonine protein kinase	K12826	6e-13	74.3	xla:100101277	splicing factor 3A subunit 2	-	-	-
CL1204.Contig2_YK	874	16	0.6425	gi|63055532|gb|AAY29120.1|	54.7	7e-06	cement precursor protein 3B variant 1 [Phragmatopoma californica]	--	--	--	--	sp|Q75JC9|Y8484_DICDI	84.0	4e-16	Uncharacterized protein DDB_G0271670 OS=Dictyostelium discoideum GN=DDB_G0271670 PE=4 SV=1	mlr2363	63.9	3e-10	COG0515	Serine/threonine protein kinase	K10955	2e-11	70.1	hsa:4583	intestinal mucin-2	-	-	-
CL1204.Contig3_YK	949	96	3.5505	gi|312376722|gb|EFR23728.1|	67.8	9e-10	hypothetical protein AND_12350 [Anopheles darlingi]	--	--	--	--	sp|Q75JC9|Y8484_DICDI	84.0	4e-16	Uncharacterized protein DDB_G0271670 OS=Dictyostelium discoideum GN=DDB_G0271670 PE=4 SV=1	mlr2363	63.9	4e-10	COG0515	Serine/threonine protein kinase	K10955	2e-11	70.1	hsa:4583	intestinal mucin-2	-	-	-
CL1205.Contig1_YK	2979	34	0.4006	gi|392890672|ref|NP_001254126.1|	779.2	0.0	Protein GLR-4, isoform a [Caenorhabditis elegans] >gi|351065496|emb|CCD61467.1| Protein GLR-4, isoform a [Caenorhabditis elegans]	--	--	--	--	sp|P42260|GRIK2_RAT	428	3e-119	Glutamate receptor ionotropic, kainate 2 OS=Rattus norvegicus GN=Grik2 PE=1 SV=2	--	--	--	--	--	K05313	0.0	779	cel:C06A8.9	glutamate receptor, ionotropic, invertebrate	-	GO:0005215//transporter activity	GO:0016020//membrane
CL1205.Contig2_YK	3078	9	0.1026	gi|392890672|ref|NP_001254126.1|	761.1	0.0	Protein GLR-4, isoform a [Caenorhabditis elegans] >gi|351065496|emb|CCD61467.1| Protein GLR-4, isoform a [Caenorhabditis elegans]	--	--	--	--	sp|P42264|GRIK3_RAT	412	2e-114	Glutamate receptor ionotropic, kainate 3 OS=Rattus norvegicus GN=Grik3 PE=1 SV=1	--	--	--	--	--	K05313	0.0	761	cel:C06A8.9	glutamate receptor, ionotropic, invertebrate	-	GO:0005216//ion channel activity	GO:0016020//membrane
CL1205.Contig3_YK	3024	13	0.1509	gi|392890672|ref|NP_001254126.1|	772.3	0.0	Protein GLR-4, isoform a [Caenorhabditis elegans] >gi|351065496|emb|CCD61467.1| Protein GLR-4, isoform a [Caenorhabditis elegans]	--	--	--	--	sp|B1AS29|GRIK3_MOUSE	423	1e-117	Glutamate receptor ionotropic, kainate 3 OS=Mus musculus GN=Grik3 PE=2 SV=1	--	--	--	--	--	K05313	0.0	772	cel:C06A8.9	glutamate receptor, ionotropic, invertebrate	-	GO:0005215//transporter activity	GO:0016020//membrane
CL1205.Contig4_YK	3033	121	1.4002	gi|392890672|ref|NP_001254126.1|	768.1	0.0	Protein GLR-4, isoform a [Caenorhabditis elegans] >gi|351065496|emb|CCD61467.1| Protein GLR-4, isoform a [Caenorhabditis elegans]	--	--	--	--	sp|P42260|GRIK2_RAT	418	4e-116	Glutamate receptor ionotropic, kainate 2 OS=Rattus norvegicus GN=Grik2 PE=1 SV=2	--	--	--	--	--	K05313	0.0	768	cel:C06A8.9	glutamate receptor, ionotropic, invertebrate	-	GO:0005215//transporter activity	GO:0016020//membrane
CL1206.Contig1_YK	244	9	1.2946	--	--	--	--	--	--	--	--	--	--	--	--	--	--	--	--	--	K01830	7e-06	49.3	cin:100177239	prostaglandin-H2 D-isomerase [EC:5.3.99.2]	-	-	-
CL1206.Contig2_YK	479	110	8.0601	gi|32564637|ref|NP_494882.2|	29.6	1e-13	Protein GST-6 [Caenorhabditis elegans] >gi|29427660|sp|P91252.2|GST6_CAEEL RecName: Full=Probable glutathione S-transferase 6; AltName: Full=GST class-sigma >gi|373219639|emb|CCD69256.1| Protein GST-6 [Caenorhabditis elegans]	--	--	--	--	sp|P91252|GST6_CAEEL	44.7	8e-15	Probable glutathione S-transferase 6 OS=Caenorhabditis elegans GN=gst-6 PE=3 SV=2	--	--	--	--	--	K00799	3e-14	44.7	cel:F11G11.3	glutathione S-transferase [EC:2.5.1.18]	-	-	-
CL1207.Contig1_YK	2266	181565	2812.2659	gi|300676079|gb|ADK26462.1|	1229.9	0.0	heat shock protein 90 [Bursaphelenchus mucronatus]	gi|392921933|ref|NM_074225.3|	295	5e-76	Caenorhabditis elegans Protein DAF-21 (daf-21) mRNA, complete cds	sp|O61998|HSP90_BRUPA	1183	0.0	Heat shock protein 90 OS=Brugia pahangi GN=HSP90 PE=2 SV=2	SPAC926.04c	890	0.0	COG0326	Molecular chaperone, HSP90 family	K04079	0.0	1143	cbr:CBG04560	molecular chaperone HtpG	GO:0006457//protein folding;GO:0006950//response to stress;GO:0007049//cell cycle	GO:0005524//ATP binding;GO:0051082//unfolded protein binding	GO:0048471//perinuclear region of cytoplasm
CL1207.Contig2_YK	474	52	3.8504	gi|296035108|gb|ADC79631.1|	270.8	1e-71	heat shock protein 90 [Bursaphelenchus doui]	gi|238803826|emb|FM897369.1|	129	1e-26	Meloidogyne artiellia mRNA for heat shock protein 90 (Hsp90 gene)	sp|O61998|HSP90_BRUPA	259	1e-69	Heat shock protein 90 OS=Brugia pahangi GN=HSP90 PE=2 SV=2	SPAC926.04c	196	1e-50	COG0326	Molecular chaperone, HSP90 family	K04079	4e-69	259	bmy:Bm1_51495	molecular chaperone HtpG	GO:0006457//protein folding;GO:0006950//response to stress	GO:0005524//ATP binding;GO:0051082//unfolded protein binding	-
CL1207.Contig3_YK	448	40	3.1338	gi|300676079|gb|ADK26462.1|	189.5	4e-47	heat shock protein 90 [Bursaphelenchus mucronatus]	gi|255098670|gb|FJ555024.1|	101	3e-18	Bursaphelenchus mucronatus heat shock protein 90 (hsp90) mRNA, complete cds	sp|O61998|HSP90_BRUPA	171	5e-43	Heat shock protein 90 OS=Brugia pahangi GN=HSP90 PE=2 SV=2	YMR186w	124	6e-29	COG0326	Molecular chaperone, HSP90 family	K04079	4e-42	170	bmy:Bm1_51495	molecular chaperone HtpG	-	-	-
CL1207.Contig4_YK	427	48	3.9455	gi|300676079|gb|ADK26462.1|	259.2	4e-68	heat shock protein 90 [Bursaphelenchus mucronatus]	gi|282168033|gb|GU013561.1|	168	1e-38	Bursaphelenchus xylophilus heat shock protein 90 (hsp90) mRNA, complete cds	sp|O61998|HSP90_BRUPA	241	3e-64	Heat shock protein 90 OS=Brugia pahangi GN=HSP90 PE=2 SV=2	SPAC926.04c	191	4e-49	COG0326	Molecular chaperone, HSP90 family	K04079	9e-63	238	cbr:CBG04560	molecular chaperone HtpG	-	-	-
CL1207.Contig5_YK	205	29	4.9651	gi|296035108|gb|ADC79631.1|	121.7	1e-26	heat shock protein 90 [Bursaphelenchus doui]	gi|238818576|gb|FJ985783.1|	75.8	7e-11	Heterodera glycines Hsp90 mRNA, complete cds	sp|O61998|HSP90_BRUPA	114	4e-26	Heat shock protein 90 OS=Brugia pahangi GN=HSP90 PE=2 SV=2	SPAC926.04c	77.0	8e-15	COG0326	Molecular chaperone, HSP90 family	K04079	1e-25	114	bmy:Bm1_51495	molecular chaperone HtpG	-	-	-
CL1208.Contig1_YK	1468	30	0.7173	gi|268579251|ref|XP_002644608.1|	259.6	3e-67	Hypothetical protein CBG14564 [Caenorhabditis briggsae]	--	--	--	--	sp|O75385|ULK1_HUMAN	110	1e-23	Serine/threonine-protein kinase ULK1 OS=Homo sapiens GN=ULK1 PE=1 SV=2	SPAC167.01	77.0	8e-14	COG0515	Serine/threonine protein kinase	K08269	7e-25	115	gga:416800	unc51-like kinase [EC:2.7.11.1]	-	GO:0004672//protein kinase activity	-
CL1208.Contig2_YK	1423	136	3.3544	gi|268579251|ref|XP_002644608.1|	269.6	2e-70	Hypothetical protein CBG14564 [Caenorhabditis briggsae]	--	--	--	--	sp|O75385|ULK1_HUMAN	120	1e-26	Serine/threonine-protein kinase ULK1 OS=Homo sapiens GN=ULK1 PE=1 SV=2	Rv1266c	78.6	3e-14	COG0515	Serine/threonine protein kinase	K08269	6e-28	125	gga:416800	unc51-like kinase [EC:2.7.11.1]	-	GO:0004672//protein kinase activity	-
CL1209.Contig1_YK	1569	284	6.3530	--	--	--	--	--	--	--	--	--	--	--	--	--	--	--	--	--	--	--	--	--	--	-	-	-
CL1209.Contig2_YK	611	3	0.1723	--	--	--	--	--	--	--	--	--	--	--	--	--	--	--	--	--	--	--	--	--	--	-	-	-
CL121.Contig1_YK	202	1	0.1738	--	--	--	--	--	--	--	--	--	--	--	--	--	--	--	--	--	--	--	--	--	--	-	-	-
CL121.Contig2_YK	450	14	1.0919	gi|25146391|ref|NP_741553.1|	73.2	4e-12	Protein ALH-4, isoform a [Caenorhabditis elegans] >gi|351063819|emb|CCD72037.1| Protein ALH-4, isoform a [Caenorhabditis elegans]	--	--	--	--	sp|P30839|AL3A2_RAT	53.5	2e-07	Fatty aldehyde dehydrogenase OS=Rattus norvegicus GN=Aldh3a2 PE=1 SV=1	--	--	--	--	--	K00128	6e-13	73.2	cel:T05H4.13	aldehyde dehydrogenase (NAD+) [EC:1.2.1.3]	GO:0008152//metabolic process	GO:0016491//oxidoreductase activity	-
CL1210.Contig1_YK	2522	50	0.6958	gi|392926164|ref|NP_001257034.1|	595.5	4e-168	Protein KLP-13, isoform c [Caenorhabditis elegans] >gi|351049766|emb|CCD63819.1| Protein KLP-13, isoform c [Caenorhabditis elegans]	--	--	--	--	sp|Q7ZXX2|KIF19_XENLA	391	4e-108	Kinesin-like protein KIF19 OS=Xenopus laevis GN=kif19 PE=2 SV=1	YGL216w	245	2e-64	COG5059	Kinesin-like protein	K10401	2e-107	391	xla:373792	kinesin family member 18/19	GO:0007017//microtubule-based process	-	GO:0005856//cytoskeleton
CL1210.Contig2_YK	2552	106	1.4578	gi|392926164|ref|NP_001257034.1|	594.0	1e-167	Protein KLP-13, isoform c [Caenorhabditis elegans] >gi|351049766|emb|CCD63819.1| Protein KLP-13, isoform c [Caenorhabditis elegans]	--	--	--	--	sp|Q7ZXX2|KIF19_XENLA	388	4e-107	Kinesin-like protein KIF19 OS=Xenopus laevis GN=kif19 PE=2 SV=1	YGL216w	245	2e-64	COG5059	Kinesin-like protein	K10401	5e-107	389	bfo:BRAFLDRAFT_133981	kinesin family member 18/19	GO:0007017//microtubule-based process	-	GO:0005856//cytoskeleton
CL1210.Contig3_YK	802	3	0.1313	gi|341887280|gb|EGT43215.1|	120.9	6e-26	CBN-KLP-13 protein [Caenorhabditis brenneri]	--	--	--	--	sp|Q7ZXX2|KIF19_XENLA	89.4	8e-18	Kinesin-like protein KIF19 OS=Xenopus laevis GN=kif19 PE=2 SV=1	SPAC25G10.07c	48.9	1e-05	COG5059	Kinesin-like protein	K10401	9e-19	94.4	bta:528767	kinesin family member 18/19	GO:0007019//microtubule depolymerization	GO:0003777//microtubule motor activity	GO:0005856//cytoskeleton;GO:0042995//cell projection
CL1211.Contig1_YK	2382	1	0.0147	gi|466038003|ref|XP_004275737.1|	63.9	1e-48	PREDICTED: ADP-ribosylation factor 2-like [Orcinus orca]	gi|195134070|ref|XM_002011425.1|	69.9	5e-08	Drosophila mojavensis GI14031 (Dmoj\GI14031), mRNA	sp|Q61LA8|ARF12_CAEBR	157	1e-49	ADP-ribosylation factor 1-like 2 OS=Caenorhabditis briggsae GN=arf-1.2 PE=3 SV=3	YDL137w	156	5e-48	COG1100	GTPase SAR1 and related small G proteins	K07977	3e-49	157	cbr:CBG09004	Arf/Sar family, other	GO:0040010//positive regulation of growth rate;GO:0006915//apoptotic process;GO:0048259//regulation of receptor-mediated endocytosis;GO:0048599//oocyte development;GO:0040035//hermaphrodite genitalia development;GO:0002119//nematode larval development;GO:0040011//locomotion;GO:0006886//intracellular protein transport;GO:0002009//morphogenesis of an epithelium;GO:0009792//embryo development ending…	GO:0000166//nucleotide binding	GO:0005783//endoplasmic reticulum
CL1211.Contig2_YK	2416	1	0.0145	gi|383853152|ref|XP_003702087.1|	66.2	1e-50	PREDICTED: ADP-ribosylation factor 1-like [Megachile rotundata]	gi|195134070|ref|XM_002011425.1|	69.9	6e-08	Drosophila mojavensis GI14031 (Dmoj\GI14031), mRNA	sp|P51643|ARF1_XENLA	160	1e-51	ADP-ribosylation factor 1 OS=Xenopus laevis GN=arf1 PE=2 SV=2	YDL137w	152	6e-49	COG1100	GTPase SAR1 and related small G proteins	K07977	2e-51	160	nvi:100115356	Arf/Sar family, other	GO:0016032//viral reproduction;GO:0015031//protein transport;GO:0006878//cellular copper ion homeostasis;GO:0006184//GTP catabolic process;GO:0019886//antigen processing and presentation of exogenous peptide antigen via MHC class II;GO:0050690//regulation of defense response to virus by virus;GO:0006892//post-Golgi vesicle-mediated transport;GO:0006661//phosphatidylinositol biosynthetic process;G…	GO:0005057//receptor signaling protein activity;GO:0005515//protein binding;GO:0005525//GTP binding;GO:0003924//GTPase activity	GO:0000139//Golgi membrane;GO:0005829//cytosol;GO:0005886//plasma membrane;GO:0030017//sarcomere
CL1211.Contig3_YK	2456	9	0.1286	gi|466038003|ref|XP_004275737.1|	63.5	1e-44	PREDICTED: ADP-ribosylation factor 2-like [Orcinus orca]	gi|195134070|ref|XM_002011425.1|	69.9	6e-08	Drosophila mojavensis GI14031 (Dmoj\GI14031), mRNA	sp|Q61LA8|ARF12_CAEBR	100	8e-46	ADP-ribosylation factor 1-like 2 OS=Caenorhabditis briggsae GN=arf-1.2 PE=3 SV=3	YDL137w	100	4e-44	COG1100	GTPase SAR1 and related small G proteins	K07977	3e-45	100	cbr:CBG09004	Arf/Sar family, other	GO:0040010//positive regulation of growth rate;GO:0006915//apoptotic process;GO:0048259//regulation of receptor-mediated endocytosis;GO:0048599//oocyte development;GO:0040035//hermaphrodite genitalia development;GO:0002119//nematode larval development;GO:0040011//locomotion;GO:0006886//intracellular protein transport;GO:0002009//morphogenesis of an epithelium;GO:0009792//embryo development ending…	-	GO:0005783//endoplasmic reticulum
CL1211.Contig4_YK	2342	6	0.0899	gi|383853152|ref|XP_003702087.1|	219.2	8e-55	PREDICTED: ADP-ribosylation factor 1-like [Megachile rotundata]	gi|195134070|ref|XM_002011425.1|	69.9	5e-08	Drosophila mojavensis GI14031 (Dmoj\GI14031), mRNA	sp|P51643|ARF1_XENLA	217	8e-56	ADP-ribosylation factor 1 OS=Xenopus laevis GN=arf1 PE=2 SV=2	YDL137w	208	4e-53	COG1100	GTPase SAR1 and related small G proteins	K07977	1e-55	218	nvi:100115356	Arf/Sar family, other	GO:0016032//viral reproduction;GO:0015031//protein transport;GO:0006878//cellular copper ion homeostasis;GO:0006184//GTP catabolic process;GO:0019886//antigen processing and presentation of exogenous peptide antigen via MHC class II;GO:0050690//regulation of defense response to virus by virus;GO:0006892//post-Golgi vesicle-mediated transport;GO:0006661//phosphatidylinositol biosynthetic process;G…	GO:0005057//receptor signaling protein activity;GO:0005515//protein binding;GO:0005525//GTP binding;GO:0003924//GTPase activity	GO:0000139//Golgi membrane;GO:0005829//cytosol;GO:0005886//plasma membrane;GO:0030017//sarcomere
CL1212.Contig1_YK	2474	59	0.8370	gi|268575840|ref|XP_002642900.1|	145.2	1e-32	Hypothetical protein CBG15174 [Caenorhabditis briggsae]	--	--	--	--	sp|A8XLS0|TAF1B_CAEBR	140	1e-32	TATA box-binding protein-associated factor RNA polymerase I subunit B OS=Caenorhabditis briggsae GN=CBG15174 PE=3 SV=2	--	--	--	--	--	K15213	1e-08	62.8	bfo:BRAFLDRAFT_86650	TATA box-binding protein-associated factor RNA polymerase I subunit B	-	-	-
CL1212.Contig2_YK	2436	46	0.6628	gi|268575840|ref|XP_002642900.1|	154.1	3e-35	Hypothetical protein CBG15174 [Caenorhabditis briggsae]	--	--	--	--	sp|A8XLS0|TAF1B_CAEBR	153	2e-36	TATA box-binding protein-associated factor RNA polymerase I subunit B OS=Caenorhabditis briggsae GN=CBG15174 PE=3 SV=2	--	--	--	--	--	K15213	1e-08	62.8	bfo:BRAFLDRAFT_86650	TATA box-binding protein-associated factor RNA polymerase I subunit B	-	-	-
CL1213.Contig1_YK	1750	12	0.2407	gi|193209133|ref|NP_507620.2|	123.6	7e-100	Protein Y51A2D.18 [Caenorhabditis elegans] >gi|148472749|emb|CAA16411.2| Protein Y51A2D.18 [Caenorhabditis elegans]	--	--	--	--	sp|Q95R48|OCTL_DROME	90.9	1e-27	Organic cation transporter-like protein OS=Drosophila melanogaster GN=Orct2 PE=2 SV=2	BS_araE	51.2	3e-08	COG0477	Permeases of the major facilitator superfamily	K08204	9e-29	115	acs:100560506	MFS transporter, OCT family, solute carrier family 22 (organic anion transporter), member 7	-	-	-
CL1213.Contig2_YK	1686	96	1.9985	gi|193209133|ref|NP_507620.2|	382.9	2e-104	Protein Y51A2D.18 [Caenorhabditis elegans] >gi|148472749|emb|CAA16411.2| Protein Y51A2D.18 [Caenorhabditis elegans]	--	--	--	--	sp|Q95R48|OCTL_DROME	136	2e-31	Organic cation transporter-like protein OS=Drosophila melanogaster GN=Orct2 PE=2 SV=2	BS_araE	72.8	2e-12	COG0477	Permeases of the major facilitator superfamily	K08204	4e-33	143	acs:100560506	MFS transporter, OCT family, solute carrier family 22 (organic anion transporter), member 7	-	-	-
CL1214.Contig1_YK	2154	16	0.2607	gi|312082503|ref|XP_003143471.1|	336.3	4e-90	hypothetical protein LOAG_07891 [Loa loa] >gi|307761366|gb|EFO20600.1| hypothetical protein LOAG_07891 [Loa loa]	--	--	--	--	sp|O01839|VPS51_CAEEL	298	3e-80	Vacuolar protein sorting-associated protein 51 homolog OS=Caenorhabditis elegans GN=B0414.8 PE=1 SV=2	--	--	--	--	--	--	--	--	--	--	-	GO:0005515//protein binding	-
CL1214.Contig2_YK	2195	38	0.6076	gi|312082503|ref|XP_003143471.1|	370.9	1e-100	hypothetical protein LOAG_07891 [Loa loa] >gi|307761366|gb|EFO20600.1| hypothetical protein LOAG_07891 [Loa loa]	--	--	--	--	sp|O01839|VPS51_CAEEL	326	2e-88	Vacuolar protein sorting-associated protein 51 homolog OS=Caenorhabditis elegans GN=B0414.8 PE=1 SV=2	--	--	--	--	--	--	--	--	--	--	-	GO:0005515//protein binding	-
CL1215.Contig1_YK	722	654	31.7925	--	--	--	--	--	--	--	--	--	--	--	--	--	--	--	--	--	--	--	--	--	--	-	-	-
CL1215.Contig2_YK	391	138	12.3876	--	--	--	--	--	--	--	--	--	--	--	--	--	--	--	--	--	--	--	--	--	--	-	-	-
CL1216.Contig1_YK	905	15	0.5817	gi|393910662|gb|EFO24075.2|	232.3	2e-59	hypothetical protein LOAG_04410 [Loa loa]	--	--	--	--	sp|Q09240|GLOB9_CAEEL	72.4	1e-12	Globin-like protein 9 OS=Caenorhabditis elegans GN=glb-9 PE=2 SV=3	--	--	--	--	--	--	--	--	--	--	GO:0019915//lipid storage;GO:0015671//oxygen transport	GO:0020037//heme binding;GO:0005506//iron ion binding;GO:0019825//oxygen binding	-
CL1216.Contig2_YK	1064	19	0.6268	gi|393910662|gb|EFO24075.2|	247.7	7e-64	hypothetical protein LOAG_04410 [Loa loa]	--	--	--	--	sp|Q09240|GLOB9_CAEEL	77.0	6e-14	Globin-like protein 9 OS=Caenorhabditis elegans GN=glb-9 PE=2 SV=3	--	--	--	--	--	--	--	--	--	--	GO:0019915//lipid storage;GO:0006810//transport	GO:0005488//binding	-
CL1216.Contig3_YK	1531	41	0.9399	gi|393910662|gb|EFO24075.2|	247.7	1e-63	hypothetical protein LOAG_04410 [Loa loa]	--	--	--	--	sp|Q09240|GLOB9_CAEEL	77.0	1e-13	Globin-like protein 9 OS=Caenorhabditis elegans GN=glb-9 PE=2 SV=3	--	--	--	--	--	--	--	--	--	--	GO:0019915//lipid storage;GO:0006810//transport	GO:0005488//binding	-
CL1216.Contig4_YK	1143	13	0.3992	gi|393910662|gb|EFO24075.2|	247.7	8e-64	hypothetical protein LOAG_04410 [Loa loa]	--	--	--	--	sp|Q09240|GLOB9_CAEEL	77.0	7e-14	Globin-like protein 9 OS=Caenorhabditis elegans GN=glb-9 PE=2 SV=3	--	--	--	--	--	--	--	--	--	--	GO:0019915//lipid storage;GO:0006810//transport	GO:0005488//binding	-
CL1216.Contig5_YK	1333	44	1.1585	gi|393910662|gb|EFO24075.2|	247.7	1e-63	hypothetical protein LOAG_04410 [Loa loa]	--	--	--	--	sp|Q09240|GLOB9_CAEEL	77.0	9e-14	Globin-like protein 9 OS=Caenorhabditis elegans GN=glb-9 PE=2 SV=3	--	--	--	--	--	--	--	--	--	--	GO:0019915//lipid storage;GO:0006810//transport	GO:0005488//binding	-
CL1217.Contig1_YK	1537	48	1.0961	gi|402594890|gb|EJW88816.1|	172.6	5e-41	hypothetical protein WUBG_00279 [Wuchereria bancrofti]	--	--	--	--	--	--	--	--	--	--	--	--	--	K11971	3e-06	53.9	phu:Phum_PHUM153290	E3 ubiquitin-protein ligase RNF14 [EC:6.3.2.19]	-	-	-
CL1217.Contig2_YK	1577	29	0.6454	gi|402594890|gb|EJW88816.1|	172.6	5e-41	hypothetical protein WUBG_00279 [Wuchereria bancrofti]	--	--	--	--	--	--	--	--	--	--	--	--	--	K11971	3e-06	53.9	phu:Phum_PHUM153290	E3 ubiquitin-protein ligase RNF14 [EC:6.3.2.19]	-	-	-
CL1218.Contig1_YK	2107	253	4.2144	gi|393908868|gb|EJD75237.1|	220.7	2e-55	hypothetical protein LOAG_17586 [Loa loa]	--	--	--	--	sp|Q91YN9|BAG2_MOUSE	146	2e-34	BAG family molecular chaperone regulator 2 OS=Mus musculus GN=Bag2 PE=1 SV=1	--	--	--	--	--	K09556	5e-36	153	cel:H14N18.1	BCL2-associated athanogene 2	GO:0019538//protein metabolic process	-	-
CL1218.Contig2_YK	1840	216	4.1202	gi|393908868|gb|EJD75237.1|	220.7	2e-55	hypothetical protein LOAG_17586 [Loa loa]	--	--	--	--	sp|Q91YN9|BAG2_MOUSE	146	1e-34	BAG family molecular chaperone regulator 2 OS=Mus musculus GN=Bag2 PE=1 SV=1	--	--	--	--	--	K09556	9e-36	152	cel:H14N18.1	BCL2-associated athanogene 2	GO:0019538//protein metabolic process	-	-
CL1219.Contig1_YK	375	25	2.3399	gi|407261564|ref|XP_003946301.1|	56.2	5e-07	PREDICTED: uncharacterized LOC101055862 [Mus musculus] >gi|407263462|ref|XP_003945474.1| PREDICTED: uncharacterized protein LOC101055862 [Mus musculus]	--	--	--	--	sp|Q2TA51|KRA55_MOUSE	93.6	9e-20	Keratin-associated protein 5-5 OS=Mus musculus GN=Krtap5-5 PE=2 SV=1	--	--	--	--	--	K15162	3e-09	60.5	cbr:CBG01900	mediator of RNA polymerase II transcription subunit 12	-	-	-
CL122.Contig1_YK	867	75	3.0362	--	--	--	--	--	--	--	--	--	--	--	--	--	--	--	--	--	--	--	--	--	--	-	-	-
CL122.Contig2_YK	2631	29	0.3869	gi|308502746|ref|XP_003113557.1|	743.8	0.0	CRE-PDE-4 protein [Caenorhabditis remanei] >gi|308263516|gb|EFP07469.1| CRE-PDE-4 protein [Caenorhabditis remanei]	gi|195134563|ref|XM_002011671.1|	73.8	4e-09	Drosophila mojavensis GI11177 (Dmoj\GI11177), mRNA	sp|Q22000|PDE4_CAEEL	738	0.0	Probable 3',5'-cyclic phosphodiesterase pde-4 OS=Caenorhabditis elegans GN=pde-4 PE=2 SV=2	--	--	--	--	--	K01120	0.0	738	cel:R153.1	3',5'-cyclic-nucleotide phosphodiesterase [EC:3.1.4.17]	GO:0043951//negative regulation of cAMP-mediated signaling;GO:0030431//sleep;GO:0006198//cAMP catabolic process;GO:0040013//negative regulation of locomotion	GO:0046872//metal ion binding;GO:0004115//3',5'-cyclic-AMP phosphodiesterase activity	GO:0016021//integral to membrane;GO:0045202//synapse
CL1220.Contig1_YK	3761	3	0.0280	gi|308469761|ref|XP_003097117.1|	244.2	4e-62	CRE-RHY-1 protein [Caenorhabditis remanei] >gi|308240586|gb|EFO84538.1| CRE-RHY-1 protein [Caenorhabditis remanei]	--	--	--	--	sp|Q09225|NRF6_CAEEL	55.1	1e-06	Nose resistant to fluoxetine protein 6 OS=Caenorhabditis elegans GN=nrf-6 PE=1 SV=3	--	--	--	--	--	--	--	--	--	--	GO:0001666//response to hypoxia	GO:0016740//transferase activity	-
CL1220.Contig2_YK	3715	6	0.0567	gi|308469761|ref|XP_003097117.1|	244.2	4e-62	CRE-RHY-1 protein [Caenorhabditis remanei] >gi|308240586|gb|EFO84538.1| CRE-RHY-1 protein [Caenorhabditis remanei]	--	--	--	--	sp|Q09225|NRF6_CAEEL	55.1	1e-06	Nose resistant to fluoxetine protein 6 OS=Caenorhabditis elegans GN=nrf-6 PE=1 SV=3	--	--	--	--	--	--	--	--	--	--	GO:0001666//response to hypoxia	GO:0016740//transferase activity	-
CL1220.Contig3_YK	3816	26	0.2391	gi|308469761|ref|XP_003097117.1|	244.2	4e-62	CRE-RHY-1 protein [Caenorhabditis remanei] >gi|308240586|gb|EFO84538.1| CRE-RHY-1 protein [Caenorhabditis remanei]	--	--	--	--	sp|Q09225|NRF6_CAEEL	55.1	1e-06	Nose resistant to fluoxetine protein 6 OS=Caenorhabditis elegans GN=nrf-6 PE=1 SV=3	--	--	--	--	--	--	--	--	--	--	GO:0001666//response to hypoxia	GO:0016740//transferase activity	-
CL1220.Contig4_YK	3770	38	0.3538	gi|308469761|ref|XP_003097117.1|	244.2	4e-62	CRE-RHY-1 protein [Caenorhabditis remanei] >gi|308240586|gb|EFO84538.1| CRE-RHY-1 protein [Caenorhabditis remanei]	--	--	--	--	sp|Q09225|NRF6_CAEEL	55.1	1e-06	Nose resistant to fluoxetine protein 6 OS=Caenorhabditis elegans GN=nrf-6 PE=1 SV=3	--	--	--	--	--	--	--	--	--	--	GO:0001666//response to hypoxia	GO:0016740//transferase activity	-
CL1220.Contig5_YK	1730	197	3.9967	gi|308469761|ref|XP_003097117.1|	514.2	8e-144	CRE-RHY-1 protein [Caenorhabditis remanei] >gi|308240586|gb|EFO84538.1| CRE-RHY-1 protein [Caenorhabditis remanei]	--	--	--	--	sp|Q09225|NRF6_CAEEL	76.3	2e-13	Nose resistant to fluoxetine protein 6 OS=Caenorhabditis elegans GN=nrf-6 PE=1 SV=3	SA0834	53.9	8e-07	COG1835	Predicted acyltransferases	K00680	1e-09	65.5	dme:Dmel_CG33337	[EC:2.3.1.-]	GO:0001666//response to hypoxia	GO:0016746//transferase activity, transferring acyl groups	-
CL1221.Contig1_YK	554	48	3.0410	gi|471393426|ref|XP_004380888.1|	374.8	1e-102	PREDICTED: actin, cytoplasmic 1 isoform 1 [Trichechus manatus latirostris]	gi|168480144|ref|NM_001101.3|	1017	0.0	Homo sapiens actin, beta (ACTB), mRNA	sp|Q6P378|ACTG_XENTR	374	5e-104	Actin, cytoplasmic 2 OS=Xenopus tropicalis GN=actg1 PE=2 SV=1	SPBC32H8.12c	354	6e-98	COG5277	Actin and related proteins	K05692	2e-103	374	ssc:397653	actin beta/gamma 1	GO:0007409//axonogenesis	GO:0019894//kinesin binding;GO:0030957//Tat protein binding;GO:0005524//ATP binding;GO:0050998//nitric-oxide synthase binding;GO:0019901//protein kinase binding	GO:0005829//cytosol;GO:0030863//cortical cytoskeleton;GO:0030424//axon;GO:0070062//extracellular vesicular exosome;GO:0035267//NuA4 histone acetyltransferase complex;GO:0030529//ribonucleoprotein complex;GO:0070688//MLL5-L complex;GO:0014069//postsynaptic density
CL1221.Contig2_YK	1408	172963	4311.5627	gi|268619130|gb|ACZ13341.1|	760.4	0.0	actin-4 [Bursaphelenchus xylophilus] >gi|270309008|dbj|BAI52957.1| actin [Bursaphelenchus xylophilus]	gi|270309007|dbj|AB500146.1|	999	0.0	Bursaphelenchus xylophilus Bx_act1 mRNA for actin, complete cds	sp|P10986|ACT4_CAEEL	757	0.0	Actin-4 OS=Caenorhabditis elegans GN=act-4 PE=2 SV=2	SPBC32H8.12c	704	0.0	COG5277	Actin and related proteins	K05692	0.0	757	cbr:CBG14574	actin beta/gamma 1	GO:0016319//mushroom body development;GO:0040007//growth;GO:0006898//receptor-mediated endocytosis;GO:0007517//muscle organ development;GO:0032507//maintenance of protein location in cell;GO:0006915//apoptotic process;GO:0006911//phagocytosis, engulfment;GO:0007291//sperm individualization;GO:0040039//inductive cell migration;GO:0009792//embryo development ending in birth or egg hatching;GO:00071…	GO:0016887//ATPase activity;GO:0005524//ATP binding;GO:0005200//structural constituent of cytoskeleton	GO:0005884//actin filament;GO:0005865//striated muscle thin filament;GO:0031011//Ino80 complex;GO:0005875//microtubule associated complex;GO:0005811//lipid particle;GO:0005938//cell cortex
CL1221.Contig3_YK	152	16	3.6945	gi|471393426|ref|XP_004380888.1|	110.9	1e-23	PREDICTED: actin, cytoplasmic 1 isoform 1 [Trichechus manatus latirostris]	gi|254679589|gb|GQ327968.1|	238	6e-60	Ditylenchus destructor actin 1 mRNA, complete cds	sp|P68555|ACT_TAESO	110	5e-25	Actin OS=Taenia solium GN=ACT1 PE=3 SV=1	YFL039c	109	1e-24	COG5277	Actin and related proteins	K05692	2e-24	110	tsp:Tsp_08166	actin beta/gamma 1	-	-	-
CL1222.Contig1_YK	1371	2246	57.4985	--	--	--	--	--	--	--	--	--	--	--	--	--	--	--	--	--	--	--	--	--	--	-	-	-
CL1222.Contig2_YK	299	41	4.8128	--	--	--	--	--	--	--	--	--	--	--	--	--	--	--	--	--	--	--	--	--	--	-	-	-
CL1223.Contig1_YK	2974	4593	54.2050	gi|170573974|ref|XP_001892620.1|	658.7	0.0	Vinculin family protein [Brugia malayi] >gi|158601712|gb|EDP38547.1| Vinculin family protein [Brugia malayi]	--	--	--	--	sp|P90947|HMP1_CAEEL	575	2e-163	Protein humpback-1 OS=Caenorhabditis elegans GN=hmp-1 PE=1 SV=2	--	--	--	--	--	K05691	0.0	658	bmy:Bm1_05740	catenin (cadherin-associated protein), alpha	GO:0007016//cytoskeletal anchoring at plasma membrane;GO:0032880//regulation of protein localization;GO:0032956//regulation of actin cytoskeleton organization;GO:0042074//cell migration involved in gastrulation;GO:0010172//embryonic body morphogenesis;GO:0009792//embryo development ending in birth or egg hatching	GO:0008013//beta-catenin binding	GO:0043296//apical junction complex;GO:0005913//cell-cell adherens junction
CL1223.Contig2_YK	177	11	2.1812	--	--	--	--	--	--	--	--	--	--	--	--	--	--	--	--	--	--	--	--	--	--	-	-	-
CL1223.Contig3_YK	158	58	12.8841	gi|268557136|ref|XP_002636557.1|	57.4	2e-07	C. briggsae CBR-HMP-1 protein [Caenorhabditis briggsae]	--	--	--	--	sp|P90947|HMP1_CAEEL	56.2	2e-08	Protein humpback-1 OS=Caenorhabditis elegans GN=hmp-1 PE=1 SV=2	--	--	--	--	--	K05691	2e-08	57.4	cbr:CBG23248	catenin (cadherin-associated protein), alpha	GO:0007016//cytoskeletal anchoring at plasma membrane;GO:0032880//regulation of protein localization;GO:0032956//regulation of actin cytoskeleton organization;GO:0042074//cell migration involved in gastrulation;GO:0010172//embryonic body morphogenesis;GO:0009792//embryo development ending in birth or egg hatching	GO:0008013//beta-catenin binding	GO:0043296//apical junction complex;GO:0005913//cell-cell adherens junction
CL1224.Contig1_YK	1332	1283	33.8070	gi|56789232|gb|AAH88354.1|	216.5	2e-54	G protein beta subunit-like [Homo sapiens]	--	--	--	--	sp|Q6PA72|LST8_XENLA	186	1e-46	Target of rapamycin complex subunit lst8 OS=Xenopus laevis GN=mlst8 PE=2 SV=1	all0664	92.4	2e-18	COG2319	FOG: WD40 repeat	K08266	1e-48	194	dan:Dana_GF22378	G protein beta subunit-like	GO:0044763;GO:0048522//positive regulation of cellular process	-	GO:0005737//cytoplasm
CL1224.Contig2_YK	544	152	9.8068	gi|443711994|gb|ELU05495.1|	126.7	5e-28	hypothetical protein CAPTEDRAFT_165576 [Capitella teleta]	--	--	--	--	sp|Q803V5|LST8_DANRE	111	8e-25	Target of rapamycin complex subunit lst8 OS=Danio rerio GN=mlst8 PE=2 SV=1	all0284_3	64.7	9e-11	COG2319	FOG: WD40 repeat	K08266	1e-28	126	nve:NEMVE_v1g141896	G protein beta subunit-like	-	-	-
CL1225.Contig1_YK	1889	30	0.5574	gi|393908340|gb|EFO22675.2|	168.7	9e-40	hypothetical protein LOAG_05809 [Loa loa]	--	--	--	--	sp|Q96RY5|CRML_HUMAN	84.7	6e-16	Protein cramped-like OS=Homo sapiens GN=CRAMP1L PE=1 SV=3	--	--	--	--	--	--	--	--	--	--	-	-	-
CL1225.Contig2_YK	1934	6	0.1089	gi|393908340|gb|EFO22675.2|	168.7	1e-39	hypothetical protein LOAG_05809 [Loa loa]	--	--	--	--	sp|Q96RY5|CRML_HUMAN	82.4	3e-15	Protein cramped-like OS=Homo sapiens GN=CRAMP1L PE=1 SV=3	--	--	--	--	--	--	--	--	--	--	-	-	-
CL1225.Contig3_YK	1938	13	0.2354	gi|393908340|gb|EFO22675.2|	172.9	5e-41	hypothetical protein LOAG_05809 [Loa loa]	--	--	--	--	sp|Q96RY5|CRML_HUMAN	84.7	7e-16	Protein cramped-like OS=Homo sapiens GN=CRAMP1L PE=1 SV=3	--	--	--	--	--	--	--	--	--	--	-	-	-
CL1225.Contig4_YK	1983	4	0.0708	gi|393908340|gb|EFO22675.2|	172.9	5e-41	hypothetical protein LOAG_05809 [Loa loa]	--	--	--	--	sp|Q96RY5|CRML_HUMAN	82.4	3e-15	Protein cramped-like OS=Homo sapiens GN=CRAMP1L PE=1 SV=3	--	--	--	--	--	--	--	--	--	--	-	-	-
CL1226.Contig1_YK	246	46	6.5631	--	--	--	--	--	--	--	--	--	--	--	--	--	--	--	--	--	--	--	--	--	--	-	-	-
CL1226.Contig2_YK	207	39	6.6127	--	--	--	--	--	--	--	--	--	--	--	--	--	--	--	--	--	--	--	--	--	--	-	-	-
CL1227.Contig1_YK	3797	188	1.7378	gi|312081109|ref|XP_003142887.1|	650.2	0.0	hypothetical protein LOAG_07306 [Loa loa] >gi|307761948|gb|EFO21182.1| hypothetical protein LOAG_07306 [Loa loa]	--	--	--	--	sp|P49802|RGS7_HUMAN	307	1e-82	Regulator of G-protein signaling 7 OS=Homo sapiens GN=RGS7 PE=1 SV=3	--	--	--	--	--	K13765	6e-66	253	tgu:100218209	regulator of G-protein signaling 9	GO:0032094//response to food;GO:0040007//growth;GO:0043051//regulation of pharyngeal pumping;GO:0007212//dopamine receptor signaling pathway;GO:0046662//regulation of oviposition;GO:0008277//regulation of G-protein coupled receptor protein signaling pathway;GO:0002119//nematode larval development;GO:0030163//protein catabolic process;GO:0050804//regulation of synaptic transmission;GO:0040013//neg…	GO:0005096//GTPase activator activity	GO:0043005//neuron projection;GO:0005737//cytoplasm;GO:0005886//plasma membrane
CL1227.Contig2_YK	3644	151	1.4544	gi|312081109|ref|XP_003142887.1|	674.1	0.0	hypothetical protein LOAG_07306 [Loa loa] >gi|307761948|gb|EFO21182.1| hypothetical protein LOAG_07306 [Loa loa]	--	--	--	--	sp|P49802|RGS7_HUMAN	311	9e-84	Regulator of G-protein signaling 7 OS=Homo sapiens GN=RGS7 PE=1 SV=3	--	--	--	--	--	K13765	1e-65	253	tgu:100218209	regulator of G-protein signaling 9	GO:0032094//response to food;GO:0040007//growth;GO:0043051//regulation of pharyngeal pumping;GO:0007212//dopamine receptor signaling pathway;GO:0046662//regulation of oviposition;GO:0002119//nematode larval development;GO:0030163//protein catabolic process;GO:0050804//regulation of synaptic transmission;GO:0040013//negative regulation of locomotion;GO:0043547//positive regulation of GTPase activi…	GO:0004871//signal transducer activity;GO:0005096//GTPase activator activity	GO:0043005//neuron projection;GO:0005834//heterotrimeric G-protein complex;GO:0005737//cytoplasm
CL1228.Contig1_YK	1067	18769	617.3918	gi|268536092|ref|XP_002633181.1|	312.0	3e-83	Hypothetical protein CBG05894 [Caenorhabditis briggsae]	gi|288779315|dbj|AK349140.1|	61.9	6e-06	Sus scrofa mRNA, clone:PTG010008F11, expressed in pituitary gland	sp|Q21752|VDAC_CAEEL	309	6e-84	Probable voltage-dependent anion-selective channel OS=Caenorhabditis elegans GN=R05G6.7 PE=3 SV=2	--	--	--	--	--	K15040	4e-84	311	cbr:CBG05894	voltage-dependent anion channel protein 2	GO:0044763;GO:0006820//anion transport	GO:0015267//channel activity;GO:0005515//protein binding	GO:0042645//mitochondrial nucleoid;GO:0016020//membrane
CL1229.Contig1_YK	387	27	2.4487	--	--	--	--	--	--	--	--	--	--	--	--	--	--	--	--	--	--	--	--	--	--	-	-	-
CL1229.Contig2_YK	342	26	2.6683	--	--	--	--	--	--	--	--	--	--	--	--	--	--	--	--	--	--	--	--	--	--	-	-	-
CL1229.Contig3_YK	152	18	4.1564	--	--	--	--	--	--	--	--	--	--	--	--	--	--	--	--	--	--	--	--	--	--	-	-	-
CL123.Contig1_YK	679	780	40.3189	gi|268536628|ref|XP_002633449.1|	216.5	8e-55	C. briggsae CBR-SPT-5 protein [Caenorhabditis briggsae]	--	--	--	--	sp|Q21338|SPT5H_CAEEL	216	3e-56	Transcription elongation factor SPT5 OS=Caenorhabditis elegans GN=spt-5 PE=3 SV=3	SPAC23C4.19_2	95.9	5e-20	COG0250	Transcription antiterminator	K15172	1e-55	216	cbr:CBG06217	transcription elongation factor SPT5	GO:0000122//negative regulation of transcription from RNA polymerase II promoter;GO:0040007//growth;GO:0007052//mitotic spindle organization;GO:0009792//embryo development ending in birth or egg hatching;GO:0002119//nematode larval development;GO:0045944//positive regulation of transcription from RNA polymerase II promoter;GO:0007095//mitotic G2 DNA damage checkpoint;GO:0040035//hermaphrodite gen…	-	GO:0000176//nuclear exosome (RNase complex);GO:0032044//DSIF complex;GO:0005703//polytene chromosome puff;GO:0005705//polytene chromosome interband;GO:0035101//FACT complex
CL123.Contig2_YK	420	704	58.8312	gi|402591185|gb|EJW85115.1|	113.2	3e-24	hypothetical protein WUBG_03973 [Wuchereria bancrofti]	--	--	--	--	sp|Q21338|SPT5H_CAEEL	95.9	2e-20	Transcription elongation factor SPT5 OS=Caenorhabditis elegans GN=spt-5 PE=3 SV=3	--	--	--	--	--	K15172	4e-25	113	bmy:Bm1_19900	transcription elongation factor SPT5	GO:0006355//regulation of transcription, DNA-dependent;GO:0040007//growth;GO:0040035//hermaphrodite genitalia development;GO:0002119//nematode larval development;GO:0009792//embryo development ending in birth or egg hatching	-	-
CL123.Contig3_YK	3489	13283	133.6224	gi|170580854|ref|XP_001895436.1|	820.1	0.0	Micro-fibrillar-associated protein 1 C-terminus containing protein [Brugia malayi] >gi|158597624|gb|EDP35722.1| Micro-fibrillar-associated protein 1 C-terminus containing protein [Brugia malayi]	--	--	--	--	sp|Q21338|SPT5H_CAEEL	697	0.0	Transcription elongation factor SPT5 OS=Caenorhabditis elegans GN=spt-5 PE=3 SV=3	YML010w	248	4e-65	COG5164	Transcription elongation factor	K15172	0.0	820	bmy:Bm1_19900	transcription elongation factor SPT5	GO:0040007//growth;GO:0040035//hermaphrodite genitalia development;GO:0002119//nematode larval development;GO:0009792//embryo development ending in birth or egg hatching	-	-
CL123.Contig4_YK	813	2048	88.4145	gi|170580854|ref|XP_001895436.1|	193.7	8e-48	Micro-fibrillar-associated protein 1 C-terminus containing protein [Brugia malayi] >gi|158597624|gb|EDP35722.1| Micro-fibrillar-associated protein 1 C-terminus containing protein [Brugia malayi]	--	--	--	--	sp|Q21338|SPT5H_CAEEL	176	7e-44	Transcription elongation factor SPT5 OS=Caenorhabditis elegans GN=spt-5 PE=3 SV=3	YML010w	79.3	7e-15	COG5164	Transcription elongation factor	K15172	1e-48	193	bmy:Bm1_19900	transcription elongation factor SPT5	GO:0031325//positive regulation of cellular metabolic process;GO:0006357//regulation of transcription from RNA polymerase II promoter;GO:0040007//growth;GO:0032784//regulation of DNA-dependent transcription, elongation;GO:0009792//embryo development ending in birth or egg hatching;GO:0002119//nematode larval development;GO:0040035//hermaphrodite genitalia development	-	-
CL123.Contig5_YK	1569	1654	36.9996	gi|402591185|gb|EJW85115.1|	278.5	7e-73	hypothetical protein WUBG_03973 [Wuchereria bancrofti]	--	--	--	--	sp|Q21338|SPT5H_CAEEL	202	1e-51	Transcription elongation factor SPT5 OS=Caenorhabditis elegans GN=spt-5 PE=3 SV=3	SPAC23C4.19_3	85.9	2e-16	COG5164	Transcription elongation factor	K15172	4e-70	266	bmy:Bm1_19900	transcription elongation factor SPT5	GO:0034243//regulation of transcription elongation from RNA polymerase II promoter;GO:0000003//reproduction;GO:0044767;GO:0048513//organ development	-	GO:0005634//nucleus
CL123.Contig6_YK	232	363	54.9165	--	--	--	--	--	--	--	--	--	--	--	--	--	--	--	--	--	--	--	--	--	--	-	-	-
CL1230.Contig1_YK	1661	2	0.0423	gi|312068987|ref|XP_003137471.1|	537.3	9e-151	major facilitator superfamily transporter [Loa loa] >gi|307767363|gb|EFO26597.1| major facilitator superfamily transporter [Loa loa]	--	--	--	--	sp|Q8R0M8|MOT5_MOUSE	53.5	1e-06	Monocarboxylate transporter 5 OS=Mus musculus GN=Slc16a4 PE=2 SV=1	AF0367	72.4	2e-12	COG0477	Permeases of the major facilitator superfamily	K08187	2e-08	61.6	aag:AaeL_AAEL003524	MFS transporter, MCP family, solute carrier family 16 (monocarboxylic acid transporters), member 10	-	-	-
CL1230.Contig2_YK	1559	5	0.1126	gi|312068987|ref|XP_003137471.1|	511.5	4e-143	major facilitator superfamily transporter [Loa loa] >gi|307767363|gb|EFO26597.1| major facilitator superfamily transporter [Loa loa]	--	--	--	--	sp|Q8R0M8|MOT5_MOUSE	53.9	1e-06	Monocarboxylate transporter 5 OS=Mus musculus GN=Slc16a4 PE=2 SV=1	AF0367	77.0	8e-14	COG0477	Permeases of the major facilitator superfamily	K08187	2e-08	61.6	aag:AaeL_AAEL003524	MFS transporter, MCP family, solute carrier family 16 (monocarboxylic acid transporters), member 10	-	-	-
CL1230.Contig3_YK	1610	18	0.3924	gi|312068987|ref|XP_003137471.1|	548.1	4e-154	major facilitator superfamily transporter [Loa loa] >gi|307767363|gb|EFO26597.1| major facilitator superfamily transporter [Loa loa]	--	--	--	--	sp|Q8R0M8|MOT5_MOUSE	53.9	1e-06	Monocarboxylate transporter 5 OS=Mus musculus GN=Slc16a4 PE=2 SV=1	AF0367	77.0	9e-14	COG0477	Permeases of the major facilitator superfamily	K08187	2e-08	61.6	aag:AaeL_AAEL003524	MFS transporter, MCP family, solute carrier family 16 (monocarboxylic acid transporters), member 10	-	-	-
CL1230.Contig4_YK	1610	0	0.0000	gi|312068987|ref|XP_003137471.1|	500.7	9e-140	major facilitator superfamily transporter [Loa loa] >gi|307767363|gb|EFO26597.1| major facilitator superfamily transporter [Loa loa]	--	--	--	--	sp|Q8R0M8|MOT5_MOUSE	53.5	1e-06	Monocarboxylate transporter 5 OS=Mus musculus GN=Slc16a4 PE=2 SV=1	AF0367	72.4	2e-12	COG0477	Permeases of the major facilitator superfamily	K08187	2e-08	61.6	aag:AaeL_AAEL003524	MFS transporter, MCP family, solute carrier family 16 (monocarboxylic acid transporters), member 10	-	-	-
CL1231.Contig1_YK	342	190	19.4990	--	--	--	--	--	--	--	--	--	--	--	--	--	--	--	--	--	--	--	--	--	--	-	-	-
CL1231.Contig2_YK	281	9	1.1241	--	--	--	--	--	--	--	--	--	--	--	--	--	--	--	--	--	--	--	--	--	--	-	-	-
CL1232.Contig1_YK	2489	228	3.2151	gi|308495754|ref|XP_003110065.1|	497.3	1e-138	CRE-NHR-119 protein [Caenorhabditis remanei] >gi|308244902|gb|EFO88854.1| CRE-NHR-119 protein [Caenorhabditis remanei]	--	--	--	--	sp|Q18192|NHR31_CAEEL	343	1e-93	Nuclear hormone receptor family member nhr-31 OS=Caenorhabditis elegans GN=nhr-31 PE=2 SV=2	--	--	--	--	--	K08704	1e-40	169	cbr:CBG03844	hepatocyte nuclear factor 4	GO:0009886//post-embryonic morphogenesis;GO:0006970//response to osmotic stress;GO:0009792//embryo development ending in birth or egg hatching	GO:0005488//binding	-
CL1232.Contig2_YK	2173	28	0.4523	gi|308495754|ref|XP_003110065.1|	496.1	3e-138	CRE-NHR-119 protein [Caenorhabditis remanei] >gi|308244902|gb|EFO88854.1| CRE-NHR-119 protein [Caenorhabditis remanei]	--	--	--	--	sp|Q18192|NHR31_CAEEL	341	3e-93	Nuclear hormone receptor family member nhr-31 OS=Caenorhabditis elegans GN=nhr-31 PE=2 SV=2	--	--	--	--	--	K08704	8e-41	169	cbr:CBG03844	hepatocyte nuclear factor 4	GO:0009886//post-embryonic morphogenesis;GO:0006970//response to osmotic stress;GO:0009792//embryo development ending in birth or egg hatching	GO:0005488//binding	-
CL1233.Contig1_YK	490	19	1.3609	gi|170583998|ref|XP_001896816.1|	61.2	1e-08	S-adenosylmethionine decarboxylase proenzyme [Brugia malayi]	--	--	--	--	sp|Q27883|DCAM_ONCVO	60.5	2e-09	S-adenosylmethionine decarboxylase proenzyme OS=Onchocerca volvulus GN=smd-1 PE=1 SV=1	--	--	--	--	--	K01611	3e-09	61.2	bmy:Bm1_26830	S-adenosylmethionine decarboxylase [EC:4.1.1.50]	GO:0016358//dendrite development;GO:0008295//spermidine biosynthetic process;GO:0006597//spermine biosynthetic process;GO:0007413//axonal fasciculation;GO:0040011//locomotion	GO:0004014//adenosylmethionine decarboxylase activity	-
CL1233.Contig2_YK	530	365	24.1714	gi|308504870|ref|XP_003114618.1|	109.8	6e-23	CRE-SMD-1 protein [Caenorhabditis remanei] >gi|308258800|gb|EFP02753.1| CRE-SMD-1 protein [Caenorhabditis remanei]	--	--	--	--	sp|Q27883|DCAM_ONCVO	109	4e-24	S-adenosylmethionine decarboxylase proenzyme OS=Onchocerca volvulus GN=smd-1 PE=1 SV=1	--	--	--	--	--	K01611	2e-23	108	bmy:Bm1_26830	S-adenosylmethionine decarboxylase [EC:4.1.1.50]	GO:0016358//dendrite development;GO:0008295//spermidine biosynthetic process;GO:0006597//spermine biosynthetic process;GO:0007413//axonal fasciculation;GO:0040011//locomotion	GO:0004014//adenosylmethionine decarboxylase activity	-
CL1234.Contig1_YK	243	20	2.8887	--	--	--	--	--	--	--	--	--	--	--	--	--	--	--	--	--	--	--	--	--	--	-	-	-
CL1234.Contig2_YK	190	11	2.0320	--	--	--	--	--	--	--	--	--	--	--	--	--	--	--	--	--	--	--	--	--	--	-	-	-
CL1234.Contig3_YK	233	23	3.4646	--	--	--	--	--	--	--	--	--	--	--	--	--	--	--	--	--	--	--	--	--	--	-	-	-
CL1234.Contig4_YK	1225	2835	81.2271	gi|405973240|gb|EKC37964.1|	120.2	2e-25	Beta-1,3-galactosyltransferase 2 [Crassostrea gigas]	--	--	--	--	sp|Q9Y2C3|B3GT5_HUMAN	110	8e-24	Beta-1,3-galactosyltransferase 5 OS=Homo sapiens GN=B3GALT5 PE=1 SV=1	--	--	--	--	--	K07819	5e-26	119	bfo:BRAFLDRAFT_139225	beta-1,3-galactosyltransferase 1 [EC:2.4.1.-]	-	GO:0008378//galactosyltransferase activity	GO:0005794//Golgi apparatus
CL1235.Contig1_YK	937	2	0.0749	gi|170579625|ref|XP_001894913.1|	172.9	1e-41	Nuclear hormone receptor family member nhr-19 [Brugia malayi]	--	--	--	--	sp|Q09528|NHR19_CAEEL	164	3e-40	Nuclear hormone receptor family member nhr-19 OS=Caenorhabditis elegans GN=nhr-19 PE=1 SV=2	--	--	--	--	--	K08704	3e-42	172	bmy:Bm1_17280	hepatocyte nuclear factor 4	-	GO:0005488//binding	-
CL1235.Contig2_YK	1380	69	1.7549	gi|312074761|ref|XP_003140115.1|	278.9	4e-73	hypothetical protein LOAG_04530 [Loa loa] >gi|307764723|gb|EFO23957.1| hypothetical protein LOAG_04530 [Loa loa]	--	--	--	--	sp|Q09528|NHR19_CAEEL	260	6e-69	Nuclear hormone receptor family member nhr-19 OS=Caenorhabditis elegans GN=nhr-19 PE=1 SV=2	--	--	--	--	--	K08704	1e-73	277	bmy:Bm1_17280	hepatocyte nuclear factor 4	-	GO:0005515//protein binding	-
CL1236.Contig1_YK	1761	16	0.3189	gi|312074728|ref|XP_003140100.1|	471.1	8e-131	ceramide glucosyltransferase [Loa loa] >gi|307764739|gb|EFO23973.1| ceramide glucosyltransferase [Loa loa]	--	--	--	--	sp|Q21054|CGT3_CAEEL	396	7e-110	Ceramide glucosyltransferase 3 OS=Caenorhabditis elegans GN=cgt-3 PE=1 SV=2	AGc3323	117	8e-26	COG1215	Glycosyltransferases, probably involved in cell wall biogenesis	K00720	3e-125	449	bmy:Bm1_44040	ceramide glucosyltransferase [EC:2.4.1.80]	-	GO:0016757//transferase activity, transferring glycosyl groups	GO:0005886//plasma membrane
CL1236.Contig2_YK	1733	24	0.4861	gi|312074728|ref|XP_003140100.1|	471.1	8e-131	ceramide glucosyltransferase [Loa loa] >gi|307764739|gb|EFO23973.1| ceramide glucosyltransferase [Loa loa]	--	--	--	--	sp|Q21054|CGT3_CAEEL	396	7e-110	Ceramide glucosyltransferase 3 OS=Caenorhabditis elegans GN=cgt-3 PE=1 SV=2	AGc3323	117	8e-26	COG1215	Glycosyltransferases, probably involved in cell wall biogenesis	K00720	3e-125	449	bmy:Bm1_44040	ceramide glucosyltransferase [EC:2.4.1.80]	-	GO:0016757//transferase activity, transferring glycosyl groups	GO:0005886//plasma membrane
CL1236.Contig3_YK	1698	26	0.5374	gi|312074728|ref|XP_003140100.1|	471.1	8e-131	ceramide glucosyltransferase [Loa loa] >gi|307764739|gb|EFO23973.1| ceramide glucosyltransferase [Loa loa]	--	--	--	--	sp|Q21054|CGT3_CAEEL	396	7e-110	Ceramide glucosyltransferase 3 OS=Caenorhabditis elegans GN=cgt-3 PE=1 SV=2	AGc3323	117	8e-26	COG1215	Glycosyltransferases, probably involved in cell wall biogenesis	K00720	3e-125	449	bmy:Bm1_44040	ceramide glucosyltransferase [EC:2.4.1.80]	-	GO:0016757//transferase activity, transferring glycosyl groups	GO:0005886//plasma membrane
CL1236.Contig4_YK	1670	40	0.8407	gi|312074728|ref|XP_003140100.1|	471.1	8e-131	ceramide glucosyltransferase [Loa loa] >gi|307764739|gb|EFO23973.1| ceramide glucosyltransferase [Loa loa]	--	--	--	--	sp|Q21054|CGT3_CAEEL	396	7e-110	Ceramide glucosyltransferase 3 OS=Caenorhabditis elegans GN=cgt-3 PE=1 SV=2	AGc3323	117	8e-26	COG1215	Glycosyltransferases, probably involved in cell wall biogenesis	K00720	3e-125	449	bmy:Bm1_44040	ceramide glucosyltransferase [EC:2.4.1.80]	-	GO:0016757//transferase activity, transferring glycosyl groups	GO:0005886//plasma membrane
CL1237.Contig1_YK	1167	1258	37.8350	--	--	--	--	--	--	--	--	--	--	--	--	--	--	--	--	--	--	--	--	--	--	-	-	-
CL1238.Contig1_YK	765	187	8.5795	--	--	--	--	--	--	--	--	--	--	--	--	--	--	--	--	--	--	--	--	--	--	-	-	-
CL1238.Contig2_YK	157	10	2.2356	--	--	--	--	--	--	--	--	--	--	--	--	--	--	--	--	--	--	--	--	--	--	-	-	-
CL1239.Contig1_YK	728	12	0.5785	gi|392889010|ref|NP_001040737.2|	104.4	5e-21	Protein C08G5.7, isoform a [Caenorhabditis elegans] >gi|358246506|emb|CCD63747.2| Protein C08G5.7, isoform a [Caenorhabditis elegans]	--	--	--	--	--	--	--	--	--	--	--	--	--	--	--	--	--	--	-	-	-
CL1239.Contig2_YK	1204	755	22.0092	gi|392889010|ref|NP_001040737.2|	120.9	1e-25	Protein C08G5.7, isoform a [Caenorhabditis elegans] >gi|358246506|emb|CCD63747.2| Protein C08G5.7, isoform a [Caenorhabditis elegans]	--	--	--	--	--	--	--	--	--	--	--	--	--	--	--	--	--	--	-	-	-
CL124.Contig1_YK	2450	130	1.8624	gi|123976893|ref|XP_001330650.1|	57.4	4e-06	viral A-type inclusion protein [Trichomonas vaginalis G3]	--	--	--	--	sp|O76329|ACTNB_DICDI	111	9e-24	Interaptin OS=Dictyostelium discoideum GN=abpD PE=1 SV=1	aq_1006	90.9	9e-18	COG0419	ATPase involved in DNA repair	K10421	5e-23	110	dgr:Dgri_GH11701	CAP-Gly domain-containing linker protein 1	-	-	-
CL124.Contig2_YK	2862	156	1.9131	gi|123438677|ref|XP_001310118.1|	56.6	8e-06	viral A-type inclusion protein [Trichomonas vaginalis G3]	--	--	--	--	sp|P12844|MYO3_CAEEL	69.3	2e-21	Myosin-3 OS=Caenorhabditis elegans GN=myo-3 PE=2 SV=1	aq_1006	77.0	2e-13	COG0419	ATPase involved in DNA repair	K10352	3e-23	78.2	api:100163013	myosin heavy chain	-	-	-
CL124.Contig3_YK	2783	292	3.6826	gi|123472754|ref|XP_001319569.1|	73.2	9e-11	viral A-type inclusion protein [Trichomonas vaginalis G3]	--	--	--	--	sp|P54697|MYOJ_DICDI	122	6e-27	Myosin-J heavy chain OS=Dictyostelium discoideum GN=myoJ PE=4 SV=2	aq_629	100	2e-20	COG1196	Chromosome segregation ATPases	K10352	3e-27	124	cin:100176948	myosin heavy chain	-	-	-
CL1240.Contig1_YK	889	2	0.0790	gi|402592963|gb|EJW86890.1|	182.2	2e-44	hypothetical protein WUBG_02202 [Wuchereria bancrofti]	--	--	--	--	sp|P34433|YL53_CAEEL	142	1e-33	Uncharacterized protein F44E2.3 OS=Caenorhabditis elegans GN=F44E2.3 PE=4 SV=1	--	--	--	--	--	K13173	7e-44	177	bmy:Bm1_02260	arginine and glutamate-rich protein 1	-	-	-
CL1240.Contig2_YK	1199	0	0.0000	gi|402592963|gb|EJW86890.1|	137.1	1e-30	hypothetical protein WUBG_02202 [Wuchereria bancrofti]	--	--	--	--	sp|P34433|YL53_CAEEL	103	8e-22	Uncharacterized protein F44E2.3 OS=Caenorhabditis elegans GN=F44E2.3 PE=4 SV=1	--	--	--	--	--	K13173	3e-30	133	bmy:Bm1_02260	arginine and glutamate-rich protein 1	-	-	-
CL1240.Contig3_YK	1189	6	0.1771	gi|402592963|gb|EJW86890.1|	137.1	1e-30	hypothetical protein WUBG_02202 [Wuchereria bancrofti]	--	--	--	--	sp|P34433|YL53_CAEEL	103	7e-22	Uncharacterized protein F44E2.3 OS=Caenorhabditis elegans GN=F44E2.3 PE=4 SV=1	--	--	--	--	--	K13173	3e-30	133	bmy:Bm1_02260	arginine and glutamate-rich protein 1	-	-	-
CL1240.Contig4_YK	1287	0	0.0000	gi|402592963|gb|EJW86890.1|	138.3	8e-31	hypothetical protein WUBG_02202 [Wuchereria bancrofti]	--	--	--	--	sp|P34433|YL53_CAEEL	105	3e-22	Uncharacterized protein F44E2.3 OS=Caenorhabditis elegans GN=F44E2.3 PE=4 SV=1	PAB2181	50.4	6e-06	COG1318	Predicted transcriptional regulators	K13173	2e-30	134	bmy:Bm1_02260	arginine and glutamate-rich protein 1	-	-	-
CL1240.Contig5_YK	879	0	0.0000	gi|402592963|gb|EJW86890.1|	182.2	2e-44	hypothetical protein WUBG_02202 [Wuchereria bancrofti]	--	--	--	--	sp|P34433|YL53_CAEEL	142	1e-33	Uncharacterized protein F44E2.3 OS=Caenorhabditis elegans GN=F44E2.3 PE=4 SV=1	--	--	--	--	--	K13173	7e-44	177	bmy:Bm1_02260	arginine and glutamate-rich protein 1	-	-	-
CL1240.Contig6_YK	1277	1	0.0275	gi|402592963|gb|EJW86890.1|	138.3	8e-31	hypothetical protein WUBG_02202 [Wuchereria bancrofti]	--	--	--	--	sp|P34433|YL53_CAEEL	105	3e-22	Uncharacterized protein F44E2.3 OS=Caenorhabditis elegans GN=F44E2.3 PE=4 SV=1	PAB2181	50.4	6e-06	COG1318	Predicted transcriptional regulators	K13173	2e-30	134	bmy:Bm1_02260	arginine and glutamate-rich protein 1	-	-	-
CL1241.Contig1_YK	1467	340	8.1345	gi|308463529|ref|XP_003094038.1|	101.7	1e-19	hypothetical protein CRE_16387 [Caenorhabditis remanei] >gi|308248701|gb|EFO92653.1| hypothetical protein CRE_16387 [Caenorhabditis remanei]	--	--	--	--	--	--	--	--	--	--	--	--	--	--	--	--	--	--	-	-	-
CL1241.Contig2_YK	184	9	1.7168	--	--	--	--	--	--	--	--	--	--	--	--	--	--	--	--	--	--	--	--	--	--	-	-	-
CL1242.Contig1_YK	1392	11	0.2774	gi|392920755|ref|NP_001256324.1|	128.6	1e-70	Protein T11F9.1, isoform b [Caenorhabditis elegans] >gi|379657279|emb|CCG28069.1| Protein T11F9.1, isoform b [Caenorhabditis elegans]	--	--	--	--	sp|P30551|CCKAR_RAT	52.4	2e-06	Cholecystokinin receptor type A OS=Rattus norvegicus GN=Cckar PE=1 SV=1	--	--	--	--	--	K04194	3e-06	53.9	mgp:100539861	cholecystokinin A receptor	-	-	-
CL1242.Contig2_YK	1348	29	0.7551	gi|308478840|ref|XP_003101630.1|	287.7	9e-76	hypothetical protein CRE_11200 [Caenorhabditis remanei] >gi|308262841|gb|EFP06794.1| hypothetical protein CRE_11200 [Caenorhabditis remanei]	--	--	--	--	sp|P30551|CCKAR_RAT	52.4	2e-06	Cholecystokinin receptor type A OS=Rattus norvegicus GN=Cckar PE=1 SV=1	--	--	--	--	--	K04194	2e-06	54.7	mgp:100539861	cholecystokinin A receptor	-	-	-
CL1243.Contig1_YK	1378	5	0.1274	--	--	--	--	--	--	--	--	--	--	--	--	--	--	--	--	--	--	--	--	--	--	-	-	-
CL1243.Contig2_YK	1423	35	0.8633	--	--	--	--	--	--	--	--	--	--	--	--	--	--	--	--	--	--	--	--	--	--	-	-	-
CL1244.Contig1_YK	766	6	0.2749	gi|25152544|ref|NP_741076.1|	101.7	3e-20	Protein PAT-12, isoform j [Caenorhabditis elegans] >gi|351050767|emb|CCD65376.1| Protein PAT-12, isoform j [Caenorhabditis elegans]	--	--	--	--	--	--	--	--	--	--	--	--	--	--	--	--	--	--	GO:0009792//embryo development ending in birth or egg hatching;GO:0002119//nematode larval development;GO:0048598//embryonic morphogenesis;GO:0031581//hemidesmosome assembly;GO:0018996//molting cycle, collagen and cuticulin-based cuticle;GO:0040010//positive regulation of growth rate	GO:0005515//protein binding	GO:0030056//hemidesmosome
CL1244.Contig2_YK	1573	310	6.9170	gi|1912082|gb|AAB50925.1|	302.0	5e-80	B20 [Onchocerca volvulus]	--	--	--	--	--	--	--	--	--	--	--	--	--	K09566	9e-07	55.8	mdo:100017479	peptidyl-prolyl isomerase G (cyclophilin G) [EC:5.2.1.8]	GO:0009792//embryo development ending in birth or egg hatching;GO:0002119//nematode larval development;GO:0048598//embryonic morphogenesis;GO:0031581//hemidesmosome assembly;GO:0018996//molting cycle, collagen and cuticulin-based cuticle;GO:0040010//positive regulation of growth rate	GO:0005515//protein binding	GO:0030056//hemidesmosome
CL1244.Contig3_YK	1525	1273	29.2983	gi|17555134|ref|NP_497246.1|	263.1	2e-68	Protein PAT-12, isoform c [Caenorhabditis elegans] >gi|351050760|emb|CCD65369.1| Protein PAT-12, isoform c [Caenorhabditis elegans]	--	--	--	--	sp|Q3TLH4|PRC2C_MOUSE	52.8	2e-06	Protein PRRC2C OS=Mus musculus GN=Prrc2c PE=1 SV=3	--	--	--	--	--	K13170	1e-08	62.0	dme:Dmel_CG31211	splicing factor, arginine/serine-rich 18	GO:0009792//embryo development ending in birth or egg hatching;GO:0002119//nematode larval development;GO:0048598//embryonic morphogenesis;GO:0031581//hemidesmosome assembly;GO:0018996//molting cycle, collagen and cuticulin-based cuticle;GO:0040010//positive regulation of growth rate	GO:0005515//protein binding	GO:0030056//hemidesmosome
CL1244.Contig4_YK	1390	196	4.9491	gi|172050804|gb|ACB70203.1|	266.9	1e-69	B20 protein [Onchocerca ochengi]	--	--	--	--	--	--	--	--	--	--	--	--	--	K13170	5e-07	56.6	dme:Dmel_CG31211	splicing factor, arginine/serine-rich 18	GO:0009792//embryo development ending in birth or egg hatching;GO:0002119//nematode larval development;GO:0048598//embryonic morphogenesis;GO:0031581//hemidesmosome assembly;GO:0018996//molting cycle, collagen and cuticulin-based cuticle;GO:0040010//positive regulation of growth rate	GO:0005515//protein binding	GO:0030056//hemidesmosome
CL1245.Contig1_YK	2885	121	1.4721	--	--	--	--	--	--	--	--	--	--	--	--	--	--	--	--	--	--	--	--	--	--	-	-	-
CL1245.Contig2_YK	2927	431	5.1682	--	--	--	--	--	--	--	--	--	--	--	--	--	--	--	--	--	--	--	--	--	--	-	-	-
CL1246.Contig1_YK	820	6	0.2568	--	--	--	--	--	--	--	--	--	--	--	--	--	--	--	--	--	--	--	--	--	--	-	-	-
CL1246.Contig2_YK	771	4	0.1821	--	--	--	--	--	--	--	--	--	--	--	--	--	--	--	--	--	--	--	--	--	--	-	-	-
CL1246.Contig3_YK	695	1	0.0505	--	--	--	--	--	--	--	--	--	--	--	--	--	--	--	--	--	--	--	--	--	--	-	-	-
CL1246.Contig4_YK	744	8	0.3774	--	--	--	--	--	--	--	--	--	--	--	--	--	--	--	--	--	--	--	--	--	--	-	-	-
CL1247.Contig1_YK	1014	143	4.9497	gi|341890448|gb|EGT46383.1|	68.6	1e-72	hypothetical protein CAEBREN_21516 [Caenorhabditis brenneri]	--	--	--	--	sp|Q09322|YR53_CAEEL	209	3e-65	Uncharacterized protein F42A8.3 OS=Caenorhabditis elegans GN=F42A8.3 PE=1 SV=2	--	--	--	--	--	K00416	3e-15	83.2	bmy:Bm1_14750	ubiquinol-cytochrome c reductase subunit 6	-	-	-
CL1247.Contig2_YK	971	569	20.5673	gi|341890448|gb|EGT46383.1|	292.7	1e-77	hypothetical protein CAEBREN_21516 [Caenorhabditis brenneri]	--	--	--	--	sp|Q09322|YR53_CAEEL	263	3e-70	Uncharacterized protein F42A8.3 OS=Caenorhabditis elegans GN=F42A8.3 PE=1 SV=2	--	--	--	--	--	K00416	3e-15	83.2	bmy:Bm1_14750	ubiquinol-cytochrome c reductase subunit 6	-	-	-
CL1248.Contig1_YK	1044	8	0.2690	gi|341879039|gb|EGT34974.1|	47.0	2e-31	hypothetical protein CAEBREN_21094 [Caenorhabditis brenneri]	--	--	--	--	sp|P52887|ALG8_CAEEL	109	9e-24	Probable dolichyl pyrophosphate Glc1Man9GlcNAc2 alpha-1,3-glucosyltransferase OS=Caenorhabditis elegans GN=C08H9.3 PE=3 SV=3	TM1865	70.9	4e-12	COG1515	Deoxyinosine 3'endonuclease (endonuclease V)	K03849	1e-23	110	cbr:CBG00995	alpha-1,3-glucosyltransferase [EC:2.4.1.265]	-	-	-
CL1248.Contig2_YK	1082	58	1.8814	gi|341879039|gb|EGT34974.1|	144.4	9e-33	hypothetical protein CAEBREN_21094 [Caenorhabditis brenneri]	--	--	--	--	sp|P52887|ALG8_CAEEL	130	4e-30	Probable dolichyl pyrophosphate Glc1Man9GlcNAc2 alpha-1,3-glucosyltransferase OS=Caenorhabditis elegans GN=C08H9.3 PE=3 SV=3	TM1865	78.6	2e-14	COG1515	Deoxyinosine 3'endonuclease (endonuclease V)	K03849	8e-30	131	cbr:CBG00995	alpha-1,3-glucosyltransferase [EC:2.4.1.265]	-	GO:0004518//nuclease activity	-
CL1249.Contig1_YK	1336	1118	29.3711	gi|449674513|ref|XP_002166362.2|	94.7	1e-17	PREDICTED: COP9 signalosome complex subunit 3-like [Hydra magnipapillata]	--	--	--	--	sp|Q8SYG2|CSN3_DROME	78.6	3e-14	COP9 signalosome complex subunit 3 OS=Drosophila melanogaster GN=CSN3 PE=2 SV=2	--	--	--	--	--	K12177	2e-18	94.4	aag:AaeL_AAEL002271	COP9 signalosome complex subunit 3	-	-	-
CL1249.Contig2_YK	1300	2033	54.8881	gi|312073979|ref|XP_003139764.1|	48.9	2e-17	hypothetical protein LOAG_04179 [Loa loa] >gi|307765078|gb|EFO24312.1| hypothetical protein LOAG_04179 [Loa loa]	--	--	--	--	sp|A6H7B5|CSN3_BOVIN	49.3	4e-12	COP9 signalosome complex subunit 3 OS=Bos taurus GN=COPS3 PE=2 SV=1	--	--	--	--	--	K12177	1e-12	51.2	tad:TRIADDRAFT_55861	COP9 signalosome complex subunit 3	-	-	-
CL125.Contig1_YK	203	8	1.3832	--	--	--	--	--	--	--	--	--	--	--	--	--	--	--	--	--	--	--	--	--	--	-	-	-
CL125.Contig2_YK	153	9	2.0646	--	--	--	--	--	--	--	--	--	--	--	--	--	--	--	--	--	--	--	--	--	--	-	-	-
CL1250.Contig1_YK	2948	94	1.1191	gi|393907150|gb|EJD74531.1|	747.3	0.0	Rapgap1 [Loa loa]	gi|242011963|ref|XM_002426668.1|	73.8	4e-09	Pediculus humanus corporis Rap1 GTPase-activating protein, putative, mRNA	sp|P47736|RPGP1_HUMAN	448	3e-125	Rap1 GTPase-activating protein 1 OS=Homo sapiens GN=RAP1GAP PE=1 SV=2	--	--	--	--	--	K08013	8e-61	236	ptr:100613223	signal-induced proliferation-associated gene 1	GO:0002121//inter-male aggressive behavior;GO:0032861//activation of Rap GTPase activity	GO:0046582//Rap GTPase activator activity;GO:0005515//protein binding	-
CL1250.Contig2_YK	2850	24	0.2956	gi|393907150|gb|EJD74531.1|	747.3	0.0	Rapgap1 [Loa loa]	gi|242011963|ref|XM_002426668.1|	73.8	4e-09	Pediculus humanus corporis Rap1 GTPase-activating protein, putative, mRNA	sp|P47736|RPGP1_HUMAN	448	3e-125	Rap1 GTPase-activating protein 1 OS=Homo sapiens GN=RAP1GAP PE=1 SV=2	--	--	--	--	--	K08013	8e-61	236	ptr:100613223	signal-induced proliferation-associated gene 1	GO:0002121//inter-male aggressive behavior;GO:0032861//activation of Rap GTPase activity	GO:0046582//Rap GTPase activator activity;GO:0005515//protein binding	-
CL1250.Contig3_YK	2886	64	0.7783	gi|393907150|gb|EJD74531.1|	747.3	0.0	Rapgap1 [Loa loa]	gi|242011963|ref|XM_002426668.1|	73.8	4e-09	Pediculus humanus corporis Rap1 GTPase-activating protein, putative, mRNA	sp|P47736|RPGP1_HUMAN	448	3e-125	Rap1 GTPase-activating protein 1 OS=Homo sapiens GN=RAP1GAP PE=1 SV=2	--	--	--	--	--	K08013	8e-61	236	ptr:100613223	signal-induced proliferation-associated gene 1	GO:0002121//inter-male aggressive behavior;GO:0032861//activation of Rap GTPase activity	GO:0046582//Rap GTPase activator activity;GO:0005515//protein binding	-
CL1251.Contig1_YK	3151	164	1.8268	gi|341891169|gb|EGT47104.1|	335.1	1e-89	hypothetical protein CAEBREN_32451 [Caenorhabditis brenneri]	--	--	--	--	sp|Q68Y62|CPT1A_HORSE	221	6e-57	Carnitine O-palmitoyltransferase 1, liver isoform OS=Equus caballus GN=CPT1A PE=2 SV=1	--	--	--	--	--	K08765	1e-60	235	acs:100554332	carnitine O-palmitoyltransferase 1 [EC:2.3.1.21]	-	-	-
CL1251.Contig2_YK	470	0	0.0000	gi|405973841|gb|EKC38531.1|	42.0	5e-15	hypothetical protein CGI_10017088 [Crassostrea gigas]	--	--	--	--	--	--	--	--	--	--	--	--	--	--	--	--	--	--	-	-	-
CL1251.Contig3_YK	336	2	0.2089	gi|405973841|gb|EKC38531.1|	90.9	2e-17	hypothetical protein CGI_10017088 [Crassostrea gigas]	--	--	--	--	--	--	--	--	--	--	--	--	--	--	--	--	--	--	-	-	-
CL1251.Contig4_YK	3017	240	2.7920	gi|341891169|gb|EGT47104.1|	335.1	1e-89	hypothetical protein CAEBREN_32451 [Caenorhabditis brenneri]	--	--	--	--	sp|Q68Y62|CPT1A_HORSE	221	6e-57	Carnitine O-palmitoyltransferase 1, liver isoform OS=Equus caballus GN=CPT1A PE=2 SV=1	--	--	--	--	--	K08765	1e-60	235	acs:100554332	carnitine O-palmitoyltransferase 1 [EC:2.3.1.21]	-	-	-
CL1251.Contig5_YK	2972	166	1.9604	gi|341891169|gb|EGT47104.1|	316.2	6e-84	hypothetical protein CAEBREN_32451 [Caenorhabditis brenneri]	--	--	--	--	sp|Q68Y62|CPT1A_HORSE	207	1e-52	Carnitine O-palmitoyltransferase 1, liver isoform OS=Equus caballus GN=CPT1A PE=2 SV=1	--	--	--	--	--	K08765	1e-57	225	acs:100554332	carnitine O-palmitoyltransferase 1 [EC:2.3.1.21]	-	-	-
CL1251.Contig6_YK	3106	168	1.8984	gi|341891169|gb|EGT47104.1|	316.2	6e-84	hypothetical protein CAEBREN_32451 [Caenorhabditis brenneri]	--	--	--	--	sp|Q68Y62|CPT1A_HORSE	207	2e-52	Carnitine O-palmitoyltransferase 1, liver isoform OS=Equus caballus GN=CPT1A PE=2 SV=1	--	--	--	--	--	K08765	1e-57	225	acs:100554332	carnitine O-palmitoyltransferase 1 [EC:2.3.1.21]	-	-	-
CL1252.Contig1_YK	1628	185	3.9884	gi|170578038|ref|XP_001894239.1|	558.9	2e-157	Peptidase M16 inactive domain containing protein [Brugia malayi] >gi|158599254|gb|EDP36925.1| Peptidase M16 inactive domain containing protein [Brugia malayi]	gi|459424689|gb|GAGF01017583.1|	65.9	6e-07	TSA: Chrysopa pallens Unigene14668_dacaoling transcribed RNA sequence	sp|Q9DC61|MPPA_MOUSE	419	7e-117	Mitochondrial-processing peptidase subunit alpha OS=Mus musculus GN=Pmpca PE=1 SV=1	YHR024c	263	9e-70	COG0612	Predicted Zn-dependent peptidases	K01412	3e-158	558	bmy:Bm1_13875	mitochondrial processing peptidase [EC:3.4.24.64]	GO:0006508//proteolysis	GO:0046872//metal ion binding;GO:0004222//metalloendopeptidase activity	-
CL1252.Contig2_YK	2538	7	0.0968	gi|170578038|ref|XP_001894239.1|	515.8	4e-144	Peptidase M16 inactive domain containing protein [Brugia malayi] >gi|158599254|gb|EDP36925.1| Peptidase M16 inactive domain containing protein [Brugia malayi]	gi|170578037|ref|XM_001894204.1|	63.9	4e-06	Brugia malayi Peptidase M16 inactive domain containing protein partial mRNA	sp|Q9DC61|MPPA_MOUSE	383	1e-105	Mitochondrial-processing peptidase subunit alpha OS=Mus musculus GN=Pmpca PE=1 SV=1	YHR024c	251	4e-66	COG0612	Predicted Zn-dependent peptidases	K01412	6e-145	515	bmy:Bm1_13875	mitochondrial processing peptidase [EC:3.4.24.64]	GO:0006508//proteolysis	GO:0046872//metal ion binding;GO:0004222//metalloendopeptidase activity	-
CL1252.Contig3_YK	2540	6	0.0829	gi|170578038|ref|XP_001894239.1|	516.2	3e-144	Peptidase M16 inactive domain containing protein [Brugia malayi] >gi|158599254|gb|EDP36925.1| Peptidase M16 inactive domain containing protein [Brugia malayi]	gi|170578037|ref|XM_001894204.1|	63.9	4e-06	Brugia malayi Peptidase M16 inactive domain containing protein partial mRNA	sp|Q9DC61|MPPA_MOUSE	383	1e-105	Mitochondrial-processing peptidase subunit alpha OS=Mus musculus GN=Pmpca PE=1 SV=1	YHR024c	251	4e-66	COG0612	Predicted Zn-dependent peptidases	K01412	4e-145	516	bmy:Bm1_13875	mitochondrial processing peptidase [EC:3.4.24.64]	GO:0006508//proteolysis	GO:0046872//metal ion binding;GO:0004222//metalloendopeptidase activity	-
CL1252.Contig4_YK	2582	6	0.0816	gi|170578038|ref|XP_001894239.1|	516.2	3e-144	Peptidase M16 inactive domain containing protein [Brugia malayi] >gi|158599254|gb|EDP36925.1| Peptidase M16 inactive domain containing protein [Brugia malayi]	gi|170578037|ref|XM_001894204.1|	63.9	4e-06	Brugia malayi Peptidase M16 inactive domain containing protein partial mRNA	sp|Q9DC61|MPPA_MOUSE	383	1e-105	Mitochondrial-processing peptidase subunit alpha OS=Mus musculus GN=Pmpca PE=1 SV=1	YHR024c	251	4e-66	COG0612	Predicted Zn-dependent peptidases	K01412	4e-145	516	bmy:Bm1_13875	mitochondrial processing peptidase [EC:3.4.24.64]	GO:0006508//proteolysis	GO:0046872//metal ion binding;GO:0004222//metalloendopeptidase activity	-
CL1252.Contig5_YK	2496	1	0.0141	gi|170578038|ref|XP_001894239.1|	515.8	4e-144	Peptidase M16 inactive domain containing protein [Brugia malayi] >gi|158599254|gb|EDP36925.1| Peptidase M16 inactive domain containing protein [Brugia malayi]	gi|170578037|ref|XM_001894204.1|	63.9	4e-06	Brugia malayi Peptidase M16 inactive domain containing protein partial mRNA	sp|Q9DC61|MPPA_MOUSE	383	1e-105	Mitochondrial-processing peptidase subunit alpha OS=Mus musculus GN=Pmpca PE=1 SV=1	YHR024c	251	4e-66	COG0612	Predicted Zn-dependent peptidases	K01412	6e-145	515	bmy:Bm1_13875	mitochondrial processing peptidase [EC:3.4.24.64]	GO:0006508//proteolysis	GO:0046872//metal ion binding;GO:0004222//metalloendopeptidase activity	-
CL1253.Contig1_YK	767	176	8.0538	--	--	--	--	--	--	--	--	--	--	--	--	--	--	--	--	--	--	--	--	--	--	-	-	-
CL1253.Contig2_YK	722	1033	50.2166	--	--	--	--	--	--	--	--	--	--	--	--	--	--	--	--	--	--	--	--	--	--	-	-	-
CL1254.Contig1_YK	2051	60	1.0268	gi|226343410|gb|ACO48333.1|	537.7	9e-151	acetylcholine receptor monepantel-1 [Haemonchus contortus]	--	--	--	--	sp|O76554|ACH4_CAEEL	418	3e-116	Acetylcholine receptor subunit alpha-type des-2 OS=Caenorhabditis elegans GN=des-2 PE=1 SV=1	--	--	--	--	--	K05312	3e-124	446	cel:F59B1.9	nicotinic acetylcholine receptor, invertebrate	GO:0009792//embryo development ending in birth or egg hatching;GO:0006810//transport	-	GO:0016020//membrane
CL1254.Contig2_YK	2042	3	0.0516	gi|226343404|gb|ACO48330.1|	529.6	2e-148	acetylcholine receptor monepantel-1 [Haemonchus contortus]	--	--	--	--	sp|O76554|ACH4_CAEEL	420	7e-117	Acetylcholine receptor subunit alpha-type des-2 OS=Caenorhabditis elegans GN=des-2 PE=1 SV=1	--	--	--	--	--	K05312	3e-124	446	cel:F59B1.9	nicotinic acetylcholine receptor, invertebrate	GO:0009792//embryo development ending in birth or egg hatching;GO:0006810//transport	-	GO:0016020//membrane
CL1254.Contig3_YK	2006	7	0.1225	gi|226343410|gb|ACO48333.1|	531.2	8e-149	acetylcholine receptor monepantel-1 [Haemonchus contortus]	--	--	--	--	sp|O76554|ACH4_CAEEL	423	8e-118	Acetylcholine receptor subunit alpha-type des-2 OS=Caenorhabditis elegans GN=des-2 PE=1 SV=1	--	--	--	--	--	K05312	1e-125	451	cel:F59B1.9	nicotinic acetylcholine receptor, invertebrate	GO:0009792//embryo development ending in birth or egg hatching;GO:0006810//transport	-	GO:0016020//membrane
CL1254.Contig4_YK	2087	43	0.7232	gi|226343404|gb|ACO48330.1|	534.6	7e-150	acetylcholine receptor monepantel-1 [Haemonchus contortus]	--	--	--	--	sp|O76554|ACH4_CAEEL	414	3e-115	Acetylcholine receptor subunit alpha-type des-2 OS=Caenorhabditis elegans GN=des-2 PE=1 SV=1	--	--	--	--	--	K05312	2e-116	420	cbr:CBG23195	nicotinic acetylcholine receptor, invertebrate	GO:0006810//transport	-	GO:0016020//membrane
CL1254.Contig5_YK	924	27	1.0256	gi|226343410|gb|ACO48333.1|	80.9	1e-13	acetylcholine receptor monepantel-1 [Haemonchus contortus]	--	--	--	--	sp|O76554|ACH4_CAEEL	51.2	3e-06	Acetylcholine receptor subunit alpha-type des-2 OS=Caenorhabditis elegans GN=des-2 PE=1 SV=1	--	--	--	--	--	K05312	3e-09	63.2	bmy:Bm1_44170	nicotinic acetylcholine receptor, invertebrate	GO:0044699;GO:0006810//transport	-	GO:0016020//membrane
CL1255.Contig1_YK	1395	2388	60.0820	gi|115532840|ref|NP_001040940.1|	433.7	1e-119	Protein PSR-1, isoform a [Caenorhabditis elegans] >gi|67461080|sp|Q9GYI4.2|JMJD6_CAEEL RecName: Full=Bifunctional arginine demethylase and lysyl-hydroxylase psr-1; AltName: Full=Phosphatidylserine receptor 1 >gi|373254326|emb|CCD70226.1| Protein PSR-1, isoform a [Caenorhabditis elegans]	--	--	--	--	sp|Q9GYI4|JMJD6_CAEEL	433	4e-121	Bifunctional arginine demethylase and lysyl-hydroxylase psr-1 OS=Caenorhabditis elegans GN=psr-1 PE=1 SV=2	--	--	--	--	--	K11323	1e-120	433	cel:F29B9.4	histone arginine demethylase JMJD6 [EC:1.14.11.-]	GO:0043652//engulfment of apoptotic cell;GO:0048024//regulation of mRNA splicing, via spliceosome;GO:0070079//histone H4-R3 demethylation;GO:0001568//blood vessel development;GO:0048513//organ development;GO:0018395//peptidyl-lysine hydroxylation to 5-hydroxy-L-lysine;GO:0030154//cell differentiation;GO:0002376//immune system process;GO:0070078//histone H3-R2 demethylation	GO:0001786//phosphatidylserine binding;GO:0033749//histone demethylase activity (H4-R3 specific);GO:0003727//single-stranded RNA binding;GO:0070815//peptidyl-lysine 5-dioxygenase activity;GO:0042802//identical protein binding;GO:0005506//iron ion binding;GO:0033746//histone demethylase activity (H3-R2 specific)	GO:0005654//nucleoplasm;GO:0005730//nucleolus
CL1255.Contig2_YK	1511	2502	58.1175	gi|260796811|ref|XP_002593398.1|	364.8	7e-99	hypothetical protein BRAFLDRAFT_119559 [Branchiostoma floridae] >gi|229278622|gb|EEN49409.1| hypothetical protein BRAFLDRAFT_119559 [Branchiostoma floridae]	--	--	--	--	sp|Q9GYI4|JMJD6_CAEEL	364	2e-100	Bifunctional arginine demethylase and lysyl-hydroxylase psr-1 OS=Caenorhabditis elegans GN=psr-1 PE=1 SV=2	--	--	--	--	--	K11323	9e-100	364	cel:F29B9.4	histone arginine demethylase JMJD6 [EC:1.14.11.-]	GO:0043652//engulfment of apoptotic cell;GO:0048024//regulation of mRNA splicing, via spliceosome;GO:0070079//histone H4-R3 demethylation;GO:0001568//blood vessel development;GO:0048513//organ development;GO:0018395//peptidyl-lysine hydroxylation to 5-hydroxy-L-lysine;GO:0030154//cell differentiation;GO:0070078//histone H3-R2 demethylation	GO:0001786//phosphatidylserine binding;GO:0033749//histone demethylase activity (H4-R3 specific);GO:0003727//single-stranded RNA binding;GO:0070815//peptidyl-lysine 5-dioxygenase activity;GO:0042802//identical protein binding;GO:0005506//iron ion binding;GO:0033746//histone demethylase activity (H3-R2 specific)	GO:0005654//nucleoplasm;GO:0005730//nucleolus
CL1256.Contig1_YK	409	82	7.0368	gi|268574308|ref|XP_002642131.1|	52.8	6e-06	Hypothetical protein CBG18078 [Caenorhabditis briggsae]	gi|111038167|gb|AC080157.26|	61.9	2e-06	Rattus norvegicus RP32-475K22 complete sequence	sp|Q55FI4|NOP58_DICDI	66.6	1e-11	Nucleolar protein 58 OS=Dictyostelium discoideum GN=nop58 PE=3 SV=1	aq_2032	56.6	1e-08	COG0532	Translation initiation factor 2 (IF-2; GTPase)	K08823	9e-11	65.5	tca:659421	CDC-like kinase [EC:2.7.12.1]	-	-	-
CL1256.Contig2_YK	543	8	0.5171	gi|189537849|ref|XP_001921988.1|	60.1	6e-08	PREDICTED: hypothetical protein LOC100150692, partial [Danio rerio]	--	--	--	--	--	--	--	--	--	--	--	--	--	K14822	9e-06	50.1	tgu:100219403	rRNA-processing protein CGR1	-	-	-
CL1256.Contig3_YK	602	61	3.5565	gi|189537849|ref|XP_001921988.1|	60.1	7e-08	PREDICTED: hypothetical protein LOC100150692, partial [Danio rerio]	--	--	--	--	--	--	--	--	--	--	--	--	--	--	--	--	--	--	-	-	-
CL1257.Contig1_YK	1125	345	10.7634	gi|393910052|gb|EJD75709.1|	295.8	2e-78	latent transforming growth factor beta binding protein 4 [Loa loa]	--	--	--	--	sp|Q7SXF6|CREL2_DANRE	229	8e-60	Cysteine-rich with EGF-like domain protein 2 OS=Danio rerio GN=creld2 PE=2 SV=2	--	--	--	--	--	K08023	1e-12	74.7	xla:398322	latent transforming growth factor beta binding protein	-	-	-
CL1257.Contig2_YK	1148	155	4.7389	gi|393910052|gb|EJD75709.1|	319.3	2e-85	latent transforming growth factor beta binding protein 4 [Loa loa]	--	--	--	--	sp|Q7SXF6|CREL2_DANRE	229	9e-60	Cysteine-rich with EGF-like domain protein 2 OS=Danio rerio GN=creld2 PE=2 SV=2	--	--	--	--	--	K08023	1e-12	74.7	xla:398322	latent transforming growth factor beta binding protein	-	-	-
CL1258.Contig1_YK	496	36	2.5474	--	--	--	--	--	--	--	--	--	--	--	--	--	--	--	--	--	--	--	--	--	--	-	-	-
CL1258.Contig2_YK	3267	1796	19.2948	gi|393911464|gb|EJD76317.1|	373.6	3e-101	hypothetical protein LOAG_16709 [Loa loa]	--	--	--	--	sp|Q5R5P0|STRUM_PONAB	251	6e-66	WASH complex subunit strumpellin OS=Pongo abelii PE=2 SV=1	--	--	--	--	--	--	--	--	--	--	-	-	-
CL1259.Contig1_YK	486	351	25.3487	--	--	--	--	--	--	--	--	--	--	--	--	--	--	--	--	--	--	--	--	--	--	-	-	-
CL1259.Contig2_YK	322	63	6.8670	--	--	--	--	--	--	--	--	--	--	--	--	--	--	--	--	--	--	--	--	--	--	-	-	-
CL126.Contig1_YK	2028	2	0.0346	gi|402589220|gb|EJW83152.1|	58.5	1e-06	tudor domain-containing protein [Wuchereria bancrofti]	--	--	--	--	--	--	--	--	--	--	--	--	--	--	--	--	--	--	-	-	-
CL126.Contig2_YK	1977	276	4.8999	gi|402589220|gb|EJW83152.1|	65.9	9e-09	tudor domain-containing protein [Wuchereria bancrofti]	--	--	--	--	--	--	--	--	--	--	--	--	--	--	--	--	--	--	-	-	-
CL126.Contig3_YK	1976	44	0.7815	gi|402589220|gb|EJW83152.1|	58.5	1e-06	tudor domain-containing protein [Wuchereria bancrofti]	--	--	--	--	--	--	--	--	--	--	--	--	--	--	--	--	--	--	-	-	-
CL126.Contig4_YK	1925	5	0.0912	gi|402589220|gb|EJW83152.1|	65.9	9e-09	tudor domain-containing protein [Wuchereria bancrofti]	--	--	--	--	--	--	--	--	--	--	--	--	--	--	--	--	--	--	-	-	-
CL126.Contig5_YK	1344	0	0.0000	gi|402589220|gb|EJW83152.1|	65.9	5e-09	tudor domain-containing protein [Wuchereria bancrofti]	--	--	--	--	--	--	--	--	--	--	--	--	--	--	--	--	--	--	-	-	-
CL126.Contig6_YK	1395	0	0.0000	gi|402589220|gb|EJW83152.1|	58.5	9e-07	tudor domain-containing protein [Wuchereria bancrofti]	--	--	--	--	--	--	--	--	--	--	--	--	--	--	--	--	--	--	-	-	-
CL1260.Contig1_YK	3492	130	1.3066	gi|25154146|ref|NP_504415.2|	1394.0	0.0	Protein NCX-2, isoform b [Caenorhabditis elegans] >gi|351050075|emb|CCD64161.1| Protein NCX-2, isoform b [Caenorhabditis elegans]	gi|308504560|ref|XM_003114416.1|	97.6	4e-16	Caenorhabditis remanei CRE-NCX-2 protein (Cre-ncx-2) mRNA, complete cds	sp|P48766|NAC1_CAVPO	874	0.0	Sodium/calcium exchanger 1 OS=Cavia porcellus GN=SLC8A1 PE=2 SV=1	all3346	56.2	4e-07	COG2931	RTX toxins and related Ca2+-binding proteins	K05849	0.0	1315	cbr:CBG06769	solute carrier family 8 (sodium/calcium exchanger)	GO:0002027//regulation of heart rate;GO:0044557//relaxation of smooth muscle;GO:0055013//cardiac muscle cell development;GO:0044700;GO:0060048//cardiac muscle contraction;GO:0009791//post-embryonic development;GO:0002026//regulation of the force of heart contraction;GO:0040010//positive regulation of growth rate;GO:0035050//embryonic heart tube development;GO:0051924//regulation of calcium ion tr…	GO:0030506//ankyrin binding;GO:0005432//calcium:sodium antiporter activity;GO:0044325//ion channel binding	GO:0044422;GO:0043232;GO:0044463;GO:0016323//basolateral plasma membrane;GO:0030315//T-tubule;GO:0016021//integral to membrane;GO:0030425//dendrite;GO:0044444//cytoplasmic part
CL1260.Contig2_YK	3615	98	0.9515	gi|341886692|gb|EGT42627.1|	1394.0	0.0	CBN-NCX-2 protein [Caenorhabditis brenneri]	gi|308504560|ref|XM_003114416.1|	97.6	4e-16	Caenorhabditis remanei CRE-NCX-2 protein (Cre-ncx-2) mRNA, complete cds	sp|Q01728|NAC1_RAT	865	0.0	Sodium/calcium exchanger 1 OS=Rattus norvegicus GN=Slc8a1 PE=2 SV=3	all3346	56.2	4e-07	COG2931	RTX toxins and related Ca2+-binding proteins	K05849	0.0	1354	cbr:CBG06769	solute carrier family 8 (sodium/calcium exchanger)	GO:0002027//regulation of heart rate;GO:0044557//relaxation of smooth muscle;GO:0034614//cellular response to reactive oxygen species;GO:0002028//regulation of sodium ion transport;GO:0007584//response to nutrient;GO:0055013//cardiac muscle cell development;GO:0042542//response to hydrogen peroxide;GO:0009749//response to glucose stimulus;GO:0007596//blood coagulation;GO:0009791//post-embryonic d…	GO:0030506//ankyrin binding;GO:0005432//calcium:sodium antiporter activity;GO:0044325//ion channel binding	GO:0043198//dendritic shaft;GO:0016323//basolateral plasma membrane;GO:0030315//T-tubule;GO:0005887//integral to plasma membrane;GO:0005739//mitochondrion;GO:0005874//microtubule;GO:0030018//Z disc;GO:0014704//intercalated disc;GO:0043197//dendritic spine
CL1260.Contig3_YK	3408	84	0.8651	gi|25154146|ref|NP_504415.2|	1351.7	0.0	Protein NCX-2, isoform b [Caenorhabditis elegans] >gi|351050075|emb|CCD64161.1| Protein NCX-2, isoform b [Caenorhabditis elegans]	gi|308504560|ref|XM_003114416.1|	97.6	3e-16	Caenorhabditis remanei CRE-NCX-2 protein (Cre-ncx-2) mRNA, complete cds	sp|P48766|NAC1_CAVPO	860	0.0	Sodium/calcium exchanger 1 OS=Cavia porcellus GN=SLC8A1 PE=2 SV=1	all3346	56.2	4e-07	COG2931	RTX toxins and related Ca2+-binding proteins	K05849	0.0	950	tsp:Tsp_02881	solute carrier family 8 (sodium/calcium exchanger)	GO:0006816//calcium ion transport;GO:0055085//transmembrane transport;GO:0040010//positive regulation of growth rate;GO:0007154//cell communication	GO:0005432//calcium:sodium antiporter activity	GO:0016021//integral to membrane
CL1261.Contig1_YK	1403	79	1.9763	gi|332376182|gb|AEE63231.1|	390.2	1e-106	unknown [Dendroctonus ponderosae]	--	--	--	--	sp|Q9HAC7|CG010_HUMAN	372	1e-102	CaiB/baiF CoA-transferase family protein C7orf10 OS=Homo sapiens GN=C7orf10 PE=1 SV=2	RSc0796	322	1e-87	COG1804	Predicted acyl-CoA transferases/carnitine dehydratase	K01796	2e-35	150	mcc:698365	alpha-methylacyl-CoA racemase [EC:5.1.99.4]	-	-	-
CL1261.Contig2_YK	1440	79	1.9255	gi|336455132|ref|NP_001229612.1|	75.9	2e-101	uncharacterized protein LOC585781 [Strongylocentrotus purpuratus]	--	--	--	--	sp|Q9HAC7|CG010_HUMAN	298	6e-98	CaiB/baiF CoA-transferase family protein C7orf10 OS=Homo sapiens GN=C7orf10 PE=1 SV=2	RSc0796	261	1e-83	COG1804	Predicted acyl-CoA transferases/carnitine dehydratase	K01796	2e-30	134	nve:NEMVE_v1g116127	alpha-methylacyl-CoA racemase [EC:5.1.99.4]	-	-	-
CL1262.Contig1_YK	327	18	1.9320	--	--	--	--	--	--	--	--	--	--	--	--	--	--	--	--	--	--	--	--	--	--	-	-	-
CL1262.Contig2_YK	288	7	0.8531	--	--	--	--	--	--	--	--	--	--	--	--	--	--	--	--	--	--	--	--	--	--	-	-	-
CL1263.Contig1_YK	1051	11	0.3673	gi|328786927|ref|XP_003250861.1|	101.3	8e-20	PREDICTED: epidermal retinol dehydrogenase 2-like [Apis mellifera]	--	--	--	--	sp|Q4JK73|DHB11_MACFA	82.8	1e-15	Estradiol 17-beta-dehydrogenase 11 OS=Macaca fascicularis GN=HSD17B11 PE=2 SV=1	STM2445	88.6	2e-17	COG1028	Dehydrogenases with different specificities (related to short-chain alcohol dehydrogenases)	K15734	5e-18	92.4	tad:TRIADDRAFT_33710	all-trans-retinol dehydrogenase (NAD+) [EC:1.1.1.105]	-	-	-
CL1263.Contig2_YK	632	6	0.3332	--	--	--	--	--	--	--	--	--	--	--	--	--	--	--	--	--	--	--	--	--	--	-	-	-
CL1263.Contig3_YK	1468	235	5.6186	gi|380015999|ref|XP_003691981.1|	130.6	2e-28	PREDICTED: short-chain dehydrogenase/reductase family 16C member 6-like [Apis florea]	--	--	--	--	sp|Q5NVG2|DHB11_PONAB	116	1e-25	Estradiol 17-beta-dehydrogenase 11 OS=Pongo abelii GN=HSD17B11 PE=2 SV=1	STM2445	105	3e-22	COG1028	Dehydrogenases with different specificities (related to short-chain alcohol dehydrogenases)	K15734	8e-29	129	tca:660376	all-trans-retinol dehydrogenase (NAD+) [EC:1.1.1.105]	-	-	-
CL1264.Contig1_YK	1228	61	1.7435	gi|170578467|ref|XP_001894423.1|	374.4	6e-102	Major Facilitator Superfamily protein [Brugia malayi] >gi|158599010|gb|EDP36742.1| Major Facilitator Superfamily protein [Brugia malayi]	--	--	--	--	sp|Q03567|YLD2_CAEEL	344	3e-94	Uncharacterized transporter C38C10.2 OS=Caenorhabditis elegans GN=C38C10.2 PE=1 SV=2	BMEI0104	83.2	9e-16	COG0477	Permeases of the major facilitator superfamily	K08193	8e-103	374	bmy:Bm1_14785	MFS transporter, ACS family, solute carrier family 17 (sodium-dependent inorganic phosphate cotransporter), other	GO:0015739//sialic acid transport	GO:0015136//sialic acid transmembrane transporter activity	GO:0016023//cytoplasmic membrane-bounded vesicle;GO:0005886//plasma membrane;GO:0005764//lysosome
CL1264.Contig2_YK	1812	979	18.9631	gi|170578467|ref|XP_001894423.1|	501.1	8e-140	Major Facilitator Superfamily protein [Brugia malayi] >gi|158599010|gb|EDP36742.1| Major Facilitator Superfamily protein [Brugia malayi]	--	--	--	--	sp|Q03567|YLD2_CAEEL	453	5e-127	Uncharacterized transporter C38C10.2 OS=Caenorhabditis elegans GN=C38C10.2 PE=1 SV=2	dgoT	114	4e-25	COG0477	Permeases of the major facilitator superfamily	K08193	1e-140	501	bmy:Bm1_14785	MFS transporter, ACS family, solute carrier family 17 (sodium-dependent inorganic phosphate cotransporter), other	GO:0015739//sialic acid transport	GO:0015136//sialic acid transmembrane transporter activity	GO:0005765//lysosomal membrane;GO:0016021//integral to membrane
CL1265.Contig1_YK	1666	14	0.2949	--	--	--	--	--	--	--	--	--	--	--	--	--	--	--	--	--	--	--	--	--	--	-	-	-
CL1265.Contig2_YK	1710	14	0.2874	--	--	--	--	--	--	--	--	--	--	--	--	--	--	--	--	--	--	--	--	--	--	-	-	-
CL1265.Contig3_YK	1618	17	0.3688	--	--	--	--	--	--	--	--	--	--	--	--	--	--	--	--	--	--	--	--	--	--	-	-	-
CL1265.Contig4_YK	1662	16	0.3379	--	--	--	--	--	--	--	--	--	--	--	--	--	--	--	--	--	--	--	--	--	--	-	-	-
CL1266.Contig1_YK	1557	71	1.6005	gi|393910810|gb|EJD76054.1|	169.9	3e-40	transitional endoplasmic reticulum ATPase 1 [Loa loa]	gi|195028017|ref|XM_001986843.1|	167	2e-37	Drosophila grimshawi GH20288 (Dgri\GH20288), mRNA	sp|P54812|TERA2_CAEEL	532	3e-153	Transitional endoplasmic reticulum ATPase homolog 2 OS=Caenorhabditis elegans GN=cdc-48.2 PE=1 SV=2	YDL126c	389	1e-107	COG0464	ATPases of the AAA+ class	K13525	6e-153	533	cbr:CBG00746	transitional endoplasmic reticulum ATPase	GO:0040010//positive regulation of growth rate;GO:0040018//positive regulation of multicellular organism growth;GO:0006310//DNA recombination;GO:0040011//locomotion;GO:0040002//collagen and cuticulin-based cuticle development;GO:0071712//ER-associated misfolded protein catabolic process;GO:0009792//embryo development ending in birth or egg hatching;GO:0007126//meiosis;GO:0002119//nematode larval …	GO:0042802//identical protein binding;GO:0016887//ATPase activity;GO:0005524//ATP binding;GO:0009378//four-way junction helicase activity	GO:0034098//Cdc48p-Npl4p-Ufd1p AAA ATPase complex;GO:0005634//nucleus
CL1266.Contig2_YK	1656	685	14.5183	gi|393910810|gb|EJD76054.1|	61.2	1e-07	transitional endoplasmic reticulum ATPase 1 [Loa loa]	gi|195028017|ref|XM_001986843.1|	167	2e-37	Drosophila grimshawi GH20288 (Dgri\GH20288), mRNA	sp|P54812|TERA2_CAEEL	532	4e-153	Transitional endoplasmic reticulum ATPase homolog 2 OS=Caenorhabditis elegans GN=cdc-48.2 PE=1 SV=2	YDL126c	389	1e-107	COG0464	ATPases of the AAA+ class	K13525	6e-153	533	cbr:CBG00746	transitional endoplasmic reticulum ATPase	GO:0040010//positive regulation of growth rate;GO:0040018//positive regulation of multicellular organism growth;GO:0006310//DNA recombination;GO:0040011//locomotion;GO:0040002//collagen and cuticulin-based cuticle development;GO:0071712//ER-associated misfolded protein catabolic process;GO:0009792//embryo development ending in birth or egg hatching;GO:0007126//meiosis;GO:0002119//nematode larval …	GO:0042802//identical protein binding;GO:0016887//ATPase activity;GO:0005524//ATP binding;GO:0009378//four-way junction helicase activity	GO:0034098//Cdc48p-Npl4p-Ufd1p AAA ATPase complex;GO:0005634//nucleus
CL1266.Contig3_YK	1562	30	0.6741	gi|393910810|gb|EJD76054.1|	44.7	2e-10	transitional endoplasmic reticulum ATPase 1 [Loa loa]	gi|195028017|ref|XM_001986843.1|	167	2e-37	Drosophila grimshawi GH20288 (Dgri\GH20288), mRNA	sp|P54812|TERA2_CAEEL	532	3e-153	Transitional endoplasmic reticulum ATPase homolog 2 OS=Caenorhabditis elegans GN=cdc-48.2 PE=1 SV=2	YDL126c	389	1e-107	COG0464	ATPases of the AAA+ class	K13525	6e-153	533	cbr:CBG00746	transitional endoplasmic reticulum ATPase	GO:0040010//positive regulation of growth rate;GO:0040018//positive regulation of multicellular organism growth;GO:0006310//DNA recombination;GO:0040011//locomotion;GO:0040002//collagen and cuticulin-based cuticle development;GO:0071712//ER-associated misfolded protein catabolic process;GO:0009792//embryo development ending in birth or egg hatching;GO:0007126//meiosis;GO:0002119//nematode larval …	GO:0042802//identical protein binding;GO:0016887//ATPase activity;GO:0005524//ATP binding;GO:0009378//four-way junction helicase activity	GO:0034098//Cdc48p-Npl4p-Ufd1p AAA ATPase complex;GO:0005634//nucleus
CL1266.Contig4_YK	1387	47	1.1893	gi|393910810|gb|EJD76054.1|	169.9	3e-40	transitional endoplasmic reticulum ATPase 1 [Loa loa]	gi|195028017|ref|XM_001986843.1|	167	2e-37	Drosophila grimshawi GH20288 (Dgri\GH20288), mRNA	sp|P54812|TERA2_CAEEL	532	1e-153	Transitional endoplasmic reticulum ATPase homolog 2 OS=Caenorhabditis elegans GN=cdc-48.2 PE=1 SV=2	YDL126c	389	8e-108	COG0464	ATPases of the AAA+ class	K13525	3e-153	533	cbr:CBG00746	transitional endoplasmic reticulum ATPase	GO:0040010//positive regulation of growth rate;GO:0040018//positive regulation of multicellular organism growth;GO:0006310//DNA recombination;GO:0040011//locomotion;GO:0040002//collagen and cuticulin-based cuticle development;GO:0071712//ER-associated misfolded protein catabolic process;GO:0009792//embryo development ending in birth or egg hatching;GO:0007126//meiosis;GO:0002119//nematode larval …	GO:0042802//identical protein binding;GO:0016887//ATPase activity;GO:0005524//ATP binding;GO:0009378//four-way junction helicase activity	GO:0034098//Cdc48p-Npl4p-Ufd1p AAA ATPase complex;GO:0005634//nucleus
CL1267.Contig1_YK	2208	82	1.3035	gi|260791928|ref|XP_002590979.1|	92.0	1e-16	hypothetical protein BRAFLDRAFT_69470 [Branchiostoma floridae] >gi|229276179|gb|EEN46990.1| hypothetical protein BRAFLDRAFT_69470 [Branchiostoma floridae]	--	--	--	--	--	--	--	--	--	--	--	--	--	--	--	--	--	--	-	-	-
CL1267.Contig2_YK	2261	57	0.8848	gi|260791928|ref|XP_002590979.1|	92.0	1e-16	hypothetical protein BRAFLDRAFT_69470 [Branchiostoma floridae] >gi|229276179|gb|EEN46990.1| hypothetical protein BRAFLDRAFT_69470 [Branchiostoma floridae]	--	--	--	--	--	--	--	--	--	--	--	--	--	--	--	--	--	--	-	-	-
CL1267.Contig3_YK	2223	7	0.1105	gi|260791928|ref|XP_002590979.1|	92.0	1e-16	hypothetical protein BRAFLDRAFT_69470 [Branchiostoma floridae] >gi|229276179|gb|EEN46990.1| hypothetical protein BRAFLDRAFT_69470 [Branchiostoma floridae]	--	--	--	--	--	--	--	--	--	--	--	--	--	--	--	--	--	--	-	-	-
CL1268.Contig1_YK	2100	111	1.8552	gi|341883312|gb|EGT39247.1|	167.5	2e-128	CBN-RFC-1 protein [Caenorhabditis brenneri]	--	--	--	--	sp|P35600|RFC1_DROME	257	2e-102	Replication factor C subunit 1 OS=Drosophila melanogaster GN=Gnf1 PE=1 SV=2	ECU05g1530_2	162	6e-54	COG0470	ATPase involved in DNA replication	K10754	4e-128	315	cel:C54G10.2	replication factor C subunit 1	GO:0040010//positive regulation of growth rate;GO:0000003//reproduction;GO:0002119//nematode larval development;GO:0006898//receptor-mediated endocytosis;GO:0009792//embryo development ending in birth or egg hatching;GO:0006974//response to DNA damage stimulus	GO:0097159//organic cyclic compound binding;GO:1901363	-
CL1268.Contig2_YK	2152	602	9.8183	gi|341883312|gb|EGT39247.1|	497.7	1e-138	CBN-RFC-1 protein [Caenorhabditis brenneri]	--	--	--	--	sp|P35600|RFC1_DROME	400	6e-111	Replication factor C subunit 1 OS=Drosophila melanogaster GN=Gnf1 PE=1 SV=2	SPBC23E6.07c_2	275	2e-73	COG0470	ATPase involved in DNA replication	K10754	1e-138	494	cel:C54G10.2	replication factor C subunit 1	GO:0040010//positive regulation of growth rate;GO:0000003//reproduction;GO:0002119//nematode larval development;GO:0006898//receptor-mediated endocytosis;GO:0009792//embryo development ending in birth or egg hatching;GO:0006974//response to DNA damage stimulus	GO:0097159//organic cyclic compound binding;GO:1901363	-
CL1269.Contig1_YK	227	287	44.3752	--	--	--	--	--	--	--	--	--	--	--	--	--	--	--	--	--	--	--	--	--	--	-	-	-
CL1269.Contig2_YK	809	1157	50.1960	--	--	--	--	--	--	--	--	--	--	--	--	--	--	--	--	--	--	--	--	--	--	-	-	-
CL127.Contig1_YK	1299	644	17.4005	gi|312071089|ref|XP_003138447.1|	610.9	4e-173	MAP kinase activating protein C22orf5 [Loa loa] >gi|307766391|gb|EFO25625.1| MAP kinase activating protein C22orf5 [Loa loa] >gi|393908241|gb|EJD74968.1| MAP kinase activating protein C22orf5, variant [Loa loa]	gi|268581716|ref|XM_002645796.1|	117	1e-22	Caenorhabditis briggsae Hypothetical protein CBG07576 (CBG07576) mRNA, complete cds	sp|A2VDL9|T184B_BOVIN	444	3e-124	Transmembrane protein 184B OS=Bos taurus GN=TMEM184B PE=2 SV=1	--	--	--	--	--	K14360	8e-14	79.0	spu:760872	organic solute transporter subunit alpha	GO:0008039//synaptic target recognition;GO:0016310//phosphorylation	GO:0016301//kinase activity;GO:0030246//carbohydrate binding	GO:0016021//integral to membrane
CL127.Contig2_YK	1727	603	12.2549	gi|25148028|ref|NP_510442.2|	600.9	7e-170	Protein F40E10.6 [Caenorhabditis elegans] >gi|22265837|emb|CAA93669.2| Protein F40E10.6 [Caenorhabditis elegans]	gi|268581716|ref|XM_002645796.1|	117	2e-22	Caenorhabditis briggsae Hypothetical protein CBG07576 (CBG07576) mRNA, complete cds	sp|A2VDL9|T184B_BOVIN	444	3e-124	Transmembrane protein 184B OS=Bos taurus GN=TMEM184B PE=2 SV=1	--	--	--	--	--	K14360	1e-13	79.0	spu:760872	organic solute transporter subunit alpha	GO:0008039//synaptic target recognition;GO:0016310//phosphorylation	GO:0016301//kinase activity;GO:0030246//carbohydrate binding	GO:0016021//integral to membrane
CL1270.Contig1_YK	261	15	2.0171	--	--	--	--	--	--	--	--	--	--	--	--	--	--	--	--	--	--	--	--	--	--	-	-	-
CL1270.Contig2_YK	1583	1823	40.4194	gi|209882003|ref|XP_002142439.1|	55.5	9e-06	RNA recognition motif. family protein [Cryptosporidium muris RN66] >gi|209558045|gb|EEA08090.1| RNA recognition motif. family protein [Cryptosporidium muris RN66]	--	--	--	--	--	--	--	--	--	--	--	--	--	--	--	--	--	--	-	-	-
CL1271.Contig1_YK	187	7411	1390.9751	--	--	--	--	--	--	--	--	--	--	--	--	--	--	--	--	--	--	--	--	--	--	-	-	-
CL1271.Contig2_YK	732	28968	1388.9659	gi|268619148|gb|ACZ13350.1|	67.8	5e-10	small HSP21-like protein [Bursaphelenchus xylophilus]	--	--	--	--	sp|P34696|HSP11_CAEEL	56.6	5e-08	Heat shock protein Hsp-16.1/Hsp-16.11 OS=Caenorhabditis elegans GN=hsp-16.1 PE=2 SV=1	--	--	--	--	--	K09542	4e-06	52.0	tca:664276	crystallin, alpha B	-	-	-
CL1272.Contig1_YK	4076	313	2.6952	gi|393906053|gb|EJD74162.1|	95.9	1e-17	phosphatase 4 [Loa loa]	--	--	--	--	sp|Q8TF05|PP4R1_HUMAN	117	2e-25	Serine/threonine-protein phosphatase 4 regulatory subunit 1 OS=Homo sapiens GN=PPP4R1 PE=1 SV=1	YGR189c	54.7	1e-06	COG2273	Beta-glucanase/Beta-glucan synthetase	K15424	3e-33	145	cel:F16A11.3	serine/threonine-protein phosphatase 4 regulatory subunit 1	-	-	-
CL1272.Contig2_YK	3866	417	3.7858	gi|393906053|gb|EJD74162.1|	95.9	1e-17	phosphatase 4 [Loa loa]	--	--	--	--	sp|Q8TF05|PP4R1_HUMAN	117	3e-25	Serine/threonine-protein phosphatase 4 regulatory subunit 1 OS=Homo sapiens GN=PPP4R1 PE=1 SV=1	YGR189c	54.7	1e-06	COG2273	Beta-glucanase/Beta-glucan synthetase	K15424	3e-33	145	cel:F16A11.3	serine/threonine-protein phosphatase 4 regulatory subunit 1	-	-	-
CL1273.Contig1_YK	883	33	1.3117	gi|402589801|gb|EJW83732.1|	256.1	1e-66	phosphatidylethanolamine-binding protein [Wuchereria bancrofti]	gi|8117173|dbj|AB035321.1|	109	2e-20	Dirofilaria immitis mRNA for phosphatidyl-ethanolamine-binding protein, complete cds	sp|P31729|OV16_ONCVO	112	1e-24	OV-16 antigen OS=Onchocerca volvulus GN=OV16 PE=2 SV=2	--	--	--	--	--	--	--	--	--	--	-	-	-
CL1273.Contig2_YK	907	35	1.3544	gi|402589801|gb|EJW83732.1|	256.1	1e-66	phosphatidylethanolamine-binding protein [Wuchereria bancrofti]	gi|8117173|dbj|AB035321.1|	109	2e-20	Dirofilaria immitis mRNA for phosphatidyl-ethanolamine-binding protein, complete cds	sp|P31729|OV16_ONCVO	112	1e-24	OV-16 antigen OS=Onchocerca volvulus GN=OV16 PE=2 SV=2	--	--	--	--	--	--	--	--	--	--	-	-	-
CL1274.Contig1_YK	1536	0	0.0000	gi|453232256|ref|NP_001263798.1|	490.0	1e-136	Protein BEST-22, isoform d [Caenorhabditis elegans] >gi|403411241|emb|CCM09417.1| Protein BEST-22, isoform d [Caenorhabditis elegans]	--	--	--	--	sp|Q23369|YHDI_CAEEL	481	1e-135	Uncharacterized protein ZC518.1 OS=Caenorhabditis elegans GN=ZC518.1 PE=2 SV=1	--	--	--	--	--	K13881	5e-71	269	xtr:100144681	bestrophin-4	GO:0040018//positive regulation of multicellular organism growth;GO:0040011//locomotion	-	-
CL1274.Contig2_YK	1521	13	0.3000	gi|453232256|ref|NP_001263798.1|	492.3	2e-137	Protein BEST-22, isoform d [Caenorhabditis elegans] >gi|403411241|emb|CCM09417.1| Protein BEST-22, isoform d [Caenorhabditis elegans]	--	--	--	--	sp|Q23369|YHDI_CAEEL	484	3e-136	Uncharacterized protein ZC518.1 OS=Caenorhabditis elegans GN=ZC518.1 PE=2 SV=1	--	--	--	--	--	K13881	1e-71	271	xtr:100144681	bestrophin-4	GO:0040018//positive regulation of multicellular organism growth;GO:0040011//locomotion	-	-
CL1274.Contig3_YK	1658	0	0.0000	gi|308477165|ref|XP_003100797.1|	195.7	6e-48	hypothetical protein CRE_15512 [Caenorhabditis remanei] >gi|308264609|gb|EFP08562.1| hypothetical protein CRE_15512 [Caenorhabditis remanei]	--	--	--	--	sp|Q23369|YHDI_CAEEL	295	2e-79	Uncharacterized protein ZC518.1 OS=Caenorhabditis elegans GN=ZC518.1 PE=2 SV=1	--	--	--	--	--	K13878	6e-43	176	rno:293735	bestrophin-1	GO:0040018//positive regulation of multicellular organism growth;GO:0040011//locomotion	-	-
CL1274.Contig4_YK	1549	1	0.0227	gi|453232256|ref|NP_001263798.1|	491.9	4e-137	Protein BEST-22, isoform d [Caenorhabditis elegans] >gi|403411241|emb|CCM09417.1| Protein BEST-22, isoform d [Caenorhabditis elegans]	--	--	--	--	sp|Q23369|YHDI_CAEEL	483	4e-136	Uncharacterized protein ZC518.1 OS=Caenorhabditis elegans GN=ZC518.1 PE=2 SV=1	--	--	--	--	--	K13881	5e-71	269	xtr:100144681	bestrophin-4	GO:0040018//positive regulation of multicellular organism growth;GO:0040011//locomotion	-	-
CL1274.Contig5_YK	1673	11	0.2308	gi|308477165|ref|XP_003100797.1|	193.7	2e-47	hypothetical protein CRE_15512 [Caenorhabditis remanei] >gi|308264609|gb|EFP08562.1| hypothetical protein CRE_15512 [Caenorhabditis remanei]	--	--	--	--	sp|Q23369|YHDI_CAEEL	295	2e-79	Uncharacterized protein ZC518.1 OS=Caenorhabditis elegans GN=ZC518.1 PE=2 SV=1	--	--	--	--	--	K13878	7e-43	176	rno:293735	bestrophin-1	GO:0040018//positive regulation of multicellular organism growth;GO:0040011//locomotion	-	-
CL1274.Contig6_YK	1534	1	0.0229	gi|453232256|ref|NP_001263798.1|	494.2	7e-138	Protein BEST-22, isoform d [Caenorhabditis elegans] >gi|403411241|emb|CCM09417.1| Protein BEST-22, isoform d [Caenorhabditis elegans]	--	--	--	--	sp|Q23369|YHDI_CAEEL	486	7e-137	Uncharacterized protein ZC518.1 OS=Caenorhabditis elegans GN=ZC518.1 PE=2 SV=1	--	--	--	--	--	K13881	1e-71	271	xtr:100144681	bestrophin-4	GO:0040018//positive regulation of multicellular organism growth;GO:0040011//locomotion	-	-
CL1274.Contig7_YK	1645	0	0.0000	gi|308477165|ref|XP_003100797.1|	193.7	2e-47	hypothetical protein CRE_15512 [Caenorhabditis remanei] >gi|308264609|gb|EFP08562.1| hypothetical protein CRE_15512 [Caenorhabditis remanei]	--	--	--	--	sp|Q23369|YHDI_CAEEL	295	2e-79	Uncharacterized protein ZC518.1 OS=Caenorhabditis elegans GN=ZC518.1 PE=2 SV=1	--	--	--	--	--	K13878	6e-43	176	rno:293735	bestrophin-1	GO:0040018//positive regulation of multicellular organism growth;GO:0040011//locomotion	-	-
CL1274.Contig8_YK	1660	0	0.0000	gi|308477165|ref|XP_003100797.1|	191.8	9e-47	hypothetical protein CRE_15512 [Caenorhabditis remanei] >gi|308264609|gb|EFP08562.1| hypothetical protein CRE_15512 [Caenorhabditis remanei]	--	--	--	--	sp|Q23369|YHDI_CAEEL	295	2e-79	Uncharacterized protein ZC518.1 OS=Caenorhabditis elegans GN=ZC518.1 PE=2 SV=1	--	--	--	--	--	K13878	7e-43	176	rno:293735	bestrophin-1	GO:0040018//positive regulation of multicellular organism growth;GO:0040011//locomotion	-	-
CL1275.Contig1_YK	3079	38	0.4332	gi|393910718|gb|EJD76011.1|	385.2	1e-104	RhoGAP domain-containing protein, variant [Loa loa]	--	--	--	--	sp|Q8WZ64|ARAP2_HUMAN	113	3e-24	Arf-GAP with Rho-GAP domain, ANK repeat and PH domain-containing protein 2 OS=Homo sapiens GN=ARAP2 PE=1 SV=3	--	--	--	--	--	K12490	2e-101	371	bmy:Bm1_45680	Arf-GAP, Rho-GAP domain, ANK repeat and PH domain-containing protein	GO:0044699	GO:0005488//binding	-
CL1275.Contig2_YK	3324	155	1.6366	gi|393910718|gb|EJD76011.1|	385.2	1e-104	RhoGAP domain-containing protein, variant [Loa loa]	--	--	--	--	sp|Q8WZ64|ARAP2_HUMAN	113	3e-24	Arf-GAP with Rho-GAP domain, ANK repeat and PH domain-containing protein 2 OS=Homo sapiens GN=ARAP2 PE=1 SV=3	--	--	--	--	--	K12490	2e-101	371	bmy:Bm1_45680	Arf-GAP, Rho-GAP domain, ANK repeat and PH domain-containing protein	GO:0044699	GO:0005488//binding	-
CL1276.Contig1_YK	4792	5068	37.1197	gi|268577485|ref|XP_002643725.1|	1776.1	0.0	C. briggsae CBR-MRP-4 protein [Caenorhabditis briggsae]	gi|183180887|gb|EU481331.1|	81.8	3e-11	Caenorhabditis remanei strain PB242 MRP-4 (mrp-4) gene, partial cds	sp|Q6UR05|MRP1_CANFA	1196	0.0	Multidrug resistance-associated protein 1 OS=Canis familiaris GN=ABCC1 PE=2 SV=1	YDR135c	907	0.0	COG1132	ABC-type multidrug transport system, ATPase and permease components	K02021	0.0	1776	cbr:CBG01916	putative ABC transport system ATP-binding protein	GO:0007040//lysosome organization;GO:0010877//lipid transport involved in lipid storage;GO:0009792//embryo development ending in birth or egg hatching	GO:0000166//nucleotide binding;GO:0005215//transporter activity;GO:0016887//ATPase activity	GO:0030139//endocytic vesicle
CL1277.Contig1_YK	1313	2890	77.2533	gi|341881196|gb|EGT37131.1|	436.8	1e-120	hypothetical protein CAEBREN_08652 [Caenorhabditis brenneri]	--	--	--	--	--	--	--	--	sll1441	204	4e-52	COG3239	Fatty acid desaturase	K10257	5e-120	431	bmy:Bm1_38160	omega-3 fatty acid desaturase (delta-15 desaturase) [EC:1.14.19.-]	GO:0040010//positive regulation of growth rate;GO:0018991//oviposition;GO:0040002//collagen and cuticulin-based cuticle development;GO:0019915//lipid storage;GO:0035188//hatching;GO:0002119//nematode larval development;GO:0006636//unsaturated fatty acid biosynthetic process;GO:0030497//fatty acid elongation;GO:0006898//receptor-mediated endocytosis;GO:0009792//embryo development ending in birth o…	GO:0004768//stearoyl-CoA 9-desaturase activity;GO:0042389//omega-3 fatty acid desaturase activity;GO:0016720//delta12-fatty acid dehydrogenase activity	-
CL1277.Contig2_YK	163	34	7.3211	gi|402592254|gb|EJW86183.1|	106.7	3e-22	hypothetical protein WUBG_02902, partial [Wuchereria bancrofti]	--	--	--	--	--	--	--	--	all1597	63.2	1e-10	COG3239	Fatty acid desaturase	K10257	4e-23	106	bmy:Bm1_38160	omega-3 fatty acid desaturase (delta-15 desaturase) [EC:1.14.19.-]	GO:0040010//positive regulation of growth rate;GO:0055114//oxidation-reduction process;GO:0018991//oviposition;GO:0040002//collagen and cuticulin-based cuticle development;GO:0019915//lipid storage;GO:0035188//hatching;GO:0002119//nematode larval development;GO:0006636//unsaturated fatty acid biosynthetic process;GO:0030497//fatty acid elongation;GO:0006898//receptor-mediated endocytosis;GO:00097…	GO:0004768//stearoyl-CoA 9-desaturase activity;GO:0042389//omega-3 fatty acid desaturase activity;GO:0016720//delta12-fatty acid dehydrogenase activity	GO:0016021//integral to membrane
CL1278.Contig1_YK	983	860	30.7064	gi|308482977|ref|XP_003103691.1|	129.4	2e-28	CRE-MXL-3 protein [Caenorhabditis remanei] >gi|308259709|gb|EFP03662.1| CRE-MXL-3 protein [Caenorhabditis remanei]	--	--	--	--	sp|P61244|MAX_HUMAN	85.9	1e-16	Protein max OS=Homo sapiens GN=MAX PE=1 SV=1	--	--	--	--	--	K04453	2e-28	126	cel:F46G10.6	Max protein	GO:0030097//hemopoiesis;GO:0006351//transcription, DNA-dependent;GO:0010468//regulation of gene expression;GO:0050896//response to stimulus	GO:0005515//protein binding;GO:0003712//transcription cofactor activity	GO:0005737//cytoplasm;GO:0005730//nucleolus;GO:0071339//MLL1 complex
CL1278.Contig2_YK	1631	411	8.8445	gi|17567775|ref|NP_510223.1|	82.8	5e-14	Protein MXL-3 [Caenorhabditis elegans] >gi|3875036|emb|CAA94125.1| Protein MXL-3 [Caenorhabditis elegans]	--	--	--	--	sp|P52161|MAX_DANRE	62.4	3e-09	Protein max OS=Danio rerio GN=max PE=2 SV=1	--	--	--	--	--	K04453	7e-15	82.8	cel:F46G10.6	Max protein	GO:0030097//hemopoiesis;GO:0006355//regulation of transcription, DNA-dependent;GO:0006366//transcription from RNA polymerase II promoter	GO:0046983//protein dimerization activity;GO:0003700//sequence-specific DNA binding transcription factor activity	-
CL1279.Contig1_YK	818	26	1.1156	--	--	--	--	--	--	--	--	--	--	--	--	--	--	--	--	--	--	--	--	--	--	-	-	-
CL1279.Contig2_YK	1541	286	6.5140	gi|156371607|ref|XP_001628854.1|	87.4	2e-15	predicted protein [Nematostella vectensis] >gi|156215841|gb|EDO36791.1| predicted protein [Nematostella vectensis]	--	--	--	--	--	--	--	--	--	--	--	--	--	--	--	--	--	--	-	-	-
CL128.Contig1_YK	453	88	6.8182	--	--	--	--	--	--	--	--	--	--	--	--	--	--	--	--	--	--	--	--	--	--	-	-	-
CL128.Contig2_YK	156	9	2.0249	--	--	--	--	--	--	--	--	--	--	--	--	--	--	--	--	--	--	--	--	--	--	-	-	-
CL1280.Contig1_YK	1085	202	6.5344	--	--	--	--	--	--	--	--	--	--	--	--	--	--	--	--	--	--	--	--	--	--	-	-	-
CL1280.Contig2_YK	1126	33	1.0286	--	--	--	--	--	--	--	--	--	--	--	--	--	--	--	--	--	--	--	--	--	--	-	-	-
CL1281.Contig1_YK	556	164	10.3527	gi|17567811|ref|NP_508656.1|	65.5	1e-09	Protein F47B7.1 [Caenorhabditis elegans] >gi|3025316|sp|Q20516.1|YV31_CAEEL RecName: Full=UPF0057 membrane protein F47B7.1 >gi|351062510|emb|CCD70490.1| Protein F47B7.1 [Caenorhabditis elegans]	--	--	--	--	sp|Q20516|YV31_CAEEL	65.5	7e-11	UPF0057 membrane protein F47B7.1 OS=Caenorhabditis elegans GN=F47B7.1 PE=3 SV=1	asl0163	48.5	7e-06	COG0401	Uncharacterized homolog of Blt101	--	--	--	--	--	-	-	-
CL1281.Contig2_YK	424	491	40.6443	gi|17567811|ref|NP_508656.1|	73.2	4e-12	Protein F47B7.1 [Caenorhabditis elegans] >gi|3025316|sp|Q20516.1|YV31_CAEEL RecName: Full=UPF0057 membrane protein F47B7.1 >gi|351062510|emb|CCD70490.1| Protein F47B7.1 [Caenorhabditis elegans]	--	--	--	--	sp|Q20516|YV31_CAEEL	73.2	2e-13	UPF0057 membrane protein F47B7.1 OS=Caenorhabditis elegans GN=F47B7.1 PE=3 SV=1	asl0163	50.4	1e-06	COG0401	Uncharacterized homolog of Blt101	--	--	--	--	--	-	-	-
CL1282.Contig1_YK	1006	201	7.0127	gi|312067691|ref|XP_003136862.1|	528.1	2e-148	CK1/CK1/CK1-A protein kinase [Loa loa] >gi|307767976|gb|EFO27210.1| CK1/CK1/CK1-A protein kinase [Loa loa]	gi|401664019|dbj|AB665350.1|	165	5e-37	Oplegnathus fasciatus CKIa mRNA for casein kinase I alpha, complete cds, clone: RB2_J81	sp|P67963|KC1A_XENLA	526	2e-149	Casein kinase I isoform alpha OS=Xenopus laevis GN=csnk1a1 PE=2 SV=1	BH2504_1	70.1	6e-12	COG0515	Serine/threonine protein kinase	K08957	8e-149	526	dre:192307	casein kinase 1, alpha [EC:2.7.11.1]	GO:0018105//peptidyl-serine phosphorylation;GO:0016055//Wnt receptor signaling pathway;GO:0000902//cell morphogenesis;GO:0007507//heart development;GO:0051301//cell division;GO:0007067//mitosis	GO:0042277//peptide binding;GO:0004674//protein serine/threonine kinase activity;GO:0001948//glycoprotein binding;GO:0005524//ATP binding;GO:0000287//magnesium ion binding;GO:0051219//phosphoprotein binding	GO:0005829//cytosol;GO:0005730//nucleolus;GO:0016607//nuclear speck;GO:0005813//centrosome;GO:0030529//ribonucleoprotein complex;GO:0000777//condensed chromosome kinetochore;GO:0005847//mRNA cleavage and polyadenylation specificity factor complex
CL1282.Contig2_YK	1183	4568	135.5269	gi|312067691|ref|XP_003136862.1|	562.0	2e-158	CK1/CK1/CK1-A protein kinase [Loa loa] >gi|307767976|gb|EFO27210.1| CK1/CK1/CK1-A protein kinase [Loa loa]	gi|401664019|dbj|AB665350.1|	165	6e-37	Oplegnathus fasciatus CKIa mRNA for casein kinase I alpha, complete cds, clone: RB2_J81	sp|P67963|KC1A_XENLA	557	1e-158	Casein kinase I isoform alpha OS=Xenopus laevis GN=csnk1a1 PE=2 SV=1	BH2504_1	70.1	7e-12	COG0515	Serine/threonine protein kinase	K08957	4e-158	558	xla:380238	casein kinase 1, alpha [EC:2.7.11.1]	GO:0018105//peptidyl-serine phosphorylation;GO:0016055//Wnt receptor signaling pathway;GO:0000902//cell morphogenesis;GO:0007507//heart development;GO:0051301//cell division;GO:0007067//mitosis	GO:0042277//peptide binding;GO:0004674//protein serine/threonine kinase activity;GO:0001948//glycoprotein binding;GO:0005524//ATP binding;GO:0000287//magnesium ion binding;GO:0051219//phosphoprotein binding	GO:0005829//cytosol;GO:0005730//nucleolus;GO:0016607//nuclear speck;GO:0005813//centrosome;GO:0030529//ribonucleoprotein complex;GO:0000777//condensed chromosome kinetochore;GO:0005847//mRNA cleavage and polyadenylation specificity factor complex
CL1283.Contig1_YK	4062	5967	51.5585	gi|393906148|gb|EFO20390.2|	989.2	0.0	subtilase [Loa loa]	--	--	--	--	sp|P29144|TPP2_HUMAN	786	0.0	Tripeptidyl-peptidase 2 OS=Homo sapiens GN=TPP2 PE=1 SV=4	SPAP8A3.12c	492	2e-138	COG1404	Subtilisin-like serine proteases	K01280	0.0	805	cbr:CBG02572	tripeptidyl-peptidase II [EC:3.4.14.10]	GO:0019915//lipid storage;GO:0006508//proteolysis	GO:0008240//tripeptidyl-peptidase activity;GO:0042277//peptide binding	GO:0044424//intracellular part
CL1283.Contig2_YK	600	45	2.6324	gi|393906148|gb|EFO20390.2|	88.6	2e-16	subtilase [Loa loa]	--	--	--	--	sp|P29144|TPP2_HUMAN	56.2	5e-08	Tripeptidyl-peptidase 2 OS=Homo sapiens GN=TPP2 PE=1 SV=4	--	--	--	--	--	K01280	3e-09	62.0	bfo:BRAFLDRAFT_119698	tripeptidyl-peptidase II [EC:3.4.14.10]	-	-	-
CL1284.Contig1_YK	1768	247	4.9034	gi|402594107|gb|EJW88033.1|	407.9	8e-112	low-density lipoprotein receptor domain class A containing protein [Wuchereria bancrofti]	--	--	--	--	sp|Q95209|SORL_RABIT	183	1e-45	Sortilin-related receptor OS=Oryctolagus cuniculus GN=SORL1 PE=2 SV=1	--	--	--	--	--	K04550	6e-47	189	tsp:Tsp_05487	low density lipoprotein-related protein 1 (alpha-2-macroglobulin receptor)	GO:0044699;GO:0000003//reproduction	-	GO:0016020//membrane
CL1284.Contig2_YK	1890	164	3.0456	gi|402594107|gb|EJW88033.1|	407.9	9e-112	low-density lipoprotein receptor domain class A containing protein [Wuchereria bancrofti]	--	--	--	--	sp|Q95209|SORL_RABIT	183	1e-45	Sortilin-related receptor OS=Oryctolagus cuniculus GN=SORL1 PE=2 SV=1	--	--	--	--	--	K04550	7e-47	189	tsp:Tsp_05487	low density lipoprotein-related protein 1 (alpha-2-macroglobulin receptor)	GO:0044699;GO:0000003//reproduction	-	GO:0016020//membrane
CL1285.Contig1_YK	1772	29	0.5744	gi|71993974|ref|NP_001022287.1|	478.8	4e-133	Protein FLAD-1, isoform b [Caenorhabditis elegans] >gi|61855357|emb|CAI70410.1| Protein FLAD-1, isoform b [Caenorhabditis elegans]	--	--	--	--	sp|Q22017|FLAD1_CAEEL	478	1e-134	Probable FAD synthase OS=Caenorhabditis elegans GN=R53.1 PE=3 SV=1	SPCC1235.04c	154	5e-37	COG0175	3'-phosphoadenosine 5'-phosphosulfate sulfotransferase (PAPS reductase)/FAD synthetase and related enzymes	K00953	5e-134	478	cel:R53.1	FAD synthetase [EC:2.7.7.2]	GO:0040010//positive regulation of growth rate;GO:0008152//metabolic process	-	-
CL1285.Contig2_YK	1827	193	3.7077	gi|71993974|ref|NP_001022287.1|	478.8	4e-133	Protein FLAD-1, isoform b [Caenorhabditis elegans] >gi|61855357|emb|CAI70410.1| Protein FLAD-1, isoform b [Caenorhabditis elegans]	--	--	--	--	sp|Q22017|FLAD1_CAEEL	478	1e-134	Probable FAD synthase OS=Caenorhabditis elegans GN=R53.1 PE=3 SV=1	SPCC1235.04c	154	5e-37	COG0175	3'-phosphoadenosine 5'-phosphosulfate sulfotransferase (PAPS reductase)/FAD synthetase and related enzymes	K00953	5e-134	478	cel:R53.1	FAD synthetase [EC:2.7.7.2]	GO:0040010//positive regulation of growth rate;GO:0008152//metabolic process	-	-
CL1286.Contig1_YK	3564	26	0.2560	gi|341900816|gb|EGT56751.1|	253.4	0.0	hypothetical protein CAEBREN_30288 [Caenorhabditis brenneri]	gi|170591986|ref|XM_001900716.1|	141	3e-29	Brugia malayi vacuolar proton pump partial mRNA	sp|P30628|VPP1_CAEEL	1012	0.0	Probable V-type proton ATPase 116 kDa subunit a OS=Caenorhabditis elegans GN=unc-32 PE=2 SV=3	SPAC16E8.07c	425	2e-118	COG1269	Archaeal/vacuolar-type H+-ATPase subunit I	K02154	0.0	1036	cel:ZK637.8	V-type H+-transporting ATPase subunit I [EC:3.6.3.14]	GO:0016358//dendrite development;GO:0040010//positive regulation of growth rate;GO:0006898//receptor-mediated endocytosis;GO:0015991//ATP hydrolysis coupled proton transport;GO:0043068//positive regulation of programmed cell death;GO:0006915//apoptotic process;GO:0040039//inductive cell migration;GO:0009792//embryo development ending in birth or egg hatching;GO:0001666//response to hypoxia;GO:001…	GO:0015078//hydrogen ion transmembrane transporter activity	GO:0016021//integral to membrane;GO:0000220//vacuolar proton-transporting V-type ATPase, V0 domain
CL1286.Contig2_YK	3546	23	0.2277	gi|341900816|gb|EGT56751.1|	253.4	0.0	hypothetical protein CAEBREN_30288 [Caenorhabditis brenneri]	gi|170591986|ref|XM_001900716.1|	141	3e-29	Brugia malayi vacuolar proton pump partial mRNA	sp|P30628|VPP1_CAEEL	1009	0.0	Probable V-type proton ATPase 116 kDa subunit a OS=Caenorhabditis elegans GN=unc-32 PE=2 SV=3	SPAC16E8.07c	421	6e-117	COG1269	Archaeal/vacuolar-type H+-ATPase subunit I	K02154	0.0	1034	cel:ZK637.8	V-type H+-transporting ATPase subunit I [EC:3.6.3.14]	GO:0016358//dendrite development;GO:0040010//positive regulation of growth rate;GO:0006898//receptor-mediated endocytosis;GO:0015991//ATP hydrolysis coupled proton transport;GO:0048388//endosomal lumen acidification;GO:0043068//positive regulation of programmed cell death;GO:0006915//apoptotic process;GO:0040039//inductive cell migration;GO:0009792//embryo development ending in birth or egg hatch…	GO:0046961//proton-transporting ATPase activity, rotational mechanism;GO:0009881//photoreceptor activity;GO:0005516//calmodulin binding	GO:0016021//integral to membrane;GO:0000220//vacuolar proton-transporting V-type ATPase, V0 domain;GO:0005769//early endosome;GO:0008021//synaptic vesicle
CL1286.Contig3_YK	1376	16	0.4081	gi|71997749|ref|NP_001023018.1|	286.6	2e-75	Protein UNC-32, isoform b [Caenorhabditis elegans] >gi|11908008|gb|AAG41433.1|AF320900_1 UNC-32B neuronal vacuolar proton pump 100 kDa subunit variant [Caenorhabditis elegans] >gi|20338971|emb|CAA77453.2| Protein UNC-32, isoform b [Caenorhabditis elegans]	gi|308471888|ref|XM_003098126.1|	99.6	4e-17	Caenorhabditis remanei CRE-UNC-32 protein (Cre-unc-32) mRNA, complete cds	sp|P30628|VPP1_CAEEL	255	1e-67	Probable V-type proton ATPase 116 kDa subunit a OS=Caenorhabditis elegans GN=unc-32 PE=2 SV=3	YMR054w	181	2e-45	COG1269	Archaeal/vacuolar-type H+-ATPase subunit I	K02154	3e-76	286	cel:ZK637.8	V-type H+-transporting ATPase subunit I [EC:3.6.3.14]	GO:0016358//dendrite development;GO:0051046//regulation of secretion;GO:0040010//positive regulation of growth rate;GO:0006898//receptor-mediated endocytosis;GO:0043068//positive regulation of programmed cell death;GO:0040002//collagen and cuticulin-based cuticle development;GO:0006915//apoptotic process;GO:0018996//molting cycle, collagen and cuticulin-based cuticle;GO:0040039//inductive cell mi…	-	GO:0070382//exocytic vesicle;GO:0016021//integral to membrane;GO:0005771//multivesicular body;GO:0016471//vacuolar proton-transporting V-type ATPase complex;GO:0044298//cell body membrane;GO:0033179//proton-transporting V-type ATPase, V0 domain;GO:0016324//apical plasma membrane
CL1286.Contig4_YK	3392	23	0.2380	gi|71997755|ref|NP_001023019.1|	1234.9	0.0	Protein UNC-32, isoform c [Caenorhabditis elegans] >gi|11908010|gb|AAG41434.1|AF320901_1 UNC-32C vacuolar proton pump 102 kDa subunit variant [Caenorhabditis elegans] >gi|20338972|emb|CAD30450.1| Protein UNC-32, isoform c [Caenorhabditis elegans]	gi|170591986|ref|XM_001900716.1|	141	3e-29	Brugia malayi vacuolar proton pump partial mRNA	sp|P30628|VPP1_CAEEL	1229	0.0	Probable V-type proton ATPase 116 kDa subunit a OS=Caenorhabditis elegans GN=unc-32 PE=2 SV=3	YOR270c	555	2e-157	COG1269	Archaeal/vacuolar-type H+-ATPase subunit I	K02154	0.0	1224	cbr:CBG06881	V-type H+-transporting ATPase subunit I [EC:3.6.3.14]	GO:0016358//dendrite development;GO:0040010//positive regulation of growth rate;GO:0006898//receptor-mediated endocytosis;GO:0015991//ATP hydrolysis coupled proton transport;GO:0043068//positive regulation of programmed cell death;GO:0006915//apoptotic process;GO:0040039//inductive cell migration;GO:0009792//embryo development ending in birth or egg hatching;GO:0001666//response to hypoxia;GO:001…	GO:0015078//hydrogen ion transmembrane transporter activity	GO:0016021//integral to membrane;GO:0016471//vacuolar proton-transporting V-type ATPase complex;GO:0033179//proton-transporting V-type ATPase, V0 domain
CL1286.Contig5_YK	3368	110	1.1463	gi|71997768|ref|NP_001023021.1|	1270.0	0.0	Protein UNC-32, isoform e [Caenorhabditis elegans] >gi|11908014|gb|AAG41436.1|AF320903_1 UNC-32E vacuolar proton pump 101 kDa subunit variant [Caenorhabditis elegans] >gi|20338974|emb|CAD30452.1| Protein UNC-32, isoform e [Caenorhabditis elegans]	gi|170591986|ref|XM_001900716.1|	141	3e-29	Brugia malayi vacuolar proton pump partial mRNA	sp|P30628|VPP1_CAEEL	1233	0.0	Probable V-type proton ATPase 116 kDa subunit a OS=Caenorhabditis elegans GN=unc-32 PE=2 SV=3	SPAC16E8.07c	564	4e-160	COG1269	Archaeal/vacuolar-type H+-ATPase subunit I	K02154	0.0	1264	cel:ZK637.8	V-type H+-transporting ATPase subunit I [EC:3.6.3.14]	GO:0016358//dendrite development;GO:0040010//positive regulation of growth rate;GO:0006898//receptor-mediated endocytosis;GO:0015991//ATP hydrolysis coupled proton transport;GO:0043068//positive regulation of programmed cell death;GO:0006915//apoptotic process;GO:0040039//inductive cell migration;GO:0009792//embryo development ending in birth or egg hatching;GO:0001666//response to hypoxia;GO:001…	GO:0015078//hydrogen ion transmembrane transporter activity	GO:0016021//integral to membrane;GO:0000220//vacuolar proton-transporting V-type ATPase, V0 domain
CL1286.Contig6_YK	1572	15	0.3349	gi|341900816|gb|EGT56751.1|	58.5	2e-76	hypothetical protein CAEBREN_30288 [Caenorhabditis brenneri]	gi|308471888|ref|XM_003098126.1|	99.6	4e-17	Caenorhabditis remanei CRE-UNC-32 protein (Cre-unc-32) mRNA, complete cds	sp|P30628|VPP1_CAEEL	254	3e-67	Probable V-type proton ATPase 116 kDa subunit a OS=Caenorhabditis elegans GN=unc-32 PE=2 SV=3	YOR270c	181	3e-45	COG1269	Archaeal/vacuolar-type H+-ATPase subunit I	K02154	3e-65	250	cbr:CBG06881	V-type H+-transporting ATPase subunit I [EC:3.6.3.14]	GO:0016358//dendrite development;GO:0051046//regulation of secretion;GO:0040010//positive regulation of growth rate;GO:0006898//receptor-mediated endocytosis;GO:0043068//positive regulation of programmed cell death;GO:0040002//collagen and cuticulin-based cuticle development;GO:0006915//apoptotic process;GO:0018996//molting cycle, collagen and cuticulin-based cuticle;GO:0040039//inductive cell mi…	-	GO:0070382//exocytic vesicle;GO:0016021//integral to membrane;GO:0005771//multivesicular body;GO:0016471//vacuolar proton-transporting V-type ATPase complex;GO:0033177//proton-transporting two-sector ATPase complex, proton-transporting domain;GO:0044298//cell body membrane;GO:0016324//apical plasma membrane
CL1286.Contig7_YK	3410	63	0.6484	gi|71997755|ref|NP_001023019.1|	1236.9	0.0	Protein UNC-32, isoform c [Caenorhabditis elegans] >gi|11908010|gb|AAG41434.1|AF320901_1 UNC-32C vacuolar proton pump 102 kDa subunit variant [Caenorhabditis elegans] >gi|20338972|emb|CAD30450.1| Protein UNC-32, isoform c [Caenorhabditis elegans]	gi|170591986|ref|XM_001900716.1|	141	3e-29	Brugia malayi vacuolar proton pump partial mRNA	sp|P30628|VPP1_CAEEL	1231	0.0	Probable V-type proton ATPase 116 kDa subunit a OS=Caenorhabditis elegans GN=unc-32 PE=2 SV=3	YOR270c	556	7e-158	COG1269	Archaeal/vacuolar-type H+-ATPase subunit I	K02154	0.0	1226	cbr:CBG06881	V-type H+-transporting ATPase subunit I [EC:3.6.3.14]	GO:0016358//dendrite development;GO:0040010//positive regulation of growth rate;GO:0006898//receptor-mediated endocytosis;GO:0015991//ATP hydrolysis coupled proton transport;GO:0043068//positive regulation of programmed cell death;GO:0006915//apoptotic process;GO:0040039//inductive cell migration;GO:0009792//embryo development ending in birth or egg hatching;GO:0001666//response to hypoxia;GO:001…	GO:0015078//hydrogen ion transmembrane transporter activity	GO:0016021//integral to membrane;GO:0016471//vacuolar proton-transporting V-type ATPase complex;GO:0033179//proton-transporting V-type ATPase, V0 domain
CL1286.Contig8_YK	3350	27	0.2829	gi|71997768|ref|NP_001023021.1|	1268.1	0.0	Protein UNC-32, isoform e [Caenorhabditis elegans] >gi|11908014|gb|AAG41436.1|AF320903_1 UNC-32E vacuolar proton pump 101 kDa subunit variant [Caenorhabditis elegans] >gi|20338974|emb|CAD30452.1| Protein UNC-32, isoform e [Caenorhabditis elegans]	gi|170591986|ref|XM_001900716.1|	141	3e-29	Brugia malayi vacuolar proton pump partial mRNA	sp|P30628|VPP1_CAEEL	1230	0.0	Probable V-type proton ATPase 116 kDa subunit a OS=Caenorhabditis elegans GN=unc-32 PE=2 SV=3	SPAC16E8.07c	559	1e-158	COG1269	Archaeal/vacuolar-type H+-ATPase subunit I	K02154	0.0	1262	cel:ZK637.8	V-type H+-transporting ATPase subunit I [EC:3.6.3.14]	GO:0016358//dendrite development;GO:0040010//positive regulation of growth rate;GO:0006898//receptor-mediated endocytosis;GO:0015991//ATP hydrolysis coupled proton transport;GO:0043068//positive regulation of programmed cell death;GO:0006915//apoptotic process;GO:0040039//inductive cell migration;GO:0009792//embryo development ending in birth or egg hatching;GO:0001666//response to hypoxia;GO:001…	GO:0015078//hydrogen ion transmembrane transporter activity	GO:0016021//integral to membrane;GO:0000220//vacuolar proton-transporting V-type ATPase, V0 domain
CL1287.Contig1_YK	320	3	0.3290	gi|212645187|ref|NP_493406.2|	104.0	2e-21	Protein Y6B3B.7 [Caenorhabditis elegans] >gi|189309809|emb|CAB63412.2| Protein Y6B3B.7 [Caenorhabditis elegans]	--	--	--	--	--	--	--	--	--	--	--	--	--	--	--	--	--	--	-	-	-
CL1287.Contig2_YK	382	29	2.6645	gi|212645187|ref|NP_493406.2|	106.7	3e-22	Protein Y6B3B.7 [Caenorhabditis elegans] >gi|189309809|emb|CAB63412.2| Protein Y6B3B.7 [Caenorhabditis elegans]	--	--	--	--	--	--	--	--	--	--	--	--	--	--	--	--	--	--	-	-	-
CL1288.Contig1_YK	1605	25835	564.9598	gi|268619096|gb|ACZ13324.1|	908.7	0.0	ATP synthase beta chain [Bursaphelenchus xylophilus]	gi|268619095|gb|GU130131.1|	878	0.0	Bursaphelenchus xylophilus ATP synthase beta chain mRNA, complete cds	sp|P46561|ATPB_CAEEL	863	0.0	ATP synthase subunit beta, mitochondrial OS=Caenorhabditis elegans GN=atp-2 PE=1 SV=2	BMEI0251	709	0.0	COG0055	F0F1-type ATP synthase, beta subunit	K02133	0.0	864	cbr:CBG21173	F-type H+-transporting ATPase subunit beta [EC:3.6.3.14]	GO:0015991//ATP hydrolysis coupled proton transport;GO:0006915//apoptotic process;GO:0008406//gonad development;GO:0040024//dauer larval development;GO:0043050//pharyngeal pumping;GO:0034606//response to hermaphrodite contact;GO:0006200//ATP catabolic process;GO:0040039//inductive cell migration;GO:0006629//lipid metabolic process;GO:0006172//ADP biosynthetic process;GO:0040010//positive regulati…	GO:0008553//hydrogen-exporting ATPase activity, phosphorylative mechanism;GO:0046961//proton-transporting ATPase activity, rotational mechanism;GO:0042288//MHC class I protein binding;GO:0030228//lipoprotein particle receptor activity;GO:0019904//protein domain specific binding;GO:0005524//ATP binding;GO:0043499//eukaryotic cell surface binding;GO:0046933//hydrogen ion transporting ATP synthase a…	GO:0009986//cell surface;GO:0000275//mitochondrial proton-transporting ATP synthase complex, catalytic core F(1);GO:0042645//mitochondrial nucleoid;GO:0005886//plasma membrane;GO:0005929//cilium
CL1289.Contig1_YK	491	54	3.8601	gi|312087095|ref|XP_003145335.1|	101.7	1e-20	amidase [Loa loa] >gi|307759501|gb|EFO18735.1| amidase [Loa loa]	--	--	--	--	sp|Q6DH69|FAH2A_DANRE	72.0	6e-13	Fatty-acid amide hydrolase 2-A OS=Danio rerio GN=faah2a PE=2 SV=1	all7525	62.8	3e-10	COG0154	Asp-tRNAAsn/Glu-tRNAGln amidotransferase A subunit and related amidases	K01426	1e-09	62.4	dpo:Dpse_GA20671	amidase [EC:3.5.1.4]	-	-	-
CL1289.Contig2_YK	371	1	0.0946	gi|312087095|ref|XP_003145335.1|	72.0	9e-12	amidase [Loa loa] >gi|307759501|gb|EFO18735.1| amidase [Loa loa]	--	--	--	--	sp|Q6DH69|FAH2A_DANRE	59.3	2e-09	Fatty-acid amide hydrolase 2-A OS=Danio rerio GN=faah2a PE=2 SV=1	all7525	49.7	1e-06	COG0154	Asp-tRNAAsn/Glu-tRNAGln amidotransferase A subunit and related amidases	--	--	--	--	--	-	-	-
CL129.Contig1_YK	2145	150	2.4544	gi|17559526|ref|NP_505451.1|	442.2	5e-122	Protein ACS-14 [Caenorhabditis elegans] >gi|3875727|emb|CAA94751.1| Protein ACS-14 [Caenorhabditis elegans]	--	--	--	--	sp|P08659|LUCI_PHOPY	304	6e-82	Luciferin 4-monooxygenase OS=Photinus pyralis PE=1 SV=1	fadD	244	3e-64	COG0318	Acyl-CoA synthetases (AMP-forming)/AMP-acid ligases II	K01904	3e-80	300	cel:ZK1127.2	4-coumarate--CoA ligase [EC:6.2.1.12]	-	-	-
CL129.Contig2_YK	2096	24	0.4019	gi|341879361|gb|EGT35296.1|	164.5	6e-101	hypothetical protein CAEBREN_30220 [Caenorhabditis brenneri]	--	--	--	--	sp|Q26304|LUCI_LUCMI	202	1e-73	Luciferin 4-monooxygenase OS=Luciola mingrelica PE=1 SV=1	PAE1379	145	2e-55	COG0318	Acyl-CoA synthetases (AMP-forming)/AMP-acid ligases II	K01904	1e-44	182	cel:ZK1127.2	4-coumarate--CoA ligase [EC:6.2.1.12]	-	-	-
CL1290.Contig1_YK	481	25	1.8242	--	--	--	--	--	--	--	--	--	--	--	--	--	--	--	--	--	--	--	--	--	--	-	-	-
CL1290.Contig2_YK	837	376	15.7669	gi|401430149|ref|XP_003886486.1|	54.3	8e-06	unnamed protein product, partial [Leishmania mexicana MHOM/GT/2001/U1103] >gi|356491245|emb|CBZ41040.1| unnamed protein product, partial [Leishmania mexicana MHOM/GT/2001/U1103]	--	--	--	--	--	--	--	--	--	--	--	--	--	--	--	--	--	--	-	-	-
CL1291.Contig1_YK	869	19	0.7674	gi|392927115|ref|NP_509769.3|	80.1	1e-13	Protein F59F5.7 [Caenorhabditis elegans] >gi|379657032|emb|CAA90661.4| Protein F59F5.7 [Caenorhabditis elegans]	--	--	--	--	--	--	--	--	--	--	--	--	--	--	--	--	--	--	-	-	-
CL1291.Contig2_YK	829	16	0.6774	gi|392927115|ref|NP_509769.3|	80.1	1e-13	Protein F59F5.7 [Caenorhabditis elegans] >gi|379657032|emb|CAA90661.4| Protein F59F5.7 [Caenorhabditis elegans]	--	--	--	--	--	--	--	--	--	--	--	--	--	--	--	--	--	--	-	-	-
CL1291.Contig3_YK	874	23	0.9236	gi|392927115|ref|NP_509769.3|	74.3	8e-12	Protein F59F5.7 [Caenorhabditis elegans] >gi|379657032|emb|CAA90661.4| Protein F59F5.7 [Caenorhabditis elegans]	--	--	--	--	--	--	--	--	--	--	--	--	--	--	--	--	--	--	-	-	-
CL1291.Contig4_YK	914	31	1.1904	gi|392927115|ref|NP_509769.3|	74.3	9e-12	Protein F59F5.7 [Caenorhabditis elegans] >gi|379657032|emb|CAA90661.4| Protein F59F5.7 [Caenorhabditis elegans]	--	--	--	--	--	--	--	--	--	--	--	--	--	--	--	--	--	--	-	-	-
CL1292.Contig1_YK	4292	121	0.9895	gi|393906872|gb|EFO21962.2|	891.3	0.0	TK/EGFR protein kinase [Loa loa]	--	--	--	--	sp|P24348|LET23_CAEEL	756	0.0	Receptor tyrosine-protein kinase let-23 OS=Caenorhabditis elegans GN=let-23 PE=1 SV=3	YAR019c	82.4	6e-15	COG0515	Serine/threonine protein kinase	K04361	0.0	874	bmy:Bm1_48745	epidermal growth factor receptor [EC:2.7.10.1]	GO:0007309//oocyte axis specification;GO:0048608//reproductive structure development;GO:2000026//regulation of multicellular organismal development;GO:0002119//nematode larval development;GO:0045137//development of primary sexual characteristics;GO:0009950//dorsal/ventral axis specification;GO:0001751//compound eye photoreceptor cell differentiation;GO:0007424//open tracheal system development;GO…	GO:0004713//protein tyrosine kinase activity;GO:0004888//transmembrane signaling receptor activity;GO:0005488//binding	GO:0044459//plasma membrane part
CL1292.Contig2_YK	4271	130	1.0683	gi|312079285|ref|XP_003142108.1|	894.4	0.0	TK/EGFR protein kinase [Loa loa]	--	--	--	--	sp|P24348|LET23_CAEEL	757	0.0	Receptor tyrosine-protein kinase let-23 OS=Caenorhabditis elegans GN=let-23 PE=1 SV=3	YAR019c	82.4	6e-15	COG0515	Serine/threonine protein kinase	K04361	0.0	872	bmy:Bm1_48745	epidermal growth factor receptor [EC:2.7.10.1]	GO:0007309//oocyte axis specification;GO:0048608//reproductive structure development;GO:2000026//regulation of multicellular organismal development;GO:0002119//nematode larval development;GO:0045137//development of primary sexual characteristics;GO:0009950//dorsal/ventral axis specification;GO:0001751//compound eye photoreceptor cell differentiation;GO:0007424//open tracheal system development;GO…	GO:0004713//protein tyrosine kinase activity;GO:0004888//transmembrane signaling receptor activity;GO:0005488//binding	GO:0044459//plasma membrane part
CL1293.Contig1_YK	1604	2193	47.9864	gi|312066617|ref|XP_003136355.1|	763.8	0.0	IMP dehydrogenase 1 [Loa loa]	gi|392899298|ref|NM_001028224.3|	135	7e-28	Caenorhabditis elegans Protein T22D1.3, isoform a	sp|Q9GZH3|IMDH_CAEEL	647	0.0	Inosine-5'-monophosphate dehydrogenase OS=Caenorhabditis elegans GN=T22D1.3 PE=2 SV=2	YLR432w_3	315	1e-85	COG0516	IMP dehydrogenase/GMP reductase	K00088	0.0	749	bmy:Bm1_31240	IMP dehydrogenase [EC:1.1.1.205]	GO:0055114//oxidation-reduction process;GO:0001522//pseudouridine synthesis;GO:0006177//GMP biosynthetic process	GO:0018580//nitronate monooxygenase activity;GO:0003723//RNA binding;GO:0046872//metal ion binding;GO:0000166//nucleotide binding;GO:0009982//pseudouridine synthase activity;GO:0003938//IMP dehydrogenase activity	GO:0043231//intracellular membrane-bounded organelle;GO:0005737//cytoplasm
CL1293.Contig2_YK	153	3	0.6882	gi|402589917|gb|EJW83848.1|	81.6	1e-14	inosine-5&apos;-monophosphate dehydrogenase [Wuchereria bancrofti]	--	--	--	--	sp|Q9GZH3|IMDH_CAEEL	68.2	4e-12	Inosine-5'-monophosphate dehydrogenase OS=Caenorhabditis elegans GN=T22D1.3 PE=2 SV=2	MK1600_1	66.2	1e-11	COG0516	IMP dehydrogenase/GMP reductase	K00088	1e-15	81.6	bmy:Bm1_31240	IMP dehydrogenase [EC:1.1.1.205]	GO:0055114//oxidation-reduction process;GO:0001522//pseudouridine synthesis;GO:0006177//GMP biosynthetic process	GO:0018580//nitronate monooxygenase activity;GO:0003723//RNA binding;GO:0046872//metal ion binding;GO:0000166//nucleotide binding;GO:0009982//pseudouridine synthase activity;GO:0003938//IMP dehydrogenase activity	GO:0005737//cytoplasm
CL1294.Contig1_YK	548	10	0.6405	gi|7582201|gb|AAF64253.1|AF153722_1	97.8	2e-19	novel immunogenic protein NIP-3 [Onchocerca volvulus]	--	--	--	--	--	--	--	--	--	--	--	--	--	--	--	--	--	--	-	-	-
CL1294.Contig2_YK	588	12	0.7163	gi|7582201|gb|AAF64253.1|AF153722_1	97.8	3e-19	novel immunogenic protein NIP-3 [Onchocerca volvulus]	--	--	--	--	--	--	--	--	--	--	--	--	--	--	--	--	--	--	-	-	-
CL1294.Contig3_YK	630	45	2.5070	gi|7582201|gb|AAF64253.1|AF153722_1	97.8	3e-19	novel immunogenic protein NIP-3 [Onchocerca volvulus]	--	--	--	--	--	--	--	--	--	--	--	--	--	--	--	--	--	--	-	-	-
CL1295.Contig1_YK	315	9	1.0028	--	--	--	--	--	--	--	--	--	--	--	--	--	--	--	--	--	--	--	--	--	--	-	-	-
CL1295.Contig2_YK	386	20	1.8186	--	--	--	--	--	--	--	--	--	--	--	--	--	--	--	--	--	--	--	--	--	--	-	-	-
CL1296.Contig1_YK	878	178	7.1156	gi|308486107|ref|XP_003105251.1|	56.6	1e-06	hypothetical protein CRE_21154 [Caenorhabditis remanei] >gi|308256759|gb|EFP00712.1| hypothetical protein CRE_21154 [Caenorhabditis remanei]	--	--	--	--	--	--	--	--	--	--	--	--	--	--	--	--	--	--	-	-	-
CL1296.Contig2_YK	586	129	7.7264	gi|308486107|ref|XP_003105251.1|	62.0	1e-08	hypothetical protein CRE_21154 [Caenorhabditis remanei] >gi|308256759|gb|EFP00712.1| hypothetical protein CRE_21154 [Caenorhabditis remanei]	--	--	--	--	--	--	--	--	--	--	--	--	--	--	--	--	--	--	-	-	-
CL1297.Contig1_YK	303	34	3.9384	--	--	--	--	--	--	--	--	--	--	--	--	--	--	--	--	--	--	--	--	--	--	-	-	-
CL1297.Contig2_YK	487	41	2.9549	--	--	--	--	--	--	--	--	--	--	--	--	--	--	--	--	--	--	--	--	--	--	-	-	-
CL1298.Contig1_YK	554	20	1.2671	--	--	--	--	--	--	--	--	--	--	--	--	--	--	--	--	--	--	--	--	--	--	-	-	-
CL1298.Contig2_YK	850	28	1.1562	--	--	--	--	--	--	--	--	--	--	--	--	--	--	--	--	--	--	--	--	--	--	-	-	-
CL1298.Contig3_YK	1260	7	0.1950	--	--	--	--	--	--	--	--	--	--	--	--	--	--	--	--	--	--	--	--	--	--	-	-	-
CL1298.Contig4_YK	663	20	1.0588	--	--	--	--	--	--	--	--	--	--	--	--	--	--	--	--	--	--	--	--	--	--	-	-	-
CL1298.Contig5_YK	1369	6	0.1538	--	--	--	--	--	--	--	--	--	--	--	--	--	--	--	--	--	--	--	--	--	--	-	-	-
CL1299.Contig1_YK	1300	355	9.5845	--	--	--	--	--	--	--	--	--	--	--	--	--	--	--	--	--	--	--	--	--	--	-	-	-
CL1299.Contig2_YK	541	18	1.1678	--	--	--	--	--	--	--	--	--	--	--	--	--	--	--	--	--	--	--	--	--	--	-	-	-
CL13.Contig1_YK	178	11	2.1690	--	--	--	--	--	--	--	--	--	--	--	--	--	--	--	--	--	--	--	--	--	--	-	-	-
CL130.Contig1_YK	1040	363	12.2506	gi|312065558|ref|XP_003135849.1|	115.9	3e-24	TTK protein kinase [Loa loa] >gi|307768999|gb|EFO28233.1| TTK protein kinase [Loa loa]	--	--	--	--	sp|P33981|TTK_HUMAN	109	1e-23	Dual specificity protein kinase TTK OS=Homo sapiens GN=TTK PE=1 SV=2	ECU02g0510	86.7	6e-17	COG0515	Serine/threonine protein kinase	K08866	6e-24	112	bmy:Bm1_52540	serine/threonine-protein kinase TTK/MPS1 [EC:2.7.12.1]	GO:0016310//phosphorylation;GO:0006996//organelle organization;GO:0022402//cell cycle process;GO:0050794//regulation of cellular process	GO:0016301//kinase activity;GO:0005515//protein binding	-
CL1300.Contig1_YK	1130	1	0.0311	gi|308480736|ref|XP_003102574.1|	76.6	1e-44	hypothetical protein CRE_03274 [Caenorhabditis remanei] >gi|308261008|gb|EFP04961.1| hypothetical protein CRE_03274 [Caenorhabditis remanei]	--	--	--	--	sp|Q9DCK3|TSN4_MOUSE	70.9	2e-14	Tetraspanin-4 OS=Mus musculus GN=Tspan4 PE=2 SV=1	--	--	--	--	--	K06509	2e-17	82.4	xtr:394799	kangai 1	-	-	-
CL1300.Contig2_YK	1129	3	0.0933	gi|308480736|ref|XP_003102574.1|	227.3	1e-57	hypothetical protein CRE_03274 [Caenorhabditis remanei] >gi|308261008|gb|EFP04961.1| hypothetical protein CRE_03274 [Caenorhabditis remanei]	--	--	--	--	sp|B5X3I6|TSN9_SALSA	103	5e-22	Tetraspanin-9 OS=Salmo salar GN=tspan9 PE=2 SV=1	--	--	--	--	--	K06537	1e-22	108	phu:Phum_PHUM503620	CD151 antigen	-	-	-
CL1300.Contig3_YK	1171	2	0.0599	gi|308480736|ref|XP_003102574.1|	221.5	6e-56	hypothetical protein CRE_03274 [Caenorhabditis remanei] >gi|308261008|gb|EFP04961.1| hypothetical protein CRE_03274 [Caenorhabditis remanei]	--	--	--	--	sp|B5X3I6|TSN9_SALSA	98.2	3e-20	Tetraspanin-9 OS=Salmo salar GN=tspan9 PE=2 SV=1	--	--	--	--	--	K06537	7e-22	105	phu:Phum_PHUM503620	CD151 antigen	-	-	-
CL1300.Contig4_YK	1088	3	0.0968	gi|308480736|ref|XP_003102574.1|	76.6	3e-46	hypothetical protein CRE_03274 [Caenorhabditis remanei] >gi|308261008|gb|EFP04961.1| hypothetical protein CRE_03274 [Caenorhabditis remanei]	--	--	--	--	sp|Q9DCK3|TSN4_MOUSE	77.0	3e-16	Tetraspanin-4 OS=Mus musculus GN=Tspan4 PE=2 SV=1	--	--	--	--	--	K06509	3e-18	85.5	xtr:394799	kangai 1	-	-	-
CL1301.Contig1_YK	1685	93	1.9372	gi|341878525|gb|EGT34460.1|	341.3	9e-92	hypothetical protein CAEBREN_05976 [Caenorhabditis brenneri]	--	--	--	--	sp|B2GV54|NCEH1_RAT	158	3e-38	Neutral cholesterol ester hydrolase 1 OS=Rattus norvegicus GN=Nceh1 PE=2 SV=1	SSO2521	88.2	4e-17	COG0657	Esterase/lipase	K14349	6e-41	169	mdo:100010391	neutral cholesterol ester hydrolase 1 [EC:3.1.1.-]	GO:0008152//metabolic process	GO:0016787//hydrolase activity	-
CL1301.Contig2_YK	1399	24	0.6021	gi|341878525|gb|EGT34460.1|	335.9	3e-90	hypothetical protein CAEBREN_05976 [Caenorhabditis brenneri]	--	--	--	--	sp|B2GV54|NCEH1_RAT	149	2e-35	Neutral cholesterol ester hydrolase 1 OS=Rattus norvegicus GN=Nceh1 PE=2 SV=1	SSO2521	88.2	3e-17	COG0657	Esterase/lipase	K13616	4e-38	159	spu:592983	arylacetamide deacetylase [EC:3.1.1.3]	GO:0009792//embryo development ending in birth or egg hatching;GO:0018991//oviposition;GO:0006915//apoptotic process	-	-
CL1302.Contig1_YK	369	0	0.0000	gi|285802977|gb|ADC35399.1|	70.5	2e-11	venom allergen-like protein vap-2 [Ditylenchus destructor]	--	--	--	--	sp|Q16937|ASP_ANCCA	47.4	7e-06	Ancylostoma secreted protein OS=Ancylostoma caninum GN=ASP PE=2 SV=1	--	--	--	--	--	--	--	--	--	--	-	-	-
CL1302.Contig2_YK	536	3	0.1964	gi|285802977|gb|ADC35399.1|	70.1	5e-11	venom allergen-like protein vap-2 [Ditylenchus destructor]	--	--	--	--	--	--	--	--	--	--	--	--	--	--	--	--	--	--	-	-	-
CL1302.Contig3_YK	996	22	0.7753	gi|285802977|gb|ADC35399.1|	151.4	6e-35	venom allergen-like protein vap-2 [Ditylenchus destructor]	--	--	--	--	sp|Q16937|ASP_ANCCA	103	6e-22	Ancylostoma secreted protein OS=Ancylostoma caninum GN=ASP PE=2 SV=1	YKR013w	71.6	2e-12	COG2340	Uncharacterized protein with SCP/PR1 domains	K02330	1e-07	57.8	tca:656359	DNA polymerase beta subunit [EC:2.7.7.7 4.2.99.-]	-	-	-
CL1302.Contig4_YK	829	17	0.7197	gi|285802977|gb|ADC35399.1|	151.8	3e-35	venom allergen-like protein vap-2 [Ditylenchus destructor]	--	--	--	--	sp|Q16937|ASP_ANCCA	103	4e-22	Ancylostoma secreted protein OS=Ancylostoma caninum GN=ASP PE=2 SV=1	YKR013w	58.2	2e-08	COG2340	Uncharacterized protein with SCP/PR1 domains	K02330	1e-07	57.4	tca:656359	DNA polymerase beta subunit [EC:2.7.7.7 4.2.99.-]	-	-	-
CL1303.Contig1_YK	5870	14056	84.0442	gi|170571242|ref|XP_001891652.1|	115.5	3e-23	myosin heavy chain, nonmuscle type 1 [Brugia malayi]	gi|170571241|ref|XM_001891617.1|	159	2e-34	Brugia malayi myosin heavy chain, nonmuscle type 1 partial mRNA	sp|P35580|MYH10_HUMAN	1803	0.0	Myosin-10 OS=Homo sapiens GN=MYH10 PE=1 SV=3	SPCC645.05c	828	0.0	COG5022	Myosin heavy chain	K10352	0.0	2154	bmy:Bm1_00655	myosin heavy chain	GO:0045200//establishment of neuroblast polarity;GO:0002119//nematode larval development;GO:0008258//head involution;GO:0007443//Malpighian tubule morphogenesis;GO:0007411//axon guidance;GO:0031036//myosin II filament assembly;GO:0007435//salivary gland morphogenesis;GO:0007395//dorsal closure, spreading of leading edge cells;GO:0035317//imaginal disc-derived wing hair organization;GO:0070986//le…	GO:0000166//nucleotide binding;GO:0017111//nucleoside-triphosphatase activity;GO:0032027//myosin light chain binding	GO:0016460//myosin II complex;GO:0005886//plasma membrane;GO:0045179//apical cortex;GO:0032154//cleavage furrow;GO:0005913//cell-cell adherens junction;GO:0030018//Z disc
CL1303.Contig2_YK	5837	14391	86.5337	gi|170571242|ref|XP_001891652.1|	111.7	5e-22	myosin heavy chain, nonmuscle type 1 [Brugia malayi]	gi|157118640|ref|XM_001659142.1|	159	2e-34	Aedes aegypti myosin heavy chain, nonmuscle or smooth muscle partial mRNA	sp|P35580|MYH10_HUMAN	1792	0.0	Myosin-10 OS=Homo sapiens GN=MYH10 PE=1 SV=3	SPAC4A8.05c	832	0.0	COG5022	Myosin heavy chain	K10352	0.0	2135	bmy:Bm1_00655	myosin heavy chain	GO:0040002//collagen and cuticulin-based cuticle development;GO:0040007//growth;GO:0016476//regulation of embryonic cell shape;GO:0000003//reproduction;GO:0010171//body morphogenesis;GO:0002119//nematode larval development;GO:0040011//locomotion;GO:0009792//embryo development ending in birth or egg hatching;GO:0008104//protein localization	GO:0000166//nucleotide binding	GO:0005913//cell-cell adherens junction;GO:0043292//contractile fiber
CL1303.Contig3_YK	1034	3695	125.4233	gi|402591653|gb|EJW85582.1|	62.4	4e-08	hypothetical protein WUBG_03508 [Wuchereria bancrofti]	--	--	--	--	sp|Q9JLT0|MYH10_RAT	241	2e-63	Myosin-10 OS=Rattus norvegicus GN=Myh10 PE=1 SV=1	MK0690	82.8	9e-16	COG0419	ATPase involved in DNA repair	K10352	2e-83	309	bmy:Bm1_00655	myosin heavy chain	GO:0040002//collagen and cuticulin-based cuticle development;GO:0040007//growth;GO:0016476//regulation of embryonic cell shape;GO:0000003//reproduction;GO:0010171//body morphogenesis;GO:0002119//nematode larval development;GO:0040011//locomotion;GO:0048546//digestive tract morphogenesis;GO:0009792//embryo development ending in birth or egg hatching;GO:0030860//regulation of polarized epithelial c…	GO:0005488//binding	GO:0005913//cell-cell adherens junction;GO:0043292//contractile fiber
CL1304.Contig1_YK	907	60	2.3218	gi|393909395|gb|EJD75432.1|	384.0	5e-105	sodium-dependent serotonin transporter [Loa loa]	--	--	--	--	sp|P51905|SC6A4_DROME	236	4e-62	Sodium-dependent serotonin transporter OS=Drosophila melanogaster GN=SerT PE=2 SV=1	MA1518	82.8	7e-16	COG0733	Na+-dependent transporters of the SNF family	K05037	4e-94	345	cel:Y54E10BR.7	solute carrier family 6 (neurotransmitter transporter, serotonin) member 4	GO:0051610//serotonin uptake	GO:0015222//serotonin transmembrane transporter activity;GO:0015293//symporter activity	GO:0005887//integral to plasma membrane
CL1304.Contig2_YK	429	3	0.2454	gi|402583533|gb|EJW77477.1|	84.3	1e-15	hypothetical protein WUBG_11613 [Wuchereria bancrofti]	--	--	--	--	sp|O55192|SC6A2_MOUSE	63.9	1e-10	Sodium-dependent noradrenaline transporter OS=Mus musculus GN=Slc6a2 PE=2 SV=2	--	--	--	--	--	K05037	2e-14	77.8	cel:Y54E10BR.7	solute carrier family 6 (neurotransmitter transporter, serotonin) member 4	GO:0048265//response to pain;GO:0051610//serotonin uptake	GO:0015222//serotonin transmembrane transporter activity	GO:0016021//integral to membrane;GO:0005886//plasma membrane
CL1305.Contig1_YK	751	8	0.3739	gi|62955467|ref|NP_001017747.1|	163.7	8e-39	coenzyme Q-binding protein COQ10 homolog B, mitochondrial precursor [Danio rerio] >gi|82178112|sp|Q567E6.1|CQ10B_DANRE RecName: Full=Coenzyme Q-binding protein COQ10 homolog B, mitochondrial; Flags: Precursor >gi|62202676|gb|AAH93204.1| Coenzyme Q10 homolog B (S. cerevisiae) [Danio rerio]	--	--	--	--	sp|Q567E6|CQ10B_DANRE	163	3e-40	Coenzyme Q-binding protein COQ10 homolog B, mitochondrial OS=Danio rerio GN=coq10b PE=2 SV=1	RSc1425	94.7	1e-19	COG2867	Oligoketide cyclase/lipid transport protein	--	--	--	--	--	-	-	-
CL1305.Contig2_YK	741	35	1.6578	gi|62955467|ref|NP_001017747.1|	163.7	7e-39	coenzyme Q-binding protein COQ10 homolog B, mitochondrial precursor [Danio rerio] >gi|82178112|sp|Q567E6.1|CQ10B_DANRE RecName: Full=Coenzyme Q-binding protein COQ10 homolog B, mitochondrial; Flags: Precursor >gi|62202676|gb|AAH93204.1| Coenzyme Q10 homolog B (S. cerevisiae) [Danio rerio]	--	--	--	--	sp|Q567E6|CQ10B_DANRE	163	3e-40	Coenzyme Q-binding protein COQ10 homolog B, mitochondrial OS=Danio rerio GN=coq10b PE=2 SV=1	RSc1425	94.7	1e-19	COG2867	Oligoketide cyclase/lipid transport protein	--	--	--	--	--	-	-	-
CL1306.Contig1_YK	356	14	1.3803	--	--	--	--	--	--	--	--	--	--	--	--	--	--	--	--	--	--	--	--	--	--	-	-	-
CL1306.Contig2_YK	2352	767	11.4457	gi|71991820|ref|NP_001023308.1|	868.2	0.0	Protein OSM-3, isoform b [Caenorhabditis elegans] >gi|56405341|sp|P46873.4|OSM3_CAEEL RecName: Full=Osmotic avoidance abnormal protein 3; AltName: Full=Kinesin-like protein osm-3 >gi|373937877|emb|CCD70204.1| Protein OSM-3, isoform b [Caenorhabditis elegans]	gi|195064165|ref|XM_001996475.1|	69.9	5e-08	Drosophila grimshawi GH23984 (Dgri\GH23984), mRNA	sp|P46873|OSM3_CAEEL	868	0.0	Osmotic avoidance abnormal protein 3 OS=Caenorhabditis elegans GN=osm-3 PE=2 SV=4	YBL063w	261	5e-69	COG5059	Kinesin-like protein	K10394	0.0	868	cel:M02B7.3	kinesin family member 3/17	GO:0008340//determination of adult lifespan;GO:0007018//microtubule-based movement;GO:0046626//regulation of insulin receptor signaling pathway	GO:0005524//ATP binding;GO:0008574//plus-end-directed microtubule motor activity	GO:0043005//neuron projection;GO:0005874//microtubule;GO:0005871//kinesin complex;GO:0043025//neuronal cell body;GO:0048471//perinuclear region of cytoplasm;GO:0031513//nonmotile primary cilium
CL1307.Contig1_YK	657	150	8.0133	--	--	--	--	--	--	--	--	--	--	--	--	--	--	--	--	--	--	--	--	--	--	-	-	-
CL1308.Contig1_YK	206	26	4.4299	gi|334089911|gb|AEG64708.1|	140.6	2e-32	14-3-3 protein [Heterodera glycines]	gi|194754440|ref|XM_001959467.1|	113	3e-22	Drosophila ananassae GF12019 (Dana\GF12019), mRNA	sp|Q20655|14332_CAEEL	137	4e-33	14-3-3-like protein 2 OS=Caenorhabditis elegans GN=ftt-2 PE=1 SV=1	YER177w	110	8e-25	COG5040	14-3-3 family protein	K06630	1e-32	137	cel:F52D10.3	tyrosine 3-monooxygenase/tryptophan 5-monooxygenase activation protein	GO:0008340//determination of adult lifespan;GO:0007265//Ras protein signal transduction;GO:0001751//compound eye photoreceptor cell differentiation;GO:0018991//oviposition;GO:0008103//oocyte microtubule cytoskeleton polarization;GO:0006457//protein folding;GO:0008355//olfactory learning;GO:0040010//positive regulation of growth rate;GO:0006898//receptor-mediated endocytosis;GO:0043053//dauer entr…	GO:0046982//protein heterodimerization activity;GO:0019904//protein domain specific binding;GO:0008426//protein kinase C inhibitor activity;GO:0016483//tryptophan hydroxylase activator activity;GO:0042803//protein homodimerization activity	GO:0005737//cytoplasm;GO:0045172//germline ring canal;GO:0005875//microtubule associated complex;GO:0005634//nucleus
CL1308.Contig2_YK	1087	44379	1432.9536	gi|268619150|gb|ACZ13351.1|	481.9	2e-134	14-3-3 protein [Bursaphelenchus xylophilus] >gi|382929252|gb|AFG30027.1| 14-3-3 protein [Bursaphelenchus xylophilus] >gi|382929254|gb|AFG30028.1| 14-3-3A protein [Bursaphelenchus mucronatus] >gi|382929258|gb|AFG30030.1| 14-3-3A protein [Bursaphelenchus xylophilus]	gi|334089910|gb|JF780912.1|	266	2e-67	Heterodera glycines 14-3-3 protein mRNA, complete cds	sp|Q20655|14332_CAEEL	438	9e-123	14-3-3-like protein 2 OS=Caenorhabditis elegans GN=ftt-2 PE=1 SV=1	SPAC8E11.02c	309	5e-84	COG5040	14-3-3 family protein	K06630	3e-122	438	cel:F52D10.3	tyrosine 3-monooxygenase/tryptophan 5-monooxygenase activation protein	GO:0009792//embryo development ending in birth or egg hatching;GO:0018991//oviposition;GO:0040010//positive regulation of growth rate;GO:0008340//determination of adult lifespan;GO:0035188//hatching;GO:0006898//receptor-mediated endocytosis;GO:0043053//dauer entry	GO:0019904//protein domain specific binding	GO:0005737//cytoplasm;GO:0005634//nucleus
CL1309.Contig1_YK	922	8	0.3045	gi|308459977|ref|XP_003092298.1|	60.1	1e-07	hypothetical protein CRE_12313 [Caenorhabditis remanei] >gi|308253603|gb|EFO97555.1| hypothetical protein CRE_12313 [Caenorhabditis remanei]	--	--	--	--	--	--	--	--	--	--	--	--	--	--	--	--	--	--	-	-	-
CL1309.Contig2_YK	986	26	0.9255	gi|308457848|ref|XP_003091286.1|	62.8	3e-08	hypothetical protein CRE_09851 [Caenorhabditis remanei] >gi|308257589|gb|EFP01542.1| hypothetical protein CRE_09851 [Caenorhabditis remanei]	--	--	--	--	--	--	--	--	--	--	--	--	--	--	--	--	--	--	-	-	-
CL131.Contig1_YK	1299	31	0.8376	gi|341887617|gb|EGT43552.1|	57.8	1e-06	hypothetical protein CAEBREN_07967 [Caenorhabditis brenneri]	--	--	--	--	--	--	--	--	--	--	--	--	--	--	--	--	--	--	-	-	-
CL131.Contig2_YK	368	0	0.0000	--	--	--	--	--	--	--	--	--	--	--	--	--	--	--	--	--	--	--	--	--	--	-	-	-
CL131.Contig3_YK	269	0	0.0000	--	--	--	--	--	--	--	--	--	--	--	--	--	--	--	--	--	--	--	--	--	--	-	-	-
CL1310.Contig1_YK	191	55	10.1068	--	--	--	--	--	--	--	--	--	--	--	--	--	--	--	--	--	--	--	--	--	--	-	-	-
CL1310.Contig2_YK	597	0	0.0000	--	--	--	--	--	--	--	--	--	--	--	--	--	--	--	--	--	--	--	--	--	--	-	-	-
CL1310.Contig3_YK	995	3	0.1058	gi|157866003|ref|XP_001681708.1|	60.5	1e-07	putative surface antigen protein 2 [Leishmania major strain Friedlin] >gi|68125006|emb|CAJ02913.1| putative surface antigen protein 2 [Leishmania major strain Friedlin]	--	--	--	--	sp|Q55DV2|GDT6_DICDI	50.1	8e-06	Probable inactive serine/threonine-protein kinase gdt6 OS=Dictyostelium discoideum GN=gdt6 PE=3 SV=1	--	--	--	--	--	K06546	2e-06	53.5	dmo:Dmoj_GI16810	CD164 antigen	-	-	-
CL1310.Contig4_YK	592	0	0.0000	--	--	--	--	--	--	--	--	--	--	--	--	--	--	--	--	--	--	--	--	--	--	-	-	-
CL1310.Contig5_YK	990	0	0.0000	gi|157866003|ref|XP_001681708.1|	60.5	1e-07	putative surface antigen protein 2 [Leishmania major strain Friedlin] >gi|68125006|emb|CAJ02913.1| putative surface antigen protein 2 [Leishmania major strain Friedlin]	--	--	--	--	sp|Q55DV2|GDT6_DICDI	50.1	8e-06	Probable inactive serine/threonine-protein kinase gdt6 OS=Dictyostelium discoideum GN=gdt6 PE=3 SV=1	--	--	--	--	--	K06546	2e-06	53.5	dmo:Dmoj_GI16810	CD164 antigen	-	-	-
CL1310.Contig6_YK	1422	962	23.7443	gi|224495114|gb|ACN52066.1|	64.3	1e-08	insect intestinal mucin 2 [Mamestra configurata]	--	--	--	--	sp|Q54G14|Y0266_DICDI	57.8	6e-08	Uncharacterized protein DDB_G0290685 OS=Dictyostelium discoideum GN=DDB_G0290685 PE=2 SV=2	--	--	--	--	--	K06757	7e-08	59.3	dre:100141490	neurofascin	GO:0044699	-	-
CL1311.Contig1_YK	312	19	2.1374	--	--	--	--	--	--	--	--	--	--	--	--	--	--	--	--	--	--	--	--	--	--	-	-	-
CL1312.Contig1_YK	2277	867	13.3641	gi|402593257|gb|EJW87184.1|	288.5	1e-75	hypothetical protein WUBG_01907, partial [Wuchereria bancrofti]	gi|459434079|gb|GAGF01008193.1|	95.6	9e-16	TSA: Chrysopa pallens CL3455.Contig1_dacaoling transcribed RNA sequence	sp|P41828|NHR23_CAEEL	258	5e-68	Nuclear hormone receptor family member nhr-23 OS=Caenorhabditis elegans GN=nhr-23 PE=2 SV=2	--	--	--	--	--	K14033	2e-76	287	bmy:Bm1_49990	nuclear receptor subfamily 1 group F member 4	GO:0044763;GO:0007275//multicellular organismal development;GO:0050896//response to stimulus;GO:0045927//positive regulation of growth;GO:0048856//anatomical structure development;GO:0044767;GO:0022414//reproductive process	-	-
CL1312.Contig2_YK	2313	428	6.4946	gi|402593257|gb|EJW87184.1|	303.9	2e-80	hypothetical protein WUBG_01907, partial [Wuchereria bancrofti]	gi|459434079|gb|GAGF01008193.1|	97.6	2e-16	TSA: Chrysopa pallens CL3455.Contig1_dacaoling transcribed RNA sequence	sp|P41828|NHR23_CAEEL	271	6e-72	Nuclear hormone receptor family member nhr-23 OS=Caenorhabditis elegans GN=nhr-23 PE=2 SV=2	--	--	--	--	--	K14033	5e-81	303	bmy:Bm1_49990	nuclear receptor subfamily 1 group F member 4	GO:0044763;GO:0007275//multicellular organismal development;GO:0050896//response to stimulus;GO:0045927//positive regulation of growth;GO:0048856//anatomical structure development;GO:0044767;GO:0022414//reproductive process	-	-
CL1313.Contig1_YK	397	27	2.3870	gi|393904216|gb|EJD73668.1|	138.3	1e-31	hypothetical protein LOAG_18919 [Loa loa]	--	--	--	--	--	--	--	--	--	--	--	--	--	--	--	--	--	--	-	-	-
CL1313.Contig2_YK	212	63	10.4301	gi|393904216|gb|EJD73668.1|	96.7	3e-19	hypothetical protein LOAG_18919 [Loa loa]	--	--	--	--	--	--	--	--	--	--	--	--	--	--	--	--	--	--	-	-	-
CL1314.Contig1_YK	266	248	32.7231	gi|402587553|gb|EJW81488.1|	126.3	4e-28	proteasome regulatory particle [Wuchereria bancrofti]	--	--	--	--	sp|Q20938|PS11A_CAEEL	122	2e-28	Probable 26S proteasome regulatory subunit rpn-6.1 OS=Caenorhabditis elegans GN=rpn-6.1 PE=2 SV=2	SPAC23G3.11	60.5	7e-10	COG5159	26S proteasome regulatory complex component	K03036	4e-29	126	bmy:Bm1_41190	26S proteasome regulatory subunit N6	GO:0006511//ubiquitin-dependent protein catabolic process;GO:0043248//proteasome assembly;GO:0008340//determination of adult lifespan;GO:0006915//apoptotic process;GO:0000003//reproduction;GO:0048863//stem cell differentiation;GO:0002119//nematode larval development;GO:0009792//embryo development ending in birth or egg hatching;GO:0006950//response to stress	-	GO:0022624//proteasome accessory complex;GO:0005634//nucleus
[truncated: 25,894 more rows]
