# Supplementary material for: Transcriptome Analysis of the Chrysanthemum Foliar Nematode, Aphelenchoides ritzemabosi (Aphelenchida: Aphelenchoididae)
Source: PLoS One. 2016 Nov 22;11(11):e0166877. doi: 10.1371/journal.pone.0166877 (PMC5119785; doi:10.1371/journal.pone.0166877)
Supplement: S3 File — (XLS) [file pone.0166877.s003.xls]

Code	Functional-Categories	Gene-Number	Genes
A	RNA processing and modification 	48	CL1807.Contig1_YK,COG5178	CL2680.Contig1_YK,COG5147	CL2768.Contig1_YK,COG5200	CL2768.Contig2_YK,COG5200	Unigene2397_YK,COG5183	Unigene2757_YK,COG5183	Unigene3166_YK,COG2136	Unigene3260_YK,COG5147	Unigene3747_YK,COG5176	Unigene4132_YK,COG5183	Unigene4975_YK,COG5104	Unigene5989_YK,COG5186	Unigene5990_YK,COG5186	Unigene6207_YK,COG5049	Unigene6208_YK,COG5049	Unigene6421_YK,COG5239	Unigene6524_YK,COG5161	Unigene7047_YK,COG5107	Unigene7102_YK,COG5239	Unigene9154_YK,COG5183	Unigene10079_YK,COG5104	Unigene12677_YK,COG2136	Unigene13291_YK,COG5176	Unigene13381_YK,COG5239	Unigene13515_YK,COG5176	Unigene13516_YK,COG5213	Unigene13610_YK,COG5181	Unigene13982_YK,COG5188	Unigene14003_YK,COG5623	Unigene14029_YK,COG5182	Unigene14050_YK,COG5147	Unigene14247_YK,COG5136	Unigene14290_YK,COG5246	Unigene14463_YK,COG5104	Unigene14539_YK,COG5238	Unigene14703_YK,COG5226	Unigene14718_YK,COG5161	Unigene14891_YK,COG1949	Unigene15113_YK,COG5228	Unigene15168_YK,COG0430	Unigene15620_YK,COG5183	Unigene16242_YK,COG5183	CL430.Contig1_YK,COG5176	CL430.Contig2_YK,COG5176	CL771.Contig1_YK,COG5107	CL918.Contig1_YK,COG5176	CL918.Contig2_YK,COG5176	CL918.Contig3_YK,COG5176
B	Chromatin structure and dynamics 	141	CL1620.Contig1_YK,COG5076	CL1620.Contig2_YK,COG5076	CL1749.Contig1_YK,COG5648	CL1749.Contig3_YK,COG5648	CL1809.Contig2_YK,COG0123	CL1809.Contig4_YK,COG0123	CL2254.Contig1_YK,COG2036	CL2254.Contig2_YK,COG2036	CL2254.Contig3_YK,COG2036	CL2519.Contig1_YK,COG5648	CL2901.Contig1_YK,COG5648	CL2901.Contig2_YK,COG5648	Unigene1036_YK,COG5165	Unigene1808_YK,COG5137	Unigene2752_YK,COG5032	Unigene2801_YK,COG5137	Unigene2978_YK,COG5076	Unigene3037_YK,COG5602	Unigene3116_YK,COG5076	Unigene3117_YK,COG5076	Unigene3326_YK,COG5027	Unigene3424_YK,COG5648	Unigene3619_YK,COG5262	Unigene3628_YK,COG0123	Unigene3674_YK,COG5648	Unigene3853_YK,COG5648	Unigene3938_YK,COG0123	Unigene3963_YK,COG5032	Unigene3964_YK,COG5032	Unigene4213_YK,COG2036	Unigene4313_YK,COG2036	Unigene4525_YK,COG5259	Unigene4775_YK,COG5259	Unigene4775_YK,COG5076	Unigene4887_YK,COG5259	Unigene5178_YK,COG5114	Unigene5257_YK,COG5648	Unigene5356_YK,COG5032	Unigene5546_YK,COG5032	Unigene5628_YK,COG5648	Unigene5815_YK,COG5032	Unigene5853_YK,COG1243	Unigene5854_YK,COG1243	Unigene5961_YK,COG5648	Unigene6116_YK,COG5027	Unigene6406_YK,COG0123	CL83.Contig1_YK,COG5648	CL83.Contig2_YK,COG5648	CL83.Contig3_YK,COG5648	CL83.Contig4_YK,COG5648	CL83.Contig5_YK,COG5648	CL83.Contig6_YK,COG5648	Unigene6645_YK,COG0123	Unigene6963_YK,COG5032	Unigene6983_YK,COG5648	Unigene7556_YK,COG2036	Unigene8325_YK,COG5032	Unigene9377_YK,COG5137	Unigene10598_YK,COG5648	Unigene11204_YK,COG5032	Unigene11706_YK,COG5262	Unigene12279_YK,COG5034	Unigene12354_YK,COG5032	Unigene12813_YK,COG2036	Unigene13099_YK,COG5648	Unigene13125_YK,COG5648	Unigene13126_YK,COG5137	Unigene13174_YK,COG5262	Unigene13188_YK,COG5259	Unigene13295_YK,COG5648	Unigene13363_YK,COG5648	Unigene13435_YK,COG5531	Unigene13669_YK,COG5648	Unigene13831_YK,COG5027	Unigene13983_YK,COG5137	Unigene14047_YK,COG5137	Unigene14076_YK,COG5034	Unigene14288_YK,COG5648	Unigene14559_YK,COG5032	Unigene14628_YK,COG2036	Unigene14696_YK,COG0123	Unigene14952_YK,COG5034	Unigene15111_YK,COG5076	Unigene15800_YK,COG5648	Unigene16747_YK,COG5648	Unigene16807_YK,COG5034	Unigene17413_YK,COG5137	Unigene18074_YK,COG5137	Unigene19028_YK,COG5137	CL276.Contig1_YK,COG5648	CL276.Contig2_YK,COG5648	CL276.Contig2_YK,COG5602	CL276.Contig3_YK,COG5648	CL276.Contig4_YK,COG5648	CL362.Contig1_YK,COG5648	CL362.Contig2_YK,COG5648	CL365.Contig1_YK,COG2036	CL365.Contig2_YK,COG2036	CL365.Contig3_YK,COG2036	CL387.Contig1_YK,COG5076	CL387.Contig3_YK,COG5076	CL387.Contig3_YK,COG5648	CL387.Contig4_YK,COG5076	CL387.Contig5_YK,COG5076	CL467.Contig1_YK,COG5406	CL467.Contig2_YK,COG5406	CL467.Contig3_YK,COG5406	CL709.Contig1_YK,COG5648	CL709.Contig2_YK,COG5648	CL720.Contig1_YK,COG5648	CL720.Contig2_YK,COG5648	CL754.Contig1_YK,COG5027	CL754.Contig2_YK,COG5027	CL821.Contig1_YK,COG5262	CL821.Contig2_YK,COG5262	CL821.Contig3_YK,COG5262	CL821.Contig4_YK,COG5262	CL821.Contig5_YK,COG5262	CL870.Contig1_YK,COG5648	CL870.Contig3_YK,COG5648	CL980.Contig1_YK,COG5531	CL980.Contig2_YK,COG5531	CL1323.Contig1_YK,COG5648	CL1323.Contig2_YK,COG5648	CL1360.Contig1_YK,COG5648	CL1360.Contig2_YK,COG5648	CL1393.Contig1_YK,COG5076	CL1393.Contig2_YK,COG5076	CL1393.Contig3_YK,COG5076	CL1393.Contig4_YK,COG5076	CL1393.Contig5_YK,COG5076	CL1393.Contig6_YK,COG5076	CL1393.Contig7_YK,COG5076	CL1393.Contig8_YK,COG5076	CL1461.Contig1_YK,COG5165	CL1461.Contig3_YK,COG5165	CL1461.Contig3_YK,COG5648	CL1544.Contig1_YK,COG0123	CL1544.Contig2_YK,COG0123	CL1565.Contig1_YK,COG5076	CL1565.Contig2_YK,COG5076
C	Energy production and conversion 	365	CL1727.Contig1_YK,COG0526	CL1727.Contig2_YK,COG0526	CL1732.Contig1_YK,COG0526	CL1763.Contig1_YK,COG0538	CL1763.Contig1_YK,COG0473	CL1763.Contig2_YK,COG0538	CL1763.Contig2_YK,COG0473	CL1939.Contig1_YK,COG0822	CL1949.Contig2_YK,COG1413	CL1970.Contig1_YK,COG0584	CL1970.Contig2_YK,COG0584	CL1970.Contig3_YK,COG0584	CL1970.Contig4_YK,COG0584	CL1994.Contig1_YK,COG1819	CL2166.Contig1_YK,COG1804	CL2166.Contig2_YK,COG1804	CL2222.Contig1_YK,COG1304	CL2222.Contig2_YK,COG1304	CL2275.Contig1_YK,COG1156	CL2275.Contig2_YK,COG1156	CL2294.Contig1_YK,COG3474	CL2294.Contig2_YK,COG3474	CL2395.Contig1_YK,COG0543	CL2395.Contig2_YK,COG0543	CL2395.Contig2_YK,COG2871	CL2395.Contig2_YK,COG1018	CL2395.Contig3_YK,COG0543	CL2395.Contig4_YK,COG0543	CL2395.Contig4_YK,COG2871	CL2395.Contig4_YK,COG1018	CL2459.Contig1_YK,COG1819	CL2459.Contig2_YK,COG1819	CL2626.Contig1_YK,COG0723	CL2626.Contig2_YK,COG0723	CL2730.Contig1_YK,COG0654	CL2730.Contig2_YK,COG0654	CL2746.Contig1_YK,COG0022	CL2746.Contig2_YK,COG0022	CL2746.Contig3_YK,COG0022	CL2769.Contig1_YK,COG1902	CL2769.Contig2_YK,COG1902	CL2799.Contig1_YK,COG1301	CL2799.Contig2_YK,COG1301	CL2850.Contig2_YK,COG0247	CL2878.Contig1_YK,COG1819	Unigene5_YK,COG0022	Unigene67_YK,COG0277	Unigene108_YK,COG1012	Unigene204_YK,COG1902	Unigene338_YK,COG1249	Unigene1214_YK,COG0526	Unigene1560_YK,COG1819	Unigene1664_YK,COG1018	Unigene1664_YK,COG2871	Unigene1678_YK,COG1017	Unigene1730_YK,COG0055	Unigene2164_YK,COG5274	Unigene2303_YK,COG0633	Unigene2389_YK,COG5274	Unigene2439_YK,COG1005	Unigene2592_YK,COG1012	Unigene2805_YK,COG0554	Unigene2865_YK,COG1038	Unigene2877_YK,COG0473	Unigene2936_YK,COG0604	Unigene3059_YK,COG1062	Unigene3133_YK,COG2857	Unigene3137_YK,COG0526	Unigene3140_YK,COG1053	Unigene3141_YK,COG1249	Unigene3163_YK,COG0045	Unigene3211_YK,COG0526	Unigene3269_YK,COG0526	Unigene3381_YK,COG1269	Unigene3406_YK,COG0526	Unigene3407_YK,COG1012	Unigene3421_YK,COG0578	Unigene3463_YK,COG1413	Unigene3475_YK,COG1819	Unigene3575_YK,COG1902	Unigene3589_YK,COG0277	Unigene3602_YK,COG5274	Unigene3612_YK,COG0277	Unigene3642_YK,COG0045	Unigene3643_YK,COG0045	Unigene3685_YK,COG0604	Unigene3752_YK,COG1902	Unigene3791_YK,COG0427	Unigene3950_YK,COG0654	Unigene4032_YK,COG1053	Unigene4033_YK,COG1053	Unigene4339_YK,COG0508	Unigene4465_YK,COG0247	Unigene4735_YK,COG0644	Unigene4852_YK,COG1819	Unigene4990_YK,COG2086	Unigene5018_YK,COG0479	Unigene5019_YK,COG0479	Unigene5133_YK,COG1052	Unigene5179_YK,COG1012	Unigene5314_YK,COG0473	Unigene5412_YK,COG0224	Unigene5635_YK,COG1819	Unigene5723_YK,COG1819	Unigene5832_YK,COG0356	Unigene5999_YK,COG0526	Unigene6166_YK,COG0636	Unigene6209_YK,COG5127	Unigene6232_YK,COG0604	Unigene6339_YK,COG1150	Unigene6355_YK,COG0526	Unigene6457_YK,COG2225	Unigene6458_YK,COG2224	Unigene6458_YK,COG2225	CL40.Contig1_YK,COG1071	Unigene6543_YK,COG1454	Unigene6544_YK,COG1454	Unigene6713_YK,COG0604	Unigene6789_YK,COG0843	Unigene6848_YK,COG1012	Unigene7310_YK,COG1012	Unigene7367_YK,COG1012	Unigene7367_YK,COG4230	Unigene7558_YK,COG1012	Unigene7661_YK,COG0055	Unigene7833_YK,COG0074	Unigene7833_YK,COG0045	Unigene7833_YK,COG0372	Unigene7834_YK,COG0372	Unigene7835_YK,COG0372	Unigene7943_YK,COG1819	Unigene8906_YK,COG1052	Unigene9518_YK,COG1301	Unigene9854_YK,COG1819	Unigene9903_YK,COG1622	Unigene10007_YK,COG1301	Unigene10117_YK,COG0584	Unigene10224_YK,COG1269	Unigene10262_YK,COG1436	Unigene10263_YK,COG1436	Unigene10340_YK,COG3288	Unigene10340_YK,COG1282	Unigene10352_YK,COG0247	Unigene10352_YK,COG0508	Unigene10357_YK,COG1252	Unigene10382_YK,COG1413	Unigene10451_YK,COG0526	Unigene10501_YK,COG1819	Unigene10531_YK,COG0554	Unigene10600_YK,COG1007	Unigene10600_YK,COG0651	Unigene10632_YK,COG0543	Unigene10632_YK,COG2871	Unigene10632_YK,COG1018	Unigene10633_YK,COG0543	Unigene10650_YK,COG1819	Unigene10777_YK,COG1290	Unigene11177_YK,COG1012	Unigene11178_YK,COG1012	Unigene11219_YK,COG0508	Unigene11219_YK,COG0247	Unigene11219_YK,COG3474	Unigene11236_YK,COG0277	Unigene11253_YK,COG1819	Unigene11281_YK,COG1009	Unigene11467_YK,COG1819	Unigene11553_YK,COG0526	Unigene11592_YK,COG1008	Unigene11740_YK,COG0843	Unigene11939_YK,COG1902	Unigene11950_YK,COG0526	Unigene12072_YK,COG1301	Unigene12259_YK,COG0852	Unigene12327_YK,COG0247	Unigene12376_YK,COG1845	Unigene12376_YK,COG0356	Unigene12543_YK,COG0247	Unigene12632_YK,COG4656	Unigene12699_YK,COG1819	Unigene12764_YK,COG1819	Unigene12797_YK,COG1819	Unigene12990_YK,COG1622	Unigene13041_YK,COG0526	Unigene13043_YK,COG0039	Unigene13046_YK,COG1390	Unigene13063_YK,COG0056	Unigene13065_YK,COG0636	Unigene13108_YK,COG0247	Unigene13126_YK,COG1150	Unigene13132_YK,COG1274	Unigene13144_YK,COG1048	Unigene13147_YK,COG0526	Unigene13198_YK,COG1071	Unigene13210_YK,COG1155	Unigene13214_YK,COG0567	Unigene13218_YK,COG5274	Unigene13226_YK,COG0372	Unigene13234_YK,COG0712	Unigene13247_YK,COG0240	Unigene13252_YK,COG0526	Unigene13274_YK,COG1527	Unigene13287_YK,COG0039	Unigene13354_YK,COG0584	Unigene13355_YK,COG0114	Unigene13365_YK,COG0221	Unigene13370_YK,COG2025	Unigene13385_YK,COG0473	Unigene13385_YK,COG0538	Unigene13390_YK,COG0508	Unigene13392_YK,COG0074	Unigene13401_YK,COG1894	Unigene13483_YK,COG1143	Unigene13527_YK,COG0636	Unigene13539_YK,COG1012	Unigene13549_YK,COG1012	Unigene13572_YK,COG5231	Unigene13673_YK,COG1012	Unigene13801_YK,COG1034	Unigene13829_YK,COG2009	Unigene13847_YK,COG0355	Unigene13921_YK,COG0526	Unigene13956_YK,COG5274	Unigene13963_YK,COG1394	Unigene14019_YK,COG1269	Unigene14020_YK,COG0526	Unigene14028_YK,COG0649	Unigene14049_YK,COG1819	Unigene14053_YK,COG3761	Unigene14146_YK,COG0526	Unigene14190_YK,COG0526	Unigene14204_YK,COG1845	Unigene14219_YK,COG1819	Unigene14232_YK,COG0281	Unigene14267_YK,COG0526	Unigene14294_YK,COG0022	Unigene14478_YK,COG0526	Unigene14527_YK,COG1905	Unigene14542_YK,COG0377	Unigene14543_YK,COG0473	Unigene14554_YK,COG5274	Unigene14578_YK,COG1012	Unigene14721_YK,COG1052	Unigene14810_YK,COG1251	Unigene14817_YK,COG0508	Unigene14820_YK,COG1012	Unigene14953_YK,COG0039	Unigene14995_YK,COG1071	Unigene15026_YK,COG0633	Unigene15082_YK,COG0508	Unigene15177_YK,COG1819	Unigene15302_YK,COG0604	Unigene15508_YK,COG1005	Unigene15532_YK,COG0633	Unigene15590_YK,COG4229	Unigene15685_YK,COG0277	Unigene15689_YK,COG2055	Unigene15764_YK,COG1290	Unigene15796_YK,COG0281	Unigene15815_YK,COG1008	Unigene15837_YK,COG0778	Unigene15840_YK,COG1902	Unigene16095_YK,COG0604	Unigene16120_YK,COG1301	Unigene16231_YK,COG0822	CL90.Contig1_YK,COG2055	CL90.Contig2_YK,COG2055	CL90.Contig3_YK,COG2055	CL90.Contig4_YK,COG2055	CL119.Contig1_YK,COG1249	CL119.Contig3_YK,COG1249	Unigene16714_YK,COG0838	Unigene16805_YK,COG1902	Unigene17092_YK,COG1038	Unigene17182_YK,COG1009	Unigene18074_YK,COG1150	Unigene18679_YK,COG3474	Unigene19105_YK,COG0055	CL243.Contig1_YK,COG1819	CL243.Contig2_YK,COG1819	CL304.Contig1_YK,COG1249	CL304.Contig2_YK,COG1249	CL304.Contig3_YK,COG1249	CL304.Contig4_YK,COG1249	CL304.Contig5_YK,COG4656	CL304.Contig6_YK,COG1249	CL304.Contig7_YK,COG1249	CL370.Contig1_YK,COG1048	CL370.Contig2_YK,COG1048	CL370.Contig3_YK,COG1048	CL370.Contig4_YK,COG1048	CL477.Contig1_YK,COG4656	CL477.Contig1_YK,COG1150	CL477.Contig2_YK,COG4656	CL477.Contig3_YK,COG4656	CL544.Contig1_YK,COG5274	CL544.Contig2_YK,COG5274	CL556.Contig1_YK,COG1071	CL556.Contig2_YK,COG1071	CL560.Contig1_YK,COG1804	CL560.Contig2_YK,COG1804	CL560.Contig3_YK,COG1804	CL564.Contig2_YK,COG0852	CL564.Contig3_YK,COG0852	CL564.Contig5_YK,COG0852	CL564.Contig6_YK,COG0852	CL564.Contig7_YK,COG0852	CL564.Contig8_YK,COG0852	CL564.Contig9_YK,COG0852	CL564.Contig10_YK,COG0852	CL564.Contig13_YK,COG0852	CL564.Contig14_YK,COG0852	CL564.Contig16_YK,COG0852	CL605.Contig1_YK,COG1301	CL605.Contig2_YK,COG1301	CL605.Contig3_YK,COG1301	CL605.Contig4_YK,COG1301	CL619.Contig1_YK,COG1902	CL672.Contig1_YK,COG0604	CL672.Contig2_YK,COG0604	CL677.Contig1_YK,COG0526	CL677.Contig2_YK,COG0526	CL760.Contig2_YK,COG0247	CL760.Contig4_YK,COG0247	CL760.Contig6_YK,COG0247	CL760.Contig7_YK,COG0247	CL765.Contig2_YK,COG1819	CL769.Contig1_YK,COG1819	CL809.Contig1_YK,COG1269	CL809.Contig2_YK,COG1269	CL947.Contig1_YK,COG0427	CL947.Contig2_YK,COG0427	CL1002.Contig1_YK,COG0636	CL1002.Contig2_YK,COG0636	CL1159.Contig2_YK,COG0281	CL1181.Contig1_YK,COG0543	CL1181.Contig1_YK,COG2871	CL1181.Contig1_YK,COG1018	CL1181.Contig2_YK,COG0543	CL1181.Contig2_YK,COG2871	CL1181.Contig2_YK,COG1018	CL1261.Contig1_YK,COG1804	CL1261.Contig2_YK,COG1804	CL1286.Contig1_YK,COG1269	CL1286.Contig2_YK,COG1269	CL1286.Contig3_YK,COG1269	CL1286.Contig4_YK,COG1269	CL1286.Contig5_YK,COG1269	CL1286.Contig6_YK,COG1269	CL1286.Contig7_YK,COG1269	CL1286.Contig8_YK,COG1269	CL1288.Contig1_YK,COG0055	CL1442.Contig1_YK,COG0567	CL1442.Contig2_YK,COG0567	CL1442.Contig3_YK,COG0567	CL1442.Contig4_YK,COG0567	CL1442.Contig5_YK,COG0567	CL1442.Contig6_YK,COG0567	CL1442.Contig7_YK,COG0567	CL1442.Contig8_YK,COG0567	CL1465.Contig1_YK,COG1038	CL1465.Contig2_YK,COG1038	CL1569.Contig1_YK,COG1529	CL1569.Contig2_YK,COG1529	CL1573.Contig1_YK,COG1085	CL1573.Contig2_YK,COG1085
D	Cell cycle control, cell division, chromosome partitioning 	511	CL1577.Contig1_YK,COG1196	CL1577.Contig2_YK,COG1196	CL1577.Contig3_YK,COG1196	CL1577.Contig4_YK,COG1196	CL1578.Contig1_YK,COG1196	CL1578.Contig2_YK,COG1196	CL1591.Contig1_YK,COG1196	CL1714.Contig2_YK,COG5126	CL1792.Contig1_YK,COG1196	CL1792.Contig2_YK,COG1196	CL1831.Contig1_YK,COG1196	CL1831.Contig1_YK,COG3096	CL1831.Contig2_YK,COG1196	CL1831.Contig2_YK,COG4942	CL1861.Contig1_YK,COG5126	CL1884.Contig1_YK,COG1674	CL1884.Contig2_YK,COG1674	CL1918.Contig1_YK,COG5156	CL1920.Contig1_YK,COG1196	CL1920.Contig2_YK,COG1196	CL1929.Contig1_YK,COG0455	CL1929.Contig2_YK,COG0455	CL1930.Contig2_YK,COG0455	CL1930.Contig4_YK,COG0455	CL2069.Contig1_YK,COG1196	CL2102.Contig1_YK,COG5103	CL2102.Contig2_YK,COG5103	CL2128.Contig2_YK,COG1196	CL2128.Contig3_YK,COG1196	CL2128.Contig4_YK,COG1196	CL2128.Contig6_YK,COG1196	CL2129.Contig3_YK,COG5657	CL2135.Contig1_YK,COG5126	CL2278.Contig1_YK,COG0455	CL2278.Contig2_YK,COG0455	CL2278.Contig2_YK,COG1674	CL2360.Contig1_YK,COG0455	CL2360.Contig2_YK,COG0455	CL2362.Contig1_YK,COG3087	CL2408.Contig1_YK,COG1196	CL2426.Contig2_YK,COG1196	CL2505.Contig1_YK,COG1196	CL2505.Contig2_YK,COG1196	CL2560.Contig1_YK,COG1196	CL2560.Contig1_YK,COG3096	CL2560.Contig2_YK,COG1196	CL2560.Contig2_YK,COG3096	CL2562.Contig2_YK,COG0455	CL2568.Contig1_YK,COG1196	CL2568.Contig2_YK,COG1196	CL2593.Contig1_YK,COG5126	CL2593.Contig2_YK,COG5126	CL2593.Contig3_YK,COG5126	CL2604.Contig2_YK,COG1196	CL2625.Contig1_YK,COG5189	CL2635.Contig1_YK,COG5126	CL2635.Contig2_YK,COG5126	CL2648.Contig1_YK,COG1196	CL2648.Contig2_YK,COG1196	CL2665.Contig1_YK,COG0455	CL2665.Contig1_YK,COG1674	CL2665.Contig2_YK,COG0455	CL2665.Contig2_YK,COG1674	CL2669.Contig3_YK,COG1196	CL2680.Contig1_YK,COG5147	CL2713.Contig1_YK,COG1196	CL2713.Contig2_YK,COG1196	CL2774.Contig2_YK,COG1196	CL2780.Contig1_YK,COG1196	CL2780.Contig2_YK,COG1196	CL2780.Contig3_YK,COG1196	CL2780.Contig4_YK,COG1196	CL2780.Contig5_YK,COG1196	CL2816.Contig1_YK,COG5126	CL2816.Contig2_YK,COG5126	CL2886.Contig1_YK,COG0455	CL2886.Contig2_YK,COG0455	CL2887.Contig2_YK,COG1196	CL2897.Contig1_YK,COG0206	CL2897.Contig2_YK,COG0206	CL2901.Contig1_YK,COG1674	Unigene6_YK,COG5126	Unigene159_YK,COG5035	Unigene189_YK,COG3087	Unigene299_YK,COG0489	Unigene375_YK,COG1674	Unigene801_YK,COG0455	Unigene1057_YK,COG0455	Unigene2093_YK,COG1674	Unigene2119_YK,COG0455	Unigene2119_YK,COG1674	Unigene2168_YK,COG5184	Unigene2230_YK,COG0455	Unigene2244_YK,COG0455	Unigene2293_YK,COG5184	Unigene2550_YK,COG5126	Unigene2719_YK,COG1196	Unigene2730_YK,COG0455	Unigene2752_YK,COG5032	Unigene2892_YK,COG1196	Unigene2905_YK,COG5155	Unigene2922_YK,COG1674	Unigene3026_YK,COG1196	Unigene3095_YK,COG5184	Unigene3120_YK,COG1196	Unigene3188_YK,COG1196	Unigene3195_YK,COG0455	Unigene3198_YK,COG0455	Unigene3203_YK,COG0455	Unigene3224_YK,COG0455	Unigene3260_YK,COG5147	Unigene3339_YK,COG5184	Unigene3350_YK,COG1196	Unigene3353_YK,COG1674	Unigene3367_YK,COG5217	Unigene3383_YK,COG1196	Unigene3431_YK,COG5537	Unigene3432_YK,COG1196	Unigene3491_YK,COG5105	Unigene3626_YK,COG5126	Unigene3718_YK,COG1196	Unigene3735_YK,COG0455	Unigene3739_YK,COG1196	Unigene3853_YK,COG1674	Unigene3916_YK,COG1196	Unigene3939_YK,COG5220	Unigene3963_YK,COG5032	Unigene3964_YK,COG5032	Unigene4060_YK,COG0455	Unigene4096_YK,COG1196	Unigene4224_YK,COG5184	Unigene4239_YK,COG5126	Unigene4294_YK,COG1196	Unigene4320_YK,COG1196	Unigene4320_YK,COG3096	Unigene4396_YK,COG1196	Unigene4428_YK,COG5024	Unigene4436_YK,COG5024	Unigene4465_YK,COG0455	Unigene4471_YK,COG1196	Unigene4525_YK,COG1674	Unigene4576_YK,COG0455	Unigene4613_YK,COG5057	Unigene4684_YK,COG5024	Unigene4775_YK,COG1674	Unigene4781_YK,COG0455	Unigene5194_YK,COG1196	Unigene5300_YK,COG1674	Unigene5300_YK,COG0455	Unigene5300_YK,COG3115	Unigene5356_YK,COG5032	Unigene5546_YK,COG5032	Unigene5793_YK,COG1196	Unigene5815_YK,COG5032	Unigene5899_YK,COG1196	Unigene5967_YK,COG1196	Unigene6135_YK,COG1674	Unigene6135_YK,COG1196	Unigene6146_YK,COG1196	Unigene6207_YK,COG5049	Unigene6208_YK,COG5049	Unigene6250_YK,COG0455	Unigene6270_YK,COG5126	Unigene6279_YK,COG1196	Unigene6309_YK,COG0455	Unigene6352_YK,COG1196	Unigene6353_YK,COG1196	Unigene6363_YK,COG1196	Unigene6365_YK,COG5126	Unigene6395_YK,COG1718	Unigene6410_YK,COG0455	Unigene6461_YK,COG5126	Unigene6469_YK,COG1196	CL1.Contig1_YK,COG1196	CL1.Contig2_YK,COG1196	CL35.Contig1_YK,COG1196	CL35.Contig2_YK,COG1196	CL37.Contig1_YK,COG1196	CL37.Contig2_YK,COG1196	CL37.Contig3_YK,COG1196	CL63.Contig1_YK,COG3087	CL63.Contig2_YK,COG3087	CL75.Contig2_YK,COG1196	CL85.Contig1_YK,COG1196	CL85.Contig2_YK,COG1196	Unigene6611_YK,COG5126	Unigene6812_YK,COG1718	Unigene6814_YK,COG1196	Unigene6850_YK,COG1196	Unigene6924_YK,COG1196	Unigene6963_YK,COG5032	Unigene7022_YK,COG5184	Unigene7307_YK,COG5126	Unigene7308_YK,COG5126	Unigene7355_YK,COG5035	Unigene7413_YK,COG1196	Unigene7562_YK,COG1196	Unigene7579_YK,COG1674	Unigene7691_YK,COG1196	Unigene7950_YK,COG1674	Unigene7950_YK,COG0455	Unigene7998_YK,COG0455	Unigene8325_YK,COG5032	Unigene8500_YK,COG5126	Unigene8755_YK,COG1196	Unigene8762_YK,COG1196	Unigene8782_YK,COG5184	Unigene8997_YK,COG1196	Unigene9057_YK,COG0455	Unigene9155_YK,COG1196	Unigene9417_YK,COG0455	Unigene9459_YK,COG5126	Unigene9712_YK,COG5035	Unigene9934_YK,COG0455	Unigene9937_YK,COG1196	Unigene9937_YK,COG5185	Unigene9944_YK,COG1196	Unigene9989_YK,COG1196	Unigene10046_YK,COG1196	Unigene10079_YK,COG1196	Unigene10096_YK,COG5126	Unigene10229_YK,COG0455	Unigene10251_YK,COG1196	Unigene10251_YK,COG3096	Unigene10291_YK,COG1196	Unigene10319_YK,COG5126	Unigene10352_YK,COG1674	Unigene10382_YK,COG3599	Unigene10473_YK,COG0445	Unigene10474_YK,COG0445	Unigene10494_YK,COG1196	Unigene10575_YK,COG1196	Unigene10598_YK,COG1674	Unigene10658_YK,COG1196	Unigene10818_YK,COG5105	Unigene10927_YK,COG1196	Unigene11147_YK,COG5279	Unigene11151_YK,COG1674	Unigene11192_YK,COG1196	Unigene11204_YK,COG5032	Unigene11350_YK,COG1196	Unigene11356_YK,COG1196	Unigene11356_YK,COG3096	Unigene11447_YK,COG1674	Unigene11532_YK,COG1196	Unigene11711_YK,COG0455	Unigene11734_YK,COG5035	Unigene11735_YK,COG5035	Unigene11736_YK,COG5035	Unigene11737_YK,COG5035	Unigene11884_YK,COG1196	Unigene12017_YK,COG0455	Unigene12241_YK,COG0455	Unigene12297_YK,COG1674	Unigene12298_YK,COG1674	Unigene12302_YK,COG1674	Unigene12304_YK,COG1674	Unigene12354_YK,COG5032	Unigene12400_YK,COG1674	Unigene12401_YK,COG1674	Unigene12426_YK,COG1196	Unigene12469_YK,COG1674	Unigene12491_YK,COG1196	Unigene12493_YK,COG1196	Unigene12535_YK,COG0455	Unigene12536_YK,COG0455	Unigene12537_YK,COG0455	Unigene12538_YK,COG0455	Unigene12539_YK,COG0455	Unigene12541_YK,COG0455	Unigene12542_YK,COG0455	Unigene12543_YK,COG0455	Unigene12544_YK,COG0455	Unigene12632_YK,COG1196	Unigene12690_YK,COG0206	Unigene12691_YK,COG0206	Unigene12792_YK,COG1196	Unigene12793_YK,COG1196	Unigene12825_YK,COG5072	Unigene12881_YK,COG1196	Unigene12977_YK,COG0455	Unigene12981_YK,COG0455	Unigene12982_YK,COG1674	Unigene13028_YK,COG1674	Unigene13079_YK,COG0455	Unigene13079_YK,COG3115	Unigene13079_YK,COG1674	Unigene13089_YK,COG1718	Unigene13108_YK,COG0455	Unigene13176_YK,COG5126	Unigene13188_YK,COG1674	Unigene13188_YK,COG0455	Unigene13230_YK,COG1196	Unigene13278_YK,COG1196	Unigene13313_YK,COG5041	Unigene13383_YK,COG5261	Unigene13457_YK,COG5194	Unigene13488_YK,COG5657	Unigene13500_YK,COG5019	Unigene13528_YK,COG1196	Unigene13528_YK,COG4477	Unigene13558_YK,COG0455	Unigene13603_YK,COG5333	Unigene13704_YK,COG1196	Unigene13706_YK,COG5019	Unigene13747_YK,COG1196	Unigene13786_YK,COG5126	Unigene13796_YK,COG0455	Unigene13797_YK,COG1196	Unigene13798_YK,COG0455	Unigene13812_YK,COG5217	Unigene13877_YK,COG5126	Unigene13890_YK,COG1196	Unigene13893_YK,COG1196	Unigene13914_YK,COG1196	Unigene13920_YK,COG1196	Unigene13937_YK,COG5126	Unigene13977_YK,COG5261	Unigene14005_YK,COG1196	Unigene14005_YK,COG5185	Unigene14007_YK,COG0455	Unigene14016_YK,COG1196	Unigene14036_YK,COG0455	Unigene14050_YK,COG5147	Unigene14085_YK,COG1196	Unigene14141_YK,COG5185	Unigene14141_YK,COG1196	Unigene14201_YK,COG5333	Unigene14240_YK,COG1196	Unigene14248_YK,COG1674	Unigene14257_YK,COG5333	Unigene14318_YK,COG1196	Unigene14327_YK,COG1196	Unigene14331_YK,COG0455	Unigene14374_YK,COG5244	Unigene14378_YK,COG5244	Unigene14403_YK,COG1196	Unigene14403_YK,COG4942	Unigene14425_YK,COG5024	Unigene14481_YK,COG1196	Unigene14559_YK,COG5032	Unigene14684_YK,COG1196	Unigene14710_YK,COG0455	Unigene14729_YK,COG1196	Unigene14749_YK,COG5333	Unigene14763_YK,COG5132	Unigene14868_YK,COG5194	Unigene14966_YK,COG1196	Unigene14980_YK,COG5194	Unigene15011_YK,COG1196	Unigene15034_YK,COG1196	Unigene15057_YK,COG5126	Unigene15190_YK,COG5261	Unigene15244_YK,COG5126	Unigene15248_YK,COG5126	Unigene15271_YK,COG1196	Unigene15308_YK,COG1196	Unigene15315_YK,COG1196	Unigene15413_YK,COG0455	Unigene15455_YK,COG5126	Unigene15502_YK,COG1196	Unigene15558_YK,COG5333	Unigene15587_YK,COG5126	Unigene15690_YK,COG0455	Unigene15722_YK,COG5333	Unigene15744_YK,COG0455	Unigene15825_YK,COG1674	Unigene15844_YK,COG5333	Unigene15872_YK,COG5126	Unigene15955_YK,COG5126	Unigene16018_YK,COG1196	Unigene16055_YK,COG0455	Unigene16337_YK,COG4477	CL85.Contig3_YK,COG1196	CL91.Contig1_YK,COG1196	CL124.Contig1_YK,COG1196	CL124.Contig2_YK,COG1196	CL124.Contig3_YK,COG1196	CL133.Contig1_YK,COG1196	CL133.Contig2_YK,COG1196	CL143.Contig2_YK,COG1196	CL146.Contig1_YK,COG0455	CL146.Contig3_YK,COG0455	CL177.Contig1_YK,COG1196	CL177.Contig2_YK,COG1196	CL181.Contig1_YK,COG1196	CL181.Contig2_YK,COG1196	Unigene16458_YK,COG1196	Unigene16458_YK,COG3096	Unigene16474_YK,COG0455	Unigene16741_YK,COG1196	Unigene16869_YK,COG1196	Unigene16898_YK,COG0455	Unigene17602_YK,COG5126	Unigene18074_YK,COG3087	Unigene18944_YK,COG5126	CL276.Contig2_YK,COG1674	CL292.Contig1_YK,COG1196	CL292.Contig3_YK,COG1196	CL304.Contig5_YK,COG1196	CL317.Contig1_YK,COG5244	CL317.Contig2_YK,COG5244	CL344.Contig3_YK,COG1196	CL353.Contig1_YK,COG1196	CL353.Contig3_YK,COG1196	CL353.Contig4_YK,COG1196	CL353.Contig6_YK,COG1196	CL362.Contig1_YK,COG1674	CL362.Contig2_YK,COG1674	CL367.Contig1_YK,COG1196	CL369.Contig2_YK,COG1196	CL369.Contig4_YK,COG1196	CL369.Contig5_YK,COG1196	CL369.Contig6_YK,COG1196	CL369.Contig7_YK,COG1196	CL369.Contig8_YK,COG1196	CL413.Contig1_YK,COG0455	CL413.Contig2_YK,COG0455	CL415.Contig1_YK,COG1196	CL415.Contig2_YK,COG1196	CL415.Contig3_YK,COG1196	CL415.Contig4_YK,COG1196	CL418.Contig1_YK,COG0455	CL418.Contig2_YK,COG0455	CL424.Contig1_YK,COG1196	CL424.Contig2_YK,COG1196	CL424.Contig3_YK,COG1196	CL427.Contig1_YK,COG1196	CL427.Contig2_YK,COG1196	CL431.Contig1_YK,COG5126	CL431.Contig2_YK,COG5126	CL431.Contig3_YK,COG5126	CL472.Contig1_YK,COG0455	CL472.Contig2_YK,COG0455	CL487.Contig1_YK,COG1196	CL487.Contig2_YK,COG1196	CL507.Contig2_YK,COG5035	CL507.Contig4_YK,COG5035	CL522.Contig1_YK,COG1196	CL522.Contig2_YK,COG1196	CL522.Contig3_YK,COG1196	CL568.Contig1_YK,COG5126	CL568.Contig2_YK,COG5126	CL593.Contig1_YK,COG0455	CL602.Contig2_YK,COG1196	CL607.Contig1_YK,COG5103	CL607.Contig2_YK,COG5103	CL622.Contig1_YK,COG1196	CL622.Contig2_YK,COG1196	CL647.Contig1_YK,COG0455	CL647.Contig2_YK,COG0455	CL674.Contig1_YK,COG0455	CL674.Contig5_YK,COG0455	CL674.Contig6_YK,COG0455	CL674.Contig7_YK,COG0455	CL674.Contig9_YK,COG0455	CL681.Contig1_YK,COG1196	CL681.Contig1_YK,COG3096	CL706.Contig1_YK,COG1196	CL706.Contig2_YK,COG1196	CL706.Contig2_YK,COG3096	CL760.Contig1_YK,COG0455	CL760.Contig2_YK,COG0455	CL760.Contig3_YK,COG0455	CL760.Contig4_YK,COG0455	CL760.Contig5_YK,COG0455	CL760.Contig6_YK,COG0455	CL760.Contig7_YK,COG0455	CL844.Contig2_YK,COG0424	CL844.Contig3_YK,COG0424	CL844.Contig4_YK,COG0424	CL870.Contig1_YK,COG1674	CL870.Contig1_YK,COG3115	CL870.Contig2_YK,COG1674	CL870.Contig2_YK,COG3115	CL870.Contig2_YK,COG3087	CL870.Contig3_YK,COG1674	CL870.Contig3_YK,COG3115	CL870.Contig3_YK,COG3087	CL902.Contig1_YK,COG5126	CL902.Contig2_YK,COG5126	CL966.Contig2_YK,COG0455	CL966.Contig6_YK,COG0455	CL991.Contig1_YK,COG1196	CL991.Contig2_YK,COG1196	CL1008.Contig1_YK,COG1674	CL1008.Contig2_YK,COG1674	CL1019.Contig1_YK,COG1196	CL1019.Contig2_YK,COG1196	CL1019.Contig3_YK,COG1196	CL1019.Contig4_YK,COG1196	CL1146.Contig1_YK,COG0206	CL1146.Contig2_YK,COG0206	CL1204.Contig1_YK,COG0455	CL1204.Contig2_YK,COG0455	CL1204.Contig3_YK,COG0455	CL1303.Contig1_YK,COG1196	CL1303.Contig2_YK,COG1196	CL1303.Contig3_YK,COG1196	CL1303.Contig3_YK,COG3096	CL1323.Contig1_YK,COG1674	CL1323.Contig2_YK,COG1674	CL1357.Contig1_YK,COG5035	CL1357.Contig2_YK,COG5035	CL1435.Contig1_YK,COG0037	CL1435.Contig2_YK,COG0037	CL1445.Contig2_YK,COG0455	CL1464.Contig1_YK,COG5024	CL1486.Contig2_YK,COG1196	CL1511.Contig2_YK,COG5126	CL1536.Contig2_YK,COG5126
E	Amino acid transport and metabolism 	499	CL1642.Contig1_YK,COG0477	CL1642.Contig2_YK,COG0477	CL1642.Contig3_YK,COG0477	CL1642.Contig4_YK,COG0477	CL1644.Contig2_YK,COG4608	CL1644.Contig2_YK,COG3842	CL1644.Contig2_YK,COG1125	CL1662.Contig1_YK,COG1003	CL1662.Contig2_YK,COG1003	CL1677.Contig1_YK,COG2986	CL1677.Contig2_YK,COG2986	CL1763.Contig1_YK,COG0473	CL1763.Contig2_YK,COG0473	CL1770.Contig1_YK,COG2866	CL1770.Contig2_YK,COG2866	CL1774.Contig1_YK,COG0697	CL1785.Contig1_YK,COG0458	CL1785.Contig2_YK,COG0458	CL1785.Contig3_YK,COG0458	CL1796.Contig1_YK,COG0531	CL1796.Contig2_YK,COG0531	CL1796.Contig3_YK,COG0531	CL1796.Contig4_YK,COG0531	CL1802.Contig1_YK,COG0076	CL1802.Contig2_YK,COG0076	CL1807.Contig2_YK,COG0260	CL1849.Contig1_YK,COG0404	CL1849.Contig2_YK,COG0404	CL1892.Contig1_YK,COG0367	CL1892.Contig2_YK,COG0367	CL1892.Contig3_YK,COG0367	CL1892.Contig4_YK,COG0367	CL1896.Contig1_YK,COG2066	CL1896.Contig2_YK,COG2066	CL1896.Contig3_YK,COG2066	CL1907.Contig1_YK,COG0477	CL1921.Contig1_YK,COG0591	CL1921.Contig2_YK,COG0591	CL1927.Contig1_YK,COG0477	CL1927.Contig2_YK,COG0477	CL1933.Contig1_YK,COG0076	CL1933.Contig2_YK,COG0076	CL1944.Contig1_YK,COG0367	CL1944.Contig2_YK,COG0367	CL1944.Contig3_YK,COG0367	CL1968.Contig1_YK,COG0477	CL1968.Contig2_YK,COG0477	CL1973.Contig1_YK,COG1167	CL1973.Contig2_YK,COG1167	CL1987.Contig1_YK,COG0477	CL1987.Contig2_YK,COG0477	CL1987.Contig3_YK,COG0477	CL2094.Contig1_YK,COG0405	CL2094.Contig2_YK,COG0405	CL2117.Contig1_YK,COG0683	CL2117.Contig2_YK,COG0683	CL2141.Contig1_YK,COG3104	CL2141.Contig2_YK,COG3104	CL2141.Contig3_YK,COG3104	CL2181.Contig1_YK,COG0814	CL2185.Contig1_YK,COG0477	CL2192.Contig1_YK,COG3186	CL2192.Contig2_YK,COG3186	CL2233.Contig1_YK,COG0697	CL2233.Contig2_YK,COG0697	CL2241.Contig1_YK,COG1506	CL2241.Contig2_YK,COG1506	CL2241.Contig3_YK,COG1506	CL2268.Contig2_YK,COG1506	CL2285.Contig1_YK,COG0146	CL2285.Contig2_YK,COG0145	CL2285.Contig2_YK,COG0146	CL2289.Contig2_YK,COG0160	CL2289.Contig2_YK,COG4992	CL2309.Contig1_YK,COG0747	CL2316.Contig1_YK,COG0174	CL2316.Contig2_YK,COG0174	CL2400.Contig2_YK,COG0477	CL2400.Contig3_YK,COG0477	CL2427.Contig1_YK,COG0421	CL2427.Contig2_YK,COG0421	CL2427.Contig3_YK,COG0421	CL2502.Contig1_YK,COG0069	CL2502.Contig2_YK,COG0069	CL2514.Contig1_YK,COG1448	CL2514.Contig2_YK,COG1448	CL2533.Contig1_YK,COG0477	CL2533.Contig2_YK,COG0477	CL2561.Contig1_YK,COG0477	CL2561.Contig2_YK,COG0477	CL2576.Contig2_YK,COG0531	CL2601.Contig1_YK,COG0747	CL2601.Contig2_YK,COG0747	CL2632.Contig1_YK,COG0747	CL2770.Contig1_YK,COG0160	CL2770.Contig2_YK,COG0160	CL2770.Contig2_YK,COG4992	CL2790.Contig1_YK,COG0814	CL2791.Contig1_YK,COG0477	CL2791.Contig2_YK,COG0477	CL2809.Contig1_YK,COG0436	CL2809.Contig2_YK,COG0436	CL2841.Contig1_YK,COG0308	CL2874.Contig1_YK,COG1171	CL2900.Contig1_YK,COG3869	CL2900.Contig2_YK,COG3869	Unigene58_YK,COG2040	Unigene58_YK,COG0646	Unigene64_YK,COG0531	Unigene64_YK,COG1113	Unigene70_YK,COG0747	Unigene96_YK,COG2866	Unigene181_YK,COG2066	Unigene241_YK,COG0308	Unigene610_YK,COG0308	Unigene693_YK,COG0591	Unigene952_YK,COG0747	Unigene1009_YK,COG0477	Unigene1055_YK,COG0031	Unigene1335_YK,COG0174	Unigene1970_YK,COG0477	Unigene2099_YK,COG3844	Unigene2099_YK,COG0520	Unigene2123_YK,COG1834	Unigene2155_YK,COG1506	Unigene2196_YK,COG0477	Unigene2375_YK,COG0252	Unigene2512_YK,COG0834	Unigene2563_YK,COG2866	Unigene2596_YK,COG1748	Unigene2685_YK,COG0814	Unigene2753_YK,COG0531	Unigene2756_YK,COG0477	Unigene2848_YK,COG1506	Unigene2877_YK,COG0473	Unigene2999_YK,COG0697	Unigene3008_YK,COG0404	Unigene3008_YK,COG0665	Unigene3030_YK,COG0405	Unigene3052_YK,COG0531	Unigene3053_YK,COG0531	Unigene3083_YK,COG0477	Unigene3391_YK,COG0477	Unigene3426_YK,COG3185	Unigene3444_YK,COG1448	Unigene3457_YK,COG2987	Unigene3685_YK,COG1063	Unigene3688_YK,COG0665	Unigene3734_YK,COG0308	Unigene3737_YK,COG0367	Unigene3756_YK,COG0477	Unigene3764_YK,COG0477	Unigene4037_YK,COG2939	Unigene4038_YK,COG0477	Unigene4047_YK,COG0531	Unigene4095_YK,COG0477	Unigene4159_YK,COG0477	Unigene4225_YK,COG1834	Unigene4286_YK,COG0477	Unigene4298_YK,COG3185	Unigene4410_YK,COG0697	Unigene4419_YK,COG0477	Unigene4485_YK,COG3842	Unigene4485_YK,COG0444	Unigene4485_YK,COG4608	Unigene4485_YK,COG0410	Unigene4611_YK,COG0697	Unigene4642_YK,COG0509	Unigene4651_YK,COG0531	Unigene4653_YK,COG0591	Unigene4658_YK,COG2866	Unigene4659_YK,COG2866	Unigene4674_YK,COG0031	Unigene4713_YK,COG0531	Unigene4766_YK,COG0520	Unigene4766_YK,COG1104	Unigene4800_YK,COG0697	Unigene4829_YK,COG0308	Unigene4992_YK,COG3186	Unigene5123_YK,COG1446	Unigene5133_YK,COG0111	Unigene5314_YK,COG0473	Unigene5481_YK,COG0477	Unigene5518_YK,COG0477	Unigene5536_YK,COG0531	Unigene5584_YK,COG3104	Unigene5585_YK,COG3104	Unigene5696_YK,COG4992	Unigene5720_YK,COG0308	Unigene5724_YK,COG0477	Unigene5741_YK,COG0747	Unigene5780_YK,COG0814	Unigene5782_YK,COG0345	Unigene5787_YK,COG0814	Unigene5860_YK,COG0421	Unigene5985_YK,COG0019	Unigene5992_YK,COG0531	Unigene6060_YK,COG0747	Unigene6064_YK,COG0697	Unigene6094_YK,COG0493	Unigene6095_YK,COG0436	Unigene6134_YK,COG0436	Unigene6134_YK,COG0079	Unigene6134_YK,COG1168	Unigene6175_YK,COG0019	Unigene6187_YK,COG3104	Unigene6203_YK,COG1126	Unigene6243_YK,COG0477	Unigene6251_YK,COG0308	Unigene6380_YK,COG0477	Unigene6455_YK,COG0160	Unigene6455_YK,COG4992	CL33.Contig4_YK,COG0814	CL40.Contig1_YK,COG0477	CL40.Contig2_YK,COG0477	CL66.Contig1_YK,COG0477	CL66.Contig2_YK,COG0477	Unigene6487_YK,COG1167	Unigene6490_YK,COG1506	Unigene6491_YK,COG1506	Unigene6498_YK,COG0477	Unigene6502_YK,COG1448	Unigene6503_YK,COG1448	Unigene6634_YK,COG0241	Unigene6697_YK,COG0174	Unigene6707_YK,COG0697	Unigene6730_YK,COG0477	Unigene6766_YK,COG0531	Unigene6878_YK,COG0665	Unigene6921_YK,COG0814	Unigene6928_YK,COG0308	Unigene7004_YK,COG0477	Unigene7025_YK,COG2866	Unigene7060_YK,COG0624	Unigene7086_YK,COG0260	Unigene7093_YK,COG1231	Unigene7319_YK,COG0477	Unigene7359_YK,COG0697	Unigene7481_YK,COG0814	Unigene7674_YK,COG0814	Unigene7745_YK,COG0477	Unigene7747_YK,COG0477	Unigene7775_YK,COG0308	Unigene7797_YK,COG0031	Unigene8028_YK,COG0814	Unigene8259_YK,COG0477	Unigene8304_YK,COG0436	Unigene8304_YK,COG1168	Unigene8304_YK,COG1167	Unigene8426_YK,COG0028	Unigene8443_YK,COG2866	Unigene8450_YK,COG0747	Unigene8486_YK,COG0477	Unigene8573_YK,COG2939	Unigene8803_YK,COG0308	Unigene8805_YK,COG0308	Unigene8849_YK,COG0308	Unigene8851_YK,COG0308	Unigene8906_YK,COG0111	Unigene8938_YK,COG0076	Unigene8964_YK,COG0308	Unigene9078_YK,COG0477	Unigene9110_YK,COG0477	Unigene9142_YK,COG3104	Unigene9143_YK,COG3104	Unigene9169_YK,COG0076	Unigene9213_YK,COG0477	Unigene9226_YK,COG0477	Unigene9370_YK,COG0405	Unigene9377_YK,COG2939	Unigene9501_YK,COG0591	Unigene9502_YK,COG0591	Unigene9739_YK,COG0308	Unigene9764_YK,COG0477	Unigene9839_YK,COG0477	Unigene9849_YK,COG2866	Unigene9911_YK,COG0477	Unigene9928_YK,COG0477	Unigene9962_YK,COG0308	Unigene9984_YK,COG0076	Unigene9991_YK,COG0624	Unigene10139_YK,COG0477	Unigene10211_YK,COG0076	Unigene10270_YK,COG0747	Unigene10354_YK,COG0405	Unigene10457_YK,COG2939	Unigene10458_YK,COG2939	Unigene10485_YK,COG0477	Unigene10634_YK,COG0747	Unigene10672_YK,COG0531	Unigene10801_YK,COG0531	Unigene10821_YK,COG0531	Unigene10871_YK,COG0346	Unigene10872_YK,COG0346	Unigene10938_YK,COG0031	Unigene10939_YK,COG0031	Unigene10961_YK,COG0477	Unigene11094_YK,COG0493	Unigene11120_YK,COG0493	Unigene11152_YK,COG0308	Unigene11327_YK,COG0006	Unigene11377_YK,COG1167	Unigene11378_YK,COG1167	Unigene11455_YK,COG1125	Unigene11640_YK,COG1506	Unigene11681_YK,COG0477	Unigene11765_YK,COG0747	Unigene11828_YK,COG1171	Unigene11845_YK,COG0531	Unigene11944_YK,COG0334	Unigene11978_YK,COG3869	Unigene12055_YK,COG1446	Unigene12077_YK,COG0111	Unigene12182_YK,COG0531	Unigene12205_YK,COG1834	Unigene12242_YK,COG0747	Unigene12347_YK,COG0477	Unigene12473_YK,COG0814	Unigene12609_YK,COG0028	Unigene12622_YK,COG2066	Unigene13038_YK,COG3869	Unigene13111_YK,COG2939	Unigene13119_YK,COG2866	Unigene13153_YK,COG0646	Unigene13153_YK,COG2040	Unigene13190_YK,COG0119	Unigene13385_YK,COG0473	Unigene13423_YK,COG0346	Unigene13462_YK,COG0626	Unigene13531_YK,COG0477	Unigene13532_YK,COG0308	Unigene13691_YK,COG0477	Unigene13702_YK,COG0339	Unigene13798_YK,COG0747	Unigene13848_YK,COG0436	Unigene13866_YK,COG0028	Unigene13899_YK,COG0112	Unigene13905_YK,COG1505	Unigene13905_YK,COG1770	Unigene14004_YK,COG0462	Unigene14011_YK,COG0477	Unigene14048_YK,COG2866	Unigene14086_YK,COG1104	Unigene14090_YK,COG0814	Unigene14132_YK,COG3483	Unigene14185_YK,COG0477	Unigene14202_YK,COG0111	Unigene14256_YK,COG0477	Unigene14282_YK,COG2303	Unigene14329_YK,COG0076	Unigene14343_YK,COG0624	Unigene14343_YK,COG2195	Unigene14349_YK,COG1362	Unigene14409_YK,COG0075	Unigene14410_YK,COG0031	Unigene14446_YK,COG1506	Unigene14543_YK,COG0473	Unigene14638_YK,COG0006	Unigene14685_YK,COG0115	Unigene14721_YK,COG0111	Unigene14773_YK,COG0477	Unigene14814_YK,COG0014	Unigene14855_YK,COG0339	Unigene14902_YK,COG0697	Unigene14912_YK,COG1932	Unigene14954_YK,COG2866	Unigene15024_YK,COG0477	Unigene15032_YK,COG0477	Unigene15162_YK,COG0560	Unigene15191_YK,COG0697	Unigene15201_YK,COG0697	Unigene15327_YK,COG0697	Unigene15581_YK,COG0477	Unigene15706_YK,COG0814	Unigene15719_YK,COG2866	Unigene15745_YK,COG0006	Unigene15884_YK,COG0477	Unigene15917_YK,COG0477	Unigene15939_YK,COG0531	Unigene16034_YK,COG0010	Unigene16095_YK,COG1063	Unigene16104_YK,COG0477	Unigene16180_YK,COG0477	Unigene16222_YK,COG2866	Unigene16238_YK,COG2866	CL92.Contig4_YK,COG0477	CL115.Contig1_YK,COG0477	CL115.Contig2_YK,COG0477	CL115.Contig3_YK,COG0477	CL115.Contig4_YK,COG0477	CL118.Contig1_YK,COG3186	CL118.Contig1_YK,COG0077	CL118.Contig2_YK,COG3186	CL118.Contig2_YK,COG0077	CL118.Contig3_YK,COG3186	CL118.Contig3_YK,COG0077	CL162.Contig4_YK,COG1231	CL162.Contig5_YK,COG1231	CL187.Contig2_YK,COG0477	Unigene16678_YK,COG0531	Unigene16724_YK,COG0747	Unigene16729_YK,COG1748	Unigene16777_YK,COG0747	Unigene16940_YK,COG0531	Unigene17112_YK,COG3104	Unigene17170_YK,COG0531	Unigene17177_YK,COG0477	Unigene17256_YK,COG0031	Unigene17738_YK,COG0531	Unigene17893_YK,COG0477	Unigene17994_YK,COG1506	Unigene17999_YK,COG0747	Unigene18007_YK,COG3104	Unigene18969_YK,COG3104	Unigene19028_YK,COG2939	CL232.Contig1_YK,COG1125	CL232.Contig2_YK,COG1125	CL288.Contig2_YK,COG0477	CL310.Contig1_YK,COG2939	CL310.Contig2_YK,COG2939	CL374.Contig1_YK,COG0477	CL401.Contig1_YK,COG0665	CL401.Contig2_YK,COG0665	CL467.Contig3_YK,COG0006	CL506.Contig1_YK,COG0531	CL506.Contig2_YK,COG0531	CL506.Contig3_YK,COG0531	CL598.Contig1_YK,COG0477	CL598.Contig2_YK,COG0477	CL641.Contig1_YK,COG1748	CL641.Contig2_YK,COG1748	CL647.Contig1_YK,COG3591	CL647.Contig2_YK,COG3591	CL657.Contig1_YK,COG0531	CL657.Contig2_YK,COG0531	CL766.Contig1_YK,COG0174	CL766.Contig2_YK,COG0174	CL766.Contig3_YK,COG0174	CL767.Contig1_YK,COG0531	CL767.Contig1_YK,COG1113	CL767.Contig1_YK,COG0833	CL767.Contig2_YK,COG0531	CL772.Contig1_YK,COG0308	CL772.Contig2_YK,COG0308	CL772.Contig3_YK,COG0308	CL777.Contig2_YK,COG2866	CL840.Contig1_YK,COG0345	CL840.Contig2_YK,COG0345	CL853.Contig2_YK,COG0477	CL900.Contig1_YK,COG0260	CL900.Contig2_YK,COG0260	CL924.Contig1_YK,COG2066	CL924.Contig2_YK,COG2066	CL924.Contig3_YK,COG2066	CL924.Contig4_YK,COG2066	CL924.Contig5_YK,COG2066	CL924.Contig6_YK,COG2066	CL924.Contig7_YK,COG2066	CL924.Contig8_YK,COG2066	CL924.Contig9_YK,COG2066	CL924.Contig10_YK,COG2066	CL924.Contig11_YK,COG2066	CL924.Contig12_YK,COG2066	CL952.Contig1_YK,COG1506	CL952.Contig2_YK,COG1506	CL955.Contig1_YK,COG2939	CL955.Contig2_YK,COG2939	CL972.Contig1_YK,COG0814	CL972.Contig2_YK,COG0814	CL972.Contig3_YK,COG0814	CL972.Contig4_YK,COG0814	CL973.Contig1_YK,COG2939	CL1050.Contig1_YK,COG0531	CL1050.Contig2_YK,COG0531	CL1064.Contig2_YK,COG0477	CL1125.Contig1_YK,COG0477	CL1125.Contig2_YK,COG0477	CL1125.Contig3_YK,COG0477	CL1178.Contig1_YK,COG0462	CL1178.Contig2_YK,COG0462	CL1213.Contig1_YK,COG0477	CL1213.Contig2_YK,COG0477	CL1230.Contig1_YK,COG0477	CL1230.Contig2_YK,COG0477	CL1230.Contig3_YK,COG0477	CL1230.Contig4_YK,COG0477	CL1264.Contig1_YK,COG0477	CL1264.Contig2_YK,COG0477	CL1285.Contig1_YK,COG0175	CL1285.Contig2_YK,COG0175	CL1337.Contig1_YK,COG0697	CL1337.Contig2_YK,COG0697	CL1382.Contig2_YK,COG0506	CL1385.Contig1_YK,COG1126	CL1423.Contig2_YK,COG0814	CL1509.Contig1_YK,COG0697	CL1509.Contig2_YK,COG0697	CL1557.Contig2_YK,COG0747	CL1557.Contig3_YK,COG0747
F	Nucleotide transport and metabolism 	151	CL1685.Contig1_YK,COG0402	CL1685.Contig2_YK,COG0402	CL1785.Contig1_YK,COG0458	CL1785.Contig2_YK,COG0458	CL1785.Contig3_YK,COG0458	CL1881.Contig1_YK,COG0194	CL1881.Contig2_YK,COG0194	CL1975.Contig1_YK,COG2233	CL1975.Contig2_YK,COG2233	CL2004.Contig1_YK,COG0634	CL2004.Contig2_YK,COG0634	CL2840.Contig1_YK,COG0563	CL2840.Contig2_YK,COG0563	CL2850.Contig2_YK,COG0737	Unigene112_YK,COG0756	Unigene456_YK,COG0105	Unigene457_YK,COG0105	Unigene1779_YK,COG0194	Unigene2119_YK,COG0737	Unigene2129_YK,COG0563	Unigene2267_YK,COG0034	Unigene2474_YK,COG0209	Unigene2628_YK,COG0209	Unigene2629_YK,COG0209	Unigene2897_YK,COG0563	Unigene3060_YK,COG0563	Unigene3314_YK,COG1816	Unigene3649_YK,COG2233	Unigene3859_YK,COG0590	Unigene4004_YK,COG1957	Unigene4598_YK,COG1972	Unigene4963_YK,COG0737	Unigene5365_YK,COG0209	Unigene5447_YK,COG1437	Unigene5512_YK,COG0041	Unigene5512_YK,COG0152	Unigene5679_YK,COG1936	Unigene5817_YK,COG0209	Unigene5818_YK,COG0209	Unigene6013_YK,COG0207	Unigene6070_YK,COG0537	Unigene6527_YK,COG2820	Unigene6527_YK,COG0813	Unigene7635_YK,COG0274	Unigene8003_YK,COG0138	Unigene8194_YK,COG1972	Unigene9411_YK,COG0209	Unigene9412_YK,COG0209	Unigene10410_YK,COG0208	Unigene10926_YK,COG0044	Unigene11120_YK,COG0167	Unigene11404_YK,COG0046	Unigene11404_YK,COG0047	Unigene11479_YK,COG2233	Unigene11480_YK,COG2233	Unigene11593_YK,COG1972	Unigene11728_YK,COG0519	Unigene11814_YK,COG0563	Unigene11926_YK,COG0563	Unigene11927_YK,COG0563	Unigene11965_YK,COG0167	Unigene12327_YK,COG0737	Unigene12542_YK,COG0737	Unigene12543_YK,COG0737	Unigene13071_YK,COG0105	Unigene13101_YK,COG0516	Unigene13108_YK,COG0737	Unigene13345_YK,COG2759	Unigene13565_YK,COG0104	Unigene13656_YK,COG0775	Unigene13666_YK,COG1437	Unigene13818_YK,COG0503	Unigene13819_YK,COG1957	Unigene13878_YK,COG1428	Unigene13895_YK,COG0015	Unigene14004_YK,COG0462	Unigene14054_YK,COG0194	Unigene14103_YK,COG1051	Unigene14368_YK,COG0208	Unigene14382_YK,COG0537	Unigene14739_YK,COG1864	Unigene14876_YK,COG0127	Unigene14905_YK,COG0284	Unigene14905_YK,COG0461	Unigene14934_YK,COG0295	Unigene15050_YK,COG1435	Unigene15053_YK,COG2131	Unigene15054_YK,COG0572	Unigene15184_YK,COG0005	Unigene15541_YK,COG0125	Unigene15575_YK,COG0105	Unigene15599_YK,COG0194	Unigene15687_YK,COG0590	Unigene15718_YK,COG0127	Unigene15916_YK,COG0035	CL151.Contig1_YK,COG4088	CL151.Contig2_YK,COG4088	CL195.Contig3_YK,COG1051	CL195.Contig4_YK,COG1051	CL195.Contig7_YK,COG1051	CL195.Contig9_YK,COG1051	CL195.Contig11_YK,COG1051	CL195.Contig12_YK,COG1051	CL195.Contig14_YK,COG1051	CL195.Contig15_YK,COG1051	Unigene17038_YK,COG0590	Unigene18791_YK,COG0105	Unigene18899_YK,COG0503	CL345.Contig1_YK,COG0209	CL345.Contig2_YK,COG0209	CL347.Contig1_YK,COG0209	CL646.Contig1_YK,COG0563	CL646.Contig2_YK,COG0563	CL689.Contig1_YK,COG0005	CL689.Contig2_YK,COG0005	CL689.Contig3_YK,COG0005	CL689.Contig4_YK,COG0005	CL689.Contig5_YK,COG0005	CL689.Contig6_YK,COG0005	CL689.Contig7_YK,COG0005	CL689.Contig8_YK,COG0005	CL726.Contig1_YK,COG0572	CL726.Contig1_YK,COG0035	CL760.Contig2_YK,COG0737	CL760.Contig3_YK,COG0737	CL760.Contig4_YK,COG0737	CL760.Contig5_YK,COG0737	CL812.Contig1_YK,COG0194	CL812.Contig2_YK,COG0194	CL1083.Contig1_YK,COG1816	CL1083.Contig2_YK,COG1816	CL1083.Contig3_YK,COG1816	CL1083.Contig4_YK,COG1816	CL1177.Contig1_YK,COG0504	CL1177.Contig2_YK,COG0504	CL1178.Contig1_YK,COG0462	CL1178.Contig2_YK,COG0462	CL1293.Contig1_YK,COG0516	CL1293.Contig2_YK,COG0516	CL1441.Contig1_YK,COG0150	CL1441.Contig1_YK,COG0151	CL1441.Contig2_YK,COG0150	CL1441.Contig2_YK,COG0151	CL1441.Contig3_YK,COG0150	CL1441.Contig3_YK,COG0151	CL1441.Contig4_YK,COG0150	CL1441.Contig4_YK,COG0151	CL1569.Contig1_YK,COG4631	CL1569.Contig1_YK,COG4630	CL1569.Contig2_YK,COG4631	CL1569.Contig2_YK,COG4630
G	Carbohydrate transport and metabolism 	635	CL1642.Contig1_YK,COG2271	CL1642.Contig1_YK,COG0477	CL1642.Contig2_YK,COG2271	CL1642.Contig2_YK,COG0477	CL1642.Contig3_YK,COG2271	CL1642.Contig3_YK,COG0477	CL1642.Contig4_YK,COG2271	CL1642.Contig4_YK,COG0477	CL1644.Contig2_YK,COG1129	CL1669.Contig1_YK,COG1626	CL1669.Contig2_YK,COG1626	CL1674.Contig1_YK,COG2273	CL1674.Contig1_YK,COG5309	CL1674.Contig1_YK,COG2730	CL1674.Contig2_YK,COG5309	CL1674.Contig2_YK,COG2273	CL1675.Contig1_YK,COG2730	CL1774.Contig1_YK,COG0697	CL1798.Contig1_YK,COG0235	CL1798.Contig2_YK,COG0235	CL1841.Contig1_YK,COG0469	CL1841.Contig2_YK,COG0469	CL1879.Contig1_YK,COG0380	CL1879.Contig2_YK,COG0380	CL1907.Contig1_YK,COG0477	CL1927.Contig1_YK,COG0477	CL1927.Contig2_YK,COG0477	CL1927.Contig2_YK,COG2814	CL1929.Contig1_YK,COG2730	CL1929.Contig2_YK,COG2730	CL1968.Contig1_YK,COG0477	CL1968.Contig1_YK,COG2814	CL1968.Contig2_YK,COG0477	CL1968.Contig2_YK,COG2814	CL1987.Contig1_YK,COG0477	CL1987.Contig2_YK,COG0477	CL1987.Contig3_YK,COG0477	CL1992.Contig1_YK,COG0383	CL1992.Contig2_YK,COG0383	CL1994.Contig1_YK,COG1819	CL2020.Contig1_YK,COG2273	CL2020.Contig1_YK,COG5309	CL2020.Contig2_YK,COG2273	CL2020.Contig2_YK,COG5309	CL2031.Contig1_YK,COG2730	CL2031.Contig2_YK,COG2730	CL2037.Contig2_YK,COG5309	CL2051.Contig1_YK,COG2273	CL2051.Contig3_YK,COG2273	CL2097.Contig2_YK,COG5309	CL2097.Contig2_YK,COG2273	CL2097.Contig2_YK,COG5297	CL2097.Contig2_YK,COG2730	CL2097.Contig3_YK,COG5309	CL2097.Contig3_YK,COG2273	CL2097.Contig3_YK,COG5297	CL2097.Contig3_YK,COG2730	CL2185.Contig1_YK,COG0477	CL2185.Contig1_YK,COG2271	CL2205.Contig1_YK,COG0580	CL2205.Contig2_YK,COG0580	CL2233.Contig1_YK,COG0697	CL2233.Contig2_YK,COG0697	CL2259.Contig1_YK,COG2376	CL2259.Contig2_YK,COG2376	CL2278.Contig1_YK,COG2730	CL2278.Contig2_YK,COG2730	CL2313.Contig1_YK,COG5309	CL2313.Contig1_YK,COG2273	CL2313.Contig1_YK,COG5297	CL2313.Contig2_YK,COG2273	CL2313.Contig2_YK,COG5309	CL2313.Contig3_YK,COG5309	CL2313.Contig3_YK,COG2273	CL2313.Contig3_YK,COG5297	CL2400.Contig2_YK,COG0477	CL2400.Contig3_YK,COG0477	CL2406.Contig1_YK,COG4284	CL2406.Contig2_YK,COG4284	CL2459.Contig1_YK,COG1819	CL2459.Contig2_YK,COG1819	CL2471.Contig1_YK,COG5371	CL2471.Contig2_YK,COG5371	CL2471.Contig3_YK,COG5371	CL2471.Contig4_YK,COG5371	CL2480.Contig1_YK,COG3669	CL2480.Contig2_YK,COG3669	CL2504.Contig1_YK,COG0483	CL2504.Contig2_YK,COG0483	CL2533.Contig1_YK,COG0477	CL2533.Contig2_YK,COG0477	CL2561.Contig1_YK,COG0477	CL2561.Contig2_YK,COG0477	CL2562.Contig2_YK,COG2730	CL2562.Contig2_YK,COG5297	CL2580.Contig2_YK,COG0524	CL2601.Contig1_YK,COG5309	CL2601.Contig1_YK,COG2273	CL2601.Contig2_YK,COG2273	CL2601.Contig2_YK,COG5309	CL2604.Contig2_YK,COG5297	CL2633.Contig1_YK,COG2730	CL2633.Contig2_YK,COG2730	CL2649.Contig1_YK,COG0120	CL2649.Contig2_YK,COG0120	CL2750.Contig1_YK,COG1501	CL2750.Contig2_YK,COG1501	CL2750.Contig3_YK,COG1501	CL2791.Contig1_YK,COG0477	CL2791.Contig2_YK,COG0477	CL2834.Contig1_YK,COG3588	CL2834.Contig2_YK,COG3588	CL2857.Contig1_YK,COG1501	CL2857.Contig2_YK,COG1501	CL2878.Contig1_YK,COG1819	CL2886.Contig1_YK,COG5297	Unigene88_YK,COG5309	Unigene88_YK,COG2273	Unigene145_YK,COG0574	Unigene194_YK,COG2730	Unigene273_YK,COG2211	Unigene1009_YK,COG0477	Unigene1045_YK,COG2273	Unigene1045_YK,COG5297	Unigene1045_YK,COG5309	Unigene1045_YK,COG5037	Unigene1046_YK,COG5309	Unigene1046_YK,COG2273	Unigene1560_YK,COG1819	Unigene1808_YK,COG5297	Unigene1808_YK,COG2273	Unigene1808_YK,COG5309	Unigene1970_YK,COG0477	Unigene2119_YK,COG2730	Unigene2119_YK,COG5297	Unigene2119_YK,COG5309	Unigene2153_YK,COG1626	Unigene2154_YK,COG1626	Unigene2196_YK,COG0477	Unigene2196_YK,COG2271	Unigene2244_YK,COG2730	Unigene2330_YK,COG2273	Unigene2330_YK,COG5309	Unigene2346_YK,COG0451	Unigene2346_YK,COG0702	Unigene2729_YK,COG4284	Unigene2730_YK,COG2730	Unigene2748_YK,COG0524	Unigene2756_YK,COG0477	Unigene2784_YK,COG1626	Unigene2801_YK,COG2273	Unigene2801_YK,COG5297	Unigene2972_YK,COG2971	Unigene2986_YK,COG1482	Unigene2999_YK,COG0697	Unigene3083_YK,COG0477	Unigene3195_YK,COG2730	Unigene3198_YK,COG2730	Unigene3203_YK,COG2730	Unigene3207_YK,COG0021	Unigene3207_YK,COG3959	Unigene3224_YK,COG2730	Unigene3224_YK,COG5297	Unigene3284_YK,COG3386	Unigene3351_YK,COG0383	Unigene3383_YK,COG2273	Unigene3391_YK,COG0477	Unigene3413_YK,COG0451	Unigene3449_YK,COG2706	Unigene3475_YK,COG1819	Unigene3554_YK,COG0647	Unigene3671_YK,COG1070	Unigene3735_YK,COG2730	Unigene3741_YK,COG0406	Unigene3756_YK,COG0477	Unigene3756_YK,COG2814	Unigene3764_YK,COG0477	Unigene3884_YK,COG3325	Unigene3913_YK,COG5297	Unigene3965_YK,COG2730	Unigene4038_YK,COG0477	Unigene4081_YK,COG5309	Unigene4081_YK,COG2273	Unigene4095_YK,COG0477	Unigene4147_YK,COG0166	Unigene4148_YK,COG0166	Unigene4159_YK,COG0477	Unigene4286_YK,COG0477	Unigene4316_YK,COG3386	Unigene4410_YK,COG0697	Unigene4419_YK,COG0477	Unigene4419_YK,COG2814	Unigene4546_YK,COG0580	Unigene4550_YK,COG0469	Unigene4576_YK,COG2730	Unigene4576_YK,COG5297	Unigene4611_YK,COG0697	Unigene4781_YK,COG2730	Unigene4800_YK,COG0697	Unigene4805_YK,COG5309	Unigene4805_YK,COG2273	Unigene4815_YK,COG3250	Unigene4852_YK,COG1819	Unigene4859_YK,COG1874	Unigene4897_YK,COG0451	Unigene4906_YK,COG2273	Unigene4906_YK,COG5297	Unigene4919_YK,COG3408	Unigene5007_YK,COG5297	Unigene5007_YK,COG2273	Unigene5084_YK,COG0296	Unigene5086_YK,COG2730	Unigene5086_YK,COG5037	Unigene5093_YK,COG3250	Unigene5300_YK,COG2273	Unigene5370_YK,COG5297	Unigene5481_YK,COG0477	Unigene5513_YK,COG2271	Unigene5518_YK,COG0477	Unigene5612_YK,COG5037	Unigene5635_YK,COG1819	Unigene5670_YK,COG1109	Unigene5723_YK,COG1819	Unigene5724_YK,COG0477	Unigene5741_YK,COG5309	Unigene5741_YK,COG2273	Unigene5896_YK,COG0176	Unigene5923_YK,COG0588	Unigene5923_YK,COG0406	Unigene5954_YK,COG1109	Unigene6022_YK,COG5297	Unigene6064_YK,COG0697	Unigene6070_YK,COG0537	Unigene6071_YK,COG5297	Unigene6204_YK,COG0483	Unigene6243_YK,COG0477	Unigene6261_YK,COG2730	Unigene6284_YK,COG2730	Unigene6339_YK,COG5297	Unigene6380_YK,COG0477	Unigene6410_YK,COG2730	CL21.Contig1_YK,COG0058	CL21.Contig2_YK,COG0058	CL40.Contig1_YK,COG0477	CL40.Contig2_YK,COG0477	CL66.Contig1_YK,COG0477	CL66.Contig2_YK,COG0477	Unigene6498_YK,COG0477	Unigene6542_YK,COG3325	Unigene6584_YK,COG1482	Unigene6664_YK,COG5297	Unigene6664_YK,COG2730	Unigene6707_YK,COG0697	Unigene6730_YK,COG0477	Unigene6757_YK,COG3250	Unigene6794_YK,COG5297	Unigene6811_YK,COG3525	Unigene7004_YK,COG0477	Unigene7040_YK,COG5026	Unigene7070_YK,COG0235	Unigene7139_YK,COG0451	Unigene7228_YK,COG1501	Unigene7319_YK,COG0477	Unigene7359_YK,COG0697	Unigene7494_YK,COG4724	Unigene7579_YK,COG2273	Unigene7745_YK,COG0477	Unigene7747_YK,COG0477	Unigene7943_YK,COG1819	Unigene7994_YK,COG0057	Unigene7995_YK,COG0057	Unigene7998_YK,COG2730	Unigene8132_YK,COG5309	Unigene8132_YK,COG2273	Unigene8134_YK,COG2273	Unigene8232_YK,COG5309	Unigene8240_YK,COG2730	Unigene8241_YK,COG2730	Unigene8259_YK,COG2814	Unigene8259_YK,COG0477	Unigene8365_YK,COG5309	Unigene8449_YK,COG5309	Unigene8450_YK,COG5309	Unigene8450_YK,COG2273	Unigene8451_YK,COG2730	Unigene8486_YK,COG0477	Unigene8561_YK,COG2273	Unigene8561_YK,COG5309	Unigene8562_YK,COG2273	Unigene8562_YK,COG5309	Unigene8563_YK,COG2273	Unigene8564_YK,COG2273	Unigene8728_YK,COG3325	Unigene8773_YK,COG0148	Unigene9057_YK,COG2730	Unigene9078_YK,COG0477	Unigene9078_YK,COG2271	Unigene9110_YK,COG0477	Unigene9192_YK,COG0524	Unigene9213_YK,COG0477	Unigene9213_YK,COG2271	Unigene9226_YK,COG0477	Unigene9426_YK,COG0524	Unigene9764_YK,COG0477	Unigene9764_YK,COG0738	Unigene9839_YK,COG0477	Unigene9854_YK,COG1819	Unigene9911_YK,COG0477	Unigene9928_YK,COG0477	Unigene9928_YK,COG2271	Unigene9934_YK,COG2730	Unigene10017_YK,COG5309	Unigene10017_YK,COG2273	Unigene10139_YK,COG0477	Unigene10227_YK,COG2730	Unigene10229_YK,COG2730	Unigene10269_YK,COG2273	Unigene10269_YK,COG5309	Unigene10270_YK,COG2273	Unigene10270_YK,COG5309	Unigene10270_YK,COG5297	Unigene10430_YK,COG2730	Unigene10433_YK,COG2730	Unigene10485_YK,COG0477	Unigene10501_YK,COG1819	Unigene10584_YK,COG0580	Unigene10585_YK,COG0580	Unigene10650_YK,COG1819	Unigene10680_YK,COG5070	Unigene10761_YK,COG3250	Unigene10762_YK,COG3250	Unigene10937_YK,COG5297	Unigene10961_YK,COG0477	Unigene10998_YK,COG5309	Unigene10998_YK,COG2273	Unigene10999_YK,COG5309	Unigene10999_YK,COG2273	Unigene11002_YK,COG5309	Unigene11002_YK,COG2273	Unigene11101_YK,COG2273	Unigene11253_YK,COG1819	Unigene11292_YK,COG1626	Unigene11402_YK,COG2273	Unigene11452_YK,COG5309	Unigene11452_YK,COG2273	Unigene11467_YK,COG1819	Unigene11481_YK,COG2273	Unigene11481_YK,COG5309	Unigene11668_YK,COG0483	Unigene11669_YK,COG0483	Unigene11681_YK,COG0477	Unigene11701_YK,COG5297	Unigene11711_YK,COG2730	Unigene12013_YK,COG2273	Unigene12017_YK,COG2730	Unigene12241_YK,COG2730	Unigene12242_YK,COG5309	Unigene12248_YK,COG2273	Unigene12248_YK,COG5297	Unigene12326_YK,COG5297	Unigene12326_YK,COG2273	Unigene12326_YK,COG5309	Unigene12327_YK,COG5297	Unigene12327_YK,COG2273	Unigene12327_YK,COG5309	Unigene12328_YK,COG5297	Unigene12347_YK,COG0477	Unigene12347_YK,COG2271	Unigene12535_YK,COG2730	Unigene12535_YK,COG5297	Unigene12537_YK,COG5297	Unigene12537_YK,COG2730	Unigene12539_YK,COG5297	Unigene12541_YK,COG2730	Unigene12542_YK,COG2730	Unigene12542_YK,COG5297	Unigene12543_YK,COG2730	Unigene12543_YK,COG5297	Unigene12588_YK,COG2273	Unigene12588_YK,COG5309	Unigene12602_YK,COG5309	Unigene12602_YK,COG2273	Unigene12699_YK,COG1819	Unigene12734_YK,COG2273	Unigene12764_YK,COG1819	Unigene12797_YK,COG1819	Unigene12977_YK,COG5297	Unigene12981_YK,COG2730	Unigene12986_YK,COG0057	Unigene12991_YK,COG2730	Unigene12994_YK,COG2730	Unigene13079_YK,COG2730	Unigene13083_YK,COG5309	Unigene13083_YK,COG2730	Unigene13100_YK,COG0362	Unigene13108_YK,COG2730	Unigene13126_YK,COG5297	Unigene13126_YK,COG5309	Unigene13126_YK,COG2273	Unigene13134_YK,COG3386	Unigene13143_YK,COG2730	Unigene13150_YK,COG0148	Unigene13204_YK,COG2273	Unigene13209_YK,COG0696	Unigene13253_YK,COG0366	Unigene13270_YK,COG0149	Unigene13289_YK,COG5026	Unigene13297_YK,COG0205	Unigene13338_YK,COG0033	Unigene13338_YK,COG1109	Unigene13356_YK,COG0406	Unigene13440_YK,COG0126	Unigene13480_YK,COG0524	Unigene13531_YK,COG0477	Unigene13558_YK,COG2730	Unigene13561_YK,COG2730	Unigene13617_YK,COG1501	Unigene13691_YK,COG0477	Unigene13694_YK,COG3588	Unigene13708_YK,COG0702	Unigene13798_YK,COG2730	Unigene13832_YK,COG0364	Unigene13926_YK,COG4809	Unigene14011_YK,COG0477	Unigene14049_YK,COG1819	Unigene14070_YK,COG0451	Unigene14074_YK,COG2730	Unigene14074_YK,COG5297	Unigene14074_YK,COG2273	Unigene14160_YK,COG0036	Unigene14185_YK,COG0477	Unigene14206_YK,COG0158	Unigene14218_YK,COG5297	Unigene14218_YK,COG2273	Unigene14218_YK,COG5309	Unigene14219_YK,COG1819	Unigene14248_YK,COG5297	Unigene14248_YK,COG2273	Unigene14253_YK,COG1626	Unigene14256_YK,COG0477	Unigene14288_YK,COG2273	Unigene14382_YK,COG0537	Unigene14461_YK,COG0363	Unigene14549_YK,COG2730	Unigene14549_YK,COG5297	Unigene14557_YK,COG4284	Unigene14648_YK,COG0063	Unigene14692_YK,COG0366	Unigene14702_YK,COG5070	Unigene14773_YK,COG0477	Unigene14885_YK,COG5371	Unigene14902_YK,COG0697	Unigene14932_YK,COG0647	Unigene14946_YK,COG5297	Unigene15024_YK,COG0477	Unigene15032_YK,COG0477	Unigene15032_YK,COG2271	Unigene15177_YK,COG1819	Unigene15191_YK,COG0697	Unigene15201_YK,COG0697	Unigene15327_YK,COG0697	Unigene15350_YK,COG2730	Unigene15411_YK,COG3265	Unigene15581_YK,COG0477	Unigene15616_YK,COG5297	Unigene15616_YK,COG2730	Unigene15642_YK,COG5309	Unigene15642_YK,COG2273	Unigene15690_YK,COG2730	Unigene15744_YK,COG2730	Unigene15805_YK,COG0524	Unigene15847_YK,COG2273	Unigene15884_YK,COG0477	Unigene15889_YK,COG2730	Unigene15917_YK,COG0477	Unigene15921_YK,COG0366	Unigene15935_YK,COG2376	Unigene15964_YK,COG0524	Unigene15994_YK,COG3325	Unigene16037_YK,COG0580	Unigene16055_YK,COG2730	Unigene16104_YK,COG0477	Unigene16104_YK,COG2814	Unigene16170_YK,COG0580	Unigene16180_YK,COG2271	Unigene16180_YK,COG0477	Unigene16262_YK,COG0647	CL92.Contig4_YK,COG0477	CL115.Contig1_YK,COG0477	CL115.Contig2_YK,COG0477	CL115.Contig3_YK,COG0477	CL115.Contig4_YK,COG0477	CL146.Contig1_YK,COG5297	CL146.Contig2_YK,COG2273	CL146.Contig2_YK,COG5297	CL146.Contig3_YK,COG5297	CL146.Contig4_YK,COG2273	CL146.Contig4_YK,COG5297	CL179.Contig1_YK,COG5297	CL179.Contig5_YK,COG5297	CL187.Contig2_YK,COG0477	Unigene16793_YK,COG3250	Unigene16898_YK,COG2730	Unigene17013_YK,COG1501	Unigene17177_YK,COG0477	Unigene17413_YK,COG5297	Unigene17893_YK,COG0477	Unigene18263_YK,COG3588	Unigene18459_YK,COG0126	Unigene18893_YK,COG0126	Unigene19028_YK,COG5297	Unigene19028_YK,COG5309	Unigene19028_YK,COG2273	CL224.Contig1_YK,COG2730	CL232.Contig1_YK,COG3839	CL234.Contig1_YK,COG2814	CL234.Contig2_YK,COG2814	CL243.Contig1_YK,COG1819	CL243.Contig2_YK,COG1819	CL276.Contig2_YK,COG2273	CL288.Contig2_YK,COG0477	CL303.Contig1_YK,COG5309	CL303.Contig1_YK,COG2273	CL374.Contig1_YK,COG0477	CL418.Contig1_YK,COG2730	CL418.Contig2_YK,COG2730	CL470.Contig1_YK,COG0383	CL470.Contig2_YK,COG0383	CL472.Contig1_YK,COG2730	CL472.Contig1_YK,COG5297	CL472.Contig2_YK,COG2730	CL472.Contig2_YK,COG5297	CL476.Contig1_YK,COG1626	CL476.Contig2_YK,COG1626	CL476.Contig3_YK,COG1626	CL476.Contig4_YK,COG1626	CL476.Contig5_YK,COG1626	CL476.Contig6_YK,COG1626	CL476.Contig7_YK,COG1626	CL476.Contig8_YK,COG1626	CL476.Contig9_YK,COG1626	CL476.Contig10_YK,COG1626	CL476.Contig11_YK,COG1626	CL476.Contig12_YK,COG1626	CL477.Contig1_YK,COG2273	CL477.Contig2_YK,COG2273	CL477.Contig2_YK,COG5309	CL477.Contig3_YK,COG2273	CL498.Contig1_YK,COG0647	CL498.Contig2_YK,COG0647	CL524.Contig1_YK,COG5026	CL524.Contig2_YK,COG5026	CL593.Contig1_YK,COG2730	CL598.Contig1_YK,COG0477	CL598.Contig1_YK,COG2814	CL598.Contig2_YK,COG0477	CL647.Contig1_YK,COG2730	CL647.Contig2_YK,COG2730	CL674.Contig1_YK,COG2730	CL674.Contig5_YK,COG2730	CL674.Contig6_YK,COG2730	CL674.Contig7_YK,COG2730	CL674.Contig9_YK,COG2730	CL679.Contig2_YK,COG0383	CL708.Contig1_YK,COG0061	CL708.Contig2_YK,COG0061	CL746.Contig1_YK,COG1501	CL746.Contig2_YK,COG1501	CL760.Contig1_YK,COG2730	CL760.Contig1_YK,COG5297	CL760.Contig2_YK,COG2730	CL760.Contig4_YK,COG2730	CL760.Contig6_YK,COG2730	CL760.Contig7_YK,COG2730	CL765.Contig2_YK,COG1819	CL768.Contig1_YK,COG3622	CL768.Contig2_YK,COG3622	CL768.Contig3_YK,COG3622	CL768.Contig4_YK,COG3622	CL768.Contig5_YK,COG3622	CL768.Contig6_YK,COG3622	CL768.Contig7_YK,COG3622	CL769.Contig1_YK,COG1819	CL780.Contig1_YK,COG3325	CL780.Contig2_YK,COG3325	CL842.Contig1_YK,COG0580	CL842.Contig2_YK,COG0580	CL853.Contig2_YK,COG0477	CL872.Contig2_YK,COG1070	CL899.Contig1_YK,COG2273	CL899.Contig1_YK,COG5309	CL971.Contig1_YK,COG2379	CL971.Contig2_YK,COG2379	CL975.Contig1_YK,COG0153	CL975.Contig2_YK,COG0153	CL975.Contig3_YK,COG0153	CL1008.Contig1_YK,COG5297	CL1008.Contig1_YK,COG5309	CL1008.Contig2_YK,COG5309	CL1064.Contig2_YK,COG0477	CL1078.Contig1_YK,COG0406	CL1078.Contig2_YK,COG0406	CL1078.Contig3_YK,COG0406	CL1078.Contig4_YK,COG0406	CL1078.Contig5_YK,COG0406	CL1078.Contig6_YK,COG0406	CL1125.Contig1_YK,COG0477	CL1125.Contig2_YK,COG0477	CL1125.Contig3_YK,COG0477	CL1204.Contig2_YK,COG2273	CL1204.Contig3_YK,COG2273	CL1213.Contig1_YK,COG0477	CL1213.Contig2_YK,COG0477	CL1230.Contig1_YK,COG0477	CL1230.Contig2_YK,COG0477	CL1230.Contig3_YK,COG0477	CL1230.Contig4_YK,COG0477	CL1264.Contig1_YK,COG0477	CL1264.Contig2_YK,COG0477	CL1264.Contig2_YK,COG2271	CL1272.Contig1_YK,COG2273	CL1272.Contig2_YK,COG2273	CL1323.Contig1_YK,COG5309	CL1323.Contig2_YK,COG5309	CL1330.Contig1_YK,COG0451	CL1330.Contig2_YK,COG0451	CL1337.Contig1_YK,COG0697	CL1337.Contig2_YK,COG0697	CL1406.Contig1_YK,COG2730	CL1406.Contig2_YK,COG2730	CL1467.Contig2_YK,COG3525	CL1509.Contig1_YK,COG0697	CL1509.Contig2_YK,COG0697	CL1557.Contig2_YK,COG5309	CL1557.Contig3_YK,COG5309
H	Coenzyme transport and metabolism 	131	CL1745.Contig1_YK,COG0285	CL1745.Contig2_YK,COG0285	CL1835.Contig1_YK,COG0156	CL1835.Contig2_YK,COG0156	CL1957.Contig1_YK,COG1232	CL1957.Contig2_YK,COG1232	CL2183.Contig1_YK,COG0452	CL2183.Contig2_YK,COG0452	CL2395.Contig1_YK,COG0543	CL2395.Contig2_YK,COG0543	CL2395.Contig3_YK,COG0543	CL2395.Contig4_YK,COG0543	CL2523.Contig1_YK,COG0413	CL2523.Contig2_YK,COG0413	CL2730.Contig1_YK,COG0654	CL2730.Contig2_YK,COG0654	CL2731.Contig1_YK,COG0414	CL2731.Contig2_YK,COG0414	Unigene66_YK,COG2896	Unigene990_YK,COG0452	Unigene1597_YK,COG1057	Unigene1808_YK,COG0452	Unigene1808_YK,COG4547	Unigene2102_YK,COG1232	Unigene2107_YK,COG0095	Unigene2312_YK,COG1057	Unigene2642_YK,COG0321	Unigene2745_YK,COG0452	Unigene2801_YK,COG0452	Unigene3229_YK,COG2227	Unigene3260_YK,COG0452	Unigene3840_YK,COG0196	Unigene3874_YK,COG0237	Unigene3950_YK,COG0654	Unigene4032_YK,COG0029	Unigene4033_YK,COG0029	Unigene4115_YK,COG0476	Unigene4372_YK,COG0212	Unigene5007_YK,COG0452	Unigene5133_YK,COG1052	Unigene5133_YK,COG0111	Unigene5227_YK,COG2226	Unigene5483_YK,COG2091	Unigene5593_YK,COG2226	Unigene5972_YK,COG0156	CL5.Contig1_YK,COG0340	CL5.Contig3_YK,COG0340	CL47.Contig1_YK,COG5146	CL47.Contig2_YK,COG5146	Unigene6947_YK,COG0192	Unigene6948_YK,COG0192	Unigene7076_YK,COG0314	Unigene7551_YK,COG1232	Unigene8426_YK,COG0028	Unigene8905_YK,COG1429	Unigene8906_YK,COG1052	Unigene8906_YK,COG0111	Unigene9377_YK,COG0452	Unigene9502_YK,COG4145	Unigene10015_YK,COG0142	Unigene10267_YK,COG0303	Unigene10632_YK,COG0543	Unigene10633_YK,COG0543	Unigene11264_YK,COG2154	Unigene11455_YK,COG1120	Unigene12077_YK,COG0111	Unigene12609_YK,COG0028	Unigene12667_YK,COG1429	Unigene13009_YK,COG1429	Unigene13073_YK,COG0476	Unigene13073_YK,COG1179	Unigene13126_YK,COG0452	Unigene13207_YK,COG0499	Unigene13641_YK,COG0302	Unigene13866_YK,COG0028	Unigene14069_YK,COG0476	Unigene14099_YK,COG0192	Unigene14192_YK,COG2226	Unigene14202_YK,COG0111	Unigene14297_YK,COG0452	Unigene14448_YK,COG0142	Unigene14584_YK,COG0720	Unigene14588_YK,COG0476	Unigene14636_YK,COG0190	Unigene14670_YK,COG0476	Unigene14685_YK,COG0115	Unigene14721_YK,COG0111	Unigene14721_YK,COG1052	Unigene14745_YK,COG5146	Unigene14804_YK,COG1488	Unigene14829_YK,COG2226	Unigene14843_YK,COG0476	Unigene14912_YK,COG1932	Unigene15055_YK,COG0452	Unigene15058_YK,COG2941	Unigene15171_YK,COG2240	Unigene15234_YK,COG1564	Unigene15329_YK,COG0382	Unigene15342_YK,COG0171	Unigene15384_YK,COG0237	Unigene15457_YK,COG2154	Unigene15493_YK,COG0521	Unigene15589_YK,COG0156	Unigene15688_YK,COG0262	Unigene16041_YK,COG1429	CL179.Contig1_YK,COG0452	CL179.Contig5_YK,COG0452	Unigene17413_YK,COG0452	Unigene19028_YK,COG0452	Unigene19097_YK,COG0499	CL406.Contig1_YK,COG0320	CL406.Contig2_YK,COG0320	CL850.Contig1_YK,COG0476	CL850.Contig2_YK,COG0476	CL882.Contig1_YK,COG0142	CL882.Contig2_YK,COG0142	CL882.Contig3_YK,COG0142	CL882.Contig4_YK,COG0142	CL882.Contig5_YK,COG0142	CL882.Contig6_YK,COG0142	CL882.Contig7_YK,COG0142	CL1122.Contig1_YK,COG0476	CL1122.Contig2_YK,COG0476	CL1122.Contig3_YK,COG0476	CL1122.Contig4_YK,COG0476	CL1181.Contig1_YK,COG0543	CL1181.Contig2_YK,COG0543	CL1285.Contig1_YK,COG0175	CL1285.Contig2_YK,COG0175	CL1389.Contig1_YK,COG0259	CL1389.Contig2_YK,COG0259
I	Lipid transport and metabolism 	407	CL1592.Contig1_YK,COG1028	CL1592.Contig2_YK,COG1028	CL1698.Contig2_YK,COG3675	CL1711.Contig1_YK,COG1028	CL1711.Contig2_YK,COG1028	CL1759.Contig1_YK,COG0204	CL1759.Contig2_YK,COG0204	CL1759.Contig3_YK,COG0204	CL1813.Contig1_YK,COG1028	CL1813.Contig2_YK,COG1028	CL1837.Contig1_YK,COG1028	CL1837.Contig2_YK,COG1028	CL1842.Contig1_YK,COG2267	CL1842.Contig2_YK,COG2267	CL1868.Contig1_YK,COG2272	CL1868.Contig1_YK,COG0657	CL1868.Contig2_YK,COG2272	CL1868.Contig2_YK,COG0657	CL1901.Contig1_YK,COG0204	CL1901.Contig2_YK,COG0204	CL1941.Contig1_YK,COG1028	CL1941.Contig2_YK,COG1028	CL1943.Contig1_YK,COG1946	CL1943.Contig2_YK,COG1946	CL2010.Contig1_YK,COG0318	CL2010.Contig2_YK,COG0318	CL2119.Contig1_YK,COG1028	CL2119.Contig2_YK,COG1028	CL2188.Contig1_YK,COG5056	CL2194.Contig1_YK,COG1960	CL2194.Contig2_YK,COG1960	CL2410.Contig1_YK,COG1022	CL2410.Contig2_YK,COG1022	CL2435.Contig1_YK,COG1835	CL2435.Contig2_YK,COG1835	CL2470.Contig1_YK,COG3675	CL2531.Contig1_YK,COG0318	CL2531.Contig2_YK,COG0318	CL2685.Contig1_YK,COG2272	CL2685.Contig2_YK,COG2272	CL2711.Contig1_YK,COG5050	CL2711.Contig2_YK,COG5050	CL2850.Contig1_YK,COG2267	CL2850.Contig2_YK,COG2267	CL2907.Contig1_YK,COG0204	CL2907.Contig2_YK,COG0204	Unigene52_YK,COG1028	Unigene133_YK,COG1028	Unigene301_YK,COG2272	Unigene301_YK,COG0657	Unigene641_YK,COG0318	Unigene642_YK,COG0318	Unigene753_YK,COG1028	Unigene1102_YK,COG3675	Unigene1268_YK,COG1835	Unigene1469_YK,COG2272	Unigene1643_YK,COG1835	Unigene2065_YK,COG1028	Unigene2098_YK,COG2272	Unigene2098_YK,COG0657	Unigene2164_YK,COG5274	Unigene2204_YK,COG2272	Unigene2274_YK,COG1028	Unigene2335_YK,COG1835	Unigene2389_YK,COG5274	Unigene2612_YK,COG0671	Unigene2864_YK,COG4799	Unigene2865_YK,COG0439	Unigene2865_YK,COG4770	Unigene2922_YK,COG2267	Unigene2932_YK,COG1028	Unigene2971_YK,COG0688	Unigene2993_YK,COG1028	Unigene3003_YK,COG1028	Unigene3104_YK,COG3407	Unigene3128_YK,COG1960	Unigene3131_YK,COG0318	Unigene3132_YK,COG0204	Unigene3221_YK,COG2272	Unigene3221_YK,COG0657	Unigene3242_YK,COG1024	Unigene3275_YK,COG0615	Unigene3305_YK,COG1028	Unigene3361_YK,COG1960	Unigene3390_YK,COG0183	Unigene3397_YK,COG0236	Unigene3435_YK,COG1257	Unigene3450_YK,COG0183	Unigene3460_YK,COG0318	Unigene3602_YK,COG5274	Unigene3610_YK,COG3000	Unigene3678_YK,COG3675	Unigene3679_YK,COG1946	Unigene3697_YK,COG1835	Unigene3753_YK,COG2272	Unigene3753_YK,COG0657	Unigene3787_YK,COG1024	Unigene3791_YK,COG2057	Unigene3798_YK,COG0558	Unigene3814_YK,COG1024	Unigene3823_YK,COG1028	Unigene3857_YK,COG1028	Unigene3869_YK,COG1960	Unigene3870_YK,COG1960	Unigene3894_YK,COG1562	Unigene4021_YK,COG1597	Unigene4042_YK,COG2272	Unigene4199_YK,COG1960	Unigene4281_YK,COG3425	Unigene4326_YK,COG1835	Unigene4576_YK,COG2267	Unigene4597_YK,COG2272	Unigene4597_YK,COG0657	Unigene4762_YK,COG1028	Unigene5001_YK,COG0304	Unigene5036_YK,COG1028	Unigene5048_YK,COG1028	Unigene5049_YK,COG1028	Unigene5069_YK,COG1028	Unigene5110_YK,COG4799	Unigene5135_YK,COG1028	Unigene5184_YK,COG1028	Unigene5222_YK,COG1028	Unigene5238_YK,COG1946	Unigene5259_YK,COG1028	Unigene5282_YK,COG1028	Unigene5289_YK,COG0365	Unigene5302_YK,COG1028	Unigene5303_YK,COG1028	Unigene5382_YK,COG1028	Unigene5454_YK,COG1028	Unigene5647_YK,COG2272	Unigene5647_YK,COG0657	Unigene5711_YK,COG0204	Unigene5772_YK,COG0170	Unigene5929_YK,COG1835	Unigene5958_YK,COG2272	Unigene5958_YK,COG0657	Unigene6028_YK,COG1028	Unigene6053_YK,COG0318	Unigene6053_YK,COG0365	Unigene6053_YK,COG1022	Unigene6054_YK,COG0318	Unigene6054_YK,COG0365	Unigene6131_YK,COG1028	Unigene6280_YK,COG0318	Unigene6280_YK,COG1022	Unigene6281_YK,COG0318	Unigene6281_YK,COG0365	Unigene6373_YK,COG0204	CL42.Contig1_YK,COG0365	CL42.Contig2_YK,COG0365	CL46.Contig1_YK,COG0365	CL46.Contig2_YK,COG0365	CL46.Contig3_YK,COG0365	Unigene6587_YK,COG1960	Unigene6598_YK,COG0671	Unigene6628_YK,COG1028	Unigene6806_YK,COG1960	Unigene6900_YK,COG2272	Unigene6900_YK,COG0657	Unigene6901_YK,COG1028	Unigene6952_YK,COG2272	Unigene7111_YK,COG1028	Unigene7119_YK,COG2272	Unigene7119_YK,COG0657	Unigene7219_YK,COG3239	Unigene7278_YK,COG3675	Unigene7511_YK,COG1597	Unigene7559_YK,COG2272	Unigene7559_YK,COG0657	Unigene7710_YK,COG4281	Unigene7737_YK,COG1022	Unigene7898_YK,COG1597	Unigene8050_YK,COG1028	Unigene8406_YK,COG1028	Unigene8509_YK,COG2937	Unigene8607_YK,COG0318	Unigene8607_YK,COG1022	Unigene8806_YK,COG0318	Unigene8807_YK,COG0318	Unigene8991_YK,COG3239	Unigene8992_YK,COG3239	Unigene9007_YK,COG1024	Unigene9057_YK,COG2267	Unigene9234_YK,COG2084	Unigene9292_YK,COG2272	Unigene9320_YK,COG1250	Unigene9487_YK,COG1024	Unigene9876_YK,COG0615	Unigene9934_YK,COG2267	Unigene9976_YK,COG1028	Unigene9977_YK,COG1028	Unigene10082_YK,COG1577	Unigene10176_YK,COG2272	Unigene10176_YK,COG0657	Unigene10189_YK,COG0318	Unigene10190_YK,COG0318	Unigene10594_YK,COG1960	Unigene10601_YK,COG1835	Unigene10859_YK,COG5056	Unigene10895_YK,COG0236	Unigene11076_YK,COG0558	Unigene11219_YK,COG2267	Unigene11265_YK,COG2030	Unigene11283_YK,COG0204	Unigene11293_YK,COG2267	Unigene11296_YK,COG0318	Unigene11303_YK,COG0318	Unigene11331_YK,COG0204	Unigene11421_YK,COG0365	Unigene11540_YK,COG1960	Unigene11617_YK,COG2272	Unigene11617_YK,COG0657	Unigene11861_YK,COG2272	Unigene11861_YK,COG0657	Unigene11932_YK,COG0331	Unigene11946_YK,COG0318	Unigene11947_YK,COG0318	Unigene12113_YK,COG5056	Unigene12155_YK,COG0365	Unigene12241_YK,COG2267	Unigene12274_YK,COG0671	Unigene12326_YK,COG2267	Unigene12327_YK,COG2267	Unigene12364_YK,COG1028	Unigene12455_YK,COG1028	Unigene12513_YK,COG1502	Unigene12543_YK,COG2267	Unigene12600_YK,COG0365	Unigene12832_YK,COG0657	Unigene12833_YK,COG0657	Unigene12834_YK,COG0657	Unigene12837_YK,COG0657	Unigene12844_YK,COG0657	Unigene12845_YK,COG0657	Unigene12847_YK,COG0657	Unigene13019_YK,COG1028	Unigene13079_YK,COG2267	Unigene13185_YK,COG4281	Unigene13189_YK,COG0183	Unigene13218_YK,COG5274	Unigene13256_YK,COG1028	Unigene13269_YK,COG0204	Unigene13283_YK,COG1028	Unigene13306_YK,COG1960	Unigene13344_YK,COG2272	Unigene13353_YK,COG1028	Unigene13382_YK,COG0183	Unigene13389_YK,COG0183	Unigene13438_YK,COG3239	Unigene13441_YK,COG0615	Unigene13444_YK,COG0318	Unigene13463_YK,COG3675	Unigene13586_YK,COG1250	Unigene13586_YK,COG1024	Unigene13611_YK,COG1028	Unigene13735_YK,COG3239	Unigene13765_YK,COG0020	Unigene13766_YK,COG1398	Unigene13835_YK,COG0204	Unigene13896_YK,COG1502	Unigene13904_YK,COG1028	Unigene13928_YK,COG1028	Unigene13956_YK,COG5274	Unigene13965_YK,COG5050	Unigene14044_YK,COG1024	Unigene14044_YK,COG4281	Unigene14117_YK,COG1028	Unigene14209_YK,COG1024	Unigene14215_YK,COG0615	Unigene14222_YK,COG3675	Unigene14284_YK,COG1960	Unigene14337_YK,COG4281	Unigene14341_YK,COG2272	Unigene14341_YK,COG0657	Unigene14355_YK,COG1028	Unigene14371_YK,COG0020	Unigene14377_YK,COG1022	Unigene14447_YK,COG0318	Unigene14460_YK,COG2272	Unigene14460_YK,COG0657	Unigene14489_YK,COG1946	Unigene14554_YK,COG3000	Unigene14554_YK,COG5274	Unigene14565_YK,COG1788	Unigene14565_YK,COG2057	Unigene14676_YK,COG3239	Unigene14682_YK,COG0671	Unigene14754_YK,COG1250	Unigene14870_YK,COG2937	Unigene14894_YK,COG1028	Unigene14919_YK,COG5092	Unigene14971_YK,COG1028	Unigene14984_YK,COG1607	Unigene15091_YK,COG0575	Unigene15159_YK,COG0671	Unigene15203_YK,COG1024	Unigene15223_YK,COG1250	Unigene15237_YK,COG1577	Unigene15283_YK,COG1443	Unigene15299_YK,COG1028	Unigene15504_YK,COG1028	Unigene15572_YK,COG3000	Unigene15735_YK,COG1028	Unigene15788_YK,COG1028	Unigene15813_YK,COG1028	Unigene15862_YK,COG1028	Unigene15892_YK,COG1835	Unigene16045_YK,COG2272	Unigene16045_YK,COG0657	Unigene16076_YK,COG1835	Unigene16142_YK,COG0671	Unigene16183_YK,COG1028	Unigene16292_YK,COG0204	Unigene16339_YK,COG1028	Unigene16366_YK,COG1028	CL96.Contig1_YK,COG1028	CL96.Contig2_YK,COG1028	CL129.Contig1_YK,COG0318	CL129.Contig2_YK,COG0318	CL180.Contig1_YK,COG2272	CL180.Contig2_YK,COG2272	CL180.Contig3_YK,COG2272	CL180.Contig4_YK,COG2272	CL180.Contig5_YK,COG2272	CL194.Contig1_YK,COG0657	CL194.Contig2_YK,COG0657	CL194.Contig3_YK,COG0657	CL194.Contig4_YK,COG0657	Unigene16479_YK,COG1835	Unigene16528_YK,COG1260	Unigene16669_YK,COG1028	Unigene17002_YK,COG0318	Unigene17002_YK,COG0365	Unigene17066_YK,COG1028	Unigene17092_YK,COG0439	Unigene17092_YK,COG4770	Unigene17235_YK,COG1835	Unigene17244_YK,COG1028	Unigene17398_YK,COG0318	Unigene17398_YK,COG1022	Unigene17421_YK,COG2937	Unigene18192_YK,COG1028	Unigene18445_YK,COG1835	Unigene18945_YK,COG1024	CL231.Contig1_YK,COG1028	CL257.Contig1_YK,COG1250	CL257.Contig2_YK,COG1250	CL327.Contig1_YK,COG4770	CL327.Contig1_YK,COG0439	CL327.Contig2_YK,COG4770	CL327.Contig2_YK,COG0439	CL327.Contig3_YK,COG4770	CL327.Contig3_YK,COG0439	CL327.Contig4_YK,COG4770	CL327.Contig4_YK,COG0439	CL461.Contig1_YK,COG1028	CL461.Contig2_YK,COG1028	CL534.Contig1_YK,COG1835	CL544.Contig1_YK,COG5274	CL544.Contig2_YK,COG5274	CL609.Contig1_YK,COG1946	CL609.Contig2_YK,COG1946	CL750.Contig1_YK,COG0657	CL750.Contig2_YK,COG0657	CL757.Contig1_YK,COG1028	CL773.Contig1_YK,COG1028	CL773.Contig2_YK,COG1028	CL800.Contig1_YK,COG0671	CL800.Contig2_YK,COG0671	CL819.Contig1_YK,COG1960	CL819.Contig2_YK,COG1960	CL824.Contig1_YK,COG0318	CL824.Contig2_YK,COG0318	CL871.Contig1_YK,COG1028	CL919.Contig1_YK,COG1028	CL919.Contig2_YK,COG1028	CL1040.Contig2_YK,COG2272	CL1040.Contig2_YK,COG0657	CL1059.Contig1_YK,COG1028	CL1059.Contig2_YK,COG1028	CL1095.Contig2_YK,COG5056	CL1095.Contig3_YK,COG5056	CL1179.Contig1_YK,COG0671	CL1179.Contig2_YK,COG0671	CL1179.Contig3_YK,COG0671	CL1179.Contig4_YK,COG0671	CL1220.Contig5_YK,COG1835	CL1263.Contig1_YK,COG1028	CL1263.Contig3_YK,COG1028	CL1277.Contig1_YK,COG3239	CL1277.Contig2_YK,COG3239	CL1301.Contig1_YK,COG0657	CL1301.Contig2_YK,COG0657	CL1305.Contig1_YK,COG2867	CL1305.Contig2_YK,COG2867	CL1397.Contig1_YK,COG2272	CL1397.Contig2_YK,COG2272	CL1401.Contig1_YK,COG1028	CL1401.Contig2_YK,COG1028	CL1427.Contig1_YK,COG1028	CL1427.Contig2_YK,COG1028	CL1427.Contig3_YK,COG1028	CL1436.Contig1_YK,COG1835	CL1436.Contig2_YK,COG1835	CL1465.Contig1_YK,COG0439
J	Translation, ribosomal structure and biogenesis 	851	CL1600.Contig1_YK,COG0081	CL1620.Contig1_YK,COG1530	CL1620.Contig2_YK,COG1530	CL1633.Contig1_YK,COG1530	CL1675.Contig1_YK,COG0532	CL1692.Contig1_YK,COG1632	CL1693.Contig1_YK,COG0513	CL1693.Contig2_YK,COG0513	CL1693.Contig3_YK,COG0513	CL1693.Contig4_YK,COG0513	CL1693.Contig5_YK,COG0513	CL1705.Contig1_YK,COG1530	CL1705.Contig2_YK,COG1530	CL1716.Contig1_YK,COG0099	CL1716.Contig2_YK,COG0099	CL1716.Contig3_YK,COG0099	CL1751.Contig2_YK,COG0532	CL1780.Contig1_YK,COG0255	CL1786.Contig2_YK,COG1185	CL1786.Contig3_YK,COG1185	CL1800.Contig1_YK,COG0532	CL1831.Contig1_YK,COG0532	CL1842.Contig1_YK,COG0532	CL1842.Contig2_YK,COG0532	CL1912.Contig1_YK,COG0215	CL1912.Contig2_YK,COG0215	CL1929.Contig1_YK,COG0532	CL1929.Contig2_YK,COG0532	CL1981.Contig1_YK,COG0087	CL1981.Contig2_YK,COG0087	CL1985.Contig2_YK,COG0090	CL2020.Contig1_YK,COG5099	CL2020.Contig1_YK,COG1530	CL2020.Contig2_YK,COG5099	CL2020.Contig2_YK,COG1530	CL2031.Contig1_YK,COG0532	CL2031.Contig2_YK,COG0532	CL2067.Contig1_YK,COG0532	CL2067.Contig1_YK,COG1498	CL2067.Contig2_YK,COG0532	CL2067.Contig2_YK,COG1498	CL2075.Contig1_YK,COG0012	CL2075.Contig2_YK,COG0012	CL2090.Contig1_YK,COG0532	CL2090.Contig2_YK,COG0532	CL2090.Contig3_YK,COG0532	CL2090.Contig4_YK,COG0532	CL2186.Contig1_YK,COG0231	CL2186.Contig2_YK,COG0231	CL2213.Contig1_YK,COG5099	CL2213.Contig2_YK,COG5099	CL2236.Contig1_YK,COG0048	CL2236.Contig2_YK,COG0048	CL2260.Contig1_YK,COG0154	CL2260.Contig2_YK,COG0154	CL2266.Contig1_YK,COG0093	CL2297.Contig1_YK,COG0532	CL2297.Contig2_YK,COG0532	CL2297.Contig3_YK,COG0532	CL2297.Contig4_YK,COG0532	CL2298.Contig1_YK,COG0256	CL2313.Contig1_YK,COG5099	CL2313.Contig3_YK,COG5099	CL2351.Contig1_YK,COG1841	CL2362.Contig1_YK,COG0532	CL2362.Contig1_YK,COG0130	CL2362.Contig1_YK,COG1498	CL2362.Contig1_YK,COG5163	CL2362.Contig1_YK,COG0255	CL2388.Contig1_YK,COG0513	CL2388.Contig2_YK,COG0513	CL2388.Contig3_YK,COG0513	CL2408.Contig1_YK,COG0532	CL2417.Contig1_YK,COG0098	CL2417.Contig2_YK,COG0098	CL2420.Contig1_YK,COG0013	CL2420.Contig2_YK,COG0013	CL2470.Contig2_YK,COG5256	CL2485.Contig1_YK,COG0092	CL2485.Contig2_YK,COG0092	CL2498.Contig1_YK,COG1358	CL2498.Contig2_YK,COG1358	CL2511.Contig1_YK,COG0197	CL2511.Contig2_YK,COG0197	CL2562.Contig2_YK,COG0532	CL2604.Contig1_YK,COG0532	CL2604.Contig2_YK,COG0532	CL2609.Contig1_YK,COG0532	CL2609.Contig2_YK,COG0532	CL2617.Contig1_YK,COG2053	CL2633.Contig1_YK,COG1889	CL2633.Contig1_YK,COG0532	CL2633.Contig2_YK,COG1889	CL2633.Contig2_YK,COG0532	CL2654.Contig1_YK,COG0098	CL2654.Contig2_YK,COG0098	CL2655.Contig1_YK,COG1514	CL2665.Contig1_YK,COG0532	CL2665.Contig2_YK,COG0532	CL2686.Contig8_YK,COG1998	CL2699.Contig1_YK,COG0513	CL2699.Contig2_YK,COG0513	CL2705.Contig3_YK,COG1498	CL2705.Contig3_YK,COG0130	CL2705.Contig4_YK,COG1498	CL2705.Contig4_YK,COG0130	CL2709.Contig1_YK,COG1890	CL2716.Contig1_YK,COG0539	CL2716.Contig2_YK,COG0539	CL2716.Contig3_YK,COG0539	CL2723.Contig1_YK,COG1530	CL2724.Contig1_YK,COG2075	CL2748.Contig1_YK,COG1717	CL2765.Contig1_YK,COG0088	CL2765.Contig2_YK,COG0088	CL2784.Contig1_YK,COG0096	CL2815.Contig1_YK,COG0564	CL2815.Contig2_YK,COG0564	CL2821.Contig1_YK,COG0042	CL2821.Contig2_YK,COG0042	CL2836.Contig1_YK,COG5045	CL2836.Contig2_YK,COG5045	CL2850.Contig2_YK,COG0532	CL2863.Contig3_YK,COG2163	CL2863.Contig4_YK,COG2163	CL2885.Contig1_YK,COG0480	CL2885.Contig2_YK,COG0480	CL2886.Contig1_YK,COG0532	CL2886.Contig2_YK,COG0532	Unigene88_YK,COG1530	Unigene88_YK,COG5099	Unigene105_YK,COG1374	Unigene124_YK,COG1736	Unigene189_YK,COG1498	Unigene189_YK,COG0532	Unigene189_YK,COG0130	Unigene194_YK,COG1889	Unigene224_YK,COG0180	Unigene224_YK,COG0162	Unigene236_YK,COG0532	Unigene671_YK,COG0089	Unigene672_YK,COG0089	Unigene720_YK,COG2058	Unigene739_YK,COG0098	Unigene740_YK,COG0098	Unigene919_YK,COG5099	Unigene919_YK,COG0532	Unigene1115_YK,COG0087	Unigene1232_YK,COG1498	Unigene1232_YK,COG0130	Unigene1232_YK,COG0532	Unigene1233_YK,COG0100	Unigene1264_YK,COG0049	Unigene1292_YK,COG1383	Unigene1311_YK,COG0023	Unigene1878_YK,COG0098	Unigene1959_YK,COG1841	Unigene1989_YK,COG2092	Unigene2009_YK,COG0513	Unigene2033_YK,COG1498	Unigene2033_YK,COG0130	Unigene2133_YK,COG0154	Unigene2189_YK,COG0532	Unigene2210_YK,COG0064	Unigene2219_YK,COG1676	Unigene2230_YK,COG0532	Unigene2281_YK,COG0216	Unigene2363_YK,COG0180	Unigene2375_YK,COG0252	Unigene2699_YK,COG1867	Unigene2726_YK,COG0513	Unigene2754_YK,COG0030	Unigene2761_YK,COG5269	Unigene2801_YK,COG5593	Unigene2826_YK,COG0017	Unigene2827_YK,COG5053	Unigene2832_YK,COG0087	Unigene2862_YK,COG1676	Unigene2889_YK,COG1208	Unigene2892_YK,COG0532	Unigene2910_YK,COG0060	Unigene2911_YK,COG0060	Unigene2912_YK,COG0162	Unigene2922_YK,COG0532	Unigene2940_YK,COG0173	Unigene3024_YK,COG2263	Unigene3047_YK,COG0143	Unigene3075_YK,COG0513	Unigene3079_YK,COG0513	Unigene3081_YK,COG0513	Unigene3125_YK,COG2075	Unigene3138_YK,COG1530	Unigene3144_YK,COG0532	Unigene3144_YK,COG1530	Unigene3147_YK,COG0532	Unigene3150_YK,COG1358	Unigene3166_YK,COG2136	Unigene3184_YK,COG0052	Unigene3191_YK,COG1552	Unigene3195_YK,COG0532	Unigene3195_YK,COG1187	Unigene3198_YK,COG0532	Unigene3203_YK,COG1889	Unigene3203_YK,COG3277	Unigene3212_YK,COG0184	Unigene3224_YK,COG0532	Unigene3231_YK,COG2092	Unigene3265_YK,COG1530	Unigene3270_YK,COG1184	Unigene3272_YK,COG5099	Unigene3281_YK,COG5053	Unigene3296_YK,COG5225	Unigene3300_YK,COG0480	Unigene3301_YK,COG0480	Unigene3327_YK,COG0101	Unigene3345_YK,COG0525	Unigene3382_YK,COG0532	Unigene3383_YK,COG5384	Unigene3408_YK,COG0335	Unigene3427_YK,COG0154	Unigene3472_YK,COG0532	Unigene3472_YK,COG1498	Unigene3509_YK,COG0441	Unigene3510_YK,COG0441	Unigene3516_YK,COG1358	Unigene3533_YK,COG5192	Unigene3534_YK,COG2174	Unigene3591_YK,COG0532	Unigene3593_YK,COG0018	Unigene3603_YK,COG0689	Unigene3607_YK,COG2263	Unigene3607_YK,COG2890	Unigene3607_YK,COG2264	Unigene3660_YK,COG0532	Unigene3690_YK,COG0513	Unigene3717_YK,COG2890	Unigene3735_YK,COG0532	Unigene3735_YK,COG1889	Unigene3735_YK,COG0513	Unigene3760_YK,COG0030	Unigene3777_YK,COG0532	Unigene3782_YK,COG0532	Unigene3782_YK,COG0255	Unigene3822_YK,COG0617	Unigene3828_YK,COG0532	Unigene3828_YK,COG1187	Unigene3859_YK,COG0590	Unigene3893_YK,COG5269	Unigene3903_YK,COG0349	Unigene3952_YK,COG0172	Unigene3960_YK,COG1236	Unigene3991_YK,COG0621	Unigene3993_YK,COG2016	Unigene3997_YK,COG0564	Unigene4001_YK,COG1736	Unigene4007_YK,COG2238	Unigene4081_YK,COG1530	Unigene4178_YK,COG0495	Unigene4183_YK,COG0532	Unigene4248_YK,COG1503	Unigene4253_YK,COG1632	Unigene4254_YK,COG1632	Unigene4273_YK,COG0513	Unigene4274_YK,COG0244	Unigene4289_YK,COG0513	Unigene4308_YK,COG1498	Unigene4308_YK,COG0130	Unigene4328_YK,COG4901	Unigene4329_YK,COG4901	Unigene4360_YK,COG5192	Unigene4373_YK,COG0088	Unigene4413_YK,COG0480	Unigene4465_YK,COG0532	Unigene4476_YK,COG0532	Unigene4576_YK,COG0532	Unigene4607_YK,COG0130	Unigene4624_YK,COG2123	Unigene4694_YK,COG2139	Unigene4775_YK,COG0532	Unigene4775_YK,COG5384	Unigene4781_YK,COG0532	Unigene4887_YK,COG0532	Unigene4887_YK,COG1498	Unigene4894_YK,COG2163	Unigene4963_YK,COG0532	Unigene4999_YK,COG1530	Unigene4999_YK,COG0532	Unigene5037_YK,COG5053	Unigene5068_YK,COG0162	Unigene5086_YK,COG5099	Unigene5086_YK,COG1889	Unigene5086_YK,COG3277	Unigene5162_YK,COG0532	Unigene5162_YK,COG0130	Unigene5162_YK,COG1498	Unigene5170_YK,COG0102	Unigene5219_YK,COG0513	Unigene5300_YK,COG0532	Unigene5310_YK,COG0513	Unigene5337_YK,COG1601	Unigene5354_YK,COG5256	Unigene5361_YK,COG1498	Unigene5612_YK,COG5099	Unigene5612_YK,COG0532	Unigene5730_YK,COG0525	Unigene5736_YK,COG0513	Unigene5899_YK,COG0532	Unigene5968_YK,COG0423	Unigene6017_YK,COG0513	Unigene6022_YK,COG1530	Unigene6034_YK,COG0093	Unigene6168_YK,COG0532	Unigene6205_YK,COG0513	Unigene6261_YK,COG0532	Unigene6266_YK,COG0094	Unigene6268_YK,COG0532	Unigene6291_YK,COG2163	Unigene6309_YK,COG0532	Unigene6336_YK,COG1184	Unigene6339_YK,COG0532	Unigene6343_YK,COG1208	Unigene6357_YK,COG0008	Unigene6410_YK,COG1889	Unigene6410_YK,COG3277	Unigene6410_YK,COG0513	Unigene6435_YK,COG0513	CL1.Contig1_YK,COG0532	CL1.Contig1_YK,COG1530	CL1.Contig2_YK,COG0532	CL1.Contig2_YK,COG1530	Unigene6494_YK,COG0016	Unigene6495_YK,COG0016	Unigene6504_YK,COG0154	Unigene6545_YK,COG0042	Unigene6664_YK,COG0532	Unigene6664_YK,COG5099	Unigene6664_YK,COG0513	Unigene6720_YK,COG0144	Unigene6815_YK,COG1097	Unigene6815_YK,COG1096	Unigene6818_YK,COG2265	Unigene6877_YK,COG1236	Unigene7011_YK,COG0513	Unigene7012_YK,COG0513	Unigene7056_YK,COG0513	Unigene7092_YK,COG0024	Unigene7181_YK,COG0532	Unigene7360_YK,COG0256	Unigene7361_YK,COG0256	Unigene7451_YK,COG0042	Unigene7484_YK,COG0251	Unigene7512_YK,COG0244	Unigene7615_YK,COG0480	Unigene7616_YK,COG0480	Unigene7617_YK,COG0480	Unigene7709_YK,COG0052	Unigene7827_YK,COG0048	Unigene7998_YK,COG0532	Unigene8241_YK,COG1889	Unigene8241_YK,COG0513	Unigene8397_YK,COG0532	Unigene8562_YK,COG5099	Unigene8673_YK,COG1727	Unigene8674_YK,COG1727	Unigene8880_YK,COG0522	Unigene8881_YK,COG0522	Unigene9057_YK,COG0532	Unigene9057_YK,COG1889	Unigene9584_YK,COG0532	Unigene9618_YK,COG0199	Unigene9619_YK,COG0199	Unigene9797_YK,COG0480	Unigene9798_YK,COG0480	Unigene9934_YK,COG0532	Unigene10002_YK,COG0200	Unigene10004_YK,COG0532	Unigene10004_YK,COG1530	Unigene10062_YK,COG0088	Unigene10199_YK,COG0532	Unigene10227_YK,COG1889	Unigene10227_YK,COG3277	Unigene10227_YK,COG0513	Unigene10228_YK,COG0513	Unigene10229_YK,COG0532	Unigene10229_YK,COG1889	Unigene10229_YK,COG0513	Unigene10229_YK,COG1530	Unigene10259_YK,COG1530	Unigene10259_YK,COG0532	Unigene10261_YK,COG0532	Unigene10335_YK,COG0532	Unigene10339_YK,COG2157	Unigene10341_YK,COG0532	Unigene10350_YK,COG2092	Unigene10352_YK,COG1530	Unigene10352_YK,COG0532	Unigene10520_YK,COG0154	Unigene10690_YK,COG1498	Unigene10690_YK,COG1530	Unigene10690_YK,COG0130	Unigene10956_YK,COG0080	Unigene10998_YK,COG5099	Unigene11071_YK,COG0124	Unigene11162_YK,COG0042	Unigene11187_YK,COG5193	Unigene11219_YK,COG0532	Unigene11293_YK,COG0532	Unigene11317_YK,COG0532	Unigene11339_YK,COG0532	Unigene11348_YK,COG0532	Unigene11348_YK,COG0130	Unigene11348_YK,COG1498	Unigene11350_YK,COG0532	Unigene11422_YK,COG1096	Unigene11447_YK,COG5192	Unigene11711_YK,COG1889	Unigene11857_YK,COG1997	Unigene11860_YK,COG0532	Unigene11961_YK,COG5193	Unigene11971_YK,COG0513	Unigene11972_YK,COG0513	Unigene12015_YK,COG1498	Unigene12017_YK,COG0532	Unigene12080_YK,COG1717	Unigene12104_YK,COG0018	Unigene12121_YK,COG0532	Unigene12210_YK,COG1530	Unigene12210_YK,COG0532	Unigene12326_YK,COG0532	Unigene12327_YK,COG0532	Unigene12448_YK,COG0324	Unigene12498_YK,COG0513	Unigene12535_YK,COG0532	Unigene12535_YK,COG1530	Unigene12536_YK,COG0532	Unigene12537_YK,COG0532	Unigene12538_YK,COG0532	Unigene12539_YK,COG0532	Unigene12541_YK,COG0532	Unigene12542_YK,COG0532	Unigene12543_YK,COG0532	Unigene12543_YK,COG1530	Unigene12544_YK,COG0532	Unigene12566_YK,COG0050	Unigene12591_YK,COG1498	Unigene12591_YK,COG0130	Unigene12602_YK,COG1530	Unigene12602_YK,COG5099	Unigene12630_YK,COG0532	Unigene12632_YK,COG0532	Unigene12632_YK,COG5163	Unigene12675_YK,COG0144	Unigene12676_YK,COG0144	Unigene12677_YK,COG2136	Unigene12754_YK,COG0244	Unigene12977_YK,COG0532	Unigene12977_YK,COG1187	Unigene12981_YK,COG0532	Unigene12981_YK,COG1889	Unigene12991_YK,COG0532	Unigene12995_YK,COG0052	Unigene12996_YK,COG2058	Unigene12998_YK,COG0089	Unigene12999_YK,COG0090	Unigene13002_YK,COG0102	Unigene13005_YK,COG2125	Unigene13011_YK,COG1631	Unigene13016_YK,COG2004	Unigene13018_YK,COG0103	Unigene13021_YK,COG2147	Unigene13025_YK,COG4830	Unigene13028_YK,COG0532	Unigene13030_YK,COG0532	Unigene13031_YK,COG2167	Unigene13033_YK,COG0200	Unigene13040_YK,COG2163	Unigene13044_YK,COG0049	Unigene13045_YK,COG0051	Unigene13051_YK,COG0185	Unigene13062_YK,COG0100	Unigene13067_YK,COG0091	Unigene13068_YK,COG1911	Unigene13072_YK,COG2126	Unigene13075_YK,COG2007	Unigene13078_YK,COG1383	Unigene13096_YK,COG1358	Unigene13108_YK,COG0532	Unigene13131_YK,COG4352	Unigene13141_YK,COG0513	Unigene13147_YK,COG1498	Unigene13147_YK,COG0532	Unigene13147_YK,COG0130	Unigene13147_YK,COG1530	Unigene13147_YK,COG5163	Unigene13154_YK,COG0024	Unigene13158_YK,COG1187	Unigene13159_YK,COG1186	Unigene13179_YK,COG0513	Unigene13183_YK,COG1530	Unigene13186_YK,COG0198	Unigene13188_YK,COG0532	Unigene13193_YK,COG0513	Unigene13195_YK,COG2051	Unigene13200_YK,COG1498	Unigene13233_YK,COG5099	Unigene13240_YK,COG5053	Unigene13243_YK,COG5193	Unigene13244_YK,COG2058	Unigene13244_YK,COG0244	Unigene13261_YK,COG0513	Unigene13265_YK,COG2097	Unigene13299_YK,COG2007	Unigene13300_YK,COG5257	Unigene13300_YK,COG3276	Unigene13300_YK,COG0050	Unigene13301_YK,COG0532	Unigene13325_YK,COG5256	Unigene13328_YK,COG0186	Unigene13410_YK,COG0689	Unigene13431_YK,COG0513	Unigene13461_YK,COG0144	Unigene13472_YK,COG0008	Unigene13505_YK,COG2051	Unigene13510_YK,COG1976	Unigene13512_YK,COG3276	Unigene13561_YK,COG0532	Unigene13577_YK,COG0024	Unigene13585_YK,COG5163	Unigene13587_YK,COG5051	Unigene13660_YK,COG1530	Unigene13660_YK,COG1498	Unigene13732_YK,COG1190	Unigene13752_YK,COG0442	Unigene13761_YK,COG5099	Unigene13771_YK,COG0060	Unigene13798_YK,COG3277	Unigene13798_YK,COG1889	Unigene13798_YK,COG0532	Unigene13798_YK,COG0513	Unigene13805_YK,COG0222	Unigene13813_YK,COG0532	Unigene13813_YK,COG1498	Unigene13813_YK,COG0130	Unigene13813_YK,COG0255	Unigene13865_YK,COG1498	Unigene13868_YK,COG0199	Unigene13871_YK,COG1184	Unigene13871_YK,COG0182	Unigene13900_YK,COG0017	Unigene13913_YK,COG0172	Unigene13933_YK,COG0349	Unigene13962_YK,COG1093	Unigene13962_YK,COG1098	Unigene13962_YK,COG1185	Unigene14007_YK,COG0532	Unigene14036_YK,COG0532	Unigene14066_YK,COG0513	Unigene14106_YK,COG2260	Unigene14114_YK,COG0238	Unigene14156_YK,COG1503	Unigene14164_YK,COG5192	Unigene14170_YK,COG0522	Unigene14287_YK,COG0293	Unigene14339_YK,COG0513	Unigene14351_YK,COG0513	Unigene14361_YK,COG1258	Unigene14369_YK,COG5117	Unigene14387_YK,COG0495	Unigene14387_YK,COG0525	Unigene14442_YK,COG0072	Unigene14463_YK,COG1498	Unigene14472_YK,COG0513	Unigene14481_YK,COG0532	Unigene14562_YK,COG1236	Unigene14603_YK,COG0513	Unigene14604_YK,COG0689	Unigene14632_YK,COG0144	Unigene14634_YK,COG0197	Unigene14679_YK,COG0143	Unigene14684_YK,COG0532	Unigene14684_YK,COG5384	Unigene14710_YK,COG0532	Unigene14730_YK,COG0080	Unigene14753_YK,COG0052	Unigene14813_YK,COG1236	Unigene14827_YK,COG1208	Unigene14842_YK,COG0513	Unigene14850_YK,COG0081	Unigene14861_YK,COG0103	Unigene14881_YK,COG1097	Unigene14906_YK,COG0100	Unigene14914_YK,COG0532	Unigene14917_YK,COG1798	Unigene14930_YK,COG1490	Unigene14940_YK,COG0293	Unigene14945_YK,COG5154	Unigene14975_YK,COG0480	Unigene15003_YK,COG0513	Unigene15012_YK,COG0023	Unigene15055_YK,COG1498	Unigene15055_YK,COG0130	Unigene15056_YK,COG0513	Unigene15059_YK,COG0050	Unigene15060_YK,COG0513	Unigene15095_YK,COG0154	Unigene15139_YK,COG0513	Unigene15193_YK,COG0238	Unigene15213_YK,COG0343	Unigene15230_YK,COG1500	Unigene15241_YK,COG0042	Unigene15263_YK,COG0513	Unigene15301_YK,COG0264	Unigene15350_YK,COG0532	Unigene15350_YK,COG1187	Unigene15356_YK,COG0049	Unigene15363_YK,COG0293	Unigene15392_YK,COG0261	Unigene15413_YK,COG0532	Unigene15499_YK,COG1498	Unigene15502_YK,COG0532	Unigene15502_YK,COG1530	Unigene15534_YK,COG0182	Unigene15592_YK,COG2123	Unigene15597_YK,COG0532	Unigene15597_YK,COG0130	Unigene15597_YK,COG1498	Unigene15606_YK,COG0008	Unigene15612_YK,COG1603	Unigene15619_YK,COG0721	Unigene15626_YK,COG0016	Unigene15669_YK,COG0023	Unigene15673_YK,COG0532	Unigene15687_YK,COG0590	Unigene15690_YK,COG0532	Unigene15690_YK,COG1889	Unigene15699_YK,COG0442	Unigene15726_YK,COG0009	Unigene15734_YK,COG0566	Unigene15802_YK,COG1187	Unigene15857_YK,COG5256	Unigene15889_YK,COG0532	Unigene15910_YK,COG0532	Unigene16007_YK,COG0013	Unigene16055_YK,COG0532	Unigene16066_YK,COG0532	Unigene16066_YK,COG1530	Unigene16181_YK,COG3277	Unigene16275_YK,COG0532	Unigene16362_YK,COG2126	CL104.Contig1_YK,COG0480	CL104.Contig2_YK,COG0480	CL104.Contig3_YK,COG0480	CL104.Contig4_YK,COG0480	CL104.Contig5_YK,COG0480	CL105.Contig1_YK,COG1998	CL146.Contig1_YK,COG1530	CL146.Contig3_YK,COG1530	CL176.Contig2_YK,COG0101	CL177.Contig1_YK,COG0532	CL177.Contig2_YK,COG0532	CL179.Contig1_YK,COG1530	CL179.Contig5_YK,COG1530	Unigene16416_YK,COG0099	Unigene16424_YK,COG2007	Unigene16437_YK,COG0094	Unigene16461_YK,COG2125	Unigene16501_YK,COG2051	Unigene16539_YK,COG1717	Unigene16593_YK,COG0080	Unigene16596_YK,COG1841	Unigene16610_YK,COG0092	Unigene16624_YK,COG0198	Unigene16674_YK,COG1631	Unigene16698_YK,COG0532	Unigene16700_YK,COG2451	Unigene16730_YK,COG0197	Unigene16744_YK,COG0257	Unigene16745_YK,COG0093	Unigene16749_YK,COG0186	Unigene16775_YK,COG0200	Unigene16816_YK,COG1890	Unigene16863_YK,COG1997	Unigene16873_YK,COG1911	Unigene16877_YK,COG2167	Unigene16886_YK,COG0091	Unigene16897_YK,COG0097	Unigene16898_YK,COG0532	Unigene16920_YK,COG0184	Unigene16922_YK,COG0051	Unigene16934_YK,COG2147	Unigene16988_YK,COG1471	Unigene17038_YK,COG0590	Unigene17041_YK,COG1358	Unigene17049_YK,COG2163	Unigene17088_YK,COG0199	Unigene17133_YK,COG1358	Unigene17162_YK,COG2097	Unigene17250_YK,COG4352	Unigene17275_YK,COG2075	Unigene17381_YK,COG0103	Unigene17425_YK,COG0090	Unigene17429_YK,COG2163	Unigene17431_YK,COG5045	Unigene17438_YK,COG0096	Unigene17518_YK,COG2157	Unigene17545_YK,COG0522	Unigene17593_YK,COG1471	Unigene17681_YK,COG0081	Unigene17748_YK,COG2174	Unigene17946_YK,COG0052	Unigene17948_YK,COG0255	Unigene17960_YK,COG0532	Unigene18069_YK,COG0513	Unigene18074_YK,COG0532	Unigene18074_YK,COG0255	Unigene18161_YK,COG0513	Unigene18303_YK,COG0480	Unigene18399_YK,COG5051	Unigene18463_YK,COG0049	Unigene18497_YK,COG2007	Unigene18832_YK,COG2092	CL226.Contig1_YK,COG2139	CL226.Contig2_YK,COG2139	CL262.Contig4_YK,COG0532	CL267.Contig1_YK,COG2519	CL267.Contig2_YK,COG2519	CL273.Contig1_YK,COG2004	CL273.Contig2_YK,COG2004	CL283.Contig1_YK,COG0124	CL283.Contig2_YK,COG0124	CL304.Contig5_YK,COG0532	CL353.Contig4_YK,COG0532	CL413.Contig1_YK,COG0532	CL413.Contig2_YK,COG0532	CL414.Contig1_YK,COG5256	CL414.Contig2_YK,COG5256	CL418.Contig1_YK,COG1889	CL418.Contig2_YK,COG0532	CL418.Contig2_YK,COG1889	CL439.Contig1_YK,COG0532	CL439.Contig1_YK,COG1530	CL439.Contig6_YK,COG0532	CL439.Contig6_YK,COG1530	CL439.Contig7_YK,COG0532	CL439.Contig7_YK,COG1530	CL439.Contig12_YK,COG0532	CL439.Contig12_YK,COG1530	CL456.Contig1_YK,COG0532	CL456.Contig2_YK,COG0532	CL456.Contig3_YK,COG0532	CL456.Contig4_YK,COG0532	CL472.Contig1_YK,COG0532	CL472.Contig2_YK,COG0532	CL477.Contig1_YK,COG1498	CL477.Contig1_YK,COG0130	CL477.Contig3_YK,COG0532	CL477.Contig3_YK,COG1498	CL477.Contig3_YK,COG0130	CL508.Contig1_YK,COG0532	CL508.Contig2_YK,COG0532	CL525.Contig3_YK,COG5099	CL525.Contig5_YK,COG5099	CL525.Contig6_YK,COG5099	CL525.Contig7_YK,COG5099	CL525.Contig8_YK,COG5099	CL525.Contig12_YK,COG5099	CL557.Contig1_YK,COG1471	CL557.Contig2_YK,COG1471	CL610.Contig1_YK,COG0513	CL610.Contig2_YK,COG0513	CL623.Contig1_YK,COG0482	CL623.Contig2_YK,COG0482	CL625.Contig1_YK,COG1499	CL625.Contig2_YK,COG1499	CL644.Contig1_YK,COG0532	CL644.Contig2_YK,COG0532	CL645.Contig1_YK,COG0130	CL645.Contig1_YK,COG1498	CL645.Contig1_YK,COG0532	CL645.Contig2_YK,COG0130	CL645.Contig2_YK,COG1498	CL645.Contig2_YK,COG0532	CL647.Contig1_YK,COG0532	CL647.Contig1_YK,COG1187	CL647.Contig2_YK,COG0532	CL647.Contig2_YK,COG1187	CL662.Contig1_YK,COG3276	CL662.Contig1_YK,COG5256	CL662.Contig2_YK,COG3276	CL662.Contig2_YK,COG5256	CL670.Contig1_YK,COG0154	CL670.Contig2_YK,COG0154	CL674.Contig5_YK,COG0532	CL674.Contig6_YK,COG0532	CL674.Contig7_YK,COG0532	CL674.Contig9_YK,COG0532	CL678.Contig1_YK,COG2451	CL760.Contig1_YK,COG0532	CL760.Contig1_YK,COG1187	CL760.Contig2_YK,COG0532	CL760.Contig2_YK,COG1187	CL760.Contig3_YK,COG0532	CL760.Contig4_YK,COG0532	CL760.Contig4_YK,COG1187	CL760.Contig5_YK,COG0532	CL760.Contig6_YK,COG0532	CL760.Contig7_YK,COG0532	CL776.Contig1_YK,COG0343	CL776.Contig2_YK,COG0343	CL788.Contig1_YK,COG0513	CL795.Contig1_YK,COG4901	CL795.Contig2_YK,COG4901	CL815.Contig2_YK,COG0513	CL815.Contig3_YK,COG0513	CL815.Contig5_YK,COG0513	CL815.Contig6_YK,COG0513	CL917.Contig2_YK,COG0532	CL917.Contig3_YK,COG0532	CL917.Contig5_YK,COG0532	CL917.Contig6_YK,COG0532	CL917.Contig7_YK,COG0532	CL917.Contig8_YK,COG0532	CL966.Contig2_YK,COG0532	CL966.Contig6_YK,COG0532	CL1000.Contig2_YK,COG1186	CL1000.Contig3_YK,COG1186	CL1011.Contig1_YK,COG0522	CL1018.Contig1_YK,COG0144	CL1018.Contig2_YK,COG0144	CL1032.Contig1_YK,COG0361	CL1256.Contig1_YK,COG0532	CL1256.Contig1_YK,COG1498	CL1289.Contig1_YK,COG0154	CL1289.Contig2_YK,COG0154	CL1323.Contig1_YK,COG0532	CL1323.Contig2_YK,COG0532	CL1346.Contig4_YK,COG0532	CL1369.Contig1_YK,COG0097	CL1374.Contig2_YK,COG0513	CL1374.Contig3_YK,COG0513	CL1374.Contig4_YK,COG0513	CL1402.Contig1_YK,COG0154	CL1402.Contig2_YK,COG0154	CL1406.Contig1_YK,COG0532	CL1444.Contig1_YK,COG0017	CL1444.Contig2_YK,COG0017	CL1444.Contig3_YK,COG0017	CL1448.Contig1_YK,COG0513	CL1448.Contig2_YK,COG0513	CL1463.Contig1_YK,COG1601	CL1463.Contig2_YK,COG1601
K	Transcription 	975	CL1576.Contig1_YK,COG0515	CL1576.Contig2_YK,COG0515	CL1591.Contig1_YK,COG1318	CL1602.Contig1_YK,COG0515	CL1602.Contig2_YK,COG0515	CL1620.Contig1_YK,COG5076	CL1620.Contig2_YK,COG5076	CL1624.Contig1_YK,COG0515	CL1624.Contig3_YK,COG0515	CL1650.Contig1_YK,COG0515	CL1650.Contig2_YK,COG0515	CL1654.Contig2_YK,COG0515	CL1654.Contig3_YK,COG0515	CL1693.Contig1_YK,COG0513	CL1693.Contig2_YK,COG0513	CL1693.Contig3_YK,COG0513	CL1693.Contig4_YK,COG0513	CL1693.Contig5_YK,COG0513	CL1743.Contig1_YK,COG0553	CL1743.Contig2_YK,COG0553	CL1753.Contig1_YK,COG5025	CL1753.Contig2_YK,COG5025	CL1788.Contig2_YK,COG5190	CL1788.Contig3_YK,COG5190	CL1801.Contig1_YK,COG5224	CL1801.Contig2_YK,COG5224	CL1847.Contig1_YK,COG0515	CL1847.Contig2_YK,COG0515	CL1847.Contig3_YK,COG0515	CL1847.Contig4_YK,COG0515	CL1853.Contig1_YK,COG0515	CL1853.Contig2_YK,COG0515	CL1853.Contig3_YK,COG0515	CL1853.Contig4_YK,COG0515	CL1859.Contig1_YK,COG5033	CL1859.Contig2_YK,COG5033	CL1881.Contig2_YK,COG0515	CL1929.Contig1_YK,COG0515	CL1929.Contig1_YK,COG5164	CL1929.Contig2_YK,COG5164	CL1929.Contig2_YK,COG0515	CL1973.Contig1_YK,COG1167	CL1973.Contig2_YK,COG1167	CL1983.Contig1_YK,COG0515	CL1983.Contig2_YK,COG0515	CL1983.Contig3_YK,COG0515	CL2001.Contig1_YK,COG0515	CL2001.Contig2_YK,COG0515	CL2040.Contig1_YK,COG5576	CL2040.Contig2_YK,COG5576	CL2069.Contig1_YK,COG1318	CL2089.Contig1_YK,COG5179	CL2097.Contig2_YK,COG0086	CL2097.Contig3_YK,COG0086	CL2102.Contig1_YK,COG5103	CL2102.Contig2_YK,COG5103	CL2116.Contig1_YK,COG1405	CL2116.Contig2_YK,COG1405	CL2154.Contig1_YK,COG0515	CL2154.Contig2_YK,COG0515	CL2168.Contig1_YK,COG0515	CL2199.Contig1_YK,COG0515	CL2199.Contig2_YK,COG0515	CL2199.Contig3_YK,COG0515	CL2214.Contig1_YK,COG0515	CL2214.Contig2_YK,COG0515	CL2229.Contig1_YK,COG0553	CL2239.Contig1_YK,COG0515	CL2239.Contig2_YK,COG0515	CL2278.Contig1_YK,COG0515	CL2278.Contig2_YK,COG0515	CL2278.Contig2_YK,COG0086	CL2313.Contig1_YK,COG5641	CL2313.Contig3_YK,COG5641	CL2333.Contig1_YK,COG0515	CL2333.Contig2_YK,COG0515	CL2387.Contig1_YK,COG0515	CL2387.Contig2_YK,COG0515	CL2388.Contig1_YK,COG0513	CL2388.Contig2_YK,COG0513	CL2388.Contig3_YK,COG0513	CL2408.Contig1_YK,COG1293	CL2428.Contig1_YK,COG0515	CL2428.Contig2_YK,COG0515	CL2446.Contig1_YK,COG5190	CL2446.Contig2_YK,COG5190	CL2447.Contig1_YK,COG0515	CL2447.Contig2_YK,COG0515	CL2449.Contig1_YK,COG0515	CL2464.Contig2_YK,COG0515	CL2532.Contig1_YK,COG0515	CL2532.Contig2_YK,COG0515	CL2534.Contig1_YK,COG1958	CL2534.Contig2_YK,COG1958	CL2578.Contig1_YK,COG5576	CL2601.Contig2_YK,COG0086	CL2616.Contig1_YK,COG0515	CL2616.Contig2_YK,COG0515	CL2624.Contig1_YK,COG0515	CL2624.Contig2_YK,COG0515	CL2625.Contig1_YK,COG5189	CL2631.Contig1_YK,COG0515	CL2665.Contig1_YK,COG0515	CL2665.Contig1_YK,COG0086	CL2665.Contig2_YK,COG0515	CL2665.Contig2_YK,COG0086	CL2668.Contig1_YK,COG0515	CL2668.Contig2_YK,COG0515	CL2680.Contig1_YK,COG5147	CL2699.Contig1_YK,COG0513	CL2699.Contig2_YK,COG0513	CL2721.Contig1_YK,COG0515	CL2721.Contig2_YK,COG0515	CL2763.Contig1_YK,COG5157	CL2764.Contig1_YK,COG0515	CL2764.Contig2_YK,COG0515	CL2783.Contig1_YK,COG0515	CL2800.Contig1_YK,COG5025	CL2800.Contig2_YK,COG5025	CL2849.Contig1_YK,COG0557	CL2849.Contig2_YK,COG0557	CL2851.Contig2_YK,COG5576	CL2854.Contig1_YK,COG0515	CL2854.Contig2_YK,COG0515	CL2856.Contig1_YK,COG0515	CL2856.Contig2_YK,COG0515	CL2883.Contig1_YK,COG5248	CL2886.Contig2_YK,COG0515	CL2896.Contig1_YK,COG0515	CL2901.Contig1_YK,COG5068	CL2901.Contig2_YK,COG0515	Unigene4_YK,COG0515	Unigene71_YK,COG0515	Unigene88_YK,COG0086	Unigene117_YK,COG0515	Unigene144_YK,COG0515	Unigene159_YK,COG5035	Unigene219_YK,COG0557	Unigene331_YK,COG0515	Unigene430_YK,COG0515	Unigene800_YK,COG0515	Unigene1036_YK,COG5165	Unigene1047_YK,COG0515	Unigene1048_YK,COG0515	Unigene1543_YK,COG0515	Unigene1808_YK,COG5137	Unigene1808_YK,COG1293	Unigene2009_YK,COG0513	Unigene2081_YK,COG0515	Unigene2111_YK,COG0515	Unigene2116_YK,COG0515	Unigene2119_YK,COG0515	Unigene2140_YK,COG0515	Unigene2195_YK,COG5025	Unigene2209_YK,COG0515	Unigene2212_YK,COG0515	Unigene2216_YK,COG0515	Unigene2244_YK,COG0515	Unigene2320_YK,COG0515	Unigene2324_YK,COG0515	Unigene2391_YK,COG0515	Unigene2416_YK,COG0454	Unigene2428_YK,COG0515	Unigene2625_YK,COG0515	Unigene2661_YK,COG5641	Unigene2697_YK,COG0515	Unigene2726_YK,COG0513	Unigene2801_YK,COG5137	Unigene2839_YK,COG0515	Unigene2851_YK,COG0515	Unigene2874_YK,COG0515	Unigene2892_YK,COG1318	Unigene2913_YK,COG0515	Unigene2918_YK,COG0515	Unigene2919_YK,COG5097	Unigene2931_YK,COG0086	Unigene2953_YK,COG0515	Unigene2978_YK,COG5076	Unigene2989_YK,COG0515	Unigene3029_YK,COG0515	Unigene3031_YK,COG5250	Unigene3049_YK,COG0202	Unigene3075_YK,COG0513	Unigene3079_YK,COG0513	Unigene3081_YK,COG0513	Unigene3116_YK,COG5076	Unigene3117_YK,COG5076	Unigene3124_YK,COG1958	Unigene3138_YK,COG5025	Unigene3147_YK,COG1675	Unigene3165_YK,COG0515	Unigene3174_YK,COG0515	Unigene3178_YK,COG5296	Unigene3226_YK,COG1308	Unigene3259_YK,COG2183	Unigene3260_YK,COG2183	Unigene3260_YK,COG5414	Unigene3260_YK,COG5147	Unigene3286_YK,COG0515	Unigene3295_YK,COG0515	Unigene3307_YK,COG5414	Unigene3357_YK,COG0515	Unigene3383_YK,COG5414	Unigene3384_YK,COG0515	Unigene3385_YK,COG5033	Unigene3393_YK,COG0515	Unigene3430_YK,COG0515	Unigene3486_YK,COG0515	Unigene3548_YK,COG0515	Unigene3635_YK,COG0515	Unigene3690_YK,COG0513	Unigene3692_YK,COG0515	Unigene3712_YK,COG1278	Unigene3716_YK,COG0515	Unigene3735_YK,COG0513	Unigene3768_YK,COG5576	Unigene3774_YK,COG0846	Unigene3775_YK,COG5290	Unigene3781_YK,COG1199	Unigene3789_YK,COG5090	Unigene3853_YK,COG5068	Unigene3900_YK,COG0515	Unigene3939_YK,COG5220	Unigene3947_YK,COG1278	Unigene3980_YK,COG0086	Unigene3981_YK,COG5068	Unigene4011_YK,COG0515	Unigene4091_YK,COG5576	Unigene4103_YK,COG0085	Unigene4112_YK,COG0515	Unigene4114_YK,COG0515	Unigene4139_YK,COG0515	Unigene4165_YK,COG0515	Unigene4166_YK,COG0515	Unigene4196_YK,COG0515	Unigene4213_YK,COG5150	Unigene4273_YK,COG0513	Unigene4289_YK,COG0513	Unigene4324_YK,COG5190	Unigene4342_YK,COG0515	Unigene4442_YK,COG0515	Unigene4488_YK,COG0515	Unigene4525_YK,COG5259	Unigene4671_YK,COG0515	Unigene4691_YK,COG0515	Unigene4767_YK,COG0515	Unigene4768_YK,COG0553	Unigene4775_YK,COG1675	Unigene4775_YK,COG5164	Unigene4775_YK,COG5259	Unigene4775_YK,COG5076	Unigene4781_YK,COG0086	Unigene4828_YK,COG5123	Unigene4861_YK,COG0515	Unigene4887_YK,COG5259	Unigene4898_YK,COG0515	Unigene4935_YK,COG0515	Unigene4954_YK,COG0515	Unigene4999_YK,COG1318	Unigene5004_YK,COG5151	Unigene5086_YK,COG5068	Unigene5086_YK,COG1958	Unigene5097_YK,COG5576	Unigene5136_YK,COG0086	Unigene5219_YK,COG0513	Unigene5300_YK,COG0515	Unigene5300_YK,COG0086	Unigene5310_YK,COG0513	Unigene5417_YK,COG0515	Unigene5433_YK,COG0515	Unigene5441_YK,COG1958	Unigene5469_YK,COG1958	Unigene5478_YK,COG5576	Unigene5509_YK,COG0515	Unigene5628_YK,COG5068	Unigene5635_YK,COG0454	Unigene5695_YK,COG0515	Unigene5699_YK,COG0515	Unigene5736_YK,COG0513	Unigene5794_YK,COG0086	Unigene5823_YK,COG0515	Unigene5853_YK,COG1243	Unigene5854_YK,COG1243	Unigene5878_YK,COG0515	Unigene5914_YK,COG0515	Unigene5926_YK,COG0515	Unigene6015_YK,COG1405	Unigene6017_YK,COG0513	Unigene6091_YK,COG0515	Unigene6188_YK,COG0515	Unigene6205_YK,COG0513	Unigene6229_YK,COG0515	Unigene6230_YK,COG0515	Unigene6309_YK,COG0515	Unigene6407_YK,COG0515	Unigene6410_YK,COG0513	Unigene6417_YK,COG0515	Unigene6419_YK,COG5175	Unigene6435_YK,COG0513	Unigene6439_YK,COG5576	CL11.Contig3_YK,COG0515	CL20.Contig3_YK,COG0515	CL20.Contig4_YK,COG0515	CL25.Contig2_YK,COG0515	CL25.Contig3_YK,COG0515	CL25.Contig5_YK,COG0515	CL25.Contig6_YK,COG0515	CL25.Contig7_YK,COG0515	CL25.Contig8_YK,COG0515	CL25.Contig9_YK,COG0515	CL25.Contig10_YK,COG0515	CL25.Contig12_YK,COG0515	CL25.Contig14_YK,COG0515	CL25.Contig15_YK,COG0515	CL25.Contig18_YK,COG0515	CL25.Contig20_YK,COG0515	CL25.Contig21_YK,COG0515	CL25.Contig22_YK,COG0515	CL25.Contig23_YK,COG0515	CL25.Contig24_YK,COG0515	CL25.Contig25_YK,COG0515	CL26.Contig1_YK,COG5068	CL67.Contig1_YK,COG0515	CL78.Contig1_YK,COG0515	CL78.Contig2_YK,COG0515	CL78.Contig3_YK,COG0515	CL80.Contig1_YK,COG5601	CL80.Contig1_YK,COG5665	CL80.Contig2_YK,COG5601	CL80.Contig2_YK,COG5665	Unigene6487_YK,COG1167	Unigene6515_YK,COG5576	Unigene6535_YK,COG0515	Unigene6586_YK,COG1199	Unigene6664_YK,COG5068	Unigene6664_YK,COG0513	Unigene6704_YK,COG5068	Unigene6746_YK,COG5576	Unigene6763_YK,COG0515	Unigene6765_YK,COG0515	Unigene6797_YK,COG0515	Unigene6814_YK,COG1318	Unigene6820_YK,COG0515	Unigene6823_YK,COG0553	Unigene6824_YK,COG0553	Unigene6852_YK,COG1199	Unigene6879_YK,COG0515	Unigene6880_YK,COG0515	Unigene6895_YK,COG1594	Unigene6907_YK,COG0515	Unigene6942_YK,COG5144	Unigene6998_YK,COG0515	Unigene7011_YK,COG0513	Unigene7012_YK,COG0513	Unigene7051_YK,COG2183	Unigene7056_YK,COG0513	Unigene7152_YK,COG2101	Unigene7169_YK,COG0515	Unigene7197_YK,COG0515	Unigene7206_YK,COG0515	Unigene7355_YK,COG5035	Unigene7447_YK,COG0515	Unigene7509_YK,COG0515	Unigene7525_YK,COG0515	Unigene7607_YK,COG0515	Unigene7646_YK,COG1278	Unigene7669_YK,COG0086	Unigene7798_YK,COG0515	Unigene7816_YK,COG0515	Unigene7920_YK,COG0515	Unigene7998_YK,COG0086	Unigene8001_YK,COG0515	Unigene8241_YK,COG5164	Unigene8241_YK,COG0513	Unigene8304_YK,COG1167	Unigene8329_YK,COG0515	Unigene8541_YK,COG5576	Unigene8552_YK,COG0515	Unigene8612_YK,COG0515	Unigene8614_YK,COG0515	Unigene8637_YK,COG5221	Unigene8718_YK,COG0515	Unigene8892_YK,COG0515	Unigene8893_YK,COG0515	Unigene9071_YK,COG0515	Unigene9228_YK,COG0515	Unigene9301_YK,COG0515	Unigene9307_YK,COG5576	Unigene9329_YK,COG0515	Unigene9377_YK,COG5137	Unigene9416_YK,COG0515	Unigene9480_YK,COG0515	Unigene9509_YK,COG0846	Unigene9566_YK,COG0515	Unigene9649_YK,COG0515	Unigene9706_YK,COG0515	Unigene9712_YK,COG5035	Unigene9732_YK,COG0515	Unigene9840_YK,COG0515	Unigene9889_YK,COG0515	Unigene9895_YK,COG0515	Unigene9934_YK,COG0086	Unigene9934_YK,COG0515	Unigene9968_YK,COG0515	Unigene9969_YK,COG0515	Unigene9989_YK,COG1318	Unigene10009_YK,COG0515	Unigene10101_YK,COG5665	Unigene10102_YK,COG5665	Unigene10102_YK,COG5601	Unigene10194_YK,COG0515	Unigene10200_YK,COG0515	Unigene10227_YK,COG0513	Unigene10228_YK,COG0513	Unigene10229_YK,COG0513	Unigene10255_YK,COG5414	Unigene10299_YK,COG0515	Unigene10308_YK,COG0515	Unigene10352_YK,COG0515	Unigene10363_YK,COG0515	Unigene10365_YK,COG0515	Unigene10430_YK,COG0086	Unigene10431_YK,COG0086	Unigene10439_YK,COG0515	Unigene10440_YK,COG0515	Unigene10455_YK,COG0515	Unigene10518_YK,COG5641	Unigene10519_YK,COG5641	Unigene10525_YK,COG5068	Unigene10558_YK,COG0515	Unigene10565_YK,COG0515	Unigene10570_YK,COG5641	Unigene10574_YK,COG0515	Unigene10588_YK,COG1813	Unigene10606_YK,COG5576	Unigene10607_YK,COG5576	Unigene10658_YK,COG1318	Unigene10730_YK,COG0515	Unigene10737_YK,COG5576	Unigene10820_YK,COG0515	Unigene10844_YK,COG0515	Unigene10849_YK,COG5576	Unigene10921_YK,COG5108	Unigene10935_YK,COG0515	Unigene10969_YK,COG0846	Unigene10998_YK,COG5641	Unigene11042_YK,COG0515	Unigene11093_YK,COG0515	Unigene11256_YK,COG0571	Unigene11284_YK,COG0515	Unigene11299_YK,COG0515	Unigene11335_YK,COG0515	Unigene11344_YK,COG0515	Unigene11348_YK,COG5414	Unigene11348_YK,COG1318	Unigene11363_YK,COG0086	Unigene11365_YK,COG0515	Unigene11366_YK,COG0515	Unigene11377_YK,COG1167	Unigene11378_YK,COG1167	Unigene11447_YK,COG5414	Unigene11447_YK,COG5164	Unigene11447_YK,COG0553	Unigene11519_YK,COG0515	Unigene11546_YK,COG0515	Unigene11554_YK,COG0515	Unigene11555_YK,COG0515	Unigene11615_YK,COG5576	Unigene11616_YK,COG5576	Unigene11655_YK,COG0515	Unigene11664_YK,COG0515	Unigene11734_YK,COG5035	Unigene11735_YK,COG5035	Unigene11736_YK,COG5035	Unigene11737_YK,COG5035	Unigene11738_YK,COG1199	Unigene11763_YK,COG5025	Unigene11810_YK,COG0515	Unigene11866_YK,COG0515	Unigene11887_YK,COG0515	Unigene11918_YK,COG5576	Unigene11919_YK,COG5576	Unigene11971_YK,COG0513	Unigene11972_YK,COG0513	Unigene12014_YK,COG0515	Unigene12044_YK,COG0515	Unigene12090_YK,COG0515	Unigene12091_YK,COG0515	Unigene12177_YK,COG0515	Unigene12178_YK,COG0515	Unigene12179_YK,COG0515	Unigene12216_YK,COG0515	Unigene12218_YK,COG0515	Unigene12219_YK,COG0515	Unigene12238_YK,COG0515	Unigene12241_YK,COG0515	Unigene12326_YK,COG0086	Unigene12327_YK,COG0086	Unigene12327_YK,COG0515	Unigene12387_YK,COG0515	Unigene12414_YK,COG0553	Unigene12415_YK,COG0553	Unigene12440_YK,COG1318	Unigene12497_YK,COG0515	Unigene12498_YK,COG0513	Unigene12541_YK,COG0515	Unigene12587_YK,COG0515	Unigene12614_YK,COG0515	Unigene12616_YK,COG0515	Unigene12652_YK,COG5025	Unigene12778_YK,COG0515	Unigene12790_YK,COG0515	Unigene12826_YK,COG0515	Unigene12977_YK,COG0515	Unigene12979_YK,COG1278	Unigene12982_YK,COG0086	Unigene12994_YK,COG1309	Unigene13023_YK,COG0515	Unigene13076_YK,COG1758	Unigene13079_YK,COG0086	Unigene13095_YK,COG5247	Unigene13126_YK,COG5137	Unigene13126_YK,COG5414	Unigene13126_YK,COG1293	Unigene13130_YK,COG0515	Unigene13141_YK,COG0513	Unigene13152_YK,COG0557	Unigene13179_YK,COG0513	Unigene13188_YK,COG5259	Unigene13193_YK,COG0513	Unigene13199_YK,COG5641	Unigene13203_YK,COG0515	Unigene13217_YK,COG1958	Unigene13249_YK,COG0553	Unigene13261_YK,COG0513	Unigene13282_YK,COG0086	Unigene13290_YK,COG0553	Unigene13313_YK,COG5041	Unigene13319_YK,COG0515	Unigene13321_YK,COG1958	Unigene13374_YK,COG0515	Unigene13430_YK,COG2101	Unigene13431_YK,COG0513	Unigene13521_YK,COG5123	Unigene13533_YK,COG5162	Unigene13542_YK,COG5211	Unigene13546_YK,COG1958	Unigene13555_YK,COG5025	Unigene13560_YK,COG0515	Unigene13590_YK,COG5169	Unigene13603_YK,COG5333	Unigene13620_YK,COG1958	Unigene13651_YK,COG5576	Unigene13669_YK,COG5068	Unigene13674_YK,COG0515	Unigene13687_YK,COG0515	Unigene13696_YK,COG1095	Unigene13715_YK,COG0553	Unigene13729_YK,COG5208	Unigene13747_YK,COG1318	Unigene13789_YK,COG0553	Unigene13798_YK,COG0513	Unigene13815_YK,COG0553	Unigene13823_YK,COG0515	Unigene13841_YK,COG0085	Unigene13845_YK,COG1594	Unigene13890_YK,COG1318	Unigene13897_YK,COG0515	Unigene13915_YK,COG0515	Unigene13945_YK,COG0846	Unigene13979_YK,COG0202	Unigene13981_YK,COG5624	Unigene13981_YK,COG5068	Unigene13983_YK,COG5137	Unigene13992_YK,COG1958	Unigene14036_YK,COG0515	Unigene14047_YK,COG5137	Unigene14050_YK,COG5147	Unigene14066_YK,COG0513	Unigene14084_YK,COG5025	Unigene14151_YK,COG1958	Unigene14201_YK,COG5333	Unigene14214_YK,COG0515	Unigene14218_YK,COG0086	Unigene14221_YK,COG1061	Unigene14246_YK,COG0515	Unigene14257_YK,COG5333	Unigene14265_YK,COG1224	Unigene14278_YK,COG0515	Unigene14288_YK,COG5068	Unigene14292_YK,COG5149	Unigene14301_YK,COG0515	Unigene14308_YK,COG5169	Unigene14313_YK,COG5025	Unigene14339_YK,COG0513	Unigene14345_YK,COG0515	Unigene14351_YK,COG0513	Unigene14403_YK,COG1318	Unigene14415_YK,COG0515	Unigene14456_YK,COG0515	Unigene14468_YK,COG5190	Unigene14472_YK,COG0513	Unigene14477_YK,COG5118	Unigene14517_YK,COG1958	Unigene14549_YK,COG5164	Unigene14590_YK,COG5204	Unigene14601_YK,COG0515	Unigene14603_YK,COG0513	Unigene14606_YK,COG0085	Unigene14612_YK,COG0515	Unigene14625_YK,COG0515	Unigene14674_YK,COG5095	Unigene14728_YK,COG5118	Unigene14733_YK,COG5111	Unigene14735_YK,COG0515	Unigene14749_YK,COG5333	Unigene14756_YK,COG0515	Unigene14763_YK,COG5132	Unigene14792_YK,COG0515	Unigene14805_YK,COG0515	Unigene14835_YK,COG0515	Unigene14842_YK,COG0513	Unigene14844_YK,COG0515	Unigene14846_YK,COG0571	Unigene14879_YK,COG1958	Unigene14927_YK,COG2012	Unigene14957_YK,COG0515	Unigene14985_YK,COG0454	Unigene14986_YK,COG1224	Unigene14989_YK,COG5576	Unigene14991_YK,COG1761	Unigene14994_YK,COG0317	Unigene15003_YK,COG0513	Unigene15004_YK,COG0515	Unigene15008_YK,COG1958	Unigene15017_YK,COG0515	Unigene15048_YK,COG0553	Unigene15056_YK,COG0513	Unigene15060_YK,COG0513	Unigene15066_YK,COG0553	Unigene15072_YK,COG5150	Unigene15080_YK,COG0515	Unigene15111_YK,COG5076	Unigene15139_YK,COG0513	Unigene15220_YK,COG1594	Unigene15263_YK,COG0513	Unigene15340_YK,COG5164	Unigene15345_YK,COG1095	Unigene15374_YK,COG5251	Unigene15419_YK,COG0515	Unigene15430_YK,COG0454	Unigene15478_YK,COG1761	Unigene15488_YK,COG5242	Unigene15558_YK,COG5333	Unigene15561_YK,COG0515	Unigene15616_YK,COG0086	Unigene15647_YK,COG0515	Unigene15698_YK,COG0515	Unigene15704_YK,COG0515	Unigene15722_YK,COG5333	Unigene15729_YK,COG1996	Unigene15771_YK,COG0819	Unigene15774_YK,COG0515	Unigene15803_YK,COG0515	Unigene15844_YK,COG5333	Unigene15946_YK,COG0515	Unigene15984_YK,COG0515	Unigene16012_YK,COG0515	Unigene16018_YK,COG1318	Unigene16048_YK,COG0515	Unigene16119_YK,COG0515	Unigene16124_YK,COG5576	Unigene16177_YK,COG1644	Unigene16187_YK,COG1958	Unigene16299_YK,COG1594	Unigene16330_YK,COG0515	Unigene16374_YK,COG5025	CL101.Contig2_YK,COG0515	CL101.Contig3_YK,COG0515	CL101.Contig5_YK,COG0515	CL101.Contig6_YK,COG0515	CL112.Contig1_YK,COG0515	CL112.Contig2_YK,COG0515	CL112.Contig3_YK,COG0515	CL112.Contig4_YK,COG0515	CL112.Contig5_YK,COG0515	CL112.Contig6_YK,COG0515	CL112.Contig7_YK,COG0515	CL112.Contig8_YK,COG0515	CL123.Contig1_YK,COG0250	CL123.Contig1_YK,COG5164	CL123.Contig3_YK,COG5164	CL123.Contig3_YK,COG0250	CL123.Contig4_YK,COG5164	CL123.Contig4_YK,COG0250	CL123.Contig5_YK,COG5164	CL124.Contig2_YK,COG1318	CL130.Contig1_YK,COG0515	CL166.Contig1_YK,COG0515	CL179.Contig1_YK,COG0553	CL179.Contig5_YK,COG0553	CL186.Contig1_YK,COG0515	CL186.Contig2_YK,COG0515	CL186.Contig3_YK,COG0515	CL186.Contig4_YK,COG0515	CL186.Contig5_YK,COG0515	CL186.Contig6_YK,COG0515	CL186.Contig7_YK,COG0515	CL186.Contig8_YK,COG0515	CL204.Contig1_YK,COG2101	CL204.Contig2_YK,COG2101	Unigene16415_YK,COG0515	Unigene16684_YK,COG0515	Unigene16757_YK,COG0515	Unigene16762_YK,COG5576	Unigene16898_YK,COG0086	Unigene16931_YK,COG1278	Unigene17233_YK,COG5025	Unigene17413_YK,COG5137	Unigene17819_YK,COG1308	Unigene18069_YK,COG0513	Unigene18074_YK,COG5137	Unigene18161_YK,COG0513	Unigene18181_YK,COG0515	Unigene18759_YK,COG1308	Unigene19028_YK,COG5137	Unigene19028_YK,COG1293	Unigene19028_YK,COG5164	Unigene19028_YK,COG5414	Unigene19028_YK,COG3343	CL216.Contig1_YK,COG5576	CL216.Contig2_YK,COG5576	CL218.Contig1_YK,COG0515	CL218.Contig2_YK,COG0515	CL223.Contig1_YK,COG0553	CL223.Contig2_YK,COG0553	CL223.Contig3_YK,COG0553	CL250.Contig1_YK,COG0515	CL250.Contig2_YK,COG0515	CL250.Contig3_YK,COG0515	CL250.Contig4_YK,COG0515	CL250.Contig5_YK,COG0515	CL250.Contig6_YK,COG0515	CL250.Contig7_YK,COG0515	CL250.Contig8_YK,COG0515	CL250.Contig9_YK,COG0515	CL250.Contig10_YK,COG0515	CL250.Contig11_YK,COG0515	CL250.Contig12_YK,COG0515	CL250.Contig13_YK,COG0515	CL250.Contig14_YK,COG0515	CL250.Contig15_YK,COG0515	CL250.Contig16_YK,COG0515	CL255.Contig1_YK,COG0515	CL255.Contig2_YK,COG0515	CL255.Contig3_YK,COG0515	CL255.Contig4_YK,COG0515	CL255.Contig5_YK,COG0515	CL255.Contig7_YK,COG0515	CL255.Contig8_YK,COG0515	CL262.Contig2_YK,COG5068	CL262.Contig3_YK,COG5068	CL262.Contig4_YK,COG5068	CL276.Contig1_YK,COG0515	CL276.Contig1_YK,COG5068	CL276.Contig2_YK,COG5068	CL331.Contig1_YK,COG0515	CL331.Contig2_YK,COG0515	CL331.Contig3_YK,COG0515	CL341.Contig1_YK,COG0515	CL341.Contig2_YK,COG0515	CL378.Contig1_YK,COG0515	CL378.Contig2_YK,COG0515	CL378.Contig3_YK,COG0515	CL378.Contig4_YK,COG0515	CL378.Contig5_YK,COG0515	CL382.Contig1_YK,COG0553	CL382.Contig2_YK,COG0553	CL387.Contig1_YK,COG5076	CL387.Contig3_YK,COG5076	CL387.Contig4_YK,COG5076	CL387.Contig5_YK,COG5076	CL413.Contig1_YK,COG0515	CL413.Contig2_YK,COG0515	CL418.Contig1_YK,COG0515	CL427.Contig1_YK,COG1318	CL427.Contig2_YK,COG1318	CL432.Contig1_YK,COG0515	CL432.Contig2_YK,COG0515	CL432.Contig3_YK,COG0515	CL432.Contig4_YK,COG0515	CL432.Contig5_YK,COG0515	CL432.Contig6_YK,COG0515	CL438.Contig2_YK,COG0515	CL438.Contig3_YK,COG0515	CL467.Contig1_YK,COG5406	CL467.Contig2_YK,COG5406	CL467.Contig3_YK,COG5406	CL507.Contig2_YK,COG5035	CL507.Contig4_YK,COG5035	CL512.Contig2_YK,COG0515	CL530.Contig1_YK,COG5576	CL539.Contig1_YK,COG0515	CL539.Contig2_YK,COG0515	CL539.Contig3_YK,COG0515	CL539.Contig4_YK,COG0515	CL569.Contig1_YK,COG0086	CL569.Contig2_YK,COG0086	CL577.Contig1_YK,COG5025	CL577.Contig2_YK,COG5025	CL577.Contig4_YK,COG5025	CL577.Contig5_YK,COG5025	CL577.Contig6_YK,COG5025	CL591.Contig1_YK,COG0515	CL591.Contig2_YK,COG0515	CL591.Contig3_YK,COG0515	CL591.Contig4_YK,COG0515	CL591.Contig5_YK,COG0515	CL591.Contig6_YK,COG0515	CL591.Contig7_YK,COG0515	CL591.Contig8_YK,COG0515	CL593.Contig1_YK,COG0515	CL602.Contig2_YK,COG5665	CL602.Contig2_YK,COG5601	CL602.Contig2_YK,COG1318	CL607.Contig1_YK,COG5103	CL607.Contig2_YK,COG5103	CL610.Contig1_YK,COG0513	CL610.Contig2_YK,COG0513	CL647.Contig1_YK,COG0086	CL647.Contig2_YK,COG0086	CL667.Contig1_YK,COG0515	CL667.Contig2_YK,COG0515	CL667.Contig3_YK,COG0515	CL674.Contig5_YK,COG0515	CL674.Contig5_YK,COG5164	CL674.Contig6_YK,COG0515	CL674.Contig9_YK,COG0515	CL695.Contig3_YK,COG0515	CL695.Contig4_YK,COG0515	CL732.Contig1_YK,COG5068	CL732.Contig2_YK,COG5068	CL741.Contig1_YK,COG0515	CL741.Contig2_YK,COG0515	CL741.Contig3_YK,COG0515	CL760.Contig1_YK,COG0515	CL760.Contig2_YK,COG0515	CL760.Contig3_YK,COG0515	CL760.Contig4_YK,COG0515	CL760.Contig5_YK,COG0515	CL760.Contig6_YK,COG0515	CL760.Contig7_YK,COG0515	CL774.Contig1_YK,COG0515	CL774.Contig2_YK,COG0515	CL788.Contig1_YK,COG0513	CL815.Contig2_YK,COG0513	CL815.Contig3_YK,COG0513	CL815.Contig5_YK,COG0513	CL815.Contig6_YK,COG0513	CL818.Contig2_YK,COG0515	CL859.Contig1_YK,COG0515	CL859.Contig2_YK,COG0515	CL859.Contig3_YK,COG0515	CL859.Contig4_YK,COG0515	CL859.Contig5_YK,COG0515	CL859.Contig6_YK,COG0515	CL859.Contig7_YK,COG0515	CL859.Contig8_YK,COG0515	CL859.Contig9_YK,COG0515	CL859.Contig10_YK,COG0515	CL870.Contig1_YK,COG5068	CL870.Contig1_YK,COG0086	CL870.Contig2_YK,COG5068	CL870.Contig3_YK,COG5068	CL870.Contig3_YK,COG0086	CL921.Contig1_YK,COG0515	CL921.Contig2_YK,COG0515	CL991.Contig1_YK,COG1318	CL991.Contig2_YK,COG1318	CL1003.Contig1_YK,COG0515	CL1003.Contig2_YK,COG0515	CL1008.Contig1_YK,COG5068	CL1008.Contig2_YK,COG5068	CL1041.Contig1_YK,COG0515	CL1041.Contig2_YK,COG0515	CL1088.Contig1_YK,COG0515	CL1088.Contig2_YK,COG0515	CL1111.Contig1_YK,COG0515	CL1111.Contig2_YK,COG0515	CL1111.Contig3_YK,COG0515	CL1111.Contig4_YK,COG0515	CL1119.Contig1_YK,COG0515	CL1119.Contig2_YK,COG0515	CL1141.Contig1_YK,COG0515	CL1141.Contig2_YK,COG0515	CL1141.Contig3_YK,COG0515	CL1157.Contig1_YK,COG5025	CL1157.Contig2_YK,COG5025	CL1174.Contig2_YK,COG5576	CL1197.Contig1_YK,COG0515	CL1197.Contig2_YK,COG0515	CL1204.Contig1_YK,COG0515	CL1204.Contig2_YK,COG0515	CL1204.Contig3_YK,COG0515	CL1208.Contig1_YK,COG0515	CL1208.Contig2_YK,COG0515	CL1240.Contig4_YK,COG1318	CL1240.Contig6_YK,COG1318	CL1282.Contig1_YK,COG0515	CL1282.Contig2_YK,COG0515	CL1292.Contig1_YK,COG0515	CL1292.Contig2_YK,COG0515	CL1332.Contig2_YK,COG0515	CL1332.Contig3_YK,COG0515	CL1332.Contig4_YK,COG0515	CL1340.Contig1_YK,COG0515	CL1340.Contig2_YK,COG0515	CL1340.Contig4_YK,COG0515	CL1340.Contig5_YK,COG0515	CL1340.Contig7_YK,COG0515	CL1357.Contig1_YK,COG5035	CL1357.Contig2_YK,COG5035	CL1374.Contig2_YK,COG0513	CL1374.Contig3_YK,COG0513	CL1374.Contig4_YK,COG0513	CL1383.Contig1_YK,COG0515	CL1383.Contig2_YK,COG0515	CL1393.Contig1_YK,COG5076	CL1393.Contig2_YK,COG5076	CL1393.Contig3_YK,COG5076	CL1393.Contig4_YK,COG5076	CL1393.Contig5_YK,COG5076	CL1393.Contig6_YK,COG5076	CL1393.Contig7_YK,COG5076	CL1393.Contig8_YK,COG5076	CL1416.Contig1_YK,COG0515	CL1416.Contig2_YK,COG0515	CL1445.Contig1_YK,COG0515	CL1445.Contig2_YK,COG0515	CL1447.Contig1_YK,COG1675	CL1447.Contig2_YK,COG1675	CL1448.Contig1_YK,COG0513	CL1448.Contig2_YK,COG0513	CL1458.Contig1_YK,COG0515	CL1458.Contig2_YK,COG0515	CL1461.Contig1_YK,COG5165	CL1461.Contig3_YK,COG5165	CL1476.Contig1_YK,COG5068	CL1476.Contig2_YK,COG5068	CL1476.Contig3_YK,COG5068	CL1476.Contig4_YK,COG5068	CL1482.Contig1_YK,COG0515	CL1482.Contig2_YK,COG0515	CL1482.Contig3_YK,COG0515	CL1510.Contig1_YK,COG0515	CL1531.Contig1_YK,COG0515	CL1531.Contig2_YK,COG0515	CL1532.Contig1_YK,COG0515	CL1532.Contig2_YK,COG0515	CL1549.Contig1_YK,COG5190	CL1549.Contig2_YK,COG5190	CL1549.Contig3_YK,COG5190	CL1551.Contig1_YK,COG0515	CL1553.Contig1_YK,COG0515	CL1553.Contig2_YK,COG0515	CL1553.Contig3_YK,COG0515	CL1556.Contig1_YK,COG0515	CL1556.Contig2_YK,COG0515	CL1557.Contig2_YK,COG0515	CL1557.Contig3_YK,COG0515	CL1560.Contig1_YK,COG0086	CL1560.Contig2_YK,COG0086	CL1560.Contig3_YK,COG0086	CL1565.Contig1_YK,COG5076	CL1565.Contig2_YK,COG5076
L	Replication, recombination and repair 	1128	CL1576.Contig1_YK,COG0515	CL1576.Contig2_YK,COG0515	CL1591.Contig1_YK,COG0419	CL1602.Contig1_YK,COG0515	CL1602.Contig2_YK,COG0515	CL1624.Contig1_YK,COG0515	CL1624.Contig3_YK,COG0515	CL1649.Contig1_YK,COG2801	CL1649.Contig2_YK,COG2801	CL1650.Contig1_YK,COG0515	CL1650.Contig2_YK,COG0515	CL1654.Contig2_YK,COG0515	CL1654.Contig3_YK,COG0515	CL1659.Contig1_YK,COG2801	CL1659.Contig2_YK,COG2801	CL1661.Contig1_YK,COG4581	CL1661.Contig2_YK,COG4581	CL1661.Contig3_YK,COG4581	CL1661.Contig4_YK,COG4581	CL1661.Contig5_YK,COG4581	CL1693.Contig1_YK,COG0513	CL1693.Contig2_YK,COG0513	CL1693.Contig3_YK,COG0513	CL1693.Contig4_YK,COG0513	CL1693.Contig5_YK,COG0513	CL1702.Contig2_YK,COG0187	CL1702.Contig2_YK,COG0188	CL1743.Contig1_YK,COG0553	CL1743.Contig2_YK,COG0553	CL1792.Contig1_YK,COG0419	CL1792.Contig2_YK,COG0419	CL1831.Contig1_YK,COG0419	CL1831.Contig2_YK,COG0419	CL1847.Contig1_YK,COG0515	CL1847.Contig2_YK,COG0515	CL1847.Contig3_YK,COG0515	CL1847.Contig4_YK,COG0515	CL1853.Contig1_YK,COG0515	CL1853.Contig2_YK,COG0515	CL1853.Contig3_YK,COG0515	CL1853.Contig4_YK,COG0515	CL1856.Contig1_YK,COG2801	CL1856.Contig2_YK,COG2801	CL1881.Contig2_YK,COG0515	CL1910.Contig1_YK,COG2801	CL1920.Contig1_YK,COG0419	CL1920.Contig2_YK,COG0419	CL1929.Contig1_YK,COG0515	CL1929.Contig2_YK,COG0515	CL1948.Contig1_YK,COG0419	CL1948.Contig2_YK,COG0419	CL1948.Contig3_YK,COG0419	CL1983.Contig1_YK,COG0515	CL1983.Contig2_YK,COG0515	CL1983.Contig3_YK,COG0515	CL2001.Contig1_YK,COG0515	CL2001.Contig2_YK,COG0515	CL2069.Contig1_YK,COG0419	CL2124.Contig1_YK,COG0514	CL2124.Contig2_YK,COG0514	CL2128.Contig2_YK,COG0419	CL2128.Contig3_YK,COG0419	CL2128.Contig4_YK,COG0419	CL2128.Contig6_YK,COG0419	CL2154.Contig1_YK,COG0515	CL2154.Contig2_YK,COG0515	CL2159.Contig1_YK,COG0468	CL2159.Contig2_YK,COG0468	CL2160.Contig1_YK,COG3145	CL2160.Contig2_YK,COG3145	CL2168.Contig1_YK,COG0515	CL2199.Contig1_YK,COG0515	CL2199.Contig2_YK,COG0515	CL2199.Contig3_YK,COG0515	CL2214.Contig1_YK,COG0515	CL2214.Contig2_YK,COG0515	CL2229.Contig1_YK,COG0553	CL2239.Contig1_YK,COG0515	CL2239.Contig2_YK,COG0515	CL2278.Contig1_YK,COG0515	CL2278.Contig2_YK,COG0515	CL2333.Contig1_YK,COG0515	CL2333.Contig2_YK,COG0515	CL2362.Contig1_YK,COG0470	CL2387.Contig1_YK,COG0515	CL2387.Contig2_YK,COG0515	CL2388.Contig1_YK,COG0513	CL2388.Contig2_YK,COG0513	CL2388.Contig3_YK,COG0513	CL2426.Contig2_YK,COG0419	CL2428.Contig1_YK,COG0515	CL2428.Contig2_YK,COG0515	CL2447.Contig1_YK,COG0515	CL2447.Contig2_YK,COG0515	CL2449.Contig1_YK,COG0515	CL2464.Contig2_YK,COG0515	CL2505.Contig1_YK,COG0419	CL2505.Contig2_YK,COG0419	CL2532.Contig1_YK,COG0515	CL2532.Contig2_YK,COG0515	CL2554.Contig1_YK,COG1112	CL2554.Contig2_YK,COG1112	CL2560.Contig1_YK,COG0419	CL2560.Contig2_YK,COG0419	CL2568.Contig1_YK,COG0419	CL2568.Contig2_YK,COG0419	CL2604.Contig1_YK,COG0470	CL2604.Contig2_YK,COG0419	CL2616.Contig1_YK,COG0515	CL2616.Contig2_YK,COG0515	CL2620.Contig1_YK,COG5260	CL2620.Contig2_YK,COG5260	CL2624.Contig1_YK,COG0515	CL2624.Contig2_YK,COG0515	CL2631.Contig1_YK,COG0515	CL2633.Contig1_YK,COG0629	CL2633.Contig2_YK,COG0629	CL2648.Contig1_YK,COG0419	CL2648.Contig2_YK,COG0419	CL2665.Contig1_YK,COG0515	CL2665.Contig2_YK,COG0515	CL2668.Contig1_YK,COG0515	CL2668.Contig2_YK,COG0515	CL2669.Contig3_YK,COG0419	CL2699.Contig1_YK,COG0513	CL2699.Contig2_YK,COG0513	CL2706.Contig1_YK,COG0470	CL2706.Contig2_YK,COG0470	CL2713.Contig1_YK,COG0419	CL2713.Contig2_YK,COG0419	CL2721.Contig1_YK,COG0515	CL2721.Contig2_YK,COG0515	CL2722.Contig1_YK,COG0249	CL2722.Contig2_YK,COG0249	CL2764.Contig1_YK,COG0515	CL2764.Contig2_YK,COG0515	CL2774.Contig2_YK,COG0419	CL2780.Contig1_YK,COG0419	CL2780.Contig2_YK,COG0419	CL2780.Contig3_YK,COG0419	CL2780.Contig4_YK,COG0419	CL2780.Contig5_YK,COG0419	CL2783.Contig1_YK,COG0515	CL2854.Contig1_YK,COG0515	CL2854.Contig2_YK,COG0515	CL2856.Contig1_YK,COG0515	CL2856.Contig2_YK,COG0515	CL2868.Contig1_YK,COG0494	CL2886.Contig2_YK,COG0515	CL2887.Contig2_YK,COG0419	CL2896.Contig1_YK,COG0515	CL2901.Contig2_YK,COG0515	Unigene4_YK,COG0515	Unigene71_YK,COG0515	Unigene105_YK,COG1948	Unigene117_YK,COG0515	Unigene144_YK,COG0515	Unigene144_YK,COG0419	Unigene189_YK,COG0470	Unigene310_YK,COG1643	Unigene331_YK,COG0515	Unigene430_YK,COG0515	Unigene800_YK,COG0515	Unigene842_YK,COG0749	Unigene1036_YK,COG5165	Unigene1047_YK,COG0515	Unigene1048_YK,COG0515	Unigene1114_YK,COG0507	Unigene1543_YK,COG0515	Unigene1673_YK,COG2801	Unigene1719_YK,COG2801	Unigene2009_YK,COG0513	Unigene2081_YK,COG0515	Unigene2111_YK,COG0515	Unigene2116_YK,COG0515	Unigene2119_YK,COG0515	Unigene2140_YK,COG0515	Unigene2209_YK,COG0515	Unigene2212_YK,COG0515	Unigene2216_YK,COG0515	Unigene2244_YK,COG0515	Unigene2260_YK,COG0419	Unigene2320_YK,COG0515	Unigene2324_YK,COG0515	Unigene2391_YK,COG0515	Unigene2428_YK,COG0515	Unigene2625_YK,COG0515	Unigene2697_YK,COG0515	Unigene2711_YK,COG0258	Unigene2726_YK,COG0513	Unigene2752_YK,COG5032	Unigene2772_YK,COG0494	Unigene2794_YK,COG1311	Unigene2815_YK,COG1241	Unigene2816_YK,COG1241	Unigene2839_YK,COG0515	Unigene2846_YK,COG0692	Unigene2851_YK,COG0515	Unigene2857_YK,COG0389	Unigene2874_YK,COG0515	Unigene2892_YK,COG0419	Unigene2904_YK,COG0084	Unigene2913_YK,COG0515	Unigene2918_YK,COG0515	Unigene2953_YK,COG0515	Unigene2989_YK,COG0515	Unigene3026_YK,COG0419	Unigene3029_YK,COG0515	Unigene3033_YK,COG0550	Unigene3042_YK,COG1241	Unigene3075_YK,COG0513	Unigene3079_YK,COG0513	Unigene3081_YK,COG0513	Unigene3120_YK,COG0419	Unigene3165_YK,COG0515	Unigene3174_YK,COG0515	Unigene3181_YK,COG1643	Unigene3188_YK,COG0419	Unigene3286_YK,COG0515	Unigene3295_YK,COG0515	Unigene3325_YK,COG0323	Unigene3350_YK,COG0419	Unigene3357_YK,COG0515	Unigene3382_YK,COG0470	Unigene3383_YK,COG0419	Unigene3384_YK,COG0515	Unigene3393_YK,COG0515	Unigene3398_YK,COG1112	Unigene3430_YK,COG0515	Unigene3432_YK,COG0419	Unigene3486_YK,COG0515	Unigene3492_YK,COG5260	Unigene3548_YK,COG0515	Unigene3590_YK,COG0419	Unigene3601_YK,COG1112	Unigene3635_YK,COG0515	Unigene3690_YK,COG0513	Unigene3692_YK,COG0515	Unigene3694_YK,COG1643	Unigene3716_YK,COG0515	Unigene3718_YK,COG0419	Unigene3735_YK,COG0629	Unigene3735_YK,COG0513	Unigene3739_YK,COG0419	Unigene3767_YK,COG1643	Unigene3781_YK,COG1199	Unigene3782_YK,COG0470	Unigene3841_YK,COG1474	Unigene3845_YK,COG1311	Unigene3846_YK,COG1311	Unigene3900_YK,COG0515	Unigene3916_YK,COG0419	Unigene3939_YK,COG5220	Unigene3956_YK,COG3145	Unigene3959_YK,COG1467	Unigene3963_YK,COG5032	Unigene3964_YK,COG5032	Unigene3977_YK,COG4581	Unigene3978_YK,COG4581	Unigene3998_YK,COG3145	Unigene4011_YK,COG0515	Unigene4030_YK,COG0494	Unigene4040_YK,COG2219	Unigene4041_YK,COG2219	Unigene4096_YK,COG0419	Unigene4096_YK,COG0497	Unigene4112_YK,COG0515	Unigene4114_YK,COG0515	Unigene4139_YK,COG0515	Unigene4165_YK,COG0515	Unigene4166_YK,COG0515	Unigene4196_YK,COG0515	Unigene4273_YK,COG0513	Unigene4289_YK,COG0513	Unigene4320_YK,COG0419	Unigene4342_YK,COG0515	Unigene4396_YK,COG0419	Unigene4442_YK,COG0515	Unigene4471_YK,COG0419	Unigene4488_YK,COG0515	Unigene4572_YK,COG1643	Unigene4576_YK,COG2812	Unigene4671_YK,COG0515	Unigene4672_YK,COG5535	Unigene4691_YK,COG0515	Unigene4736_YK,COG0470	Unigene4767_YK,COG0515	Unigene4768_YK,COG0553	Unigene4781_YK,COG2812	Unigene4799_YK,COG2801	Unigene4823_YK,COG0847	Unigene4825_YK,COG0419	Unigene4861_YK,COG0515	Unigene4887_YK,COG3569	Unigene4887_YK,COG0470	Unigene4898_YK,COG0515	Unigene4935_YK,COG0515	Unigene4954_YK,COG0515	Unigene5004_YK,COG5151	Unigene5086_YK,COG0629	Unigene5194_YK,COG0419	Unigene5219_YK,COG0513	Unigene5237_YK,COG0084	Unigene5300_YK,COG0515	Unigene5310_YK,COG0513	Unigene5356_YK,COG5032	Unigene5417_YK,COG0515	Unigene5433_YK,COG0515	Unigene5452_YK,COG0749	Unigene5453_YK,COG0629	Unigene5509_YK,COG0515	Unigene5515_YK,COG0419	Unigene5546_YK,COG5032	Unigene5558_YK,COG1111	Unigene5558_YK,COG4581	Unigene5605_YK,COG0323	Unigene5673_YK,COG0122	Unigene5673_YK,COG0177	Unigene5695_YK,COG0515	Unigene5699_YK,COG0515	Unigene5736_YK,COG0513	Unigene5815_YK,COG5032	Unigene5823_YK,COG0515	Unigene5878_YK,COG0515	Unigene5899_YK,COG0419	Unigene5914_YK,COG0515	Unigene5926_YK,COG0515	Unigene5935_YK,COG0417	Unigene5967_YK,COG0419	Unigene6017_YK,COG0513	Unigene6089_YK,COG2801	Unigene6091_YK,COG0515	Unigene6135_YK,COG0419	Unigene6143_YK,COG5214	Unigene6146_YK,COG0419	Unigene6153_YK,COG0847	Unigene6188_YK,COG0515	Unigene6205_YK,COG0513	Unigene6207_YK,COG5049	Unigene6208_YK,COG5049	Unigene6229_YK,COG0515	Unigene6230_YK,COG0515	Unigene6279_YK,COG0419	Unigene6284_YK,COG0629	Unigene6306_YK,COG1474	Unigene6309_YK,COG0515	Unigene6335_YK,COG1643	Unigene6363_YK,COG0419	Unigene6407_YK,COG0515	Unigene6410_YK,COG0513	Unigene6410_YK,COG0188	Unigene6410_YK,COG0629	Unigene6417_YK,COG0515	Unigene6435_YK,COG0513	Unigene6436_YK,COG4581	Unigene6469_YK,COG0419	CL1.Contig1_YK,COG0419	CL1.Contig2_YK,COG0419	CL11.Contig3_YK,COG0515	CL20.Contig3_YK,COG0515	CL20.Contig4_YK,COG0515	CL25.Contig2_YK,COG0515	CL25.Contig3_YK,COG0515	CL25.Contig5_YK,COG0515	CL25.Contig6_YK,COG0515	CL25.Contig7_YK,COG0515	CL25.Contig8_YK,COG0515	CL25.Contig9_YK,COG0515	CL25.Contig10_YK,COG0515	CL25.Contig12_YK,COG0515	CL25.Contig14_YK,COG0515	CL25.Contig15_YK,COG0515	CL25.Contig18_YK,COG0515	CL25.Contig20_YK,COG0515	CL25.Contig21_YK,COG0515	CL25.Contig22_YK,COG0515	CL25.Contig23_YK,COG0515	CL25.Contig24_YK,COG0515	CL25.Contig25_YK,COG0515	CL35.Contig1_YK,COG0419	CL35.Contig2_YK,COG0419	CL37.Contig1_YK,COG0419	CL37.Contig2_YK,COG0419	CL37.Contig3_YK,COG0419	CL67.Contig1_YK,COG0515	CL75.Contig1_YK,COG0419	CL75.Contig2_YK,COG0419	CL75.Contig3_YK,COG0419	CL78.Contig1_YK,COG0515	CL78.Contig2_YK,COG0515	CL78.Contig3_YK,COG0515	CL85.Contig1_YK,COG0419	CL85.Contig2_YK,COG0419	Unigene6535_YK,COG0515	Unigene6586_YK,COG1199	Unigene6592_YK,COG0417	Unigene6664_YK,COG0513	Unigene6763_YK,COG0515	Unigene6765_YK,COG0515	Unigene6797_YK,COG0515	Unigene6814_YK,COG0419	Unigene6820_YK,COG0515	Unigene6823_YK,COG0553	Unigene6824_YK,COG0553	Unigene6850_YK,COG0419	Unigene6852_YK,COG1199	Unigene6879_YK,COG0515	Unigene6880_YK,COG0515	Unigene6907_YK,COG0515	Unigene6924_YK,COG0419	Unigene6942_YK,COG5144	Unigene6963_YK,COG5032	Unigene6971_YK,COG2801	Unigene6972_YK,COG2801	Unigene6998_YK,COG0515	Unigene7011_YK,COG0513	Unigene7012_YK,COG0513	Unigene7056_YK,COG0513	Unigene7169_YK,COG0515	Unigene7197_YK,COG0515	Unigene7206_YK,COG0515	Unigene7381_YK,COG2801	Unigene7447_YK,COG0515	Unigene7509_YK,COG0515	Unigene7525_YK,COG0515	Unigene7600_YK,COG5260	Unigene7607_YK,COG0515	Unigene7662_YK,COG0419	Unigene7691_YK,COG0419	Unigene7798_YK,COG0515	Unigene7816_YK,COG0515	Unigene7842_YK,COG0470	Unigene7877_YK,COG1697	Unigene7920_YK,COG0515	Unigene7959_YK,COG2801	Unigene8001_YK,COG0515	Unigene8065_YK,COG2801	Unigene8241_YK,COG0629	Unigene8241_YK,COG0513	Unigene8325_YK,COG5032	Unigene8329_YK,COG0515	Unigene8552_YK,COG0515	Unigene8583_YK,COG2801	Unigene8612_YK,COG0515	Unigene8614_YK,COG0515	Unigene8718_YK,COG0515	Unigene8755_YK,COG0419	Unigene8762_YK,COG0419	Unigene8892_YK,COG0515	Unigene8893_YK,COG0515	Unigene8908_YK,COG0419	Unigene8997_YK,COG0419	Unigene9071_YK,COG0515	Unigene9228_YK,COG0515	Unigene9258_YK,COG1112	Unigene9259_YK,COG1112	Unigene9301_YK,COG0515	Unigene9329_YK,COG0515	Unigene9390_YK,COG2801	Unigene9416_YK,COG0515	Unigene9480_YK,COG0515	Unigene9517_YK,COG0417	Unigene9566_YK,COG0515	Unigene9649_YK,COG0515	Unigene9706_YK,COG0515	Unigene9721_YK,COG0507	Unigene9732_YK,COG0515	Unigene9840_YK,COG0515	Unigene9889_YK,COG0515	Unigene9895_YK,COG0515	Unigene9934_YK,COG2812	Unigene9934_YK,COG0515	Unigene9937_YK,COG0419	Unigene9944_YK,COG0419	Unigene9968_YK,COG0515	Unigene9969_YK,COG0515	Unigene9981_YK,COG2801	Unigene9983_YK,COG2801	Unigene9989_YK,COG0419	Unigene10000_YK,COG2801	Unigene10004_YK,COG0470	Unigene10009_YK,COG0515	Unigene10046_YK,COG0419	Unigene10052_YK,COG0164	Unigene10079_YK,COG0419	Unigene10194_YK,COG0515	Unigene10200_YK,COG0515	Unigene10227_YK,COG0513	Unigene10228_YK,COG0513	Unigene10229_YK,COG0513	Unigene10250_YK,COG0258	Unigene10251_YK,COG0419	Unigene10259_YK,COG0419	Unigene10299_YK,COG0515	Unigene10308_YK,COG0515	Unigene10335_YK,COG0419	Unigene10352_YK,COG0420	Unigene10352_YK,COG0515	Unigene10363_YK,COG0515	Unigene10365_YK,COG0515	Unigene10382_YK,COG0419	Unigene10430_YK,COG0629	Unigene10439_YK,COG0515	Unigene10440_YK,COG0515	Unigene10455_YK,COG0515	Unigene10476_YK,COG0507	Unigene10494_YK,COG0419	Unigene10534_YK,COG2801	Unigene10558_YK,COG0515	Unigene10565_YK,COG0515	Unigene10574_YK,COG0515	Unigene10575_YK,COG0419	Unigene10576_YK,COG0419	Unigene10658_YK,COG0419	Unigene10723_YK,COG0470	Unigene10730_YK,COG0515	Unigene10820_YK,COG0515	Unigene10844_YK,COG0515	Unigene10927_YK,COG0419	Unigene10935_YK,COG0515	Unigene11042_YK,COG0515	Unigene11093_YK,COG0515	Unigene11191_YK,COG1793	Unigene11204_YK,COG5032	Unigene11219_YK,COG2812	Unigene11239_YK,COG2801	Unigene11284_YK,COG0515	Unigene11293_YK,COG0776	Unigene11299_YK,COG0515	Unigene11335_YK,COG0515	Unigene11344_YK,COG0515	Unigene11348_YK,COG0470	Unigene11350_YK,COG0419	Unigene11356_YK,COG0419	Unigene11365_YK,COG0515	Unigene11366_YK,COG0515	Unigene11436_YK,COG0389	Unigene11437_YK,COG0419	Unigene11439_YK,COG5142	Unigene11447_YK,COG0553	Unigene11457_YK,COG0507	Unigene11519_YK,COG0515	Unigene11532_YK,COG0419	Unigene11545_YK,COG1112	Unigene11546_YK,COG0515	Unigene11554_YK,COG0515	Unigene11555_YK,COG0515	Unigene11655_YK,COG0515	Unigene11664_YK,COG0515	Unigene11685_YK,COG1643	Unigene11690_YK,COG1643	Unigene11691_YK,COG1643	Unigene11692_YK,COG1643	Unigene11738_YK,COG1199	Unigene11810_YK,COG0515	Unigene11866_YK,COG0515	Unigene11884_YK,COG0419	Unigene11887_YK,COG0515	Unigene11971_YK,COG0513	Unigene11972_YK,COG0513	Unigene11973_YK,COG1041	Unigene11984_YK,COG1643	Unigene11985_YK,COG1643	Unigene12001_YK,COG1241	Unigene12014_YK,COG0515	Unigene12027_YK,COG0419	Unigene12044_YK,COG0515	Unigene12090_YK,COG0515	Unigene12091_YK,COG0515	Unigene12177_YK,COG0515	Unigene12178_YK,COG0515	Unigene12179_YK,COG0515	Unigene12216_YK,COG0515	Unigene12218_YK,COG0515	Unigene12219_YK,COG0515	Unigene12223_YK,COG2801	Unigene12238_YK,COG0515	Unigene12241_YK,COG0515	Unigene12326_YK,COG2812	Unigene12327_YK,COG2812	Unigene12327_YK,COG0515	Unigene12354_YK,COG5032	Unigene12387_YK,COG0515	Unigene12414_YK,COG0553	Unigene12415_YK,COG0553	Unigene12426_YK,COG0419	Unigene12444_YK,COG0847	Unigene12491_YK,COG0419	Unigene12493_YK,COG0419	Unigene12497_YK,COG0515	Unigene12498_YK,COG0513	Unigene12529_YK,COG0514	Unigene12541_YK,COG0515	Unigene12543_YK,COG2812	Unigene12587_YK,COG0515	Unigene12614_YK,COG0515	Unigene12616_YK,COG0515	Unigene12632_YK,COG0419	Unigene12697_YK,COG0249	Unigene12747_YK,COG2801	Unigene12778_YK,COG0515	Unigene12790_YK,COG0515	Unigene12826_YK,COG0515	Unigene12866_YK,COG2801	Unigene12876_YK,COG2801	Unigene12881_YK,COG0419	Unigene12887_YK,COG2801	Unigene12911_YK,COG2801	Unigene12977_YK,COG0515	Unigene13023_YK,COG0515	Unigene13028_YK,COG0419	Unigene13030_YK,COG0419	Unigene13130_YK,COG0515	Unigene13141_YK,COG0513	Unigene13143_YK,COG0629	Unigene13147_YK,COG0470	Unigene13179_YK,COG0513	Unigene13183_YK,COG0188	Unigene13193_YK,COG0513	Unigene13203_YK,COG0515	Unigene13230_YK,COG0419	Unigene13249_YK,COG0553	Unigene13261_YK,COG0513	Unigene13278_YK,COG0419	Unigene13290_YK,COG0553	Unigene13301_YK,COG0188	Unigene13319_YK,COG0515	Unigene13374_YK,COG0515	Unigene13431_YK,COG0513	Unigene13503_YK,COG0494	Unigene13528_YK,COG0419	Unigene13560_YK,COG0515	Unigene13566_YK,COG1525	Unigene13599_YK,COG0249	Unigene13603_YK,COG5333	Unigene13618_YK,COG0592	Unigene13627_YK,COG1599	Unigene13635_YK,COG1793	Unigene13674_YK,COG0515	Unigene13687_YK,COG0515	Unigene13704_YK,COG0419	Unigene13715_YK,COG0553	Unigene13721_YK,COG4581	Unigene13747_YK,COG0419	Unigene13789_YK,COG0553	Unigene13798_YK,COG0513	Unigene13807_YK,COG0419	Unigene13815_YK,COG0553	Unigene13823_YK,COG0515	Unigene13890_YK,COG0419	Unigene13893_YK,COG0419	Unigene13897_YK,COG0515	Unigene13914_YK,COG0419	Unigene13915_YK,COG0515	Unigene13919_YK,COG0328	Unigene13920_YK,COG0419	Unigene13933_YK,COG0749	Unigene13944_YK,COG5260	Unigene14005_YK,COG0419	Unigene14016_YK,COG0419	Unigene14036_YK,COG0515	Unigene14066_YK,COG0513	Unigene14074_YK,COG0629	Unigene14075_YK,COG0417	Unigene14103_YK,COG0494	Unigene14126_YK,COG0419	Unigene14141_YK,COG0419	Unigene14142_YK,COG0470	Unigene14177_YK,COG1241	Unigene14191_YK,COG5260	Unigene14201_YK,COG5333	Unigene14214_YK,COG0515	Unigene14221_YK,COG1061	Unigene14239_YK,COG0258	Unigene14240_YK,COG0419	Unigene14246_YK,COG0515	Unigene14257_YK,COG5333	Unigene14278_YK,COG0515	Unigene14301_YK,COG0515	Unigene14327_YK,COG0419	Unigene14339_YK,COG1111	Unigene14339_YK,COG0513	Unigene14339_YK,COG4581	Unigene14345_YK,COG0515	Unigene14351_YK,COG0513	Unigene14366_YK,COG1112	Unigene14400_YK,COG1643	Unigene14403_YK,COG0419	Unigene14405_YK,COG1643	Unigene14415_YK,COG0515	Unigene14456_YK,COG0515	Unigene14472_YK,COG0513	Unigene14535_YK,COG1112	Unigene14559_YK,COG5032	Unigene14596_YK,COG1241	Unigene14601_YK,COG0515	Unigene14603_YK,COG0513	Unigene14612_YK,COG0515	Unigene14620_YK,COG1112	Unigene14625_YK,COG0515	Unigene14626_YK,COG1241	Unigene14684_YK,COG0419	Unigene14722_YK,COG0249	Unigene14729_YK,COG0419	Unigene14735_YK,COG0515	Unigene14749_YK,COG5333	Unigene14756_YK,COG0515	Unigene14788_YK,COG0847	Unigene14792_YK,COG0515	Unigene14805_YK,COG0515	Unigene14835_YK,COG0515	Unigene14842_YK,COG0513	Unigene14844_YK,COG0515	Unigene14846_YK,COG1111	Unigene14944_YK,COG3145	Unigene14946_YK,COG0419	Unigene14957_YK,COG0515	Unigene14964_YK,COG1474	Unigene14966_YK,COG0419	Unigene15003_YK,COG0513	Unigene15004_YK,COG0515	Unigene15011_YK,COG0419	Unigene15017_YK,COG0515	Unigene15042_YK,COG5241	Unigene15048_YK,COG0553	Unigene15056_YK,COG0513	Unigene15060_YK,COG0513	Unigene15066_YK,COG0553	Unigene15080_YK,COG0515	Unigene15139_YK,COG0513	Unigene15263_YK,COG0513	Unigene15282_YK,COG5145	Unigene15283_YK,COG0494	Unigene15308_YK,COG0419	Unigene15315_YK,COG0419	Unigene15344_YK,COG0494	Unigene15376_YK,COG0419	Unigene15419_YK,COG0515	Unigene15488_YK,COG5242	Unigene15502_YK,COG0419	Unigene15558_YK,COG5333	Unigene15561_YK,COG0515	Unigene15597_YK,COG0470	Unigene15647_YK,COG0515	Unigene15690_YK,COG0629	Unigene15694_YK,COG0494	Unigene15698_YK,COG0515	Unigene15704_YK,COG0515	Unigene15716_YK,COG0514	Unigene15722_YK,COG5333	Unigene15774_YK,COG0515	Unigene15803_YK,COG0515	Unigene15844_YK,COG5333	Unigene15946_YK,COG0515	Unigene15963_YK,COG2816	Unigene15984_YK,COG0515	Unigene16012_YK,COG0515	Unigene16018_YK,COG0419	Unigene16048_YK,COG0515	Unigene16066_YK,COG0419	Unigene16119_YK,COG0515	Unigene16330_YK,COG0515	CL85.Contig3_YK,COG0419	CL91.Contig1_YK,COG0419	CL93.Contig1_YK,COG2801	CL101.Contig2_YK,COG0515	CL101.Contig3_YK,COG0515	CL101.Contig5_YK,COG0515	CL101.Contig6_YK,COG0515	CL112.Contig1_YK,COG0515	CL112.Contig2_YK,COG0515	CL112.Contig3_YK,COG0515	CL112.Contig4_YK,COG0515	CL112.Contig5_YK,COG0515	CL112.Contig6_YK,COG0515	CL112.Contig7_YK,COG0515	CL112.Contig8_YK,COG0515	CL124.Contig1_YK,COG0419	CL124.Contig2_YK,COG0419	CL124.Contig3_YK,COG0419	CL130.Contig1_YK,COG0515	CL143.Contig2_YK,COG0419	CL149.Contig1_YK,COG3676	CL149.Contig2_YK,COG3676	CL155.Contig1_YK,COG2801	CL155.Contig2_YK,COG2801	CL166.Contig1_YK,COG0515	CL174.Contig1_YK,COG2801	CL177.Contig1_YK,COG0419	CL177.Contig2_YK,COG0419	CL179.Contig1_YK,COG0553	CL179.Contig5_YK,COG0553	CL181.Contig1_YK,COG0419	CL181.Contig2_YK,COG0419	CL186.Contig1_YK,COG0515	CL186.Contig2_YK,COG0515	CL186.Contig3_YK,COG0515	CL186.Contig4_YK,COG0515	CL186.Contig5_YK,COG0515	CL186.Contig6_YK,COG0515	CL186.Contig7_YK,COG0515	CL186.Contig8_YK,COG0515	CL195.Contig3_YK,COG0494	CL195.Contig4_YK,COG0494	CL195.Contig7_YK,COG0494	CL195.Contig9_YK,COG0494	CL195.Contig11_YK,COG0494	CL195.Contig12_YK,COG0494	CL195.Contig14_YK,COG0494	CL195.Contig15_YK,COG0494	CL196.Contig1_YK,COG0514	CL196.Contig2_YK,COG0514	CL196.Contig3_YK,COG0514	CL196.Contig4_YK,COG0514	CL208.Contig1_YK,COG0507	CL208.Contig2_YK,COG0507	CL208.Contig3_YK,COG0507	Unigene16415_YK,COG0515	Unigene16458_YK,COG0419	Unigene16604_YK,COG0177	Unigene16684_YK,COG0515	Unigene16741_YK,COG0419	Unigene16757_YK,COG0515	Unigene16790_YK,COG0494	Unigene16869_YK,COG0419	Unigene17452_YK,COG2801	Unigene17689_YK,COG2801	Unigene17739_YK,COG2801	Unigene18069_YK,COG0513	Unigene18074_YK,COG0470	Unigene18119_YK,COG0749	Unigene18161_YK,COG0513	Unigene18181_YK,COG0515	Unigene18704_YK,COG2801	Unigene18849_YK,COG3676	Unigene18906_YK,COG0507	CL208.Contig4_YK,COG0507	CL208.Contig5_YK,COG0507	CL208.Contig6_YK,COG0507	CL208.Contig7_YK,COG0507	CL208.Contig8_YK,COG0507	CL208.Contig9_YK,COG0507	CL208.Contig10_YK,COG0507	CL208.Contig11_YK,COG0507	CL208.Contig12_YK,COG0507	CL208.Contig13_YK,COG0507	CL208.Contig14_YK,COG0507	CL208.Contig15_YK,COG0507	CL208.Contig16_YK,COG0507	CL208.Contig17_YK,COG0507	CL208.Contig18_YK,COG0507	CL208.Contig19_YK,COG0507	CL208.Contig20_YK,COG0507	CL208.Contig22_YK,COG0507	CL208.Contig23_YK,COG0507	CL208.Contig24_YK,COG0507	CL208.Contig25_YK,COG0507	CL208.Contig26_YK,COG0507	CL208.Contig27_YK,COG0507	CL208.Contig30_YK,COG0507	CL208.Contig31_YK,COG0507	CL208.Contig33_YK,COG0507	CL218.Contig1_YK,COG0515	CL218.Contig2_YK,COG0515	CL223.Contig1_YK,COG0553	CL223.Contig2_YK,COG0553	CL223.Contig3_YK,COG0553	CL225.Contig1_YK,COG5600	CL250.Contig1_YK,COG0515	CL250.Contig2_YK,COG0515	CL250.Contig3_YK,COG0515	CL250.Contig4_YK,COG0515	CL250.Contig5_YK,COG0515	CL250.Contig6_YK,COG0515	CL250.Contig7_YK,COG0515	CL250.Contig8_YK,COG0515	CL250.Contig9_YK,COG0515	CL250.Contig10_YK,COG0515	CL250.Contig11_YK,COG0515	CL250.Contig12_YK,COG0515	CL250.Contig13_YK,COG0515	CL250.Contig14_YK,COG0515	CL250.Contig15_YK,COG0515	CL250.Contig16_YK,COG0515	CL255.Contig1_YK,COG0515	CL255.Contig2_YK,COG0515	CL255.Contig3_YK,COG0515	CL255.Contig4_YK,COG0515	CL255.Contig5_YK,COG0515	CL255.Contig7_YK,COG0515	CL255.Contig8_YK,COG0515	CL271.Contig1_YK,COG0708	CL271.Contig2_YK,COG0708	CL272.Contig1_YK,COG5260	CL272.Contig2_YK,COG5260	CL276.Contig1_YK,COG0515	CL321.Contig1_YK,COG2801	CL331.Contig1_YK,COG0515	CL331.Contig2_YK,COG0515	CL331.Contig3_YK,COG0515	CL341.Contig1_YK,COG0515	CL341.Contig2_YK,COG0515	CL344.Contig1_YK,COG0419	CL353.Contig1_YK,COG0419	CL353.Contig3_YK,COG0419	CL353.Contig6_YK,COG0419	CL367.Contig1_YK,COG0419	CL368.Contig1_YK,COG1643	CL368.Contig2_YK,COG1643	CL369.Contig2_YK,COG0419	CL369.Contig4_YK,COG0419	CL369.Contig5_YK,COG0419	CL369.Contig6_YK,COG0419	CL369.Contig7_YK,COG0419	CL369.Contig8_YK,COG0419	CL378.Contig1_YK,COG0515	CL378.Contig2_YK,COG0515	CL378.Contig3_YK,COG0515	CL378.Contig4_YK,COG0515	CL378.Contig5_YK,COG0515	CL382.Contig1_YK,COG0553	CL382.Contig2_YK,COG0553	CL413.Contig1_YK,COG0515	CL413.Contig2_YK,COG0515	CL415.Contig1_YK,COG0419	CL415.Contig2_YK,COG0419	CL415.Contig3_YK,COG0419	CL415.Contig4_YK,COG0419	CL418.Contig1_YK,COG0515	CL427.Contig1_YK,COG0419	CL427.Contig2_YK,COG0419	CL432.Contig1_YK,COG0515	CL432.Contig2_YK,COG0515	CL432.Contig3_YK,COG0515	CL432.Contig4_YK,COG0515	CL432.Contig5_YK,COG0515	CL432.Contig6_YK,COG0515	CL438.Contig2_YK,COG0515	CL438.Contig3_YK,COG0515	CL439.Contig1_YK,COG0419	CL439.Contig2_YK,COG0419	CL439.Contig4_YK,COG0419	CL439.Contig6_YK,COG0419	CL439.Contig7_YK,COG0419	CL439.Contig9_YK,COG0419	CL439.Contig10_YK,COG0419	CL439.Contig12_YK,COG0419	CL456.Contig1_YK,COG0419	CL456.Contig2_YK,COG0419	CL456.Contig3_YK,COG0419	CL467.Contig1_YK,COG5406	CL467.Contig2_YK,COG5406	CL467.Contig3_YK,COG5406	CL487.Contig1_YK,COG0419	CL487.Contig2_YK,COG0419	CL502.Contig1_YK,COG0419	CL502.Contig2_YK,COG0419	CL512.Contig2_YK,COG0515	CL524.Contig1_YK,COG1112	CL539.Contig1_YK,COG0515	CL539.Contig2_YK,COG0515	CL539.Contig3_YK,COG0515	CL539.Contig4_YK,COG0515	CL591.Contig1_YK,COG0515	CL591.Contig2_YK,COG0515	CL591.Contig3_YK,COG0515	CL591.Contig4_YK,COG0515	CL591.Contig5_YK,COG0515	CL591.Contig6_YK,COG0515	CL591.Contig7_YK,COG0515	CL591.Contig8_YK,COG0515	CL593.Contig1_YK,COG0515	CL602.Contig2_YK,COG0419	CL610.Contig1_YK,COG0513	CL610.Contig2_YK,COG0513	CL622.Contig1_YK,COG0419	CL622.Contig2_YK,COG0419	CL667.Contig1_YK,COG0515	CL667.Contig2_YK,COG0515	CL667.Contig3_YK,COG0515	CL674.Contig5_YK,COG0515	CL674.Contig6_YK,COG0515	CL674.Contig9_YK,COG0515	CL681.Contig1_YK,COG0419	CL695.Contig3_YK,COG0515	CL695.Contig4_YK,COG0515	CL706.Contig1_YK,COG0419	CL706.Contig2_YK,COG0419	CL707.Contig1_YK,COG5142	CL707.Contig2_YK,COG5142	CL741.Contig1_YK,COG0515	CL741.Contig2_YK,COG0515	CL741.Contig3_YK,COG0515	CL760.Contig1_YK,COG0515	CL760.Contig2_YK,COG0515	CL760.Contig2_YK,COG2812	CL760.Contig3_YK,COG0515	CL760.Contig4_YK,COG0515	CL760.Contig4_YK,COG2812	CL760.Contig5_YK,COG0515	CL760.Contig6_YK,COG0515	CL760.Contig7_YK,COG0515	CL774.Contig1_YK,COG0515	CL774.Contig2_YK,COG0515	CL788.Contig1_YK,COG0513	CL790.Contig1_YK,COG0417	CL790.Contig2_YK,COG0417	CL790.Contig3_YK,COG0417	CL815.Contig1_YK,COG1111	CL815.Contig2_YK,COG1111	CL815.Contig2_YK,COG0513	CL815.Contig3_YK,COG1111	CL815.Contig3_YK,COG0513	CL815.Contig4_YK,COG1111	CL815.Contig5_YK,COG1111	CL815.Contig5_YK,COG0513	CL815.Contig6_YK,COG1111	CL815.Contig6_YK,COG0513	CL816.Contig1_YK,COG2801	CL818.Contig2_YK,COG0515	CL830.Contig1_YK,COG0550	CL859.Contig1_YK,COG0515	CL859.Contig2_YK,COG0515	CL859.Contig3_YK,COG0515	CL859.Contig4_YK,COG0515	CL859.Contig5_YK,COG0515	CL859.Contig6_YK,COG0515	CL859.Contig7_YK,COG0515	CL859.Contig8_YK,COG0515	CL859.Contig9_YK,COG0515	CL859.Contig10_YK,COG0515	CL893.Contig1_YK,COG1948	CL893.Contig2_YK,COG1948	CL921.Contig1_YK,COG0515	CL921.Contig2_YK,COG0515	CL930.Contig1_YK,COG0328	CL930.Contig2_YK,COG0328	CL991.Contig1_YK,COG0419	CL991.Contig2_YK,COG0419	CL1003.Contig1_YK,COG0515	CL1003.Contig2_YK,COG0515	CL1019.Contig1_YK,COG0419	CL1019.Contig2_YK,COG0419	CL1019.Contig3_YK,COG0419	CL1019.Contig4_YK,COG0419	CL1041.Contig1_YK,COG0515	CL1041.Contig2_YK,COG0515	CL1088.Contig1_YK,COG0515	CL1088.Contig2_YK,COG0515	CL1111.Contig1_YK,COG0515	CL1111.Contig2_YK,COG0515	CL1111.Contig3_YK,COG0515	CL1111.Contig4_YK,COG0515	CL1117.Contig1_YK,COG2801	CL1119.Contig1_YK,COG0515	CL1119.Contig2_YK,COG0515	CL1128.Contig1_YK,COG0419	CL1128.Contig2_YK,COG0419	CL1134.Contig1_YK,COG1112	CL1134.Contig2_YK,COG1112	CL1141.Contig1_YK,COG0515	CL1141.Contig2_YK,COG0515	CL1141.Contig3_YK,COG0515	CL1197.Contig1_YK,COG0515	CL1197.Contig2_YK,COG0515	CL1204.Contig1_YK,COG0515	CL1204.Contig2_YK,COG0515	CL1204.Contig3_YK,COG0515	CL1208.Contig1_YK,COG0515	CL1208.Contig2_YK,COG0515	CL1210.Contig1_YK,COG0419	CL1248.Contig1_YK,COG1515	CL1248.Contig2_YK,COG1515	CL1256.Contig1_YK,COG0470	CL1268.Contig1_YK,COG0470	CL1268.Contig2_YK,COG0470	CL1282.Contig1_YK,COG0515	CL1282.Contig2_YK,COG0515	CL1292.Contig1_YK,COG0515	CL1292.Contig2_YK,COG0515	CL1303.Contig1_YK,COG0419	CL1303.Contig2_YK,COG0419	CL1303.Contig3_YK,COG0419	CL1306.Contig2_YK,COG0419	CL1326.Contig1_YK,COG0470	CL1326.Contig3_YK,COG0470	CL1332.Contig2_YK,COG0515	CL1332.Contig3_YK,COG0515	CL1332.Contig4_YK,COG0515	CL1340.Contig1_YK,COG0515	CL1340.Contig2_YK,COG0515	CL1340.Contig4_YK,COG0515	CL1340.Contig5_YK,COG0515	CL1340.Contig7_YK,COG0515	CL1374.Contig2_YK,COG0513	CL1374.Contig3_YK,COG0513	CL1374.Contig4_YK,COG0513	CL1383.Contig1_YK,COG0515	CL1383.Contig2_YK,COG0515	CL1416.Contig1_YK,COG0515	CL1416.Contig2_YK,COG0515	CL1445.Contig1_YK,COG0515	CL1445.Contig2_YK,COG0515	CL1448.Contig1_YK,COG1111	CL1448.Contig1_YK,COG0513	CL1448.Contig2_YK,COG1111	CL1448.Contig2_YK,COG0513	CL1458.Contig1_YK,COG0515	CL1458.Contig2_YK,COG0515	CL1461.Contig1_YK,COG5165	CL1461.Contig3_YK,COG5165	CL1482.Contig1_YK,COG0515	CL1482.Contig2_YK,COG0515	CL1482.Contig3_YK,COG0515	CL1510.Contig1_YK,COG0515	CL1531.Contig1_YK,COG0515	CL1531.Contig2_YK,COG0515	CL1532.Contig1_YK,COG0515	CL1532.Contig2_YK,COG0515	CL1545.Contig1_YK,COG0507	CL1551.Contig1_YK,COG0515	CL1553.Contig1_YK,COG0515	CL1553.Contig2_YK,COG0515	CL1553.Contig3_YK,COG0515	CL1556.Contig1_YK,COG0515	CL1556.Contig2_YK,COG0515	CL1557.Contig2_YK,COG0515	CL1557.Contig3_YK,COG0515
M	Cell wall/membrane/envelope biogenesis 	379	CL1674.Contig1_YK,COG5498	CL1674.Contig1_YK,COG3468	CL1674.Contig2_YK,COG5498	CL1674.Contig2_YK,COG3468	CL1705.Contig1_YK,COG3468	CL1705.Contig2_YK,COG3468	CL1800.Contig1_YK,COG3468	CL1812.Contig1_YK,COG0438	CL1812.Contig2_YK,COG0438	CL1831.Contig1_YK,COG3468	CL1831.Contig1_YK,COG0739	CL1831.Contig1_YK,COG3064	CL1831.Contig2_YK,COG3468	CL1929.Contig2_YK,COG3468	CL1935.Contig1_YK,COG5520	CL1935.Contig2_YK,COG5520	CL2020.Contig1_YK,COG5498	CL2020.Contig2_YK,COG5498	CL2067.Contig1_YK,COG0810	CL2067.Contig2_YK,COG0810	CL2097.Contig2_YK,COG5498	CL2097.Contig2_YK,COG1388	CL2097.Contig3_YK,COG5498	CL2097.Contig3_YK,COG1388	CL2278.Contig1_YK,COG0810	CL2278.Contig1_YK,COG3206	CL2278.Contig2_YK,COG0810	CL2313.Contig1_YK,COG5498	CL2313.Contig3_YK,COG5498	CL2313.Contig3_YK,COG1388	CL2355.Contig1_YK,COG3468	CL2355.Contig2_YK,COG3468	CL2360.Contig1_YK,COG3637	CL2362.Contig1_YK,COG0810	CL2362.Contig1_YK,COG3064	CL2362.Contig1_YK,COG1589	CL2391.Contig1_YK,COG0463	CL2391.Contig2_YK,COG0463	CL2391.Contig3_YK,COG0463	CL2601.Contig1_YK,COG5498	CL2601.Contig1_YK,COG2335	CL2601.Contig2_YK,COG5498	CL2601.Contig2_YK,COG2335	CL2604.Contig2_YK,COG3064	CL2773.Contig1_YK,COG0510	CL2850.Contig2_YK,COG3064	CL2850.Contig2_YK,COG0810	CL2886.Contig1_YK,COG3206	Unigene88_YK,COG3468	Unigene88_YK,COG5498	Unigene88_YK,COG0810	Unigene801_YK,COG0810	Unigene1045_YK,COG5498	Unigene1045_YK,COG1388	Unigene1057_YK,COG0810	Unigene2119_YK,COG0810	Unigene2189_YK,COG0810	Unigene2189_YK,COG0860	Unigene2244_YK,COG0810	Unigene2244_YK,COG3206	Unigene2330_YK,COG5498	Unigene2330_YK,COG3468	Unigene2346_YK,COG0451	Unigene2346_YK,COG0702	Unigene2889_YK,COG1208	Unigene2889_YK,COG1209	Unigene2922_YK,COG0810	Unigene2938_YK,COG4775	Unigene3144_YK,COG3064	Unigene3144_YK,COG3468	Unigene3146_YK,COG3468	Unigene3178_YK,COG3064	Unigene3195_YK,COG0744	Unigene3224_YK,COG0739	Unigene3275_YK,COG0615	Unigene3275_YK,COG2870	Unigene3377_YK,COG3064	Unigene3382_YK,COG0810	Unigene3413_YK,COG0451	Unigene3735_YK,COG3637	Unigene3735_YK,COG3468	Unigene3782_YK,COG0810	Unigene3782_YK,COG3064	Unigene3782_YK,COG1589	Unigene3835_YK,COG2230	Unigene4002_YK,COG0810	Unigene4081_YK,COG5498	Unigene4093_YK,COG0481	Unigene4294_YK,COG3064	Unigene4294_YK,COG3468	Unigene4525_YK,COG3468	Unigene4775_YK,COG0744	Unigene4887_YK,COG0810	Unigene4892_YK,COG0463	Unigene4895_YK,COG3064	Unigene4897_YK,COG0451	Unigene4999_YK,COG3468	Unigene5086_YK,COG0744	Unigene5162_YK,COG0810	Unigene5162_YK,COG3064	Unigene5227_YK,COG2230	Unigene5300_YK,COG0810	Unigene5387_YK,COG0810	Unigene5553_YK,COG0449	Unigene5612_YK,COG0744	Unigene5623_YK,COG0810	Unigene5741_YK,COG5498	Unigene5899_YK,COG3468	Unigene5899_YK,COG3064	Unigene5899_YK,COG0739	Unigene6060_YK,COG0810	Unigene6151_YK,COG3468	Unigene6250_YK,COG3637	Unigene6339_YK,COG3064	Unigene6339_YK,COG3468	Unigene6343_YK,COG1208	Unigene6410_YK,COG0810	Unigene6410_YK,COG1589	CL1.Contig1_YK,COG3468	CL1.Contig1_YK,COG0739	CL1.Contig1_YK,COG3064	CL1.Contig2_YK,COG3468	CL1.Contig2_YK,COG0739	CL1.Contig2_YK,COG3064	Unigene6664_YK,COG0744	Unigene6664_YK,COG0810	Unigene6901_YK,COG3967	Unigene7139_YK,COG0451	Unigene7437_YK,COG1696	Unigene7579_YK,COG3468	Unigene7592_YK,COG5520	Unigene7615_YK,COG0481	Unigene7617_YK,COG0481	Unigene8132_YK,COG5498	Unigene8561_YK,COG5498	Unigene8562_YK,COG5498	Unigene8623_YK,COG5597	Unigene8802_YK,COG3061	Unigene9138_YK,COG1696	Unigene9470_YK,COG1088	Unigene9876_YK,COG0615	Unigene9891_YK,COG1898	Unigene9934_YK,COG3206	Unigene9934_YK,COG3637	Unigene9987_YK,COG0438	Unigene9988_YK,COG0438	Unigene10004_YK,COG3064	Unigene10017_YK,COG5498	Unigene10017_YK,COG3468	Unigene10259_YK,COG3468	Unigene10259_YK,COG0739	Unigene10259_YK,COG3064	Unigene10259_YK,COG0791	Unigene10261_YK,COG3064	Unigene10269_YK,COG5498	Unigene10270_YK,COG5498	Unigene10352_YK,COG3468	Unigene10382_YK,COG3064	Unigene10382_YK,COG3468	Unigene10765_YK,COG0750	Unigene10820_YK,COG0810	Unigene10998_YK,COG5498	Unigene10998_YK,COG3468	Unigene10999_YK,COG3468	Unigene10999_YK,COG0810	Unigene10999_YK,COG5498	Unigene11002_YK,COG5498	Unigene11048_YK,COG1004	Unigene11199_YK,COG5520	Unigene11214_YK,COG3468	Unigene11293_YK,COG3064	Unigene11339_YK,COG3064	Unigene11348_YK,COG3064	Unigene11348_YK,COG0810	Unigene11348_YK,COG1589	Unigene11348_YK,COG3468	Unigene11350_YK,COG3064	Unigene11350_YK,COG3468	Unigene11437_YK,COG3468	Unigene11452_YK,COG5498	Unigene11452_YK,COG3468	Unigene11476_YK,COG3064	Unigene11481_YK,COG1388	Unigene11707_YK,COG3637	Unigene11707_YK,COG0810	Unigene11711_YK,COG0810	Unigene11711_YK,COG3637	Unigene11837_YK,COG3468	Unigene12137_YK,COG1215	Unigene12210_YK,COG3468	Unigene12210_YK,COG3064	Unigene12210_YK,COG0810	Unigene12210_YK,COG1589	Unigene12241_YK,COG0810	Unigene12241_YK,COG3206	Unigene12327_YK,COG0768	Unigene12467_YK,COG0810	Unigene12536_YK,COG0810	Unigene12537_YK,COG3206	Unigene12542_YK,COG2951	Unigene12544_YK,COG0810	Unigene12588_YK,COG5498	Unigene12602_YK,COG3468	Unigene12602_YK,COG5498	Unigene12630_YK,COG3064	Unigene12632_YK,COG3468	Unigene12632_YK,COG3064	Unigene12675_YK,COG0810	Unigene12676_YK,COG0810	Unigene12823_YK,COG3468	Unigene12824_YK,COG3468	Unigene12852_YK,COG3468	Unigene12881_YK,COG3264	Unigene12977_YK,COG0810	Unigene12977_YK,COG3206	Unigene12981_YK,COG0810	Unigene13028_YK,COG3468	Unigene13030_YK,COG3064	Unigene13030_YK,COG3468	Unigene13079_YK,COG0797	Unigene13083_YK,COG0744	Unigene13147_YK,COG1589	Unigene13147_YK,COG3064	Unigene13147_YK,COG0744	Unigene13158_YK,COG3064	Unigene13188_YK,COG3206	Unigene13326_YK,COG0438	Unigene13372_YK,COG3468	Unigene13373_YK,COG3468	Unigene13441_YK,COG0615	Unigene13485_YK,COG1087	Unigene13558_YK,COG0810	Unigene13708_YK,COG0702	Unigene13798_YK,COG0810	Unigene13813_YK,COG3064	Unigene13813_YK,COG0860	Unigene14016_YK,COG3468	Unigene14034_YK,COG1089	Unigene14039_YK,COG0510	Unigene14070_YK,COG0451	Unigene14083_YK,COG0510	Unigene14215_YK,COG0615	Unigene14215_YK,COG2870	Unigene14288_YK,COG0791	Unigene14325_YK,COG4932	Unigene14331_YK,COG0810	Unigene14352_YK,COG1088	Unigene14391_YK,COG0463	Unigene14519_YK,COG0463	Unigene14549_YK,COG3468	Unigene14675_YK,COG0438	Unigene14827_YK,COG1208	Unigene14829_YK,COG2230	Unigene15055_YK,COG0744	Unigene15130_YK,COG5520	Unigene15174_YK,COG0438	Unigene15187_YK,COG0707	Unigene15231_YK,COG1043	Unigene15375_YK,COG0438	Unigene15476_YK,COG3306	Unigene15499_YK,COG3468	Unigene15502_YK,COG3064	Unigene15502_YK,COG3468	Unigene15521_YK,COG3064	Unigene15597_YK,COG0810	Unigene15690_YK,COG3637	Unigene15690_YK,COG2951	Unigene15690_YK,COG0810	Unigene15744_YK,COG3637	Unigene15744_YK,COG0810	Unigene16010_YK,COG2335	Unigene16018_YK,COG3064	Unigene16055_YK,COG0810	Unigene16066_YK,COG3468	Unigene16066_YK,COG0810	Unigene16275_YK,COG3064	CL104.Contig2_YK,COG0481	CL161.Contig2_YK,COG0810	CL161.Contig4_YK,COG0810	CL177.Contig1_YK,COG3468	CL177.Contig1_YK,COG3064	CL177.Contig2_YK,COG3468	CL177.Contig2_YK,COG3064	Unigene16777_YK,COG2335	Unigene16898_YK,COG0810	Unigene16898_YK,COG2951	Unigene18065_YK,COG3064	Unigene18074_YK,COG0810	Unigene18074_YK,COG3064	Unigene18074_YK,COG1589	Unigene19028_YK,COG1388	CL262.Contig4_YK,COG3468	CL262.Contig4_YK,COG3064	CL304.Contig5_YK,COG3468	CL304.Contig5_YK,COG3064	CL304.Contig5_YK,COG0739	CL305.Contig1_YK,COG0472	CL305.Contig2_YK,COG0472	CL413.Contig1_YK,COG3206	CL413.Contig2_YK,COG3206	CL415.Contig1_YK,COG3468	CL415.Contig1_YK,COG0739	CL415.Contig1_YK,COG3064	CL415.Contig2_YK,COG3468	CL415.Contig2_YK,COG0739	CL415.Contig2_YK,COG3064	CL415.Contig3_YK,COG3468	CL415.Contig3_YK,COG0739	CL415.Contig3_YK,COG3064	CL415.Contig4_YK,COG3468	CL415.Contig4_YK,COG0739	CL415.Contig4_YK,COG3064	CL418.Contig1_YK,COG3637	CL418.Contig1_YK,COG0810	CL418.Contig1_YK,COG2885	CL418.Contig2_YK,COG3637	CL418.Contig2_YK,COG0810	CL432.Contig1_YK,COG0810	CL432.Contig2_YK,COG0810	CL439.Contig1_YK,COG3468	CL439.Contig1_YK,COG3064	CL439.Contig6_YK,COG3468	CL439.Contig6_YK,COG3064	CL439.Contig6_YK,COG0739	CL439.Contig7_YK,COG3468	CL439.Contig7_YK,COG3064	CL439.Contig12_YK,COG3468	CL439.Contig12_YK,COG3064	CL456.Contig1_YK,COG3064	CL456.Contig1_YK,COG3468	CL456.Contig2_YK,COG3468	CL456.Contig2_YK,COG3064	CL456.Contig3_YK,COG3064	CL456.Contig3_YK,COG3468	CL456.Contig4_YK,COG3064	CL477.Contig1_YK,COG3468	CL477.Contig1_YK,COG3064	CL477.Contig2_YK,COG3064	CL477.Contig2_YK,COG3468	CL477.Contig3_YK,COG3468	CL522.Contig1_YK,COG3468	CL522.Contig2_YK,COG3468	CL593.Contig1_YK,COG0810	CL593.Contig1_YK,COG3206	CL661.Contig1_YK,COG5597	CL661.Contig1_YK,COG1442	CL661.Contig3_YK,COG5597	CL661.Contig3_YK,COG1442	CL661.Contig4_YK,COG5597	CL661.Contig4_YK,COG1442	CL674.Contig1_YK,COG0810	CL674.Contig1_YK,COG3637	CL674.Contig3_YK,COG3637	CL674.Contig5_YK,COG0810	CL674.Contig5_YK,COG3206	CL674.Contig6_YK,COG0810	CL674.Contig6_YK,COG3206	CL674.Contig7_YK,COG0810	CL674.Contig9_YK,COG0810	CL760.Contig1_YK,COG0739	CL760.Contig3_YK,COG0810	CL760.Contig5_YK,COG0810	CL899.Contig1_YK,COG3468	CL1027.Contig1_YK,COG5520	CL1115.Contig1_YK,COG3064	CL1115.Contig2_YK,COG3064	CL1115.Contig3_YK,COG3064	CL1236.Contig1_YK,COG1215	CL1236.Contig2_YK,COG1215	CL1236.Contig3_YK,COG1215	CL1236.Contig4_YK,COG1215	CL1303.Contig3_YK,COG3468	CL1323.Contig1_YK,COG3468	CL1323.Contig2_YK,COG3468	CL1330.Contig1_YK,COG0451	CL1330.Contig1_YK,COG1087	CL1330.Contig2_YK,COG0451	CL1330.Contig2_YK,COG1087	CL1401.Contig2_YK,COG3967
N	Cell motility 	114	CL1674.Contig1_YK,COG1345	CL1674.Contig2_YK,COG1345	CL1831.Contig1_YK,COG0840	CL2097.Contig2_YK,COG1705	CL2097.Contig2_YK,COG1345	CL2097.Contig3_YK,COG1705	CL2097.Contig3_YK,COG1345	CL2313.Contig1_YK,COG1345	CL2313.Contig1_YK,COG1705	CL2313.Contig3_YK,COG1345	CL2313.Contig3_YK,COG1705	CL2601.Contig1_YK,COG1705	CL2601.Contig2_YK,COG1705	CL2604.Contig2_YK,COG3351	CL2780.Contig1_YK,COG0840	CL2780.Contig2_YK,COG0840	CL2780.Contig3_YK,COG0840	CL2780.Contig4_YK,COG0840	CL2780.Contig5_YK,COG0840	CL2850.Contig2_YK,COG3170	Unigene88_YK,COG5651	Unigene88_YK,COG1705	Unigene367_YK,COG5555	Unigene1045_YK,COG1705	Unigene1808_YK,COG1705	Unigene1808_YK,COG1317	Unigene3718_YK,COG0840	Unigene3782_YK,COG3351	Unigene3785_YK,COG5603	Unigene4525_YK,COG3351	Unigene4775_YK,COG5651	Unigene4775_YK,COG1705	Unigene4906_YK,COG1705	Unigene5612_YK,COG1705	Unigene6284_YK,COG5651	Unigene6664_YK,COG5651	Unigene8241_YK,COG5651	Unigene8371_YK,COG1705	Unigene8450_YK,COG1705	Unigene8561_YK,COG1705	Unigene8562_YK,COG1345	Unigene8564_YK,COG1345	Unigene8908_YK,COG0643	Unigene9057_YK,COG0840	Unigene9944_YK,COG3351	Unigene10270_YK,COG1705	Unigene10352_YK,COG3170	Unigene10382_YK,COG0840	Unigene10382_YK,COG3144	Unigene10494_YK,COG0840	Unigene10998_YK,COG1345	Unigene10998_YK,COG5651	Unigene11101_YK,COG1705	Unigene11219_YK,COG3170	Unigene11293_YK,COG3170	Unigene11452_YK,COG1345	Unigene11707_YK,COG3170	Unigene11711_YK,COG5651	Unigene12210_YK,COG3351	Unigene12297_YK,COG5651	Unigene12297_YK,COG0643	Unigene12298_YK,COG5651	Unigene12298_YK,COG0643	Unigene12302_YK,COG5651	Unigene12302_YK,COG0643	Unigene12304_YK,COG5651	Unigene12304_YK,COG0643	Unigene12326_YK,COG3170	Unigene12326_YK,COG1705	Unigene12326_YK,COG3144	Unigene12327_YK,COG3170	Unigene12327_YK,COG0643	Unigene12327_YK,COG1705	Unigene12401_YK,COG3170	Unigene12602_YK,COG1705	Unigene12602_YK,COG5651	Unigene12602_YK,COG1345	Unigene12602_YK,COG1344	Unigene12632_YK,COG3351	Unigene12823_YK,COG5651	Unigene12992_YK,COG3351	Unigene13028_YK,COG3351	Unigene13077_YK,COG5651	Unigene13083_YK,COG1705	Unigene13143_YK,COG5651	Unigene13147_YK,COG0643	Unigene13267_YK,COG5491	Unigene13301_YK,COG3351	Unigene13558_YK,COG5651	Unigene13558_YK,COG3170	Unigene13606_YK,COG5491	Unigene13642_YK,COG5491	Unigene13813_YK,COG3351	Unigene13813_YK,COG0643	Unigene14074_YK,COG5651	Unigene14074_YK,COG1705	Unigene14193_YK,COG5651	Unigene14218_YK,COG5651	Unigene14288_YK,COG1705	Unigene14549_YK,COG5651	Unigene14684_YK,COG3351	Unigene15502_YK,COG3351	Unigene15597_YK,COG0643	Unigene15616_YK,COG5651	Unigene15889_YK,COG5651	CL124.Contig2_YK,COG3351	Unigene19028_YK,COG1705	Unigene19028_YK,COG1317	CL502.Contig1_YK,COG0840	CL502.Contig2_YK,COG0840	CL674.Contig1_YK,COG5651	CL674.Contig5_YK,COG5651	CL674.Contig6_YK,COG5651	CL1008.Contig2_YK,COG1705
O	Posttranslational modification, protein turnover, chaperones 	733	CL1698.Contig1_YK,COG3590	CL1698.Contig2_YK,COG3590	CL1717.Contig2_YK,COG0545	CL1727.Contig1_YK,COG0526	CL1727.Contig2_YK,COG0526	CL1732.Contig1_YK,COG0526	CL1732.Contig1_YK,COG3118	CL1737.Contig1_YK,COG5206	CL1737.Contig2_YK,COG5206	CL1768.Contig1_YK,COG1404	CL1768.Contig1_YK,COG4935	CL1771.Contig1_YK,COG3590	CL1795.Contig1_YK,COG5078	CL1819.Contig1_YK,COG0465	CL1819.Contig2_YK,COG0465	CL1830.Contig1_YK,COG3590	CL1830.Contig2_YK,COG3590	CL1835.Contig1_YK,COG0464	CL1835.Contig2_YK,COG0464	CL1846.Contig1_YK,COG4870	CL1846.Contig2_YK,COG4870	CL1893.Contig1_YK,COG0443	CL1893.Contig2_YK,COG0443	CL1918.Contig1_YK,COG5156	CL1929.Contig1_YK,COG1404	CL1929.Contig2_YK,COG1404	CL1930.Contig2_YK,COG0443	CL1930.Contig4_YK,COG0443	CL2003.Contig1_YK,COG5265	CL2003.Contig3_YK,COG5265	CL2122.Contig1_YK,COG5078	CL2122.Contig2_YK,COG5078	CL2129.Contig3_YK,COG5656	CL2135.Contig2_YK,COG0330	CL2144.Contig1_YK,COG4870	CL2155.Contig1_YK,COG0443	CL2155.Contig2_YK,COG0443	CL2174.Contig1_YK,COG5078	CL2174.Contig2_YK,COG5078	CL2179.Contig1_YK,COG3590	CL2229.Contig1_YK,COG0265	CL2278.Contig1_YK,COG0443	CL2278.Contig1_YK,COG1404	CL2278.Contig2_YK,COG0443	CL2278.Contig2_YK,COG1404	CL2313.Contig1_YK,COG0652	CL2313.Contig3_YK,COG0652	CL2358.Contig1_YK,COG5021	CL2358.Contig2_YK,COG5021	CL2358.Contig3_YK,COG5021	CL2373.Contig2_YK,COG0695	CL2398.Contig1_YK,COG5265	CL2398.Contig2_YK,COG5265	CL2421.Contig1_YK,COG5533	CL2421.Contig1_YK,COG5560	CL2421.Contig1_YK,COG5207	CL2421.Contig2_YK,COG5533	CL2421.Contig2_YK,COG5560	CL2421.Contig2_YK,COG5207	CL2424.Contig1_YK,COG0386	CL2424.Contig2_YK,COG0386	CL2432.Contig1_YK,COG5078	CL2432.Contig2_YK,COG5078	CL2433.Contig1_YK,COG0492	CL2433.Contig2_YK,COG0492	CL2471.Contig1_YK,COG5371	CL2471.Contig2_YK,COG5371	CL2471.Contig3_YK,COG5371	CL2471.Contig4_YK,COG5371	CL2487.Contig1_YK,COG0740	CL2525.Contig1_YK,COG0464	CL2525.Contig2_YK,COG0464	CL2601.Contig1_YK,COG0443	CL2601.Contig2_YK,COG0443	CL2627.Contig1_YK,COG5061	CL2627.Contig2_YK,COG5061	CL2628.Contig1_YK,COG1219	CL2628.Contig2_YK,COG1219	CL2628.Contig3_YK,COG1219	CL2640.Contig1_YK,COG4870	CL2640.Contig2_YK,COG4870	CL2665.Contig1_YK,COG0465	CL2665.Contig2_YK,COG0465	CL2665.Contig2_YK,COG0443	CL2682.Contig1_YK,COG0652	CL2682.Contig2_YK,COG0652	CL2686.Contig1_YK,COG5272	CL2686.Contig2_YK,COG5272	CL2686.Contig3_YK,COG5272	CL2686.Contig4_YK,COG5272	CL2686.Contig5_YK,COG5272	CL2686.Contig6_YK,COG5272	CL2686.Contig7_YK,COG5272	CL2686.Contig8_YK,COG5272	CL2686.Contig9_YK,COG5272	CL2686.Contig10_YK,COG5272	CL2702.Contig1_YK,COG0484	CL2703.Contig1_YK,COG3590	CL2703.Contig2_YK,COG3590	CL2715.Contig1_YK,COG5265	CL2715.Contig2_YK,COG5265	CL2720.Contig1_YK,COG0443	CL2727.Contig1_YK,COG5054	CL2727.Contig2_YK,COG5054	CL2872.Contig1_YK,COG0625	CL2872.Contig2_YK,COG0625	CL2898.Contig1_YK,COG0330	CL2898.Contig2_YK,COG0330	Unigene149_YK,COG1222	Unigene195_YK,COG0330	Unigene230_YK,COG3590	Unigene293_YK,COG0229	Unigene306_YK,COG0484	Unigene306_YK,COG2214	Unigene323_YK,COG1404	Unigene332_YK,COG1612	Unigene485_YK,COG0326	Unigene486_YK,COG0326	Unigene581_YK,COG0652	Unigene582_YK,COG0652	Unigene692_YK,COG3590	Unigene719_YK,COG3590	Unigene977_YK,COG5265	Unigene1045_YK,COG5021	Unigene1210_YK,COG3590	Unigene1214_YK,COG0526	Unigene1225_YK,COG0443	Unigene1393_YK,COG0443	Unigene1656_YK,COG0443	Unigene1657_YK,COG0443	Unigene1790_YK,COG0326	Unigene2033_YK,COG0326	Unigene2232_YK,COG3590	Unigene2244_YK,COG0443	Unigene2253_YK,COG0484	Unigene2253_YK,COG2214	Unigene2291_YK,COG2020	Unigene2646_YK,COG0330	Unigene2707_YK,COG3590	Unigene2713_YK,COG4870	Unigene2761_YK,COG5269	Unigene2761_YK,COG0484	Unigene2761_YK,COG2214	Unigene2813_YK,COG5160	Unigene2831_YK,COG0484	Unigene2831_YK,COG2214	Unigene2838_YK,COG5082	Unigene2847_YK,COG5533	Unigene2847_YK,COG5560	Unigene2847_YK,COG5077	Unigene2847_YK,COG5207	Unigene2867_YK,COG5078	Unigene2881_YK,COG0484	Unigene2900_YK,COG0386	Unigene2905_YK,COG5155	Unigene2927_YK,COG3175	Unigene2944_YK,COG5206	Unigene2956_YK,COG0484	Unigene2956_YK,COG2214	Unigene2957_YK,COG5140	Unigene3018_YK,COG0464	Unigene3095_YK,COG5021	Unigene3103_YK,COG5207	Unigene3118_YK,COG1222	Unigene3137_YK,COG0526	Unigene3168_YK,COG5021	Unigene3182_YK,COG5071	Unigene3192_YK,COG5206	Unigene3196_YK,COG5082	Unigene3211_YK,COG0526	Unigene3228_YK,COG0652	Unigene3246_YK,COG5647	Unigene3269_YK,COG0526	Unigene3269_YK,COG3118	Unigene3277_YK,COG5113	Unigene3315_YK,COG5647	Unigene3316_YK,COG5647	Unigene3374_YK,COG0326	Unigene3376_YK,COG5560	Unigene3376_YK,COG5533	Unigene3376_YK,COG5207	Unigene3386_YK,COG0459	Unigene3404_YK,COG5540	Unigene3406_YK,COG0526	Unigene3412_YK,COG1331	Unigene3448_YK,COG5077	Unigene3448_YK,COG5533	Unigene3520_YK,COG5540	Unigene3552_YK,COG0652	Unigene3553_YK,COG0652	Unigene3562_YK,COG0443	Unigene3571_YK,COG5536	Unigene3625_YK,COG0484	Unigene3625_YK,COG2214	Unigene3645_YK,COG5044	Unigene3656_YK,COG0638	Unigene3782_YK,COG1404	Unigene3801_YK,COG5021	Unigene3841_YK,COG1474	Unigene3893_YK,COG2214	Unigene3893_YK,COG0484	Unigene3893_YK,COG5269	Unigene3896_YK,COG5029	Unigene3988_YK,COG4870	Unigene4039_YK,COG0465	Unigene4039_YK,COG1222	Unigene4048_YK,COG0459	Unigene4051_YK,COG5021	Unigene4068_YK,COG0443	Unigene4124_YK,COG1404	Unigene4125_YK,COG1404	Unigene4125_YK,COG4935	Unigene4135_YK,COG5021	Unigene4175_YK,COG3590	Unigene4179_YK,COG0694	Unigene4198_YK,COG3590	Unigene4292_YK,COG5187	Unigene4336_YK,COG5078	Unigene4409_YK,COG0459	Unigene4410_YK,COG5540	Unigene4427_YK,COG5029	Unigene4485_YK,COG0396	Unigene4516_YK,COG2214	Unigene4516_YK,COG0484	Unigene4576_YK,COG0443	Unigene4610_YK,COG5272	Unigene4621_YK,COG5539	Unigene4660_YK,COG0443	Unigene4718_YK,COG4870	Unigene4752_YK,COG2518	Unigene4775_YK,COG0265	Unigene4781_YK,COG0443	Unigene4803_YK,COG0484	Unigene4803_YK,COG2214	Unigene4868_YK,COG0443	Unigene4906_YK,COG5116	Unigene4906_YK,COG5110	Unigene4975_YK,COG5021	Unigene4994_YK,COG5078	Unigene5022_YK,COG5265	Unigene5118_YK,COG3590	Unigene5182_YK,COG0450	Unigene5243_YK,COG5078	Unigene5283_YK,COG0330	Unigene5292_YK,COG1222	Unigene5300_YK,COG0443	Unigene5368_YK,COG0450	Unigene5444_YK,COG5029	Unigene5495_YK,COG5201	Unigene5615_YK,COG0464	Unigene5617_YK,COG0330	Unigene5630_YK,COG2039	Unigene5634_YK,COG3590	Unigene5675_YK,COG5077	Unigene5675_YK,COG5560	Unigene5741_YK,COG0652	Unigene5784_YK,COG5234	Unigene5785_YK,COG1404	Unigene5785_YK,COG4935	Unigene5790_YK,COG5536	Unigene5950_YK,COG0638	Unigene5995_YK,COG5078	Unigene5999_YK,COG0526	Unigene6060_YK,COG0443	Unigene6106_YK,COG5574	Unigene6250_YK,COG1404	Unigene6263_YK,COG4870	Unigene6306_YK,COG1474	Unigene6309_YK,COG0443	Unigene6309_YK,COG1404	Unigene6337_YK,COG5243	Unigene6355_YK,COG0526	Unigene6371_YK,COG5540	Unigene6410_YK,COG0484	Unigene6437_YK,COG0501	Unigene6438_YK,COG0501	CL9.Contig1_YK,COG0625	CL23.Contig1_YK,COG3590	CL23.Contig2_YK,COG3590	CL23.Contig6_YK,COG3590	CL36.Contig2_YK,COG5021	Unigene6475_YK,COG3590	Unigene6476_YK,COG3590	Unigene6751_YK,COG5387	Unigene6882_YK,COG4870	Unigene6935_YK,COG3590	Unigene6950_YK,COG0484	Unigene7177_YK,COG3590	Unigene7285_YK,COG0492	Unigene7463_YK,COG1222	Unigene7463_YK,COG0464	Unigene7500_YK,COG0326	Unigene7589_YK,COG5078	Unigene7630_YK,COG5265	Unigene7632_YK,COG5265	Unigene7837_YK,COG0443	Unigene7838_YK,COG0443	Unigene7839_YK,COG0443	Unigene7950_YK,COG0443	Unigene8120_YK,COG5206	Unigene8413_YK,COG0652	Unigene8429_YK,COG3590	Unigene8529_YK,COG3590	Unigene8562_YK,COG4934	Unigene8663_YK,COG5082	Unigene8835_YK,COG0443	Unigene8861_YK,COG5540	Unigene9009_YK,COG3590	Unigene9387_YK,COG0533	Unigene9424_YK,COG5265	Unigene9439_YK,COG5265	Unigene9440_YK,COG5265	Unigene9444_YK,COG0652	Unigene9525_YK,COG0484	Unigene9525_YK,COG2214	Unigene9601_YK,COG5265	Unigene9726_YK,COG0492	Unigene9789_YK,COG3590	Unigene9847_YK,COG5533	Unigene9872_YK,COG3590	Unigene9939_YK,COG4870	Unigene10143_YK,COG5021	Unigene10172_YK,COG0330	Unigene10173_YK,COG0330	Unigene10273_YK,COG0386	Unigene10347_YK,COG5078	Unigene10451_YK,COG0526	Unigene10591_YK,COG3590	Unigene10592_YK,COG3590	Unigene10597_YK,COG1222	Unigene10599_YK,COG3590	Unigene10618_YK,COG5647	Unigene10619_YK,COG5647	Unigene10620_YK,COG5647	Unigene10623_YK,COG0330	Unigene10634_YK,COG0443	Unigene10680_YK,COG5070	Unigene10745_YK,COG5077	Unigene10745_YK,COG5533	Unigene10745_YK,COG5560	Unigene10745_YK,COG5207	Unigene10776_YK,COG0464	Unigene11024_YK,COG0326	Unigene11072_YK,COG0652	Unigene11107_YK,COG5640	Unigene11187_YK,COG5193	Unigene11252_YK,COG1404	Unigene11289_YK,COG5533	Unigene11289_YK,COG5560	Unigene11289_YK,COG5077	Unigene11408_YK,COG0484	Unigene11408_YK,COG2214	Unigene11447_YK,COG5046	Unigene11447_YK,COG0265	Unigene11548_YK,COG0330	Unigene11553_YK,COG0526	Unigene11553_YK,COG0484	Unigene11553_YK,COG2214	Unigene11591_YK,COG5533	Unigene11596_YK,COG5071	Unigene11631_YK,COG4870	Unigene11674_YK,COG5265	Unigene11707_YK,COG1404	Unigene11799_YK,COG0484	Unigene11799_YK,COG2214	Unigene11800_YK,COG2214	Unigene11800_YK,COG0484	Unigene11863_YK,COG0330	Unigene11950_YK,COG0526	Unigene11961_YK,COG5193	Unigene12242_YK,COG0443	Unigene12264_YK,COG4870	Unigene12536_YK,COG0465	Unigene12538_YK,COG0443	Unigene12539_YK,COG0443	Unigene12542_YK,COG0465	Unigene12588_YK,COG0652	Unigene12644_YK,COG0071	Unigene12711_YK,COG3590	Unigene12712_YK,COG3590	Unigene12715_YK,COG3590	Unigene12776_YK,COG3590	Unigene12784_YK,COG0459	Unigene12858_YK,COG0464	Unigene12977_YK,COG0443	Unigene12981_YK,COG5082	Unigene13012_YK,COG5078	Unigene13014_YK,COG0484	Unigene13014_YK,COG2214	Unigene13024_YK,COG4870	Unigene13026_YK,COG0459	Unigene13041_YK,COG0526	Unigene13050_YK,COG0652	Unigene13057_YK,COG0484	Unigene13084_YK,COG4870	Unigene13104_YK,COG0443	Unigene13108_YK,COG1404	Unigene13112_YK,COG5227	Unigene13121_YK,COG0450	Unigene13124_YK,COG5580	Unigene13129_YK,COG5148	Unigene13147_YK,COG0526	Unigene13168_YK,COG0545	Unigene13211_YK,COG0545	Unigene13220_YK,COG5596	Unigene13221_YK,COG0386	Unigene13228_YK,COG0545	Unigene13243_YK,COG5193	Unigene13252_YK,COG0526	Unigene13254_YK,COG0459	Unigene13258_YK,COG5078	Unigene13331_YK,COG0638	Unigene13336_YK,COG5110	Unigene13336_YK,COG5116	Unigene13337_YK,COG5021	Unigene13357_YK,COG0695	Unigene13361_YK,COG5207	Unigene13371_YK,COG0638	Unigene13376_YK,COG5272	Unigene13378_YK,COG0638	Unigene13380_YK,COG5272	Unigene13387_YK,COG5078	Unigene13408_YK,COG5078	Unigene13446_YK,COG1222	Unigene13451_YK,COG4870	Unigene13452_YK,COG2214	Unigene13452_YK,COG0484	Unigene13457_YK,COG5194	Unigene13467_YK,COG0638	Unigene13488_YK,COG5656	Unigene13498_YK,COG0459	Unigene13508_YK,COG0459	Unigene13511_YK,COG5078	Unigene13513_YK,COG0459	Unigene13515_YK,COG5082	Unigene13517_YK,COG0652	Unigene13522_YK,COG5187	Unigene13535_YK,COG0464	Unigene13545_YK,COG0652	Unigene13556_YK,COG3914	Unigene13558_YK,COG0443	Unigene13563_YK,COG0652	Unigene13573_YK,COG0638	Unigene13576_YK,COG0484	Unigene13576_YK,COG2214	Unigene13593_YK,COG0465	Unigene13612_YK,COG0484	Unigene13616_YK,COG5078	Unigene13631_YK,COG0638	Unigene13633_YK,COG0638	Unigene13650_YK,COG0484	Unigene13655_YK,COG5159	Unigene13657_YK,COG0330	Unigene13667_YK,COG3751	Unigene13668_YK,COG0638	Unigene13680_YK,COG0638	Unigene13710_YK,COG1222	Unigene13717_YK,COG5077	Unigene13717_YK,COG5533	Unigene13736_YK,COG5160	Unigene13754_YK,COG0638	Unigene13772_YK,COG0638	Unigene13791_YK,COG5201	Unigene13803_YK,COG4870	Unigene13806_YK,COG0330	Unigene13892_YK,COG0638	Unigene13921_YK,COG0526	Unigene13932_YK,COG1928	Unigene13959_YK,COG0652	Unigene13993_YK,COG5078	Unigene14013_YK,COG5160	Unigene14018_YK,COG0484	Unigene14018_YK,COG2214	Unigene14020_YK,COG0526	Unigene14020_YK,COG3118	Unigene14025_YK,COG0234	Unigene14107_YK,COG0545	Unigene14109_YK,COG0466	Unigene14122_YK,COG5540	Unigene14122_YK,COG5243	Unigene14131_YK,COG1025	Unigene14146_YK,COG0526	Unigene14150_YK,COG5647	Unigene14190_YK,COG0526	Unigene14203_YK,COG5077	Unigene14203_YK,COG5533	Unigene14203_YK,COG5560	Unigene14211_YK,COG0484	Unigene14211_YK,COG2214	Unigene14244_YK,COG0278	Unigene14267_YK,COG0526	Unigene14280_YK,COG0652	Unigene14291_YK,COG5560	Unigene14291_YK,COG5533	Unigene14293_YK,COG0326	Unigene14298_YK,COG5574	Unigene14421_YK,COG0695	Unigene14436_YK,COG0465	Unigene14438_YK,COG0464	Unigene14478_YK,COG0526	Unigene14479_YK,COG0652	Unigene14499_YK,COG0760	Unigene14501_YK,COG5243	Unigene14504_YK,COG3590	Unigene14512_YK,COG0464	Unigene14512_YK,COG1222	Unigene14512_YK,COG0465	Unigene14547_YK,COG1076	Unigene14563_YK,COG0576	Unigene14598_YK,COG5160	Unigene14669_YK,COG0229	Unigene14677_YK,COG0265	Unigene14689_YK,COG5560	Unigene14689_YK,COG5533	Unigene14689_YK,COG5077	Unigene14689_YK,COG5207	Unigene14702_YK,COG5070	Unigene14710_YK,COG0443	Unigene14720_YK,COG5160	Unigene14772_YK,COG0464	Unigene14786_YK,COG5160	Unigene14799_YK,COG5207	Unigene14868_YK,COG5194	Unigene14874_YK,COG1382	Unigene14885_YK,COG5371	Unigene14908_YK,COG0278	Unigene14936_YK,COG0109	Unigene14964_YK,COG1474	Unigene14980_YK,COG5194	Unigene15088_YK,COG5574	Unigene15106_YK,COG1730	Unigene15141_YK,COG0464	Unigene15185_YK,COG5533	Unigene15185_YK,COG5077	Unigene15185_YK,COG5560	Unigene15185_YK,COG5207	Unigene15194_YK,COG0225	Unigene15214_YK,COG5078	Unigene15232_YK,COG5574	Unigene15254_YK,COG0760	Unigene15255_YK,COG2214	Unigene15258_YK,COG4870	Unigene15305_YK,COG5113	Unigene15393_YK,COG5078	Unigene15435_YK,COG5160	Unigene15485_YK,COG5541	Unigene15490_YK,COG5596	Unigene15526_YK,COG5078	Unigene15535_YK,COG0533	Unigene15539_YK,COG1382	Unigene15546_YK,COG2518	Unigene15552_YK,COG1899	Unigene15579_YK,COG5574	Unigene15628_YK,COG5640	Unigene15655_YK,COG3590	Unigene15666_YK,COG5539	Unigene15673_YK,COG0443	Unigene15690_YK,COG1404	Unigene15695_YK,COG5021	Unigene15696_YK,COG5021	Unigene15710_YK,COG0459	Unigene15711_YK,COG5131	Unigene15744_YK,COG1404	Unigene15775_YK,COG5078	Unigene15782_YK,COG5206	Unigene15851_YK,COG0229	Unigene15875_YK,COG5265	Unigene15901_YK,COG5647	Unigene16020_YK,COG3590	Unigene16066_YK,COG1404	Unigene16311_YK,COG5078	CL105.Contig1_YK,COG5272	CL110.Contig1_YK,COG0330	CL110.Contig2_YK,COG0330	CL123.Contig3_YK,COG0464	CL123.Contig4_YK,COG0464	CL134.Contig1_YK,COG3590	CL134.Contig2_YK,COG3590	CL134.Contig3_YK,COG3590	CL157.Contig1_YK,COG0464	CL169.Contig1_YK,COG5265	CL179.Contig1_YK,COG5021	CL179.Contig2_YK,COG5021	CL179.Contig4_YK,COG5021	CL179.Contig5_YK,COG5021	CL198.Contig1_YK,COG0443	CL198.Contig2_YK,COG0443	CL198.Contig3_YK,COG0443	Unigene16631_YK,COG4870	Unigene16680_YK,COG0695	Unigene16680_YK,COG0278	Unigene16777_YK,COG0443	Unigene16777_YK,COG0652	Unigene16865_YK,COG3590	Unigene16887_YK,COG5206	Unigene16898_YK,COG0443	Unigene16936_YK,COG3590	Unigene17070_YK,COG3590	Unigene17156_YK,COG0625	Unigene17293_YK,COG3590	Unigene17614_YK,COG0443	Unigene17725_YK,COG0443	Unigene17881_YK,COG0464	Unigene18210_YK,COG0326	Unigene18319_YK,COG0326	Unigene18322_YK,COG0652	Unigene18590_YK,COG0326	Unigene18611_YK,COG0326	Unigene18630_YK,COG0326	Unigene18722_YK,COG0459	Unigene18738_YK,COG5265	Unigene18955_YK,COG0326	Unigene19055_YK,COG0443	CL241.Contig1_YK,COG3590	CL241.Contig2_YK,COG3590	CL241.Contig3_YK,COG3590	CL241.Contig4_YK,COG3590	CL241.Contig5_YK,COG3590	CL241.Contig6_YK,COG3590	CL247.Contig1_YK,COG0466	CL247.Contig2_YK,COG0466	CL268.Contig6_YK,COG5265	CL296.Contig1_YK,COG5078	CL296.Contig2_YK,COG5078	CL296.Contig3_YK,COG5078	CL296.Contig4_YK,COG5078	CL296.Contig5_YK,COG5078	CL296.Contig6_YK,COG5078	CL296.Contig7_YK,COG5078	CL296.Contig8_YK,COG5078	CL296.Contig9_YK,COG5078	CL296.Contig10_YK,COG5078	CL296.Contig11_YK,COG5078	CL296.Contig12_YK,COG5078	CL296.Contig13_YK,COG5078	CL296.Contig14_YK,COG5078	CL296.Contig15_YK,COG5078	CL296.Contig16_YK,COG5078	CL346.Contig1_YK,COG5206	CL346.Contig2_YK,COG5206	CL397.Contig1_YK,COG0464	CL397.Contig2_YK,COG0464	CL418.Contig1_YK,COG1404	CL418.Contig1_YK,COG0443	CL418.Contig2_YK,COG1404	CL434.Contig1_YK,COG2518	CL434.Contig2_YK,COG2518	CL472.Contig2_YK,COG0443	CL481.Contig1_YK,COG5078	CL481.Contig2_YK,COG5078	CL548.Contig1_YK,COG3590	CL548.Contig2_YK,COG3590	CL548.Contig3_YK,COG3590	CL563.Contig1_YK,COG2935	CL563.Contig4_YK,COG2935	CL593.Contig1_YK,COG0443	CL593.Contig1_YK,COG1404	CL674.Contig1_YK,COG0443	CL674.Contig5_YK,COG1404	CL674.Contig5_YK,COG0443	CL674.Contig6_YK,COG1404	CL674.Contig6_YK,COG0443	CL674.Contig7_YK,COG1404	CL674.Contig7_YK,COG0443	CL674.Contig9_YK,COG1404	CL677.Contig1_YK,COG0526	CL677.Contig2_YK,COG0526	CL710.Contig1_YK,COG1222	CL735.Contig1_YK,COG3590	CL735.Contig2_YK,COG3590	CL735.Contig3_YK,COG3590	CL735.Contig4_YK,COG3590	CL760.Contig1_YK,COG0443	CL760.Contig3_YK,COG0443	CL760.Contig5_YK,COG0443	CL760.Contig6_YK,COG1404	CL760.Contig7_YK,COG1404	CL841.Contig3_YK,COG0330	CL841.Contig4_YK,COG0330	CL841.Contig5_YK,COG0330	CL841.Contig6_YK,COG0330	CL841.Contig7_YK,COG0330	CL841.Contig8_YK,COG0330	CL862.Contig1_YK,COG0234	CL939.Contig1_YK,COG4870	CL944.Contig1_YK,COG5021	CL956.Contig1_YK,COG4935	CL956.Contig2_YK,COG4935	CL956.Contig3_YK,COG4935	CL956.Contig4_YK,COG4935	CL985.Contig1_YK,COG0464	CL985.Contig2_YK,COG0464	CL1004.Contig1_YK,COG5201	CL1004.Contig2_YK,COG5201	CL1076.Contig1_YK,COG3751	CL1076.Contig2_YK,COG3751	CL1089.Contig1_YK,COG3590	CL1089.Contig2_YK,COG3590	CL1204.Contig1_YK,COG0443	CL1204.Contig2_YK,COG0443	CL1204.Contig3_YK,COG0443	CL1207.Contig1_YK,COG0326	CL1207.Contig2_YK,COG0326	CL1207.Contig3_YK,COG0326	CL1207.Contig4_YK,COG0326	CL1207.Contig5_YK,COG0326	CL1266.Contig1_YK,COG0464	CL1266.Contig2_YK,COG0464	CL1266.Contig3_YK,COG0464	CL1266.Contig4_YK,COG0464	CL1283.Contig1_YK,COG1404	CL1314.Contig1_YK,COG5159	CL1314.Contig2_YK,COG5159	CL1314.Contig3_YK,COG5159	CL1358.Contig1_YK,COG4826	CL1358.Contig2_YK,COG4826	CL1366.Contig1_YK,COG0326	CL1366.Contig2_YK,COG0326	CL1396.Contig1_YK,COG1222	CL1396.Contig2_YK,COG1222	CL1422.Contig1_YK,COG0459	CL1437.Contig3_YK,COG5647	CL1456.Contig1_YK,COG5272	CL1457.Contig1_YK,COG0326	CL1457.Contig2_YK,COG0326	CL1484.Contig1_YK,COG0229	CL1484.Contig2_YK,COG0229	CL1557.Contig2_YK,COG0443	CL1557.Contig2_YK,COG0652	CL1557.Contig2_YK,COG5021	CL1557.Contig3_YK,COG0443	CL1557.Contig3_YK,COG0652	CL1557.Contig3_YK,COG5021
P	Inorganic ion transport and metabolism 	445	CL1616.Contig1_YK,COG5036	CL1616.Contig2_YK,COG5036	CL1628.Contig2_YK,COG0659	CL1642.Contig1_YK,COG0477	CL1642.Contig2_YK,COG0477	CL1642.Contig3_YK,COG0477	CL1642.Contig4_YK,COG0477	CL1644.Contig2_YK,COG1122	CL1689.Contig2_YK,COG1230	CL1850.Contig1_YK,COG0530	CL1850.Contig2_YK,COG0530	CL1850.Contig3_YK,COG0530	CL1850.Contig4_YK,COG0530	CL1858.Contig1_YK,COG1226	CL1858.Contig2_YK,COG1226	CL1865.Contig1_YK,COG0003	CL1865.Contig2_YK,COG0003	CL1874.Contig1_YK,COG0369	CL1874.Contig2_YK,COG0369	CL1886.Contig1_YK,COG1226	CL1886.Contig2_YK,COG1226	CL1907.Contig1_YK,COG0477	CL1927.Contig1_YK,COG0477	CL1927.Contig2_YK,COG0477	CL1931.Contig2_YK,COG0025	CL1968.Contig1_YK,COG0477	CL1968.Contig2_YK,COG0477	CL1987.Contig1_YK,COG0477	CL1987.Contig2_YK,COG0477	CL1987.Contig3_YK,COG0477	CL2012.Contig2_YK,COG1226	CL2024.Contig1_YK,COG2032	CL2083.Contig2_YK,COG0025	CL2083.Contig3_YK,COG0025	CL2084.Contig1_YK,COG0288	CL2084.Contig2_YK,COG0288	CL2185.Contig1_YK,COG0477	CL2185.Contig1_YK,COG2223	CL2203.Contig1_YK,COG2072	CL2203.Contig2_YK,COG2072	CL2203.Contig3_YK,COG2072	CL2203.Contig4_YK,COG2072	CL2243.Contig1_YK,COG1226	CL2283.Contig1_YK,COG0474	CL2283.Contig3_YK,COG0474	CL2283.Contig4_YK,COG0474	CL2318.Contig1_YK,COG0428	CL2318.Contig2_YK,COG0428	CL2320.Contig3_YK,COG0025	CL2354.Contig1_YK,COG0428	CL2354.Contig2_YK,COG0428	CL2385.Contig1_YK,COG0004	CL2400.Contig2_YK,COG0477	CL2400.Contig3_YK,COG0477	CL2433.Contig1_YK,COG2072	CL2433.Contig2_YK,COG2072	CL2504.Contig1_YK,COG1218	CL2504.Contig2_YK,COG1218	CL2533.Contig1_YK,COG0477	CL2533.Contig2_YK,COG0477	CL2561.Contig1_YK,COG0477	CL2561.Contig2_YK,COG0477	CL2708.Contig1_YK,COG0659	CL2708.Contig2_YK,COG0659	CL2744.Contig1_YK,COG2072	CL2757.Contig2_YK,COG1226	CL2791.Contig1_YK,COG0477	CL2791.Contig2_YK,COG0477	CL2835.Contig1_YK,COG1528	CL2835.Contig2_YK,COG1528	CL2877.Contig1_YK,COG3119	CL2877.Contig2_YK,COG3119	CL2884.Contig1_YK,COG1226	CL2884.Contig2_YK,COG1226	CL2894.Contig1_YK,COG1226	CL2894.Contig2_YK,COG1226	Unigene124_YK,COG1226	Unigene254_YK,COG1226	Unigene267_YK,COG2897	Unigene330_YK,COG0369	Unigene620_YK,COG0659	Unigene635_YK,COG1528	Unigene1009_YK,COG0477	Unigene1558_YK,COG0038	Unigene1910_YK,COG1283	Unigene1970_YK,COG0477	Unigene2135_YK,COG2072	Unigene2136_YK,COG2072	Unigene2196_YK,COG0477	Unigene2287_YK,COG0474	Unigene2300_YK,COG1528	Unigene2429_YK,COG1824	Unigene2756_YK,COG0477	Unigene2756_YK,COG2223	Unigene2770_YK,COG0530	Unigene2809_YK,COG1230	Unigene2829_YK,COG0474	Unigene2849_YK,COG4531	Unigene2894_YK,COG4536	Unigene2894_YK,COG4535	Unigene3083_YK,COG0477	Unigene3243_YK,COG0753	Unigene3244_YK,COG0753	Unigene3264_YK,COG0369	Unigene3291_YK,COG1230	Unigene3362_YK,COG0605	Unigene3363_YK,COG0605	Unigene3378_YK,COG0474	Unigene3391_YK,COG0477	Unigene3499_YK,COG0025	Unigene3499_YK,COG0475	Unigene3756_YK,COG0477	Unigene3764_YK,COG0477	Unigene4038_YK,COG0477	Unigene4095_YK,COG0477	Unigene4154_YK,COG0659	Unigene4159_YK,COG0477	Unigene4286_YK,COG0477	Unigene4419_YK,COG0477	Unigene4485_YK,COG1135	Unigene4485_YK,COG1122	Unigene4485_YK,COG0444	Unigene4485_YK,COG1118	Unigene4511_YK,COG3703	Unigene4531_YK,COG0025	Unigene4531_YK,COG3263	Unigene4570_YK,COG0428	Unigene4705_YK,COG3338	Unigene4744_YK,COG1283	Unigene4775_YK,COG0168	Unigene4834_YK,COG0306	Unigene5239_YK,COG1226	Unigene5295_YK,COG2897	Unigene5481_YK,COG0477	Unigene5518_YK,COG0477	Unigene5724_YK,COG0477	Unigene5734_YK,COG0038	Unigene5735_YK,COG0038	Unigene5813_YK,COG3119	Unigene5917_YK,COG0306	Unigene6204_YK,COG1218	Unigene6243_YK,COG0477	Unigene6285_YK,COG3119	Unigene6286_YK,COG3119	Unigene6380_YK,COG0477	CL19.Contig2_YK,COG1226	CL19.Contig3_YK,COG1226	CL19.Contig5_YK,COG1226	CL40.Contig1_YK,COG0477	CL40.Contig2_YK,COG0477	CL44.Contig1_YK,COG1226	CL44.Contig2_YK,COG1226	CL58.Contig1_YK,COG0306	CL58.Contig3_YK,COG0306	CL66.Contig1_YK,COG0477	CL66.Contig2_YK,COG0477	CL81.Contig1_YK,COG0659	CL81.Contig2_YK,COG0659	Unigene6498_YK,COG0477	Unigene6499_YK,COG0025	Unigene6499_YK,COG3263	Unigene6537_YK,COG2217	Unigene6555_YK,COG1230	Unigene6556_YK,COG1230	Unigene6725_YK,COG0530	Unigene6730_YK,COG0477	Unigene6893_YK,COG0659	Unigene6894_YK,COG0659	Unigene7004_YK,COG0477	Unigene7245_YK,COG0025	Unigene7285_YK,COG2072	Unigene7319_YK,COG0477	Unigene7432_YK,COG1513	Unigene7745_YK,COG0477	Unigene7747_YK,COG0477	Unigene7759_YK,COG0025	Unigene7761_YK,COG0471	Unigene7828_YK,COG1283	Unigene8006_YK,COG0306	Unigene8007_YK,COG0306	Unigene8008_YK,COG0306	Unigene8259_YK,COG0477	Unigene8277_YK,COG0306	Unigene8342_YK,COG1226	Unigene8399_YK,COG0474	Unigene8400_YK,COG0474	Unigene8401_YK,COG0474	Unigene8402_YK,COG0474	Unigene8453_YK,COG1226	Unigene8454_YK,COG1226	Unigene8486_YK,COG0477	Unigene8568_YK,COG1226	Unigene8587_YK,COG0474	Unigene8590_YK,COG0474	Unigene8631_YK,COG0306	Unigene8784_YK,COG0038	Unigene8813_YK,COG3338	Unigene8884_YK,COG1226	Unigene8890_YK,COG1226	Unigene8905_YK,COG0803	Unigene8905_YK,COG1230	Unigene8905_YK,COG2217	Unigene8905_YK,COG4531	Unigene9078_YK,COG0477	Unigene9110_YK,COG0477	Unigene9213_YK,COG0477	Unigene9213_YK,COG2223	Unigene9214_YK,COG0659	Unigene9215_YK,COG0659	Unigene9226_YK,COG0477	Unigene9483_YK,COG1226	Unigene9485_YK,COG1226	Unigene9500_YK,COG0659	Unigene9515_YK,COG0306	Unigene9516_YK,COG0306	Unigene9594_YK,COG0025	Unigene9595_YK,COG0025	Unigene9622_YK,COG0038	Unigene9715_YK,COG0474	Unigene9716_YK,COG0474	Unigene9726_YK,COG2072	Unigene9747_YK,COG1226	Unigene9764_YK,COG0477	Unigene9802_YK,COG0038	Unigene9839_YK,COG0477	Unigene9844_YK,COG0306	Unigene9846_YK,COG0306	Unigene9884_YK,COG0474	Unigene9885_YK,COG1226	Unigene9911_YK,COG0477	Unigene9928_YK,COG0477	Unigene10006_YK,COG3338	Unigene10139_YK,COG0477	Unigene10177_YK,COG0659	Unigene10254_YK,COG0004	Unigene10264_YK,COG1226	Unigene10275_YK,COG2032	Unigene10286_YK,COG0038	Unigene10313_YK,COG2072	Unigene10391_YK,COG1226	Unigene10415_YK,COG4535	Unigene10415_YK,COG4536	Unigene10420_YK,COG1283	Unigene10422_YK,COG1283	Unigene10466_YK,COG1226	Unigene10467_YK,COG1226	Unigene10485_YK,COG0477	Unigene10600_YK,COG0651	Unigene10632_YK,COG4097	Unigene10805_YK,COG1226	Unigene10810_YK,COG3119	Unigene10887_YK,COG0474	Unigene10888_YK,COG0474	Unigene10936_YK,COG0025	Unigene10950_YK,COG1226	Unigene10961_YK,COG0477	Unigene11062_YK,COG1226	Unigene11127_YK,COG1226	Unigene11173_YK,COG1226	Unigene11281_YK,COG1009	Unigene11388_YK,COG2223	Unigene11455_YK,COG1120	Unigene11681_YK,COG0477	Unigene11758_YK,COG1824	Unigene11815_YK,COG1230	Unigene11865_YK,COG1226	Unigene11890_YK,COG1226	Unigene12078_YK,COG0474	Unigene12110_YK,COG2072	Unigene12211_YK,COG1226	Unigene12347_YK,COG0477	Unigene12478_YK,COG0474	Unigene12667_YK,COG4531	Unigene12667_YK,COG1230	Unigene12667_YK,COG0803	Unigene12993_YK,COG4531	Unigene12993_YK,COG0803	Unigene13009_YK,COG1230	Unigene13064_YK,COG0753	Unigene13255_YK,COG0529	Unigene13486_YK,COG2032	Unigene13512_YK,COG2895	Unigene13531_YK,COG0477	Unigene13691_YK,COG0477	Unigene13750_YK,COG0474	Unigene13760_YK,COG0428	Unigene14011_YK,COG0477	Unigene14185_YK,COG0477	Unigene14210_YK,COG2608	Unigene14256_YK,COG0477	Unigene14444_YK,COG0471	Unigene14465_YK,COG2897	Unigene14773_YK,COG0477	Unigene14888_YK,COG0428	Unigene14950_YK,COG0053	Unigene14950_YK,COG1230	Unigene15024_YK,COG0477	Unigene15032_YK,COG0477	Unigene15333_YK,COG0053	Unigene15359_YK,COG0288	Unigene15452_YK,COG0428	Unigene15581_YK,COG0477	Unigene15637_YK,COG1230	Unigene15884_YK,COG0477	Unigene15917_YK,COG0477	Unigene15952_YK,COG3338	Unigene15995_YK,COG0053	Unigene16041_YK,COG0803	Unigene16041_YK,COG1230	Unigene16104_YK,COG0477	Unigene16150_YK,COG0025	Unigene16180_YK,COG0477	CL92.Contig4_YK,COG0477	CL115.Contig1_YK,COG0477	CL115.Contig2_YK,COG0477	CL115.Contig3_YK,COG0477	CL115.Contig4_YK,COG0477	CL154.Contig1_YK,COG0004	CL154.Contig2_YK,COG0004	CL154.Contig3_YK,COG0004	CL154.Contig4_YK,COG0004	CL154.Contig5_YK,COG0004	CL154.Contig6_YK,COG0004	CL187.Contig2_YK,COG0477	Unigene16410_YK,COG1324	Unigene17177_YK,COG0477	Unigene17182_YK,COG1009	Unigene17404_YK,COG0659	Unigene17612_YK,COG1226	Unigene17893_YK,COG0477	Unigene18245_YK,COG0530	CL279.Contig1_YK,COG0474	CL279.Contig2_YK,COG0474	CL279.Contig3_YK,COG0474	CL279.Contig4_YK,COG0474	CL279.Contig5_YK,COG0474	CL288.Contig2_YK,COG0477	CL323.Contig1_YK,COG0474	CL323.Contig2_YK,COG0474	CL323.Contig3_YK,COG0474	CL323.Contig4_YK,COG0474	CL372.Contig1_YK,COG1226	CL372.Contig2_YK,COG1226	CL372.Contig3_YK,COG1226	CL372.Contig4_YK,COG1226	CL372.Contig5_YK,COG1226	CL372.Contig6_YK,COG1226	CL372.Contig7_YK,COG1226	CL372.Contig8_YK,COG1226	CL374.Contig1_YK,COG0477	CL497.Contig1_YK,COG1226	CL497.Contig2_YK,COG1226	CL516.Contig1_YK,COG1226	CL529.Contig1_YK,COG0474	CL529.Contig2_YK,COG0474	CL529.Contig3_YK,COG0474	CL529.Contig4_YK,COG0474	CL529.Contig5_YK,COG0474	CL529.Contig6_YK,COG0474	CL562.Contig2_YK,COG1226	CL595.Contig2_YK,COG0038	CL595.Contig3_YK,COG0038	CL598.Contig1_YK,COG0477	CL598.Contig2_YK,COG0477	CL626.Contig1_YK,COG0474	CL626.Contig2_YK,COG0474	CL633.Contig1_YK,COG1226	CL633.Contig2_YK,COG1226	CL633.Contig3_YK,COG1226	CL633.Contig4_YK,COG1226	CL633.Contig5_YK,COG1226	CL633.Contig6_YK,COG1226	CL710.Contig2_YK,COG1965	CL716.Contig1_YK,COG1226	CL716.Contig2_YK,COG1226	CL716.Contig3_YK,COG1226	CL801.Contig1_YK,COG0474	CL801.Contig2_YK,COG0474	CL801.Contig3_YK,COG0474	CL801.Contig4_YK,COG0474	CL801.Contig5_YK,COG0474	CL801.Contig6_YK,COG0474	CL838.Contig1_YK,COG1226	CL838.Contig2_YK,COG1226	CL838.Contig3_YK,COG1226	CL838.Contig4_YK,COG1226	CL838.Contig5_YK,COG1226	CL838.Contig8_YK,COG1226	CL853.Contig2_YK,COG0477	CL895.Contig1_YK,COG1226	CL895.Contig2_YK,COG1226	CL957.Contig1_YK,COG0474	CL957.Contig2_YK,COG0474	CL987.Contig1_YK,COG0530	CL987.Contig2_YK,COG0530	CL987.Contig3_YK,COG0530	CL987.Contig4_YK,COG0530	CL987.Contig5_YK,COG0530	CL987.Contig6_YK,COG0530	CL987.Contig7_YK,COG0530	CL987.Contig8_YK,COG0530	CL1058.Contig1_YK,COG0474	CL1058.Contig2_YK,COG0474	CL1058.Contig3_YK,COG0474	CL1058.Contig4_YK,COG0474	CL1061.Contig2_YK,COG0659	CL1064.Contig2_YK,COG0477	CL1125.Contig1_YK,COG0477	CL1125.Contig2_YK,COG0477	CL1125.Contig3_YK,COG0477	CL1181.Contig1_YK,COG0369	CL1181.Contig1_YK,COG4097	CL1181.Contig2_YK,COG0369	CL1181.Contig2_YK,COG4097	CL1185.Contig1_YK,COG0025	CL1185.Contig1_YK,COG3263	CL1185.Contig2_YK,COG0025	CL1185.Contig2_YK,COG3263	CL1213.Contig1_YK,COG0477	CL1213.Contig2_YK,COG0477	CL1230.Contig1_YK,COG0477	CL1230.Contig2_YK,COG0477	CL1230.Contig3_YK,COG0477	CL1230.Contig4_YK,COG0477	CL1260.Contig1_YK,COG0530	CL1260.Contig2_YK,COG0530	CL1260.Contig3_YK,COG0530	CL1264.Contig1_YK,COG0477	CL1264.Contig2_YK,COG0477	CL1264.Contig2_YK,COG2223	CL1377.Contig1_YK,COG0530	CL1377.Contig2_YK,COG0530	CL1424.Contig1_YK,COG0659	CL1424.Contig2_YK,COG0659	CL1431.Contig1_YK,COG0474	CL1431.Contig2_YK,COG0474	CL1454.Contig1_YK,COG3338	CL1454.Contig2_YK,COG3338	CL1454.Contig3_YK,COG3338	CL1454.Contig4_YK,COG3338	CL1460.Contig2_YK,COG1226	CL1523.Contig1_YK,COG1226	CL1523.Contig2_YK,COG1226	CL1574.Contig1_YK,COG0004	CL1574.Contig2_YK,COG0004
Q	Secondary metabolites biosynthesis, transport and catabolism 	418	CL1592.Contig1_YK,COG1028	CL1592.Contig2_YK,COG1028	CL1674.Contig1_YK,COG2931	CL1674.Contig2_YK,COG2931	CL1675.Contig1_YK,COG1463	CL1681.Contig1_YK,COG2124	CL1681.Contig2_YK,COG2124	CL1681.Contig3_YK,COG2124	CL1711.Contig1_YK,COG1028	CL1711.Contig2_YK,COG1028	CL1751.Contig1_YK,COG1463	CL1751.Contig2_YK,COG1463	CL1809.Contig2_YK,COG0123	CL1809.Contig4_YK,COG0123	CL1813.Contig1_YK,COG1028	CL1813.Contig2_YK,COG1028	CL1837.Contig1_YK,COG1028	CL1837.Contig2_YK,COG1028	CL1929.Contig1_YK,COG2931	CL1929.Contig1_YK,COG1463	CL1929.Contig2_YK,COG2931	CL1929.Contig2_YK,COG1463	CL1941.Contig1_YK,COG1028	CL1941.Contig2_YK,COG1028	CL1961.Contig1_YK,COG2124	CL1961.Contig2_YK,COG2124	CL1996.Contig1_YK,COG0500	CL1996.Contig2_YK,COG0500	CL2010.Contig1_YK,COG0318	CL2010.Contig2_YK,COG0318	CL2031.Contig1_YK,COG1463	CL2031.Contig2_YK,COG1463	CL2031.Contig2_YK,COG2931	CL2089.Contig1_YK,COG1020	CL2089.Contig1_YK,COG3320	CL2097.Contig2_YK,COG2931	CL2097.Contig3_YK,COG2931	CL2119.Contig1_YK,COG1028	CL2119.Contig2_YK,COG1028	CL2160.Contig1_YK,COG0500	CL2160.Contig2_YK,COG0500	CL2278.Contig1_YK,COG2931	CL2278.Contig2_YK,COG2931	CL2285.Contig1_YK,COG0146	CL2285.Contig2_YK,COG0145	CL2285.Contig2_YK,COG0146	CL2313.Contig1_YK,COG2931	CL2313.Contig3_YK,COG2931	CL2439.Contig1_YK,COG0500	CL2455.Contig1_YK,COG2124	CL2455.Contig2_YK,COG2124	CL2531.Contig1_YK,COG0318	CL2531.Contig2_YK,COG0318	CL2559.Contig1_YK,COG2175	CL2559.Contig2_YK,COG2175	CL2562.Contig2_YK,COG2931	CL2562.Contig2_YK,COG1463	CL2601.Contig1_YK,COG2931	CL2601.Contig2_YK,COG2931	CL2633.Contig1_YK,COG2931	CL2633.Contig2_YK,COG2931	CL2665.Contig1_YK,COG1463	CL2665.Contig2_YK,COG1463	CL2772.Contig1_YK,COG2124	CL2772.Contig2_YK,COG2124	CL2806.Contig1_YK,COG2124	CL2806.Contig2_YK,COG2124	CL2875.Contig1_YK,COG2124	CL2875.Contig2_YK,COG2124	CL2875.Contig3_YK,COG2124	CL2886.Contig1_YK,COG1463	CL2886.Contig2_YK,COG1463	CL2886.Contig2_YK,COG2931	Unigene52_YK,COG1028	Unigene88_YK,COG2931	Unigene123_YK,COG2124	Unigene133_YK,COG1028	Unigene641_YK,COG0318	Unigene642_YK,COG0318	Unigene753_YK,COG1028	Unigene778_YK,COG0412	Unigene801_YK,COG1463	Unigene827_YK,COG2124	Unigene828_YK,COG2124	Unigene1045_YK,COG2931	Unigene1404_YK,COG3321	Unigene2065_YK,COG1028	Unigene2119_YK,COG1463	Unigene2230_YK,COG1463	Unigene2244_YK,COG2931	Unigene2274_YK,COG1028	Unigene2361_YK,COG0500	Unigene2490_YK,COG3321	Unigene2494_YK,COG1020	Unigene2495_YK,COG1020	Unigene2567_YK,COG0500	Unigene2664_YK,COG1228	Unigene2730_YK,COG2931	Unigene2770_YK,COG2931	Unigene2932_YK,COG1028	Unigene2936_YK,COG3321	Unigene2993_YK,COG1028	Unigene3003_YK,COG1028	Unigene3011_YK,COG2050	Unigene3024_YK,COG0500	Unigene3050_YK,COG2124	Unigene3131_YK,COG0318	Unigene3195_YK,COG1463	Unigene3195_YK,COG2931	Unigene3198_YK,COG2931	Unigene3198_YK,COG1463	Unigene3224_YK,COG1463	Unigene3224_YK,COG2931	Unigene3305_YK,COG1028	Unigene3397_YK,COG0236	Unigene3460_YK,COG0318	Unigene3628_YK,COG0123	Unigene3660_YK,COG2931	Unigene3660_YK,COG1463	Unigene3735_YK,COG2931	Unigene3735_YK,COG1463	Unigene3823_YK,COG1028	Unigene3828_YK,COG1463	Unigene3828_YK,COG2931	Unigene3857_YK,COG1028	Unigene3938_YK,COG0123	Unigene3984_YK,COG2124	Unigene4060_YK,COG2931	Unigene4060_YK,COG1463	Unigene4081_YK,COG2931	Unigene4411_YK,COG2931	Unigene4465_YK,COG1463	Unigene4465_YK,COG2931	Unigene4576_YK,COG2931	Unigene4576_YK,COG1463	Unigene4762_YK,COG1028	Unigene4781_YK,COG1463	Unigene4781_YK,COG2931	Unigene4783_YK,COG3321	Unigene4902_YK,COG3508	Unigene4963_YK,COG1463	Unigene5001_YK,COG0304	Unigene5036_YK,COG1028	Unigene5048_YK,COG1028	Unigene5049_YK,COG1028	Unigene5069_YK,COG1028	Unigene5086_YK,COG2931	Unigene5135_YK,COG1028	Unigene5184_YK,COG1028	Unigene5222_YK,COG1028	Unigene5227_YK,COG0500	Unigene5259_YK,COG1028	Unigene5282_YK,COG1028	Unigene5302_YK,COG1028	Unigene5303_YK,COG1028	Unigene5382_YK,COG1028	Unigene5454_YK,COG1028	Unigene5593_YK,COG0500	Unigene5840_YK,COG2124	Unigene6028_YK,COG1028	Unigene6039_YK,COG0500	Unigene6053_YK,COG0318	Unigene6054_YK,COG0318	Unigene6054_YK,COG1020	Unigene6131_YK,COG1028	Unigene6232_YK,COG3321	Unigene6261_YK,COG1463	Unigene6261_YK,COG2931	Unigene6268_YK,COG1463	Unigene6268_YK,COG2931	Unigene6280_YK,COG0318	Unigene6281_YK,COG0318	Unigene6282_YK,COG3321	Unigene6284_YK,COG2931	Unigene6293_YK,COG0179	Unigene6406_YK,COG0123	Unigene6410_YK,COG2931	Unigene6605_YK,COG3320	Unigene6628_YK,COG1028	Unigene6645_YK,COG0123	Unigene6663_YK,COG2124	Unigene6664_YK,COG2931	Unigene6713_YK,COG3321	Unigene6725_YK,COG2931	Unigene6805_YK,COG2124	Unigene6901_YK,COG1028	Unigene6998_YK,COG1335	Unigene7111_YK,COG1028	Unigene7370_YK,COG3321	Unigene7371_YK,COG3321	Unigene7868_YK,COG2124	Unigene7952_YK,COG1335	Unigene7998_YK,COG1463	Unigene7998_YK,COG2931	Unigene8050_YK,COG1028	Unigene8132_YK,COG2931	Unigene8241_YK,COG2931	Unigene8316_YK,COG1020	Unigene8406_YK,COG1028	Unigene8450_YK,COG2931	Unigene8451_YK,COG2931	Unigene8561_YK,COG2931	Unigene8562_YK,COG2931	Unigene8563_YK,COG2931	Unigene8564_YK,COG2931	Unigene8607_YK,COG0318	Unigene8806_YK,COG0318	Unigene8807_YK,COG0318	Unigene8807_YK,COG1021	Unigene9003_YK,COG2124	Unigene9057_YK,COG2931	Unigene9057_YK,COG1463	Unigene9179_YK,COG2124	Unigene9426_YK,COG2313	Unigene9584_YK,COG2931	Unigene9707_YK,COG2132	Unigene9708_YK,COG2124	Unigene9934_YK,COG1463	Unigene9976_YK,COG1028	Unigene9977_YK,COG1028	Unigene10017_YK,COG2931	Unigene10029_YK,COG2124	Unigene10030_YK,COG2124	Unigene10189_YK,COG0318	Unigene10190_YK,COG0318	Unigene10227_YK,COG2931	Unigene10229_YK,COG2931	Unigene10341_YK,COG2931	Unigene10341_YK,COG1463	Unigene10408_YK,COG2124	Unigene10541_YK,COG5285	Unigene10719_YK,COG2124	Unigene10895_YK,COG0236	Unigene10998_YK,COG2931	Unigene11296_YK,COG0318	Unigene11303_YK,COG1020	Unigene11303_YK,COG0318	Unigene11317_YK,COG1463	Unigene11452_YK,COG2931	Unigene11459_YK,COG2124	Unigene11460_YK,COG2124	Unigene11860_YK,COG1463	Unigene11946_YK,COG0318	Unigene11947_YK,COG0318	Unigene12017_YK,COG2931	Unigene12364_YK,COG1028	Unigene12455_YK,COG1028	Unigene12535_YK,COG1463	Unigene12535_YK,COG2931	Unigene12536_YK,COG1463	Unigene12536_YK,COG2931	Unigene12537_YK,COG1463	Unigene12538_YK,COG1463	Unigene12539_YK,COG1463	Unigene12539_YK,COG2931	Unigene12541_YK,COG1463	Unigene12541_YK,COG2931	Unigene12542_YK,COG2931	Unigene12542_YK,COG1463	Unigene12543_YK,COG1463	Unigene12543_YK,COG2931	Unigene12544_YK,COG1463	Unigene12544_YK,COG2931	Unigene12599_YK,COG2124	Unigene12671_YK,COG2124	Unigene12672_YK,COG2124	Unigene12673_YK,COG2124	Unigene12794_YK,COG1020	Unigene12795_YK,COG1020	Unigene12977_YK,COG1463	Unigene12977_YK,COG2931	Unigene12981_YK,COG2931	Unigene12991_YK,COG2931	Unigene13019_YK,COG1028	Unigene13108_YK,COG1463	Unigene13108_YK,COG2931	Unigene13143_YK,COG2931	Unigene13256_YK,COG1028	Unigene13283_YK,COG1028	Unigene13353_YK,COG1028	Unigene13428_YK,COG0500	Unigene13444_YK,COG0318	Unigene13611_YK,COG1028	Unigene13798_YK,COG2931	Unigene13904_YK,COG1028	Unigene13928_YK,COG1028	Unigene14007_YK,COG1463	Unigene14062_YK,COG0179	Unigene14074_YK,COG2931	Unigene14117_YK,COG1028	Unigene14355_YK,COG1028	Unigene14447_YK,COG0318	Unigene14549_YK,COG2931	Unigene14549_YK,COG1463	Unigene14696_YK,COG0123	Unigene14710_YK,COG1463	Unigene14710_YK,COG2931	Unigene14711_YK,COG3917	Unigene14736_YK,COG2124	Unigene14807_YK,COG0500	Unigene14829_YK,COG0500	Unigene14863_YK,COG5285	Unigene14894_YK,COG1028	Unigene14914_YK,COG1463	Unigene14914_YK,COG2931	Unigene14971_YK,COG1028	Unigene15027_YK,COG2931	Unigene15273_YK,COG1335	Unigene15299_YK,COG1028	Unigene15350_YK,COG1463	Unigene15350_YK,COG2931	Unigene15413_YK,COG1463	Unigene15413_YK,COG2931	Unigene15426_YK,COG0179	Unigene15504_YK,COG1028	Unigene15513_YK,COG2124	Unigene15514_YK,COG2124	Unigene15630_YK,COG0500	Unigene15633_YK,COG2050	Unigene15646_YK,COG5285	Unigene15664_YK,COG0500	Unigene15673_YK,COG1463	Unigene15673_YK,COG2931	Unigene15690_YK,COG2931	Unigene15735_YK,COG1028	Unigene15744_YK,COG2931	Unigene15788_YK,COG1028	Unigene15813_YK,COG1028	Unigene15862_YK,COG1028	Unigene15889_YK,COG2931	Unigene16055_YK,COG2931	Unigene16055_YK,COG1463	Unigene16183_YK,COG1028	Unigene16229_YK,COG2124	Unigene16339_YK,COG1028	Unigene16366_YK,COG1028	CL96.Contig1_YK,COG1028	CL96.Contig2_YK,COG1028	CL129.Contig1_YK,COG0318	CL129.Contig2_YK,COG0318	Unigene16669_YK,COG1028	Unigene16698_YK,COG1463	Unigene16698_YK,COG2931	Unigene16898_YK,COG2931	Unigene16898_YK,COG1463	Unigene17002_YK,COG0318	Unigene17066_YK,COG1028	Unigene17244_YK,COG1028	Unigene17398_YK,COG0318	Unigene18192_YK,COG1028	CL231.Contig1_YK,COG1028	CL233.Contig1_YK,COG0500	CL233.Contig4_YK,COG0500	CL338.Contig1_YK,COG2124	CL356.Contig1_YK,COG2124	CL356.Contig2_YK,COG2124	CL356.Contig3_YK,COG2124	CL418.Contig1_YK,COG2931	CL418.Contig2_YK,COG2931	CL461.Contig1_YK,COG1028	CL461.Contig2_YK,COG1028	CL472.Contig1_YK,COG1463	CL472.Contig1_YK,COG2931	CL472.Contig2_YK,COG1463	CL472.Contig2_YK,COG2931	CL566.Contig2_YK,COG2124	CL593.Contig1_YK,COG2931	CL593.Contig1_YK,COG1463	CL647.Contig1_YK,COG1463	CL647.Contig1_YK,COG2931	CL647.Contig2_YK,COG1463	CL647.Contig2_YK,COG2931	CL672.Contig2_YK,COG3321	CL674.Contig5_YK,COG2931	CL674.Contig6_YK,COG2931	CL674.Contig7_YK,COG2931	CL674.Contig9_YK,COG2931	CL757.Contig1_YK,COG1028	CL760.Contig1_YK,COG1463	CL760.Contig1_YK,COG2931	CL760.Contig2_YK,COG1463	CL760.Contig2_YK,COG2931	CL760.Contig3_YK,COG1463	CL760.Contig4_YK,COG1463	CL760.Contig4_YK,COG2931	CL760.Contig5_YK,COG1463	CL760.Contig6_YK,COG1463	CL760.Contig7_YK,COG1463	CL773.Contig1_YK,COG1028	CL773.Contig2_YK,COG1028	CL803.Contig1_YK,COG2124	CL803.Contig2_YK,COG2124	CL824.Contig1_YK,COG0318	CL824.Contig2_YK,COG0318	CL871.Contig1_YK,COG1028	CL919.Contig1_YK,COG1028	CL919.Contig2_YK,COG1028	CL966.Contig2_YK,COG1463	CL966.Contig6_YK,COG1463	CL994.Contig1_YK,COG2124	CL994.Contig2_YK,COG2124	CL1059.Contig1_YK,COG1028	CL1059.Contig2_YK,COG1028	CL1063.Contig1_YK,COG2124	CL1063.Contig2_YK,COG2124	CL1260.Contig1_YK,COG2931	CL1260.Contig2_YK,COG2931	CL1260.Contig3_YK,COG2931	CL1263.Contig1_YK,COG1028	CL1263.Contig3_YK,COG1028	CL1401.Contig1_YK,COG1028	CL1401.Contig2_YK,COG1028	CL1406.Contig1_YK,COG1463	CL1427.Contig1_YK,COG1028	CL1427.Contig2_YK,COG1028	CL1427.Contig3_YK,COG1028	CL1544.Contig1_YK,COG0123	CL1544.Contig2_YK,COG0123
R	General function prediction only 	2276	CL1576.Contig1_YK,COG0515	CL1576.Contig2_YK,COG0515	CL1588.Contig1_YK,COG0666	CL1588.Contig2_YK,COG0666	CL1592.Contig1_YK,COG1028	CL1592.Contig2_YK,COG1028	CL1597.Contig1_YK,COG1073	CL1597.Contig2_YK,COG1073	CL1602.Contig1_YK,COG0515	CL1602.Contig2_YK,COG0515	CL1606.Contig1_YK,COG0517	CL1606.Contig2_YK,COG0517	CL1606.Contig3_YK,COG0517	CL1624.Contig1_YK,COG0515	CL1624.Contig3_YK,COG0515	CL1637.Contig1_YK,COG0724	CL1637.Contig2_YK,COG0724	CL1637.Contig3_YK,COG0724	CL1637.Contig4_YK,COG0724	CL1637.Contig5_YK,COG0724	CL1637.Contig6_YK,COG0724	CL1637.Contig7_YK,COG0724	CL1637.Contig8_YK,COG0724	CL1642.Contig1_YK,COG0477	CL1642.Contig2_YK,COG0477	CL1642.Contig3_YK,COG0477	CL1642.Contig4_YK,COG0477	CL1643.Contig3_YK,COG1216	CL1644.Contig2_YK,COG3845	CL1650.Contig1_YK,COG0515	CL1650.Contig2_YK,COG0515	CL1654.Contig2_YK,COG0515	CL1654.Contig3_YK,COG0515	CL1682.Contig1_YK,COG0612	CL1685.Contig1_YK,COG0402	CL1685.Contig2_YK,COG0402	CL1705.Contig1_YK,COG0724	CL1705.Contig2_YK,COG0724	CL1711.Contig1_YK,COG1028	CL1711.Contig2_YK,COG1028	CL1714.Contig2_YK,COG5126	CL1723.Contig1_YK,COG0596	CL1723.Contig2_YK,COG0596	CL1733.Contig1_YK,COG2319	CL1756.Contig1_YK,COG2940	CL1756.Contig2_YK,COG2940	CL1774.Contig1_YK,COG0697	CL1777.Contig1_YK,COG0457	CL1777.Contig2_YK,COG0457	CL1800.Contig1_YK,COG0724	CL1813.Contig1_YK,COG4221	CL1813.Contig1_YK,COG1028	CL1813.Contig2_YK,COG4221	CL1813.Contig2_YK,COG1028	CL1816.Contig1_YK,COG1100	CL1816.Contig2_YK,COG1100	CL1837.Contig1_YK,COG1028	CL1837.Contig1_YK,COG4221	CL1837.Contig2_YK,COG1028	CL1837.Contig2_YK,COG4221	CL1839.Contig1_YK,COG2319	CL1839.Contig2_YK,COG2319	CL1839.Contig3_YK,COG2319	CL1839.Contig4_YK,COG2319	CL1840.Contig1_YK,COG0724	CL1840.Contig2_YK,COG0724	CL1842.Contig1_YK,COG1160	CL1843.Contig1_YK,COG0733	CL1843.Contig2_YK,COG0733	CL1847.Contig1_YK,COG0515	CL1847.Contig2_YK,COG0515	CL1847.Contig3_YK,COG0515	CL1847.Contig4_YK,COG0515	CL1853.Contig1_YK,COG0515	CL1853.Contig2_YK,COG0515	CL1853.Contig3_YK,COG0515	CL1853.Contig4_YK,COG0515	CL1861.Contig1_YK,COG5126	CL1870.Contig1_YK,COG2319	CL1870.Contig2_YK,COG2319	CL1870.Contig3_YK,COG2319	CL1881.Contig2_YK,COG0515	CL1887.Contig1_YK,COG5088	CL1887.Contig2_YK,COG5088	CL1897.Contig1_YK,COG0724	CL1897.Contig2_YK,COG0724	CL1897.Contig3_YK,COG0724	CL1907.Contig1_YK,COG0477	CL1908.Contig1_YK,COG1412	CL1908.Contig2_YK,COG1412	CL1921.Contig1_YK,COG0591	CL1921.Contig1_YK,COG4147	CL1921.Contig2_YK,COG0591	CL1926.Contig1_YK,COG0446	CL1926.Contig2_YK,COG0446	CL1926.Contig3_YK,COG0446	CL1927.Contig1_YK,COG0477	CL1927.Contig2_YK,COG0477	CL1929.Contig1_YK,COG0515	CL1929.Contig2_YK,COG0515	CL1934.Contig1_YK,COG4888	CL1934.Contig2_YK,COG4888	CL1941.Contig1_YK,COG1028	CL1941.Contig2_YK,COG1028	CL1968.Contig1_YK,COG0477	CL1968.Contig2_YK,COG0477	CL1969.Contig1_YK,COG3621	CL1969.Contig2_YK,COG0666	CL1969.Contig2_YK,COG3621	CL1983.Contig1_YK,COG0515	CL1983.Contig2_YK,COG0515	CL1983.Contig3_YK,COG0515	CL1987.Contig1_YK,COG0477	CL1987.Contig2_YK,COG0477	CL1987.Contig3_YK,COG0477	CL1991.Contig2_YK,COG2940	CL1996.Contig1_YK,COG0500	CL1996.Contig2_YK,COG0500	CL2001.Contig1_YK,COG0515	CL2001.Contig2_YK,COG0515	CL2006.Contig1_YK,COG1100	CL2006.Contig2_YK,COG1100	CL2006.Contig3_YK,COG1100	CL2015.Contig1_YK,COG2234	CL2015.Contig2_YK,COG2234	CL2020.Contig1_YK,COG0724	CL2020.Contig2_YK,COG0724	CL2044.Contig1_YK,COG1100	CL2044.Contig2_YK,COG1100	CL2054.Contig1_YK,COG5210	CL2054.Contig2_YK,COG5210	CL2069.Contig1_YK,COG1579	CL2069.Contig1_YK,COG5263	CL2071.Contig1_YK,COG0714	CL2071.Contig2_YK,COG0714	CL2097.Contig2_YK,COG0724	CL2097.Contig2_YK,COG3889	CL2097.Contig3_YK,COG0724	CL2097.Contig3_YK,COG3889	CL2100.Contig1_YK,COG5038	CL2100.Contig2_YK,COG5038	CL2119.Contig1_YK,COG1028	CL2119.Contig2_YK,COG1028	CL2132.Contig1_YK,COG0724	CL2132.Contig2_YK,COG0724	CL2135.Contig1_YK,COG5126	CL2147.Contig1_YK,COG0724	CL2147.Contig2_YK,COG0724	CL2154.Contig1_YK,COG0515	CL2154.Contig2_YK,COG0515	CL2160.Contig1_YK,COG0500	CL2160.Contig2_YK,COG0500	CL2167.Contig1_YK,COG0666	CL2167.Contig2_YK,COG0666	CL2168.Contig1_YK,COG0515	CL2173.Contig1_YK,COG1524	CL2173.Contig2_YK,COG1524	CL2185.Contig1_YK,COG0477	CL2199.Contig1_YK,COG0515	CL2199.Contig2_YK,COG0515	CL2199.Contig3_YK,COG0515	CL2207.Contig1_YK,COG5048	CL2207.Contig2_YK,COG5048	CL2214.Contig1_YK,COG0515	CL2214.Contig2_YK,COG0515	CL2215.Contig1_YK,COG0724	CL2215.Contig2_YK,COG0724	CL2229.Contig1_YK,COG5271	CL2229.Contig1_YK,COG0457	CL2229.Contig1_YK,COG0724	CL2233.Contig1_YK,COG0697	CL2233.Contig2_YK,COG0697	CL2239.Contig1_YK,COG0515	CL2239.Contig2_YK,COG0515	CL2265.Contig1_YK,COG2319	CL2265.Contig2_YK,COG2319	CL2267.Contig2_YK,COG0724	CL2267.Contig3_YK,COG0724	CL2278.Contig1_YK,COG0515	CL2278.Contig1_YK,COG2319	CL2278.Contig2_YK,COG0515	CL2278.Contig2_YK,COG2319	CL2295.Contig2_YK,COG0384	CL2303.Contig1_YK,COG5209	CL2303.Contig2_YK,COG5209	CL2303.Contig3_YK,COG5209	CL2309.Contig1_YK,COG3889	CL2313.Contig1_YK,COG3889	CL2313.Contig3_YK,COG3889	CL2314.Contig1_YK,COG5048	CL2314.Contig2_YK,COG5048	CL2317.Contig1_YK,COG2319	CL2317.Contig2_YK,COG2319	CL2324.Contig1_YK,COG5084	CL2324.Contig3_YK,COG5084	CL2333.Contig1_YK,COG0515	CL2333.Contig2_YK,COG0515	CL2353.Contig1_YK,COG2319	CL2353.Contig2_YK,COG2319	CL2362.Contig1_YK,COG0724	CL2362.Contig1_YK,COG0488	CL2363.Contig1_YK,COG0724	CL2363.Contig2_YK,COG0724	CL2366.Contig1_YK,COG5048	CL2366.Contig2_YK,COG5048	CL2378.Contig1_YK,COG1033	CL2378.Contig2_YK,COG1033	CL2381.Contig1_YK,COG0666	CL2381.Contig2_YK,COG0666	CL2387.Contig1_YK,COG0515	CL2387.Contig2_YK,COG0515	CL2391.Contig1_YK,COG1216	CL2391.Contig2_YK,COG1216	CL2391.Contig3_YK,COG1216	CL2400.Contig2_YK,COG0477	CL2400.Contig3_YK,COG0477	CL2402.Contig1_YK,COG5063	CL2402.Contig2_YK,COG5063	CL2414.Contig1_YK,COG0579	CL2422.Contig1_YK,COG2319	CL2422.Contig2_YK,COG2319	CL2428.Contig1_YK,COG0515	CL2428.Contig2_YK,COG0515	CL2439.Contig1_YK,COG0500	CL2439.Contig1_YK,COG1100	CL2439.Contig1_YK,COG2229	CL2439.Contig2_YK,COG1100	CL2439.Contig2_YK,COG2229	CL2447.Contig1_YK,COG0515	CL2447.Contig2_YK,COG0515	CL2449.Contig1_YK,COG0515	CL2456.Contig1_YK,COG2940	CL2464.Contig2_YK,COG0515	CL2467.Contig1_YK,COG5048	CL2467.Contig2_YK,COG5048	CL2467.Contig3_YK,COG5048	CL2480.Contig1_YK,COG1073	CL2480.Contig2_YK,COG1073	CL2490.Contig1_YK,COG0673	CL2490.Contig2_YK,COG0673	CL2503.Contig1_YK,COG1409	CL2503.Contig2_YK,COG1409	CL2506.Contig1_YK,COG1100	CL2506.Contig1_YK,COG2229	CL2506.Contig2_YK,COG1100	CL2506.Contig2_YK,COG2229	CL2507.Contig1_YK,COG2319	CL2507.Contig2_YK,COG2319	CL2514.Contig1_YK,COG2319	CL2532.Contig1_YK,COG0515	CL2532.Contig2_YK,COG0515	CL2533.Contig1_YK,COG0477	CL2533.Contig2_YK,COG0477	CL2549.Contig1_YK,COG3217	CL2549.Contig3_YK,COG3217	CL2561.Contig1_YK,COG0477	CL2561.Contig2_YK,COG0477	CL2587.Contig1_YK,COG5271	CL2587.Contig1_YK,COG0488	CL2587.Contig2_YK,COG5271	CL2587.Contig2_YK,COG0488	CL2593.Contig1_YK,COG5126	CL2593.Contig2_YK,COG5126	CL2593.Contig3_YK,COG5126	CL2597.Contig1_YK,COG0457	CL2601.Contig1_YK,COG3889	CL2601.Contig2_YK,COG3889	CL2601.Contig2_YK,COG2374	CL2602.Contig1_YK,COG0627	CL2602.Contig2_YK,COG0627	CL2604.Contig2_YK,COG1418	CL2616.Contig1_YK,COG0515	CL2616.Contig2_YK,COG0515	CL2624.Contig1_YK,COG0515	CL2624.Contig2_YK,COG0515	CL2625.Contig1_YK,COG5048	CL2631.Contig1_YK,COG0515	CL2633.Contig1_YK,COG2823	CL2633.Contig2_YK,COG2823	CL2635.Contig1_YK,COG5126	CL2635.Contig2_YK,COG5126	CL2653.Contig1_YK,COG2319	CL2653.Contig2_YK,COG2319	CL2665.Contig1_YK,COG0515	CL2665.Contig2_YK,COG0515	CL2668.Contig1_YK,COG0515	CL2668.Contig2_YK,COG0515	CL2672.Contig1_YK,COG0666	CL2694.Contig1_YK,COG2319	CL2694.Contig2_YK,COG2319	CL2721.Contig1_YK,COG0515	CL2721.Contig2_YK,COG0515	CL2764.Contig1_YK,COG0515	CL2764.Contig2_YK,COG0515	CL2774.Contig2_YK,COG5263	CL2783.Contig1_YK,COG0515	CL2788.Contig2_YK,COG0724	CL2791.Contig1_YK,COG0477	CL2791.Contig2_YK,COG0477	CL2807.Contig1_YK,COG1524	CL2807.Contig2_YK,COG1524	CL2810.Contig1_YK,COG1408	CL2816.Contig1_YK,COG5126	CL2816.Contig2_YK,COG5126	CL2831.Contig1_YK,COG5048	CL2831.Contig2_YK,COG5048	CL2850.Contig2_YK,COG5263	CL2854.Contig1_YK,COG0515	CL2854.Contig2_YK,COG0515	CL2855.Contig1_YK,COG2319	CL2856.Contig1_YK,COG0515	CL2856.Contig2_YK,COG0515	CL2861.Contig1_YK,COG0733	CL2861.Contig2_YK,COG0733	CL2866.Contig1_YK,COG0724	CL2866.Contig2_YK,COG0724	CL2868.Contig1_YK,COG0494	CL2886.Contig2_YK,COG0515	CL2887.Contig2_YK,COG5263	CL2893.Contig1_YK,COG0666	CL2893.Contig2_YK,COG0666	CL2893.Contig3_YK,COG0666	CL2893.Contig4_YK,COG0666	CL2896.Contig1_YK,COG0515	CL2901.Contig1_YK,COG0457	CL2901.Contig2_YK,COG0515	CL2901.Contig2_YK,COG0457	Unigene4_YK,COG0515	Unigene6_YK,COG5126	Unigene27_YK,COG5307	Unigene52_YK,COG1028	Unigene52_YK,COG0300	Unigene62_YK,COG0596	Unigene71_YK,COG0515	Unigene88_YK,COG0724	Unigene117_YK,COG0515	Unigene133_YK,COG4221	Unigene133_YK,COG1028	Unigene133_YK,COG0300	Unigene142_YK,COG0724	Unigene144_YK,COG0515	Unigene206_YK,COG0661	Unigene252_YK,COG0705	Unigene260_YK,COG0724	Unigene297_YK,COG1310	Unigene331_YK,COG0515	Unigene341_YK,COG1881	Unigene374_YK,COG0666	Unigene376_YK,COG0790	Unigene430_YK,COG0515	Unigene532_YK,COG3979	Unigene693_YK,COG0591	Unigene693_YK,COG4146	Unigene753_YK,COG1028	Unigene753_YK,COG4221	Unigene800_YK,COG0515	Unigene1009_YK,COG0477	Unigene1045_YK,COG0724	Unigene1045_YK,COG3942	Unigene1047_YK,COG0515	Unigene1048_YK,COG0515	Unigene1309_YK,COG0491	Unigene1309_YK,COG1237	Unigene1346_YK,COG0724	Unigene1543_YK,COG0515	Unigene1834_YK,COG0388	Unigene1953_YK,COG5048	Unigene1970_YK,COG0477	Unigene2065_YK,COG1028	Unigene2065_YK,COG0300	Unigene2065_YK,COG4221	Unigene2081_YK,COG0515	Unigene2083_YK,COG1011	Unigene2083_YK,COG0637	Unigene2083_YK,COG0546	Unigene2092_YK,COG1100	Unigene2092_YK,COG2229	Unigene2094_YK,COG0656	Unigene2111_YK,COG0515	Unigene2116_YK,COG0515	Unigene2117_YK,COG0666	Unigene2119_YK,COG0515	Unigene2127_YK,COG5038	Unigene2140_YK,COG0515	Unigene2152_YK,COG1033	Unigene2196_YK,COG0477	Unigene2197_YK,COG4249	Unigene2209_YK,COG0515	Unigene2212_YK,COG0515	Unigene2216_YK,COG0515	Unigene2222_YK,COG0491	Unigene2244_YK,COG0515	Unigene2244_YK,COG2319	Unigene2262_YK,COG1272	Unigene2274_YK,COG1028	Unigene2320_YK,COG0515	Unigene2324_YK,COG0515	Unigene2328_YK,COG1100	Unigene2360_YK,COG0596	Unigene2361_YK,COG0500	Unigene2367_YK,COG0673	Unigene2391_YK,COG0515	Unigene2416_YK,COG0454	Unigene2425_YK,COG0596	Unigene2426_YK,COG0596	Unigene2428_YK,COG0515	Unigene2493_YK,COG0733	Unigene2550_YK,COG5126	Unigene2564_YK,COG2129	Unigene2567_YK,COG3129	Unigene2567_YK,COG0500	Unigene2581_YK,COG5048	Unigene2625_YK,COG0515	Unigene2681_YK,COG5048	Unigene2697_YK,COG0515	Unigene2716_YK,COG0724	Unigene2725_YK,COG5391	Unigene2727_YK,COG5048	Unigene2736_YK,COG0457	Unigene2751_YK,COG1439	Unigene2756_YK,COG0477	Unigene2759_YK,COG5063	Unigene2772_YK,COG0494	Unigene2783_YK,COG1100	Unigene2792_YK,COG2319	Unigene2801_YK,COG5307	Unigene2801_YK,COG5271	Unigene2834_YK,COG2319	Unigene2839_YK,COG0515	Unigene2851_YK,COG0515	Unigene2860_YK,COG0733	Unigene2874_YK,COG0515	Unigene2891_YK,COG5307	Unigene2894_YK,COG1253	Unigene2901_YK,COG2319	Unigene2913_YK,COG0515	Unigene2914_YK,COG4178	Unigene2918_YK,COG0515	Unigene2921_YK,COG1100	Unigene2932_YK,COG1028	Unigene2933_YK,COG0457	Unigene2936_YK,COG0604	Unigene2936_YK,COG1064	Unigene2937_YK,COG0491	Unigene2953_YK,COG0515	Unigene2955_YK,COG2319	Unigene2959_YK,COG1100	Unigene2961_YK,COG5048	Unigene2978_YK,COG5141	Unigene2988_YK,COG0628	Unigene2989_YK,COG0515	Unigene2993_YK,COG1028	Unigene2993_YK,COG0300	Unigene2994_YK,COG2319	Unigene2999_YK,COG0697	Unigene3003_YK,COG1028	Unigene3024_YK,COG0500	Unigene3029_YK,COG0515	Unigene3046_YK,COG2229	Unigene3056_YK,COG1100	Unigene3056_YK,COG2229	Unigene3078_YK,COG0724	Unigene3083_YK,COG0477	Unigene3092_YK,COG0656	Unigene3121_YK,COG2319	Unigene3144_YK,COG0724	Unigene3147_YK,COG5271	Unigene3147_YK,COG0488	Unigene3147_YK,COG0724	Unigene3147_YK,COG5307	Unigene3156_YK,COG5354	Unigene3158_YK,COG5083	Unigene3158_YK,COG0724	Unigene3165_YK,COG0515	Unigene3168_YK,COG0666	Unigene3170_YK,COG1100	Unigene3174_YK,COG0515	Unigene3178_YK,COG0724	Unigene3194_YK,COG1100	Unigene3215_YK,COG1075	Unigene3217_YK,COG0488	Unigene3260_YK,COG5271	Unigene3260_YK,COG5307	Unigene3265_YK,COG2940	Unigene3265_YK,COG0724	Unigene3266_YK,COG1752	Unigene3271_YK,COG5210	Unigene3279_YK,COG2319	Unigene3286_YK,COG0515	Unigene3295_YK,COG0515	Unigene3304_YK,COG5415	Unigene3305_YK,COG1028	Unigene3320_YK,COG2319	Unigene3323_YK,COG0400	Unigene3336_YK,COG5273	Unigene3343_YK,COG1341	Unigene3357_YK,COG0515	Unigene3369_YK,COG0488	Unigene3373_YK,COG5063	Unigene3383_YK,COG5271	Unigene3384_YK,COG0515	Unigene3388_YK,COG5271	Unigene3391_YK,COG0477	Unigene3393_YK,COG0515	Unigene3403_YK,COG5048	Unigene3405_YK,COG0488	Unigene3423_YK,COG0457	Unigene3426_YK,COG3185	Unigene3430_YK,COG0515	Unigene3432_YK,COG5271	Unigene3447_YK,COG2388	Unigene3458_YK,COG5063	Unigene3465_YK,COG0400	Unigene3472_YK,COG0724	Unigene3472_YK,COG0488	Unigene3486_YK,COG0515	Unigene3487_YK,COG5063	Unigene3526_YK,COG2319	Unigene3528_YK,COG0596	Unigene3536_YK,COG0656	Unigene3538_YK,COG5048	Unigene3548_YK,COG0515	Unigene3599_YK,COG5048	Unigene3600_YK,COG0456	Unigene3617_YK,COG1100	Unigene3622_YK,COG2940	Unigene3626_YK,COG5126	Unigene3635_YK,COG0515	Unigene3641_YK,COG0666	Unigene3685_YK,COG1064	Unigene3685_YK,COG1063	Unigene3685_YK,COG0604	Unigene3692_YK,COG0515	Unigene3713_YK,COG4624	Unigene3716_YK,COG0515	Unigene3735_YK,COG5301	Unigene3735_YK,COG2823	Unigene3745_YK,COG5273	Unigene3756_YK,COG0477	Unigene3758_YK,COG2319	Unigene3764_YK,COG0477	Unigene3769_YK,COG1100	Unigene3779_YK,COG1161	Unigene3782_YK,COG0724	Unigene3796_YK,COG2319	Unigene3806_YK,COG1287	Unigene3807_YK,COG1287	Unigene3817_YK,COG5048	Unigene3823_YK,COG1028	Unigene3823_YK,COG0300	Unigene3823_YK,COG4221	Unigene3853_YK,COG0457	Unigene3855_YK,COG2159	Unigene3857_YK,COG1028	Unigene3857_YK,COG0300	Unigene3857_YK,COG4221	Unigene3874_YK,COG1019	Unigene3884_YK,COG3858	Unigene3885_YK,COG2319	Unigene3888_YK,COG0724	Unigene3900_YK,COG0515	Unigene3924_YK,COG5048	Unigene3960_YK,COG1782	Unigene3973_YK,COG0622	Unigene3975_YK,COG1408	Unigene3978_YK,COG1204	Unigene3992_YK,COG2940	Unigene4003_YK,COG0666	Unigene4011_YK,COG0515	Unigene4014_YK,COG2319	Unigene4021_YK,COG1597	Unigene4023_YK,COG1100	Unigene4025_YK,COG1160	Unigene4025_YK,COG1159	Unigene4025_YK,COG0486	Unigene4030_YK,COG0494	Unigene4032_YK,COG3573	Unigene4036_YK,COG1161	Unigene4038_YK,COG0477	Unigene4052_YK,COG0666	Unigene4074_YK,COG5391	Unigene4095_YK,COG0477	Unigene4096_YK,COG1579	Unigene4106_YK,COG2234	Unigene4112_YK,COG0515	Unigene4114_YK,COG0515	Unigene4139_YK,COG0515	Unigene4142_YK,COG0596	Unigene4159_YK,COG0477	Unigene4165_YK,COG0515	Unigene4166_YK,COG0515	Unigene4170_YK,COG2319	Unigene4181_YK,COG5084	Unigene4190_YK,COG3621	Unigene4196_YK,COG0515	Unigene4203_YK,COG1100	Unigene4239_YK,COG5126	Unigene4286_YK,COG0477	Unigene4298_YK,COG3185	Unigene4337_YK,COG0666	Unigene4342_YK,COG0515	Unigene4379_YK,COG5048	Unigene4396_YK,COG5210	Unigene4410_YK,COG0697	Unigene4419_YK,COG0477	Unigene4442_YK,COG0515	Unigene4452_YK,COG5048	Unigene4474_YK,COG0457	Unigene4476_YK,COG0724	Unigene4488_YK,COG0515	Unigene4494_YK,COG1100	Unigene4525_YK,COG0724	Unigene4541_YK,COG1161	Unigene4544_YK,COG0730	Unigene4568_YK,COG4178	Unigene4569_YK,COG2319	Unigene4611_YK,COG0697	Unigene4611_YK,COG0388	Unigene4653_YK,COG0591	Unigene4671_YK,COG0515	Unigene4680_YK,COG1100	Unigene4691_YK,COG0515	Unigene4720_YK,COG2319	Unigene4750_YK,COG0724	Unigene4762_YK,COG1028	Unigene4767_YK,COG0515	Unigene4775_YK,COG5271	Unigene4775_YK,COG0724	Unigene4775_YK,COG5307	Unigene4779_YK,COG2319	Unigene4793_YK,COG5048	Unigene4800_YK,COG0697	Unigene4806_YK,COG0656	Unigene4821_YK,COG5048	Unigene4861_YK,COG0515	Unigene4872_YK,COG1100	Unigene4887_YK,COG0724	Unigene4898_YK,COG0515	Unigene4935_YK,COG0515	Unigene4954_YK,COG0515	Unigene4984_YK,COG5048	Unigene4989_YK,COG0536	Unigene4999_YK,COG0488	Unigene5036_YK,COG1028	Unigene5036_YK,COG4221	Unigene5045_YK,COG0457	Unigene5046_YK,COG1073	Unigene5048_YK,COG1028	Unigene5049_YK,COG1028	Unigene5052_YK,COG5273	Unigene5069_YK,COG4221	Unigene5069_YK,COG1028	Unigene5069_YK,COG0300	Unigene5086_YK,COG0595	Unigene5086_YK,COG3889	Unigene5133_YK,COG1052	Unigene5135_YK,COG1028	Unigene5140_YK,COG1064	Unigene5162_YK,COG0724	Unigene5162_YK,COG0488	Unigene5180_YK,COG5048	Unigene5184_YK,COG1028	Unigene5184_YK,COG4221	Unigene5191_YK,COG0670	Unigene5193_YK,COG2940	Unigene5206_YK,COG0724	Unigene5210_YK,COG0666	Unigene5222_YK,COG1028	Unigene5222_YK,COG4221	Unigene5227_YK,COG0500	Unigene5257_YK,COG2319	Unigene5259_YK,COG0300	Unigene5259_YK,COG1028	Unigene5266_YK,COG0724	Unigene5282_YK,COG1028	Unigene5282_YK,COG4221	Unigene5282_YK,COG0300	Unigene5296_YK,COG1100	Unigene5300_YK,COG0515	Unigene5302_YK,COG4221	Unigene5302_YK,COG1028	Unigene5303_YK,COG1028	Unigene5319_YK,COG1310	Unigene5334_YK,COG1100	Unigene5354_YK,COG5258	Unigene5370_YK,COG0724	Unigene5382_YK,COG1028	Unigene5417_YK,COG0515	Unigene5433_YK,COG0515	Unigene5454_YK,COG1028	Unigene5481_YK,COG0477	Unigene5509_YK,COG0515	Unigene5518_YK,COG0477	Unigene5526_YK,COG1412	Unigene5538_YK,COG0456	Unigene5554_YK,COG0612	Unigene5558_YK,COG1204	Unigene5593_YK,COG0500	Unigene5612_YK,COG5271	Unigene5628_YK,COG0457	Unigene5635_YK,COG0456	Unigene5635_YK,COG0454	Unigene5637_YK,COG1409	Unigene5695_YK,COG0515	Unigene5699_YK,COG0515	Unigene5724_YK,COG0477	Unigene5727_YK,COG1100	Unigene5735_YK,COG0517	Unigene5741_YK,COG3889	Unigene5760_YK,COG0666	Unigene5803_YK,COG2940	Unigene5814_YK,COG1100	Unigene5823_YK,COG0515	Unigene5825_YK,COG2319	Unigene5853_YK,COG1242	Unigene5878_YK,COG0515	Unigene5894_YK,COG0457	Unigene5899_YK,COG5263	Unigene5908_YK,COG5210	Unigene5914_YK,COG0515	Unigene5919_YK,COG0673	Unigene5924_YK,COG0666	Unigene5924_YK,COG3621	Unigene5926_YK,COG0515	Unigene5953_YK,COG0457	Unigene5980_YK,COG2220	Unigene6022_YK,COG2319	Unigene6022_YK,COG5271	Unigene6028_YK,COG1028	Unigene6039_YK,COG0500	Unigene6046_YK,COG2319	Unigene6060_YK,COG3889	Unigene6060_YK,COG1409	Unigene6064_YK,COG0697	Unigene6067_YK,COG0724	Unigene6070_YK,COG0388	Unigene6070_YK,COG0537	Unigene6075_YK,COG2319	Unigene6087_YK,COG5273	Unigene6091_YK,COG0515	Unigene6094_YK,COG0493	Unigene6127_YK,COG1272	Unigene6128_YK,COG1272	Unigene6131_YK,COG1028	Unigene6151_YK,COG0724	Unigene6168_YK,COG0724	Unigene6188_YK,COG0515	Unigene6229_YK,COG0515	Unigene6230_YK,COG0515	Unigene6232_YK,COG0604	Unigene6232_YK,COG1064	Unigene6243_YK,COG0477	Unigene6270_YK,COG5126	Unigene6307_YK,COG1444	Unigene6309_YK,COG0515	Unigene6313_YK,COG0666	Unigene6318_YK,COG0457	Unigene6331_YK,COG5252	Unigene6332_YK,COG2319	Unigene6333_YK,COG2319	Unigene6365_YK,COG5126	Unigene6380_YK,COG0477	Unigene6381_YK,COG1094	Unigene6390_YK,COG2319	Unigene6407_YK,COG0515	Unigene6410_YK,COG2319	Unigene6410_YK,COG5263	Unigene6417_YK,COG0515	Unigene6429_YK,COG0596	Unigene6436_YK,COG1204	Unigene6461_YK,COG5126	CL11.Contig3_YK,COG0515	CL20.Contig3_YK,COG0515	CL20.Contig4_YK,COG0515	CL25.Contig2_YK,COG0515	CL25.Contig3_YK,COG0515	CL25.Contig5_YK,COG0515	CL25.Contig6_YK,COG0515	CL25.Contig7_YK,COG0515	CL25.Contig8_YK,COG0515	CL25.Contig9_YK,COG0515	CL25.Contig10_YK,COG0515	CL25.Contig12_YK,COG0515	CL25.Contig14_YK,COG0515	CL25.Contig15_YK,COG0515	CL25.Contig18_YK,COG0515	CL25.Contig20_YK,COG0515	CL25.Contig21_YK,COG0515	CL25.Contig22_YK,COG0515	CL25.Contig23_YK,COG0515	CL25.Contig24_YK,COG0515	CL25.Contig25_YK,COG0515	CL34.Contig2_YK,COG5263	CL34.Contig3_YK,COG5263	CL39.Contig1_YK,COG0666	CL39.Contig2_YK,COG0666	CL39.Contig3_YK,COG0666	CL39.Contig4_YK,COG0666	CL39.Contig5_YK,COG0666	CL39.Contig6_YK,COG0666	CL39.Contig7_YK,COG0666	CL39.Contig8_YK,COG0666	CL39.Contig9_YK,COG0666	CL39.Contig10_YK,COG0666	CL39.Contig11_YK,COG0666	CL39.Contig12_YK,COG0666	CL40.Contig1_YK,COG0477	CL40.Contig2_YK,COG0477	CL66.Contig1_YK,COG0477	CL66.Contig2_YK,COG0477	CL67.Contig1_YK,COG0515	CL78.Contig1_YK,COG0515	CL78.Contig2_YK,COG0515	CL78.Contig3_YK,COG0515	CL83.Contig1_YK,COG5048	CL83.Contig3_YK,COG5048	CL83.Contig5_YK,COG5048	CL83.Contig6_YK,COG5048	Unigene6480_YK,COG1026	Unigene6498_YK,COG0477	Unigene6501_YK,COG0661	Unigene6535_YK,COG0515	Unigene6611_YK,COG5126	Unigene6614_YK,COG0705	Unigene6619_YK,COG1204	Unigene6622_YK,COG3979	Unigene6628_YK,COG1028	Unigene6631_YK,COG0220	Unigene6635_YK,COG2319	Unigene6670_YK,COG3621	Unigene6701_YK,COG2319	Unigene6707_YK,COG0697	Unigene6713_YK,COG0604	Unigene6730_YK,COG0477	Unigene6732_YK,COG0457	Unigene6763_YK,COG0515	Unigene6765_YK,COG0515	Unigene6787_YK,COG5210	Unigene6794_YK,COG2319	Unigene6797_YK,COG0515	Unigene6820_YK,COG0515	Unigene6877_YK,COG1782	Unigene6879_YK,COG0515	Unigene6880_YK,COG0515	Unigene6901_YK,COG1028	Unigene6901_YK,COG4221	Unigene6901_YK,COG0300	Unigene6907_YK,COG0515	Unigene6910_YK,COG0733	Unigene6926_YK,COG0724	Unigene6966_YK,COG0666	Unigene6966_YK,COG5273	Unigene6998_YK,COG0515	Unigene7004_YK,COG0477	Unigene7018_YK,COG3858	Unigene7028_YK,COG0666	Unigene7036_YK,COG0724	Unigene7051_YK,COG0724	Unigene7058_YK,COG5048	Unigene7077_YK,COG1100	Unigene7105_YK,COG0666	Unigene7111_YK,COG1028	Unigene7169_YK,COG0515	Unigene7180_YK,COG2319	Unigene7197_YK,COG0515	Unigene7206_YK,COG0515	Unigene7237_YK,COG5210	Unigene7307_YK,COG5126	Unigene7308_YK,COG5126	Unigene7319_YK,COG0477	Unigene7330_YK,COG1100	Unigene7359_YK,COG0697	Unigene7427_YK,COG0724	Unigene7436_YK,COG2823	Unigene7439_YK,COG0073	Unigene7447_YK,COG0515	Unigene7509_YK,COG0515	Unigene7511_YK,COG1597	Unigene7525_YK,COG0515	Unigene7546_YK,COG0666	Unigene7547_YK,COG0666	Unigene7563_YK,COG1011	Unigene7563_YK,COG0637	Unigene7567_YK,COG0457	Unigene7607_YK,COG0515	Unigene7651_YK,COG5210	Unigene7668_YK,COG1011	Unigene7743_YK,COG2319	Unigene7745_YK,COG0477	Unigene7747_YK,COG0477	Unigene7791_YK,COG0596	Unigene7798_YK,COG0515	Unigene7816_YK,COG0515	Unigene7864_YK,COG1100	Unigene7864_YK,COG2229	Unigene7875_YK,COG0724	Unigene7898_YK,COG1597	Unigene7914_YK,COG1896	Unigene7920_YK,COG0515	Unigene7944_YK,COG5048	Unigene8001_YK,COG0515	Unigene8050_YK,COG1028	Unigene8241_YK,COG2823	Unigene8244_YK,COG0491	Unigene8259_YK,COG0477	Unigene8329_YK,COG0515	Unigene8385_YK,COG2351	Unigene8397_YK,COG0724	Unigene8406_YK,COG1028	Unigene8433_YK,COG3217	Unigene8486_YK,COG0477	Unigene8491_YK,COG0724	Unigene8500_YK,COG5126	Unigene8552_YK,COG0515	Unigene8562_YK,COG3889	Unigene8593_YK,COG0596	Unigene8612_YK,COG0515	Unigene8614_YK,COG0515	Unigene8643_YK,COG5048	Unigene8678_YK,COG0733	Unigene8679_YK,COG0733	Unigene8683_YK,COG0733	Unigene8715_YK,COG5273	Unigene8718_YK,COG0515	Unigene8751_YK,COG1100	Unigene8800_YK,COG5048	Unigene8892_YK,COG0515	Unigene8893_YK,COG0515	Unigene8905_YK,COG0523	Unigene8905_YK,COG2215	Unigene8906_YK,COG1052	Unigene8933_YK,COG1100	Unigene8934_YK,COG1100	Unigene8997_YK,COG5263	Unigene9011_YK,COG5038	Unigene9057_YK,COG2319	Unigene9071_YK,COG0515	Unigene9078_YK,COG0477	Unigene9110_YK,COG0477	Unigene9157_YK,COG1100	Unigene9213_YK,COG0477	Unigene9226_YK,COG0477	Unigene9228_YK,COG0515	Unigene9269_YK,COG1524	Unigene9301_YK,COG0515	Unigene9323_YK,COG1100	Unigene9324_YK,COG2520	Unigene9329_YK,COG0515	Unigene9351_YK,COG1100	Unigene9352_YK,COG1100	Unigene9388_YK,COG1100	Unigene9416_YK,COG0515	Unigene9452_YK,COG2940	Unigene9455_YK,COG2940	Unigene9459_YK,COG5126	Unigene9480_YK,COG0515	Unigene9501_YK,COG0591	Unigene9502_YK,COG0591	Unigene9502_YK,COG4146	Unigene9557_YK,COG0724	Unigene9566_YK,COG0515	Unigene9649_YK,COG0515	Unigene9693_YK,COG0656	Unigene9706_YK,COG5210	Unigene9706_YK,COG0515	Unigene9732_YK,COG0515	Unigene9764_YK,COG0477	Unigene9807_YK,COG2823	Unigene9839_YK,COG0477	Unigene9840_YK,COG0515	Unigene9864_YK,COG0486	Unigene9865_YK,COG0486	Unigene9889_YK,COG0515	Unigene9894_YK,COG1409	Unigene9895_YK,COG0515	Unigene9909_YK,COG0457	Unigene9911_YK,COG0477	Unigene9928_YK,COG0477	Unigene9934_YK,COG0515	Unigene9934_YK,COG2319	Unigene9958_YK,COG5048	Unigene9963_YK,COG0354	Unigene9968_YK,COG0515	Unigene9969_YK,COG0515	Unigene9976_YK,COG1028	Unigene9976_YK,COG0300	Unigene9976_YK,COG4221	Unigene9977_YK,COG4221	Unigene9977_YK,COG1028	Unigene9996_YK,COG0457	Unigene10009_YK,COG0515	Unigene10011_YK,COG2319	Unigene10013_YK,COG2319	Unigene10024_YK,COG2940	Unigene10065_YK,COG1100	Unigene10096_YK,COG5126	Unigene10139_YK,COG0477	Unigene10194_YK,COG0515	Unigene10200_YK,COG0515	Unigene10246_YK,COG5219	Unigene10255_YK,COG5271	Unigene10255_YK,COG0714	Unigene10255_YK,COG5210	Unigene10255_YK,COG5307	Unigene10256_YK,COG5271	Unigene10259_YK,COG0457	Unigene10299_YK,COG0515	Unigene10308_YK,COG0515	Unigene10319_YK,COG5126	Unigene10338_YK,COG2319	Unigene10352_YK,COG0515	Unigene10357_YK,COG0446	Unigene10358_YK,COG0446	Unigene10363_YK,COG0515	Unigene10365_YK,COG0515	Unigene10380_YK,COG0733	Unigene10382_YK,COG4980	Unigene10415_YK,COG1253	Unigene10430_YK,COG2823	Unigene10433_YK,COG2823	Unigene10439_YK,COG0515	Unigene10440_YK,COG0515	Unigene10455_YK,COG0515	Unigene10485_YK,COG1100	Unigene10485_YK,COG0477	Unigene10522_YK,COG0666	Unigene10540_YK,COG1026	Unigene10540_YK,COG0612	Unigene10543_YK,COG2319	Unigene10558_YK,COG0515	Unigene10565_YK,COG0515	Unigene10568_YK,COG0699	Unigene10574_YK,COG0515	Unigene10594_YK,COG3173	Unigene10598_YK,COG0457	Unigene10621_YK,COG2319	Unigene10626_YK,COG5210	Unigene10628_YK,COG5141	Unigene10657_YK,COG2940	Unigene10658_YK,COG1579	Unigene10658_YK,COG1418	Unigene10690_YK,COG5222	Unigene10690_YK,COG0724	Unigene10696_YK,COG0724	Unigene10730_YK,COG0515	Unigene10759_YK,COG0733	Unigene10811_YK,COG2110	Unigene10820_YK,COG0515	Unigene10835_YK,COG1064	Unigene10843_YK,COG0666	Unigene10844_YK,COG0666	Unigene10844_YK,COG0515	Unigene10877_YK,COG2940	Unigene10893_YK,COG0666	Unigene10907_YK,COG0491	Unigene10935_YK,COG0515	Unigene10946_YK,COG2319	Unigene10961_YK,COG0477	Unigene10975_YK,COG1100	Unigene10998_YK,COG5084	Unigene10998_YK,COG0457	Unigene10999_YK,COG0724	Unigene11002_YK,COG2374	Unigene11042_YK,COG0515	Unigene11078_YK,COG5273	Unigene11084_YK,COG0666	Unigene11093_YK,COG0515	Unigene11094_YK,COG0493	Unigene11104_YK,COG0705	Unigene11120_YK,COG0493	Unigene11143_YK,COG0724	Unigene11160_YK,COG2319	Unigene11184_YK,COG2262	Unigene11187_YK,COG0724	Unigene11192_YK,COG1418	Unigene11194_YK,COG5307	Unigene11284_YK,COG0515	Unigene11293_YK,COG0724	Unigene11299_YK,COG0515	Unigene11335_YK,COG0515	Unigene11339_YK,COG0724	Unigene11344_YK,COG0515	Unigene11348_YK,COG0724	Unigene11348_YK,COG0488	Unigene11350_YK,COG1418	Unigene11365_YK,COG0515	Unigene11366_YK,COG0515	Unigene11367_YK,COG1310	Unigene11402_YK,COG5271	Unigene11427_YK,COG5307	Unigene11429_YK,COG5048	Unigene11435_YK,COG0699	Unigene11447_YK,COG0724	Unigene11447_YK,COG5271	Unigene11447_YK,COG5307	Unigene11481_YK,COG0666	Unigene11481_YK,COG0724	Unigene11484_YK,COG5210	Unigene11506_YK,COG2041	Unigene11511_YK,COG4076	Unigene11519_YK,COG0515	Unigene11529_YK,COG1100	Unigene11539_YK,COG1524	Unigene11546_YK,COG0515	Unigene11554_YK,COG0515	Unigene11555_YK,COG0666	Unigene11555_YK,COG0515	Unigene11594_YK,COG0429	Unigene11605_YK,COG0699	Unigene11606_YK,COG0699	Unigene11655_YK,COG0515	Unigene11664_YK,COG0515	Unigene11681_YK,COG0477	Unigene11682_YK,COG5063	Unigene11701_YK,COG5271	Unigene11707_YK,COG5263	Unigene11711_YK,COG2319	Unigene11810_YK,COG0515	Unigene11831_YK,COG2940	Unigene11855_YK,COG0656	Unigene11856_YK,COG0656	Unigene11866_YK,COG0515	Unigene11887_YK,COG0515	Unigene11938_YK,COG5083	Unigene11953_YK,COG1216	Unigene11959_YK,COG0446	Unigene12014_YK,COG0515	Unigene12015_YK,COG0724	Unigene12024_YK,COG2319	Unigene12037_YK,COG0733	Unigene12039_YK,COG0733	Unigene12044_YK,COG0515	Unigene12049_YK,COG0656	Unigene12057_YK,COG5048	Unigene12090_YK,COG0515	Unigene12091_YK,COG0515	Unigene12177_YK,COG0515	Unigene12178_YK,COG0515	Unigene12179_YK,COG0515	Unigene12198_YK,COG0724	Unigene12210_YK,COG0724	Unigene12216_YK,COG0515	Unigene12218_YK,COG0515	Unigene12219_YK,COG0515	Unigene12238_YK,COG0515	Unigene12241_YK,COG2319	Unigene12241_YK,COG0515	Unigene12242_YK,COG3889	Unigene12242_YK,COG1409	Unigene12297_YK,COG5271	Unigene12298_YK,COG5271	Unigene12302_YK,COG5271	Unigene12304_YK,COG5271	Unigene12326_YK,COG0724	Unigene12327_YK,COG0724	Unigene12327_YK,COG0515	Unigene12331_YK,COG0446	Unigene12347_YK,COG0477	Unigene12364_YK,COG0300	Unigene12364_YK,COG4221	Unigene12364_YK,COG1028	Unigene12380_YK,COG0724	Unigene12387_YK,COG0515	Unigene12426_YK,COG4026	Unigene12455_YK,COG0300	Unigene12455_YK,COG4221	Unigene12455_YK,COG1028	Unigene12497_YK,COG0515	Unigene12507_YK,COG2319	Unigene12524_YK,COG2319	Unigene12537_YK,COG5263	Unigene12538_YK,COG5263	Unigene12539_YK,COG5263	Unigene12541_YK,COG0515	Unigene12587_YK,COG0515	Unigene12602_YK,COG0724	Unigene12611_YK,COG0724	Unigene12614_YK,COG0515	Unigene12616_YK,COG0515	Unigene12632_YK,COG0724	Unigene12632_YK,COG5263	Unigene12653_YK,COG0666	Unigene12667_YK,COG0523	Unigene12735_YK,COG2319	Unigene12736_YK,COG2319	Unigene12737_YK,COG2319	Unigene12738_YK,COG2319	Unigene12739_YK,COG2319	Unigene12741_YK,COG2319	Unigene12753_YK,COG0673	Unigene12778_YK,COG0515	Unigene12790_YK,COG0515	Unigene12826_YK,COG0515	Unigene12870_YK,COG0724	Unigene12977_YK,COG0515	Unigene12993_YK,COG0523	Unigene13019_YK,COG1028	Unigene13019_YK,COG4221	Unigene13023_YK,COG0515	Unigene13028_YK,COG5271	Unigene13028_YK,COG0724	Unigene13030_YK,COG5263	Unigene13030_YK,COG1418	Unigene13066_YK,COG2319	Unigene13070_YK,COG0656	Unigene13079_YK,COG1100	Unigene13079_YK,COG2319	Unigene13079_YK,COG2229	Unigene13091_YK,COG0724	Unigene13093_YK,COG0596	Unigene13113_YK,COG1100	Unigene13118_YK,COG1100	Unigene13126_YK,COG5307	Unigene13126_YK,COG0724	Unigene13126_YK,COG5271	Unigene13130_YK,COG0515	Unigene13137_YK,COG1100	Unigene13143_YK,COG2823	Unigene13145_YK,COG0457	Unigene13147_YK,COG0724	Unigene13147_YK,COG0488	Unigene13151_YK,COG0546	Unigene13151_YK,COG0637	Unigene13160_YK,COG0724	Unigene13176_YK,COG5126	Unigene13183_YK,COG0724	Unigene13185_YK,COG2118	Unigene13203_YK,COG0515	Unigene13205_YK,COG1161	Unigene13219_YK,COG0612	Unigene13224_YK,COG1084	Unigene13224_YK,COG0536	Unigene13224_YK,COG1163	Unigene13227_YK,COG0666	Unigene13256_YK,COG1028	Unigene13256_YK,COG0300	Unigene13256_YK,COG4221	Unigene13262_YK,COG5354	Unigene13266_YK,COG5210	Unigene13271_YK,COG5152	Unigene13283_YK,COG1028	Unigene13283_YK,COG0300	Unigene13283_YK,COG4221	Unigene13295_YK,COG5048	Unigene13295_YK,COG0457	Unigene13301_YK,COG0724	Unigene13311_YK,COG2319	Unigene13312_YK,COG0670	Unigene13316_YK,COG0457	Unigene13319_YK,COG0515	Unigene13339_YK,COG2319	Unigene13353_YK,COG1028	Unigene13353_YK,COG0300	Unigene13353_YK,COG4221	Unigene13358_YK,COG2319	Unigene13374_YK,COG0515	Unigene13379_YK,COG0724	Unigene13391_YK,COG1204	Unigene13393_YK,COG2319	Unigene13416_YK,COG1078	Unigene13420_YK,COG0724	Unigene13421_YK,COG1444	Unigene13422_YK,COG1881	Unigene13428_YK,COG0500	Unigene13428_YK,COG4076	Unigene13439_YK,COG2234	Unigene13458_YK,COG2319	Unigene13471_YK,COG0670	Unigene13503_YK,COG0494	Unigene13512_YK,COG5258	Unigene13514_YK,COG0457	Unigene13519_YK,COG1310	Unigene13524_YK,COG0724	Unigene13526_YK,COG1287	Unigene13531_YK,COG0477	Unigene13537_YK,COG0724	Unigene13547_YK,COG0656	Unigene13553_YK,COG0724	Unigene13556_YK,COG0457	Unigene13558_YK,COG5263	Unigene13558_YK,COG2319	Unigene13560_YK,COG0515	Unigene13561_YK,COG2823	Unigene13568_YK,COG0457	Unigene13571_YK,COG1100	Unigene13594_YK,COG2319	Unigene13611_YK,COG1028	Unigene13635_YK,COG1075	Unigene13644_YK,COG1310	Unigene13650_YK,COG0457	Unigene13658_YK,COG1100	Unigene13661_YK,COG1310	Unigene13669_YK,COG0457	Unigene13674_YK,COG0515	Unigene13676_YK,COG5307	Unigene13681_YK,COG5141	Unigene13687_YK,COG0515	Unigene13688_YK,COG0457	Unigene13690_YK,COG5084	Unigene13691_YK,COG0477	Unigene13703_YK,COG1355	Unigene13704_YK,COG5263	Unigene13709_YK,COG2234	Unigene13721_YK,COG1204	Unigene13723_YK,COG1100	Unigene13740_YK,COG5236	Unigene13740_YK,COG0724	Unigene13746_YK,COG2319	Unigene13786_YK,COG5126	Unigene13797_YK,COG5271	Unigene13801_YK,COG3383	Unigene13813_YK,COG0724	Unigene13813_YK,COG0488	Unigene13823_YK,COG0515	Unigene13827_YK,COG0666	Unigene13837_YK,COG5109	Unigene13849_YK,COG2319	Unigene13859_YK,COG1033	Unigene13877_YK,COG5126	Unigene13890_YK,COG1579	Unigene13897_YK,COG0515	Unigene13904_YK,COG1028	Unigene13904_YK,COG0300	Unigene13904_YK,COG4221	Unigene13910_YK,COG2940	Unigene13912_YK,COG0666	Unigene13914_YK,COG5263	Unigene13915_YK,COG0515	Unigene13918_YK,COG0724	Unigene13928_YK,COG1028	Unigene13937_YK,COG5126	Unigene13958_YK,COG1100	Unigene13970_YK,COG0457	Unigene13981_YK,COG0457	Unigene13985_YK,COG1100	Unigene13989_YK,COG5063	Unigene13990_YK,COG5273	Unigene14001_YK,COG0724	Unigene14008_YK,COG2319	Unigene14010_YK,COG2319	Unigene14011_YK,COG0477	Unigene14016_YK,COG5263	Unigene14024_YK,COG2319	Unigene14036_YK,COG0515	Unigene14051_YK,COG2319	Unigene14055_YK,COG5391	Unigene14058_YK,COG0724	Unigene14067_YK,COG5273	Unigene14072_YK,COG2319	Unigene14074_YK,COG2823	Unigene14080_YK,COG2319	Unigene14089_YK,COG0699	Unigene14092_YK,COG1100	Unigene14098_YK,COG1100	Unigene14103_YK,COG0494	Unigene14117_YK,COG1028	Unigene14117_YK,COG4221	Unigene14121_YK,COG0656	Unigene14131_YK,COG1026	Unigene14131_YK,COG0612	Unigene14135_YK,COG5273	Unigene14141_YK,COG1418	Unigene14149_YK,COG5271	Unigene14155_YK,COG1100	Unigene14156_YK,COG1537	Unigene14158_YK,COG1100	Unigene14166_YK,COG2940	Unigene14172_YK,COG0457	Unigene14182_YK,COG5048	Unigene14185_YK,COG0477	Unigene14188_YK,COG2319	Unigene14195_YK,COG2319	Unigene14208_YK,COG1163	Unigene14208_YK,COG0536	Unigene14214_YK,COG0515	Unigene14226_YK,COG2940	Unigene14235_YK,COG1100	Unigene14246_YK,COG0515	Unigene14248_YK,COG5271	Unigene14250_YK,COG1163	Unigene14250_YK,COG0536	Unigene14252_YK,COG5084	Unigene14256_YK,COG0477	Unigene14278_YK,COG0515	Unigene14279_YK,COG2319	Unigene14288_YK,COG0457	Unigene14301_YK,COG0666	Unigene14301_YK,COG0515	Unigene14302_YK,COG5038	Unigene14314_YK,COG1245	Unigene14314_YK,COG0488	Unigene14323_YK,COG5191	Unigene14326_YK,COG5048	Unigene14335_YK,COG2319	Unigene14345_YK,COG0515	Unigene14348_YK,COG0457	Unigene14355_YK,COG1028	Unigene14360_YK,COG0488	Unigene14363_YK,COG0724	Unigene14382_YK,COG0537	Unigene14388_YK,COG5048	Unigene14397_YK,COG1100	Unigene14415_YK,COG0515	Unigene14416_YK,COG1161	Unigene14441_YK,COG1033	Unigene14454_YK,COG1204	Unigene14454_YK,COG1202	Unigene14456_YK,COG0515	Unigene14465_YK,COG1779	Unigene14471_YK,COG5048	Unigene14488_YK,COG5048	Unigene14490_YK,COG5091	Unigene14512_YK,COG1223	Unigene14525_YK,COG0457	Unigene14537_YK,COG5129	Unigene14541_YK,COG2940	Unigene14549_YK,COG2823	Unigene14549_YK,COG2374	Unigene14562_YK,COG1782	Unigene14597_YK,COG1409	Unigene14600_YK,COG2319	Unigene14601_YK,COG0515	Unigene14612_YK,COG0515	Unigene14625_YK,COG0515	Unigene14643_YK,COG0724	Unigene14646_YK,COG1100	Unigene14651_YK,COG1100	Unigene14652_YK,COG2319	Unigene14654_YK,COG0666	Unigene14659_YK,COG0456	Unigene14672_YK,COG0693	Unigene14684_YK,COG0724	Unigene14684_YK,COG5263	Unigene14699_YK,COG1999	Unigene14721_YK,COG1052	Unigene14735_YK,COG0515	Unigene14756_YK,COG0515	Unigene14757_YK,COG0596	Unigene14762_YK,COG5048	Unigene14773_YK,COG0477	Unigene14792_YK,COG0515	Unigene14805_YK,COG0515	Unigene14807_YK,COG0500	Unigene14808_YK,COG5048	Unigene14810_YK,COG0446	Unigene14811_YK,COG2319	Unigene14813_YK,COG1782	Unigene14828_YK,COG0724	Unigene14829_YK,COG0500	Unigene14835_YK,COG0515	Unigene14844_YK,COG0515	Unigene14849_YK,COG2319	Unigene14851_YK,COG1073	Unigene14857_YK,COG2319	Unigene14866_YK,COG5048	Unigene14883_YK,COG0724	Unigene14894_YK,COG1028	Unigene14894_YK,COG0300	Unigene14902_YK,COG0697	Unigene14907_YK,COG0456	Unigene14957_YK,COG0515	Unigene14960_YK,COG2129	Unigene14971_YK,COG0300	Unigene14971_YK,COG1028	Unigene14971_YK,COG4221	Unigene14980_YK,COG5219	Unigene14985_YK,COG0454	Unigene15000_YK,COG0457	Unigene15004_YK,COG0515	Unigene15011_YK,COG5263	Unigene15014_YK,COG5307	Unigene15017_YK,COG0515	Unigene15024_YK,COG0477	Unigene15027_YK,COG1073	Unigene15029_YK,COG0637	Unigene15032_YK,COG0477	Unigene15044_YK,COG1712	Unigene15047_YK,COG0656	Unigene15057_YK,COG5126	Unigene15073_YK,COG2102	Unigene15080_YK,COG0515	Unigene15087_YK,COG2215	Unigene15104_YK,COG0663	Unigene15118_YK,COG5038	Unigene15125_YK,COG1524	Unigene15191_YK,COG0697	Unigene15201_YK,COG0697	Unigene15202_YK,COG2319	Unigene15204_YK,COG2319	Unigene15215_YK,COG1234	Unigene15244_YK,COG5126	Unigene15248_YK,COG5126	Unigene15264_YK,COG0385	Unigene15283_YK,COG0494	Unigene15299_YK,COG1028	Unigene15299_YK,COG0300	Unigene15299_YK,COG4221	Unigene15300_YK,COG0673	Unigene15302_YK,COG0604	Unigene15302_YK,COG1064	Unigene15302_YK,COG2130	Unigene15305_YK,COG0457	Unigene15309_YK,COG5038	Unigene15327_YK,COG0697	Unigene15340_YK,COG0724	Unigene15340_YK,COG5307	Unigene15342_YK,COG0388	Unigene15344_YK,COG0494	Unigene15351_YK,COG0325	Unigene15364_YK,COG1100	Unigene15380_YK,COG2319	Unigene15394_YK,COG5210	Unigene15404_YK,COG2319	Unigene15414_YK,COG2319	Unigene15419_YK,COG0515	Unigene15430_YK,COG0454	Unigene15442_YK,COG0733	Unigene15453_YK,COG2319	Unigene15455_YK,COG5126	Unigene15471_YK,COG0456	Unigene15487_YK,COG0434	Unigene15502_YK,COG1418	Unigene15502_YK,COG0457	Unigene15504_YK,COG0300	Unigene15504_YK,COG1028	Unigene15504_YK,COG4221	Unigene15509_YK,COG1485	Unigene15519_YK,COG0637	Unigene15528_YK,COG5048	Unigene15561_YK,COG0515	Unigene15568_YK,COG1100	Unigene15581_YK,COG0477	Unigene15587_YK,COG5126	Unigene15593_YK,COG3942	Unigene15614_YK,COG1033	Unigene15616_YK,COG2823	Unigene15616_YK,COG3942	Unigene15630_YK,COG0500	Unigene15642_YK,COG0724	Unigene15647_YK,COG0515	Unigene15663_YK,COG0666	Unigene15664_YK,COG0500	Unigene15664_YK,COG4076	Unigene15674_YK,COG2319	Unigene15690_YK,COG2319	Unigene15694_YK,COG0494	Unigene15696_YK,COG5038	Unigene15698_YK,COG0515	Unigene15704_YK,COG0515	Unigene15735_YK,COG1028	Unigene15735_YK,COG0300	Unigene15735_YK,COG4221	Unigene15744_YK,COG2319	Unigene15753_YK,COG0596	Unigene15763_YK,COG5048	Unigene15766_YK,COG5112	Unigene15774_YK,COG0515	Unigene15786_YK,COG0457	Unigene15788_YK,COG1028	Unigene15788_YK,COG0300	Unigene15803_YK,COG0515	Unigene15813_YK,COG1028	Unigene15835_YK,COG0536	Unigene15862_YK,COG1028	Unigene15862_YK,COG0300	Unigene15872_YK,COG5126	Unigene15884_YK,COG0477	Unigene15889_YK,COG2823	Unigene15910_YK,COG1100	Unigene15917_YK,COG0477	Unigene15946_YK,COG0515	Unigene15955_YK,COG5126	Unigene15984_YK,COG0515	Unigene16012_YK,COG0515	Unigene16041_YK,COG0523	Unigene16041_YK,COG2215	Unigene16043_YK,COG1524	Unigene16044_YK,COG0705	Unigene16048_YK,COG0515	Unigene16055_YK,COG2823	Unigene16066_YK,COG0724	Unigene16074_YK,COG1075	Unigene16077_YK,COG1272	Unigene16095_YK,COG1064	Unigene16095_YK,COG1063	Unigene16095_YK,COG0604	Unigene16104_YK,COG0477	Unigene16119_YK,COG0515	Unigene16122_YK,COG0656	Unigene16135_YK,COG5048	Unigene16144_YK,COG0724	Unigene16180_YK,COG0477	Unigene16183_YK,COG1028	Unigene16194_YK,COG0456	Unigene16199_YK,COG2319	Unigene16250_YK,COG1100	Unigene16330_YK,COG0515	Unigene16339_YK,COG1028	Unigene16366_YK,COG1028	Unigene16366_YK,COG4221	Unigene16366_YK,COG0300	CL92.Contig4_YK,COG0477	CL96.Contig1_YK,COG1028	CL96.Contig1_YK,COG0300	CL96.Contig1_YK,COG4221	CL96.Contig2_YK,COG1028	CL96.Contig2_YK,COG0300	CL96.Contig2_YK,COG4221	CL100.Contig1_YK,COG1011	CL100.Contig1_YK,COG0637	CL101.Contig2_YK,COG0515	CL101.Contig3_YK,COG0515	CL101.Contig5_YK,COG0515	CL101.Contig6_YK,COG0515	CL112.Contig1_YK,COG0515	CL112.Contig2_YK,COG0515	CL112.Contig3_YK,COG0515	CL112.Contig4_YK,COG0515	CL112.Contig5_YK,COG0515	CL112.Contig6_YK,COG0515	CL112.Contig7_YK,COG0515	CL112.Contig8_YK,COG0515	CL115.Contig1_YK,COG0477	CL115.Contig2_YK,COG0477	CL115.Contig3_YK,COG0477	CL115.Contig4_YK,COG0477	CL130.Contig1_YK,COG0515	CL141.Contig1_YK,COG1524	CL141.Contig2_YK,COG1524	CL146.Contig1_YK,COG0457	CL146.Contig1_YK,COG0724	CL146.Contig3_YK,COG0457	CL146.Contig3_YK,COG0724	CL153.Contig1_YK,COG5271	CL153.Contig2_YK,COG5271	CL158.Contig1_YK,COG1100	CL158.Contig2_YK,COG1100	CL166.Contig1_YK,COG0515	CL175.Contig1_YK,COG0666	CL175.Contig2_YK,COG0666	CL175.Contig3_YK,COG0666	CL179.Contig1_YK,COG5307	CL179.Contig5_YK,COG5307	CL186.Contig1_YK,COG0515	CL186.Contig2_YK,COG0515	CL186.Contig3_YK,COG0515	CL186.Contig4_YK,COG0515	CL186.Contig5_YK,COG0515	CL186.Contig6_YK,COG0515	CL186.Contig7_YK,COG0515	CL186.Contig8_YK,COG0515	CL187.Contig2_YK,COG0477	CL191.Contig1_YK,COG0724	CL191.Contig2_YK,COG0724	CL191.Contig3_YK,COG0724	CL191.Contig4_YK,COG0724	CL191.Contig5_YK,COG0724	CL191.Contig6_YK,COG0724	CL195.Contig1_YK,COG1100	CL195.Contig2_YK,COG1100	CL195.Contig3_YK,COG1100	CL195.Contig3_YK,COG0494	CL195.Contig4_YK,COG1100	CL195.Contig4_YK,COG0494	CL195.Contig5_YK,COG1100	CL195.Contig6_YK,COG1100	CL195.Contig7_YK,COG1100	CL195.Contig7_YK,COG0494	CL195.Contig8_YK,COG1100	CL195.Contig9_YK,COG1100	CL195.Contig9_YK,COG0494	CL195.Contig10_YK,COG1100	CL195.Contig11_YK,COG1100	CL195.Contig11_YK,COG0494	CL195.Contig12_YK,COG1100	CL195.Contig12_YK,COG0494	CL195.Contig13_YK,COG1100	CL195.Contig14_YK,COG1100	CL195.Contig14_YK,COG0494	CL195.Contig15_YK,COG1100	CL195.Contig15_YK,COG0494	CL195.Contig16_YK,COG1100	Unigene16415_YK,COG0515	Unigene16632_YK,COG1011	Unigene16669_YK,COG1028	Unigene16684_YK,COG0515	Unigene16706_YK,COG0656	Unigene16724_YK,COG3889	Unigene16757_YK,COG0515	Unigene16759_YK,COG5048	Unigene16777_YK,COG3889	Unigene16790_YK,COG0494	Unigene16869_YK,COG1579	Unigene16894_YK,COG5273	Unigene17066_YK,COG0300	Unigene17066_YK,COG1028	Unigene17066_YK,COG4221	Unigene17140_YK,COG1100	Unigene17177_YK,COG0477	Unigene17244_YK,COG1028	Unigene17244_YK,COG0300	Unigene17244_YK,COG4221	Unigene17254_YK,COG2319	Unigene17260_YK,COG0733	Unigene17413_YK,COG5307	Unigene17602_YK,COG5126	Unigene17735_YK,COG1100	Unigene17893_YK,COG0477	Unigene17999_YK,COG3889	Unigene18062_YK,COG3979	Unigene18065_YK,COG4980	Unigene18074_YK,COG0724	Unigene18074_YK,COG0488	Unigene18181_YK,COG0515	Unigene18192_YK,COG1028	Unigene18579_YK,COG3217	Unigene18721_YK,COG1100	Unigene18944_YK,COG5126	Unigene19028_YK,COG3942	Unigene19028_YK,COG0724	CL218.Contig1_YK,COG0515	CL218.Contig2_YK,COG0515	CL231.Contig1_YK,COG1028	CL231.Contig1_YK,COG0300	CL231.Contig1_YK,COG4221	CL233.Contig1_YK,COG0500	CL233.Contig4_YK,COG0500	CL250.Contig1_YK,COG0515	CL250.Contig2_YK,COG0515	CL250.Contig3_YK,COG0515	CL250.Contig4_YK,COG0515	CL250.Contig5_YK,COG0515	CL250.Contig6_YK,COG0515	CL250.Contig7_YK,COG0515	CL250.Contig8_YK,COG0515	CL250.Contig9_YK,COG0515	CL250.Contig10_YK,COG0515	CL250.Contig11_YK,COG0515	CL250.Contig12_YK,COG0515	CL250.Contig13_YK,COG0515	CL250.Contig14_YK,COG0515	CL250.Contig15_YK,COG0515	CL250.Contig16_YK,COG0515	CL255.Contig1_YK,COG0515	CL255.Contig2_YK,COG0515	CL255.Contig3_YK,COG0515	CL255.Contig4_YK,COG0515	CL255.Contig5_YK,COG0515	CL255.Contig7_YK,COG0515	CL255.Contig8_YK,COG0515	CL256.Contig4_YK,COG0457	CL256.Contig5_YK,COG0457	CL262.Contig2_YK,COG0457	CL262.Contig3_YK,COG0457	CL262.Contig4_YK,COG0457	CL264.Contig1_YK,COG2373	CL264.Contig2_YK,COG2373	CL264.Contig3_YK,COG2373	CL264.Contig4_YK,COG2373	CL264.Contig5_YK,COG2373	CL264.Contig6_YK,COG2373	CL264.Contig7_YK,COG2373	CL264.Contig8_YK,COG2373	CL264.Contig9_YK,COG2373	CL264.Contig10_YK,COG2373	CL264.Contig11_YK,COG2373	CL276.Contig1_YK,COG0515	CL276.Contig1_YK,COG0457	CL276.Contig2_YK,COG0457	CL282.Contig1_YK,COG5038	CL282.Contig2_YK,COG5038	CL282.Contig3_YK,COG5038	CL282.Contig4_YK,COG5038	CL286.Contig1_YK,COG0656	CL286.Contig2_YK,COG0656	CL286.Contig3_YK,COG0656	CL288.Contig2_YK,COG0477	CL304.Contig5_YK,COG5263	CL329.Contig1_YK,COG1094	CL329.Contig2_YK,COG1094	CL330.Contig1_YK,COG2940	CL331.Contig1_YK,COG0515	CL331.Contig2_YK,COG0515	CL331.Contig3_YK,COG0515	CL333.Contig1_YK,COG0561	CL333.Contig2_YK,COG0561	CL341.Contig1_YK,COG0515	CL341.Contig2_YK,COG0515	CL350.Contig1_YK,COG0724	CL350.Contig2_YK,COG0724	CL350.Contig3_YK,COG0724	CL352.Contig2_YK,COG0705	CL352.Contig3_YK,COG0705	CL352.Contig4_YK,COG0705	CL352.Contig5_YK,COG0705	CL352.Contig6_YK,COG0705	CL352.Contig7_YK,COG0705	CL352.Contig8_YK,COG0705	CL352.Contig9_YK,COG0705	CL352.Contig10_YK,COG0705	CL352.Contig11_YK,COG0705	CL352.Contig12_YK,COG0705	CL352.Contig13_YK,COG0705	CL352.Contig14_YK,COG0705	CL352.Contig15_YK,COG0705	CL352.Contig16_YK,COG0705	CL352.Contig17_YK,COG0705	CL352.Contig19_YK,COG0705	CL352.Contig20_YK,COG0705	CL352.Contig22_YK,COG0705	CL352.Contig23_YK,COG0705	CL352.Contig24_YK,COG0705	CL352.Contig25_YK,COG0705	CL352.Contig26_YK,COG0705	CL352.Contig27_YK,COG0705	CL352.Contig28_YK,COG0705	CL352.Contig29_YK,COG0705	CL353.Contig4_YK,COG1579	CL355.Contig1_YK,COG5048	CL362.Contig1_YK,COG0457	CL362.Contig2_YK,COG0457	CL364.Contig1_YK,COG2319	CL364.Contig2_YK,COG2319	CL367.Contig1_YK,COG5263	CL374.Contig1_YK,COG0477	CL378.Contig1_YK,COG0515	CL378.Contig2_YK,COG0515	CL378.Contig3_YK,COG0515	CL378.Contig4_YK,COG0515	CL378.Contig5_YK,COG0515	CL388.Contig1_YK,COG0724	CL388.Contig2_YK,COG0724	CL388.Contig3_YK,COG0724	CL388.Contig4_YK,COG0724	CL413.Contig1_YK,COG0515	CL413.Contig2_YK,COG0515	CL416.Contig2_YK,COG0666	CL416.Contig3_YK,COG0666	CL417.Contig1_YK,COG1064	CL417.Contig2_YK,COG1064	CL417.Contig3_YK,COG1064	CL417.Contig4_YK,COG1064	CL418.Contig1_YK,COG2319	CL418.Contig1_YK,COG0515	CL421.Contig1_YK,COG5391	CL421.Contig2_YK,COG5391	CL421.Contig3_YK,COG5391	CL421.Contig4_YK,COG5391	CL431.Contig1_YK,COG5126	CL431.Contig2_YK,COG5126	CL431.Contig3_YK,COG5126	CL432.Contig1_YK,COG0515	CL432.Contig2_YK,COG0515	CL432.Contig3_YK,COG0515	CL432.Contig4_YK,COG0515	CL432.Contig5_YK,COG0515	CL432.Contig6_YK,COG0515	CL434.Contig1_YK,COG5271	CL434.Contig2_YK,COG5271	CL437.Contig1_YK,COG5273	CL437.Contig2_YK,COG5273	CL438.Contig2_YK,COG0515	CL438.Contig3_YK,COG0515	CL456.Contig2_YK,COG0724	CL456.Contig2_YK,COG5263	CL456.Contig3_YK,COG0724	CL456.Contig3_YK,COG0457	CL456.Contig3_YK,COG1418	CL461.Contig1_YK,COG1028	CL461.Contig1_YK,COG4221	CL461.Contig2_YK,COG1028	CL461.Contig2_YK,COG4221	CL461.Contig2_YK,COG0300	CL472.Contig2_YK,COG5263	CL477.Contig1_YK,COG0724	CL477.Contig1_YK,COG0488	CL477.Contig2_YK,COG0724	CL477.Contig3_YK,COG0724	CL477.Contig3_YK,COG0488	CL477.Contig3_YK,COG0457	CL482.Contig1_YK,COG0724	CL482.Contig2_YK,COG0724	CL508.Contig1_YK,COG0724	CL508.Contig2_YK,COG0724	CL512.Contig2_YK,COG0515	CL525.Contig1_YK,COG5038	CL525.Contig2_YK,COG5038	CL525.Contig3_YK,COG5038	CL525.Contig4_YK,COG5038	CL525.Contig5_YK,COG5038	CL525.Contig6_YK,COG5038	CL525.Contig7_YK,COG5038	CL525.Contig8_YK,COG5038	CL525.Contig9_YK,COG5038	CL525.Contig10_YK,COG5038	CL525.Contig11_YK,COG5038	CL525.Contig12_YK,COG5038	CL527.Contig4_YK,COG0724	CL527.Contig6_YK,COG0724	CL539.Contig1_YK,COG0515	CL539.Contig2_YK,COG0515	CL539.Contig3_YK,COG0515	CL539.Contig4_YK,COG0515	CL544.Contig1_YK,COG2041	CL544.Contig2_YK,COG2041	CL544.Contig3_YK,COG2041	CL568.Contig1_YK,COG5126	CL568.Contig2_YK,COG5126	CL575.Contig1_YK,COG0733	CL575.Contig2_YK,COG0733	CL591.Contig1_YK,COG0515	CL591.Contig2_YK,COG0515	CL591.Contig3_YK,COG0515	CL591.Contig4_YK,COG0515	CL591.Contig5_YK,COG0515	CL591.Contig6_YK,COG0515	CL591.Contig7_YK,COG0515	CL591.Contig8_YK,COG0515	CL593.Contig1_YK,COG0515	CL593.Contig1_YK,COG2319	CL598.Contig1_YK,COG0477	CL598.Contig2_YK,COG0477	CL601.Contig2_YK,COG0724	CL604.Contig2_YK,COG1409	CL604.Contig3_YK,COG1409	CL604.Contig5_YK,COG1409	CL604.Contig6_YK,COG1409	CL639.Contig2_YK,COG0724	CL645.Contig1_YK,COG0724	CL645.Contig1_YK,COG0488	CL645.Contig2_YK,COG0724	CL645.Contig2_YK,COG0488	CL662.Contig1_YK,COG5258	CL662.Contig2_YK,COG5258	CL663.Contig1_YK,COG5038	CL663.Contig2_YK,COG5038	CL663.Contig3_YK,COG5038	CL665.Contig1_YK,COG3217	CL667.Contig1_YK,COG0515	CL667.Contig2_YK,COG0515	CL667.Contig3_YK,COG0515	CL672.Contig1_YK,COG0604	CL672.Contig2_YK,COG0604	CL674.Contig1_YK,COG2319	CL674.Contig5_YK,COG2319	CL674.Contig5_YK,COG0515	CL674.Contig6_YK,COG2319	CL674.Contig6_YK,COG0515	CL674.Contig7_YK,COG2319	CL674.Contig9_YK,COG2319	CL674.Contig9_YK,COG0515	CL686.Contig1_YK,COG0666	CL686.Contig2_YK,COG0666	CL686.Contig3_YK,COG0666	CL686.Contig4_YK,COG0666	CL686.Contig5_YK,COG0666	CL686.Contig6_YK,COG0666	CL686.Contig7_YK,COG0666	CL686.Contig8_YK,COG0666	CL686.Contig9_YK,COG0666	CL686.Contig10_YK,COG0666	CL686.Contig11_YK,COG0666	CL686.Contig12_YK,COG0666	CL686.Contig13_YK,COG0666	CL686.Contig14_YK,COG0666	CL686.Contig15_YK,COG0666	CL686.Contig16_YK,COG0666	CL692.Contig1_YK,COG5063	CL692.Contig2_YK,COG5063	CL692.Contig3_YK,COG5063	CL692.Contig4_YK,COG5063	CL692.Contig5_YK,COG5063	CL692.Contig6_YK,COG5063	CL692.Contig7_YK,COG5063	CL692.Contig8_YK,COG5063	CL695.Contig3_YK,COG0515	CL695.Contig4_YK,COG0515	CL705.Contig1_YK,COG0724	CL705.Contig3_YK,COG0724	CL706.Contig1_YK,COG5263	CL709.Contig1_YK,COG0457	CL709.Contig2_YK,COG0457	CL722.Contig1_YK,COG1272	CL722.Contig2_YK,COG1272	CL723.Contig1_YK,COG5048	CL723.Contig2_YK,COG5048	CL728.Contig1_YK,COG0699	CL728.Contig2_YK,COG0699	CL733.Contig1_YK,COG0724	CL733.Contig2_YK,COG0724	CL733.Contig3_YK,COG0724	CL741.Contig1_YK,COG0515	CL741.Contig2_YK,COG0515	CL741.Contig3_YK,COG0515	CL749.Contig1_YK,COG2319	CL749.Contig2_YK,COG2319	CL751.Contig2_YK,COG0596	CL751.Contig3_YK,COG0596	CL751.Contig4_YK,COG0596	CL756.Contig1_YK,COG2319	CL756.Contig2_YK,COG2319	CL756.Contig3_YK,COG2319	CL756.Contig4_YK,COG2319	CL756.Contig5_YK,COG2319	CL756.Contig6_YK,COG2319	CL757.Contig1_YK,COG1028	CL760.Contig1_YK,COG0515	CL760.Contig2_YK,COG0515	CL760.Contig3_YK,COG0515	CL760.Contig4_YK,COG0515	CL760.Contig5_YK,COG0515	CL760.Contig6_YK,COG0515	CL760.Contig7_YK,COG0515	CL773.Contig1_YK,COG1028	CL773.Contig2_YK,COG1028	CL774.Contig1_YK,COG0515	CL774.Contig2_YK,COG0515	CL780.Contig1_YK,COG3858	CL780.Contig2_YK,COG3858	CL796.Contig1_YK,COG0666	CL796.Contig2_YK,COG0666	CL815.Contig1_YK,COG1204	CL815.Contig2_YK,COG1205	CL815.Contig3_YK,COG1205	CL815.Contig4_YK,COG1204	CL815.Contig5_YK,COG1205	CL815.Contig6_YK,COG1205	CL818.Contig2_YK,COG0515	CL832.Contig1_YK,COG1100	CL845.Contig1_YK,COG0790	CL845.Contig2_YK,COG0790	CL845.Contig3_YK,COG0790	CL845.Contig4_YK,COG0790	CL845.Contig5_YK,COG0790	CL845.Contig6_YK,COG0790	CL845.Contig7_YK,COG0790	CL845.Contig8_YK,COG0790	CL849.Contig1_YK,COG0724	CL849.Contig2_YK,COG0724	CL852.Contig1_YK,COG1100	CL852.Contig2_YK,COG1100	CL852.Contig3_YK,COG1100	CL853.Contig2_YK,COG0477	CL859.Contig1_YK,COG0515	CL859.Contig2_YK,COG0515	CL859.Contig3_YK,COG0515	CL859.Contig4_YK,COG0515	CL859.Contig5_YK,COG0515	CL859.Contig6_YK,COG0515	CL859.Contig7_YK,COG0515	CL859.Contig8_YK,COG0515	CL859.Contig9_YK,COG0515	CL859.Contig10_YK,COG0515	CL864.Contig1_YK,COG0384	CL864.Contig2_YK,COG0384	CL864.Contig3_YK,COG0384	CL864.Contig4_YK,COG0384	CL870.Contig1_YK,COG2823	CL870.Contig1_YK,COG0457	CL870.Contig2_YK,COG0457	CL870.Contig3_YK,COG0457	CL870.Contig3_YK,COG2823	CL871.Contig1_YK,COG1028	CL873.Contig1_YK,COG5191	CL873.Contig2_YK,COG5191	CL883.Contig3_YK,COG0733	CL884.Contig1_YK,COG5038	CL884.Contig2_YK,COG5038	CL884.Contig3_YK,COG5038	CL884.Contig4_YK,COG5038	CL890.Contig1_YK,COG2940	CL890.Contig2_YK,COG2940	CL902.Contig1_YK,COG5126	CL902.Contig2_YK,COG5126	CL912.Contig1_YK,COG2334	CL912.Contig2_YK,COG2334	CL916.Contig1_YK,COG5048	CL916.Contig2_YK,COG5048	CL919.Contig1_YK,COG1028	CL919.Contig2_YK,COG1028	CL919.Contig2_YK,COG4221	CL921.Contig1_YK,COG0515	CL921.Contig2_YK,COG0515	CL954.Contig1_YK,COG1011	CL954.Contig1_YK,COG0637	CL954.Contig1_YK,COG0546	CL954.Contig2_YK,COG1011	CL954.Contig2_YK,COG0637	CL954.Contig2_YK,COG0546	CL966.Contig1_YK,COG0699	CL966.Contig2_YK,COG0699	CL966.Contig3_YK,COG0699	CL966.Contig4_YK,COG0699	CL966.Contig5_YK,COG0699	CL966.Contig6_YK,COG0699	CL978.Contig1_YK,COG5273	CL978.Contig2_YK,COG5273	CL980.Contig1_YK,COG0724	CL980.Contig2_YK,COG0724	CL993.Contig1_YK,COG0656	CL993.Contig2_YK,COG0656	CL1003.Contig1_YK,COG0515	CL1003.Contig2_YK,COG0515	CL1008.Contig1_YK,COG0457	CL1008.Contig2_YK,COG0457	CL1034.Contig1_YK,COG1100	CL1034.Contig2_YK,COG1100	CL1041.Contig1_YK,COG0515	CL1041.Contig2_YK,COG0515	CL1047.Contig1_YK,COG1073	CL1047.Contig2_YK,COG1073	CL1059.Contig1_YK,COG1028	CL1059.Contig1_YK,COG4221	CL1059.Contig1_YK,COG0300	CL1059.Contig2_YK,COG1028	CL1059.Contig2_YK,COG4221	CL1059.Contig2_YK,COG0300	CL1064.Contig2_YK,COG0477	CL1078.Contig1_YK,COG1100	CL1078.Contig2_YK,COG1100	CL1078.Contig3_YK,COG1100	CL1078.Contig4_YK,COG1100	CL1078.Contig5_YK,COG1100	CL1078.Contig6_YK,COG1100	CL1088.Contig1_YK,COG0515	CL1088.Contig2_YK,COG0515	CL1111.Contig1_YK,COG0515	CL1111.Contig2_YK,COG0515	CL1111.Contig3_YK,COG0515	CL1111.Contig4_YK,COG0515	CL1115.Contig1_YK,COG5198	CL1115.Contig3_YK,COG5198	CL1119.Contig1_YK,COG0515	CL1119.Contig2_YK,COG0515	CL1125.Contig1_YK,COG0477	CL1125.Contig2_YK,COG0477	CL1125.Contig3_YK,COG0477	CL1129.Contig1_YK,COG0670	CL1129.Contig2_YK,COG0670	CL1129.Contig3_YK,COG0670	CL1129.Contig4_YK,COG0670	CL1129.Contig5_YK,COG0670	CL1129.Contig6_YK,COG0670	CL1129.Contig7_YK,COG0670	CL1129.Contig8_YK,COG0670	CL1129.Contig9_YK,COG0670	CL1141.Contig1_YK,COG0515	CL1141.Contig2_YK,COG0515	CL1141.Contig3_YK,COG0515	CL1143.Contig1_YK,COG0699	CL1143.Contig2_YK,COG0699	CL1166.Contig1_YK,COG0724	CL1166.Contig2_YK,COG0724	CL1197.Contig1_YK,COG0515	CL1197.Contig2_YK,COG0515	CL1203.Contig1_YK,COG1409	CL1203.Contig2_YK,COG1409	CL1204.Contig1_YK,COG0515	CL1204.Contig2_YK,COG0515	CL1204.Contig3_YK,COG0515	CL1208.Contig1_YK,COG0515	CL1208.Contig2_YK,COG0515	CL1211.Contig1_YK,COG1100	CL1211.Contig2_YK,COG1100	CL1211.Contig3_YK,COG1100	CL1211.Contig4_YK,COG1100	CL1213.Contig1_YK,COG0477	CL1213.Contig2_YK,COG0477	CL1224.Contig1_YK,COG2319	CL1224.Contig2_YK,COG2319	CL1230.Contig1_YK,COG0477	CL1230.Contig2_YK,COG0477	CL1230.Contig3_YK,COG0477	CL1230.Contig4_YK,COG0477	CL1252.Contig1_YK,COG0612	CL1252.Contig2_YK,COG0612	CL1252.Contig3_YK,COG0612	CL1252.Contig4_YK,COG0612	CL1252.Contig5_YK,COG0612	CL1263.Contig1_YK,COG1028	CL1263.Contig1_YK,COG4221	CL1263.Contig1_YK,COG0300	CL1263.Contig3_YK,COG1028	CL1263.Contig3_YK,COG4221	CL1263.Contig3_YK,COG0300	CL1264.Contig1_YK,COG0477	CL1264.Contig2_YK,COG0477	CL1282.Contig1_YK,COG0515	CL1282.Contig2_YK,COG0515	CL1285.Contig1_YK,COG1058	CL1285.Contig2_YK,COG1058	CL1292.Contig1_YK,COG0515	CL1292.Contig2_YK,COG0515	CL1304.Contig1_YK,COG0733	CL1323.Contig1_YK,COG0724	CL1323.Contig2_YK,COG0724	CL1332.Contig2_YK,COG0515	CL1332.Contig3_YK,COG0515	CL1332.Contig4_YK,COG0515	CL1337.Contig1_YK,COG0697	CL1337.Contig2_YK,COG0697	CL1340.Contig1_YK,COG0515	CL1340.Contig2_YK,COG0515	CL1340.Contig4_YK,COG0515	CL1340.Contig5_YK,COG0515	CL1340.Contig7_YK,COG0515	CL1342.Contig1_YK,COG2319	CL1342.Contig2_YK,COG2319	CL1347.Contig1_YK,COG0457	CL1347.Contig2_YK,COG0457	CL1349.Contig1_YK,COG0457	CL1349.Contig2_YK,COG0457	CL1351.Contig1_YK,COG1524	CL1351.Contig2_YK,COG1524	CL1353.Contig1_YK,COG1064	CL1353.Contig2_YK,COG1064	CL1373.Contig1_YK,COG0457	CL1373.Contig2_YK,COG0457	CL1381.Contig1_YK,COG1100	CL1381.Contig2_YK,COG1100	CL1383.Contig1_YK,COG0515	CL1383.Contig2_YK,COG0515	CL1388.Contig6_YK,COG4152	CL1391.Contig1_YK,COG5083	CL1391.Contig2_YK,COG5083	CL1401.Contig1_YK,COG1028	CL1401.Contig1_YK,COG4221	CL1401.Contig2_YK,COG1028	CL1401.Contig2_YK,COG4221	CL1408.Contig1_YK,COG1161	CL1416.Contig1_YK,COG0515	CL1416.Contig2_YK,COG0515	CL1418.Contig2_YK,COG2520	CL1427.Contig1_YK,COG1028	CL1427.Contig2_YK,COG1028	CL1427.Contig2_YK,COG4221	CL1427.Contig3_YK,COG1028	CL1427.Contig3_YK,COG4221	CL1439.Contig1_YK,COG5273	CL1439.Contig2_YK,COG5273	CL1445.Contig1_YK,COG0515	CL1445.Contig2_YK,COG0515	CL1448.Contig1_YK,COG1201	CL1448.Contig2_YK,COG1201	CL1455.Contig1_YK,COG2319	CL1455.Contig2_YK,COG2319	CL1458.Contig1_YK,COG0515	CL1458.Contig2_YK,COG0515	CL1461.Contig3_YK,COG0724	CL1482.Contig1_YK,COG0515	CL1482.Contig2_YK,COG0515	CL1482.Contig3_YK,COG0515	CL1509.Contig1_YK,COG0697	CL1509.Contig2_YK,COG0697	CL1510.Contig1_YK,COG0515	CL1511.Contig2_YK,COG5126	CL1513.Contig1_YK,COG0666	CL1513.Contig2_YK,COG0666	CL1526.Contig2_YK,COG2319	CL1531.Contig1_YK,COG0515	CL1531.Contig2_YK,COG0515	CL1532.Contig1_YK,COG0515	CL1532.Contig2_YK,COG0515	CL1536.Contig2_YK,COG5126	CL1551.Contig1_YK,COG0515	CL1553.Contig1_YK,COG0515	CL1553.Contig2_YK,COG0515	CL1553.Contig3_YK,COG0515	CL1556.Contig1_YK,COG0515	CL1556.Contig2_YK,COG0515	CL1557.Contig2_YK,COG3889	CL1557.Contig2_YK,COG0515	CL1557.Contig2_YK,COG1409	CL1557.Contig3_YK,COG3889	CL1557.Contig3_YK,COG0515	CL1557.Contig3_YK,COG1409
S	Function unknown 	470	CL1674.Contig1_YK,COG3501	CL1674.Contig1_YK,COG2340	CL1674.Contig2_YK,COG3501	CL1674.Contig2_YK,COG2340	CL1686.Contig1_YK,COG5374	CL1686.Contig2_YK,COG5374	CL1689.Contig2_YK,COG2138	CL1792.Contig1_YK,COG4372	CL1792.Contig2_YK,COG4372	CL1831.Contig1_YK,COG4487	CL1831.Contig1_YK,COG1340	CL1831.Contig2_YK,COG1340	CL1831.Contig2_YK,COG4487	CL1920.Contig1_YK,COG4487	CL1920.Contig2_YK,COG4487	CL1929.Contig1_YK,COG3501	CL1929.Contig1_YK,COG1714	CL1929.Contig2_YK,COG3501	CL1929.Contig2_YK,COG1714	CL1942.Contig1_YK,COG4886	CL2057.Contig1_YK,COG2105	CL2057.Contig2_YK,COG2105	CL2069.Contig1_YK,COG4694	CL2069.Contig1_YK,COG1340	CL2097.Contig2_YK,COG3501	CL2097.Contig2_YK,COG2340	CL2097.Contig2_YK,COG4886	CL2097.Contig3_YK,COG3501	CL2097.Contig3_YK,COG2340	CL2097.Contig3_YK,COG4886	CL2123.Contig1_YK,COG2340	CL2123.Contig2_YK,COG2340	CL2123.Contig3_YK,COG2340	CL2213.Contig1_YK,COG2340	CL2213.Contig2_YK,COG2340	CL2223.Contig1_YK,COG3346	CL2223.Contig2_YK,COG3346	CL2278.Contig1_YK,COG3501	CL2278.Contig2_YK,COG3501	CL2281.Contig1_YK,COG1511	CL2301.Contig1_YK,COG4886	CL2301.Contig2_YK,COG4886	CL2313.Contig1_YK,COG3501	CL2313.Contig1_YK,COG2340	CL2313.Contig3_YK,COG3501	CL2313.Contig3_YK,COG2340	CL2350.Contig2_YK,COG4642	CL2444.Contig1_YK,COG5062	CL2444.Contig2_YK,COG5062	CL2465.Contig1_YK,COG2340	CL2465.Contig2_YK,COG2340	CL2505.Contig1_YK,COG1340	CL2505.Contig2_YK,COG1340	CL2565.Contig1_YK,COG5638	CL2565.Contig2_YK,COG5638	CL2587.Contig2_YK,COG5644	CL2601.Contig1_YK,COG3501	CL2601.Contig1_YK,COG2340	CL2601.Contig2_YK,COG3501	CL2601.Contig2_YK,COG2340	CL2604.Contig2_YK,COG3883	CL2604.Contig2_YK,COG2268	CL2604.Contig2_YK,COG1340	CL2632.Contig1_YK,COG2340	CL2633.Contig1_YK,COG1520	CL2633.Contig2_YK,COG1520	CL2665.Contig1_YK,COG3501	CL2665.Contig2_YK,COG3501	CL2780.Contig1_YK,COG1340	CL2780.Contig2_YK,COG1340	CL2780.Contig3_YK,COG1340	CL2780.Contig4_YK,COG1340	CL2780.Contig5_YK,COG5281	CL2850.Contig2_YK,COG3743	CL2886.Contig2_YK,COG5473	CL2887.Contig2_YK,COG1340	CL2887.Contig2_YK,COG4372	Unigene70_YK,COG2340	Unigene88_YK,COG2340	Unigene88_YK,COG3501	Unigene88_YK,COG4886	Unigene222_YK,COG3236	Unigene952_YK,COG2340	Unigene1045_YK,COG3501	Unigene1045_YK,COG2340	Unigene1045_YK,COG2966	Unigene1158_YK,COG2340	Unigene2102_YK,COG3349	Unigene2119_YK,COG3501	Unigene2149_YK,COG5254	Unigene2244_YK,COG3501	Unigene2330_YK,COG3501	Unigene2330_YK,COG2340	Unigene2345_YK,COG5237	Unigene2514_YK,COG2340	Unigene2539_YK,COG4886	Unigene2545_YK,COG4886	Unigene2546_YK,COG4886	Unigene2689_YK,COG4886	Unigene2718_YK,COG5075	Unigene2720_YK,COG4886	Unigene2793_YK,COG5202	Unigene2801_YK,COG5644	Unigene2998_YK,COG5223	Unigene3072_YK,COG5216	Unigene3120_YK,COG1340	Unigene3144_YK,COG2268	Unigene3157_YK,COG4223	Unigene3195_YK,COG1714	Unigene3195_YK,COG3266	Unigene3224_YK,COG1714	Unigene3224_YK,COG5473	Unigene3432_YK,COG4487	Unigene3533_YK,COG5177	Unigene3657_YK,COG2340	Unigene3735_YK,COG1714	Unigene3735_YK,COG4371	Unigene3842_YK,COG0316	Unigene3871_YK,COG0401	Unigene3873_YK,COG1690	Unigene3883_YK,COG5291	Unigene3892_YK,COG1791	Unigene3911_YK,COG4886	Unigene3916_YK,COG4372	Unigene3916_YK,COG2268	Unigene4019_YK,COG3501	Unigene4079_YK,COG3332	Unigene4081_YK,COG3501	Unigene4081_YK,COG2340	Unigene4096_YK,COG1340	Unigene4144_YK,COG2078	Unigene4294_YK,COG1340	Unigene4319_YK,COG1723	Unigene4360_YK,COG5177	Unigene4448_YK,COG4886	Unigene4465_YK,COG1714	Unigene4563_YK,COG4886	Unigene4587_YK,COG4886	Unigene4648_YK,COG4886	Unigene4696_YK,COG3391	Unigene4727_YK,COG5291	Unigene4775_YK,COG5644	Unigene4775_YK,COG3883	Unigene4775_YK,COG4886	Unigene4781_YK,COG3501	Unigene4906_YK,COG3501	Unigene4963_YK,COG5473	Unigene4972_YK,COG4886	Unigene4973_YK,COG4886	Unigene5009_YK,COG4319	Unigene5086_YK,COG5412	Unigene5300_YK,COG3501	Unigene5311_YK,COG4339	Unigene5320_YK,COG3236	Unigene5437_YK,COG5197	Unigene5517_YK,COG0401	Unigene5524_YK,COG4886	Unigene5586_YK,COG4886	Unigene5587_YK,COG4886	Unigene5741_YK,COG2340	Unigene5899_YK,COG1340	Unigene6047_YK,COG0398	Unigene6048_YK,COG5017	Unigene6060_YK,COG2340	Unigene6060_YK,COG3501	Unigene6129_YK,COG3236	Unigene6250_YK,COG1714	Unigene6279_YK,COG1340	Unigene6284_YK,COG5473	Unigene6309_YK,COG3266	Unigene6363_YK,COG1340	Unigene6366_YK,COG1990	Unigene6410_YK,COG4371	Unigene6421_YK,COG4886	Unigene6469_YK,COG1340	CL1.Contig1_YK,COG1340	CL1.Contig1_YK,COG4372	CL1.Contig1_YK,COG2268	CL1.Contig2_YK,COG1340	CL1.Contig2_YK,COG4372	CL1.Contig2_YK,COG2268	Unigene6704_YK,COG1714	Unigene6744_YK,COG4286	Unigene6918_YK,COG0401	Unigene6924_YK,COG5644	Unigene7022_YK,COG4642	Unigene7426_YK,COG4487	Unigene7563_YK,COG1340	Unigene7950_YK,COG3501	Unigene7998_YK,COG1714	Unigene8132_YK,COG2340	Unigene8132_YK,COG3501	Unigene8240_YK,COG1520	Unigene8241_YK,COG1520	Unigene8241_YK,COG4371	Unigene8450_YK,COG3501	Unigene8451_YK,COG3501	Unigene8461_YK,COG4886	Unigene8462_YK,COG4886	Unigene8561_YK,COG3501	Unigene8562_YK,COG4886	Unigene8562_YK,COG2340	Unigene8563_YK,COG3501	Unigene8762_YK,COG1340	Unigene8997_YK,COG3883	Unigene9057_YK,COG3266	Unigene9298_YK,COG4886	Unigene9300_YK,COG4886	Unigene9417_YK,COG3501	Unigene9861_YK,COG4886	Unigene9934_YK,COG1714	Unigene9934_YK,COG3266	Unigene9934_YK,COG2340	Unigene9934_YK,COG5473	Unigene9937_YK,COG1340	Unigene9944_YK,COG1340	Unigene9989_YK,COG4487	Unigene10017_YK,COG3501	Unigene10017_YK,COG2340	Unigene10227_YK,COG5473	Unigene10229_YK,COG1714	Unigene10251_YK,COG4372	Unigene10259_YK,COG4372	Unigene10270_YK,COG2340	Unigene10270_YK,COG3501	Unigene10382_YK,COG1511	Unigene10398_YK,COG3268	Unigene10494_YK,COG1340	Unigene10645_YK,COG4886	Unigene10646_YK,COG4886	Unigene10742_YK,COG0585	Unigene10743_YK,COG0585	Unigene10884_YK,COG1916	Unigene10937_YK,COG5139	Unigene10948_YK,COG1511	Unigene10998_YK,COG3501	Unigene10998_YK,COG2340	Unigene10998_YK,COG4886	Unigene10999_YK,COG2340	Unigene11179_YK,COG3501	Unigene11214_YK,COG2340	Unigene11219_YK,COG4395	Unigene11219_YK,COG3743	Unigene11350_YK,COG2268	Unigene11424_YK,COG3334	Unigene11447_YK,COG1340	Unigene11447_YK,COG3883	Unigene11452_YK,COG2340	Unigene11555_YK,COG4886	Unigene11707_YK,COG1649	Unigene11711_YK,COG1714	Unigene11711_YK,COG1376	Unigene11711_YK,COG3501	Unigene12118_YK,COG5543	Unigene12210_YK,COG2512	Unigene12242_YK,COG2340	Unigene12281_YK,COG2340	Unigene12326_YK,COG3743	Unigene12326_YK,COG3266	Unigene12327_YK,COG3266	Unigene12327_YK,COG1426	Unigene12328_YK,COG3266	Unigene12328_YK,COG3743	Unigene12491_YK,COG3883	Unigene12535_YK,COG3501	Unigene12535_YK,COG5473	Unigene12536_YK,COG1714	Unigene12536_YK,COG5473	Unigene12541_YK,COG5473	Unigene12542_YK,COG1714	Unigene12543_YK,COG3501	Unigene12544_YK,COG1714	Unigene12544_YK,COG5473	Unigene12588_YK,COG2340	Unigene12602_YK,COG3501	Unigene12602_YK,COG4886	Unigene12602_YK,COG2340	Unigene12881_YK,COG1340	Unigene12977_YK,COG3501	Unigene12977_YK,COG1714	Unigene12977_YK,COG5473	Unigene12991_YK,COG1714	Unigene13039_YK,COG4886	Unigene13077_YK,COG3883	Unigene13079_YK,COG3501	Unigene13083_YK,COG2340	Unigene13086_YK,COG4886	Unigene13123_YK,COG4371	Unigene13147_YK,COG4499	Unigene13184_YK,COG5134	Unigene13301_YK,COG5644	Unigene13373_YK,COG4372	Unigene13381_YK,COG4886	Unigene13464_YK,COG2340	Unigene13518_YK,COG4371	Unigene13528_YK,COG3883	Unigene13552_YK,COG3391	Unigene13558_YK,COG1714	Unigene13558_YK,COG5473	Unigene13731_YK,COG5548	Unigene13753_YK,COG1791	Unigene13759_YK,COG3391	Unigene13799_YK,COG5106	Unigene13810_YK,COG4886	Unigene13890_YK,COG4372	Unigene13890_YK,COG1340	Unigene13909_YK,COG4886	Unigene13914_YK,COG1340	Unigene13974_YK,COG5202	Unigene14000_YK,COG3391	Unigene14005_YK,COG1340	Unigene14007_YK,COG5473	Unigene14016_YK,COG4372	Unigene14046_YK,COG3268	Unigene14164_YK,COG5177	Unigene14248_YK,COG5644	Unigene14275_YK,COG0062	Unigene14311_YK,COG2042	Unigene14340_YK,COG2106	Unigene14390_YK,COG5604	Unigene14403_YK,COG5493	Unigene14495_YK,COG5134	Unigene14549_YK,COG4625	Unigene14549_YK,COG4371	Unigene14572_YK,COG2259	Unigene14595_YK,COG5636	Unigene14642_YK,COG2119	Unigene14667_YK,COG0401	Unigene14695_YK,COG1739	Unigene14710_YK,COG3501	Unigene14710_YK,COG5473	Unigene14712_YK,COG4886	Unigene14801_YK,COG5093	Unigene14886_YK,COG1756	Unigene14951_YK,COG0401	Unigene14966_YK,COG1340	Unigene15037_YK,COG4886	Unigene15052_YK,COG0316	Unigene15055_YK,COG4499	Unigene15103_YK,COG4886	Unigene15143_YK,COG4395	Unigene15154_YK,COG5403	Unigene15207_YK,COG3236	Unigene15210_YK,COG5202	Unigene15226_YK,COG5133	Unigene15233_YK,COG0799	Unigene15361_YK,COG2340	Unigene15399_YK,COG1371	Unigene15403_YK,COG4886	Unigene15415_YK,COG2120	Unigene15437_YK,COG0217	Unigene15502_YK,COG1652	Unigene15502_YK,COG1340	Unigene15502_YK,COG3883	Unigene15511_YK,COG4886	Unigene15582_YK,COG2340	Unigene15618_YK,COG1791	Unigene15658_YK,COG5230	Unigene15690_YK,COG4371	Unigene15690_YK,COG1520	Unigene15690_YK,COG1714	Unigene15690_YK,COG5403	Unigene15690_YK,COG1649	Unigene15795_YK,COG1714	Unigene15847_YK,COG2340	Unigene15889_YK,COG5403	Unigene16015_YK,COG4886	Unigene16018_YK,COG1340	Unigene16172_YK,COG0401	Unigene16181_YK,COG4371	CL124.Contig2_YK,COG1340	CL133.Contig1_YK,COG1340	CL133.Contig2_YK,COG1340	CL146.Contig1_YK,COG3501	CL146.Contig3_YK,COG3501	Unigene16497_YK,COG3236	Unigene16724_YK,COG2340	Unigene16741_YK,COG1340	Unigene16777_YK,COG2340	Unigene16889_YK,COG5062	Unigene16898_YK,COG5473	Unigene16898_YK,COG1714	Unigene17100_YK,COG2340	Unigene17999_YK,COG2340	Unigene18074_YK,COG4499	Unigene19028_YK,COG3583	CL262.Contig4_YK,COG2433	CL304.Contig5_YK,COG3883	CL304.Contig5_YK,COG2268	CL353.Contig1_YK,COG1340	CL353.Contig3_YK,COG1340	CL353.Contig6_YK,COG1340	CL367.Contig1_YK,COG3883	CL367.Contig1_YK,COG1340	CL415.Contig1_YK,COG2268	CL415.Contig2_YK,COG2268	CL415.Contig3_YK,COG2268	CL415.Contig4_YK,COG2268	CL418.Contig1_YK,COG1714	CL418.Contig1_YK,COG4371	CL418.Contig1_YK,COG1511	CL418.Contig1_YK,COG5473	CL418.Contig2_YK,COG1714	CL418.Contig2_YK,COG4371	CL439.Contig2_YK,COG1340	CL439.Contig4_YK,COG1340	CL439.Contig6_YK,COG1340	CL439.Contig9_YK,COG1340	CL439.Contig10_YK,COG1340	CL472.Contig1_YK,COG5473	CL502.Contig1_YK,COG1340	CL502.Contig2_YK,COG1340	CL593.Contig1_YK,COG1649	CL593.Contig1_YK,COG3501	CL602.Contig2_YK,COG1511	CL647.Contig1_YK,COG3501	CL647.Contig2_YK,COG3501	CL673.Contig1_YK,COG0398	CL673.Contig2_YK,COG0398	CL674.Contig5_YK,COG3501	CL674.Contig6_YK,COG3501	CL674.Contig7_YK,COG3501	CL706.Contig1_YK,COG4717	CL706.Contig2_YK,COG4717	CL760.Contig1_YK,COG1714	CL760.Contig2_YK,COG1714	CL760.Contig3_YK,COG3501	CL760.Contig3_YK,COG5473	CL760.Contig4_YK,COG1714	CL760.Contig5_YK,COG3501	CL760.Contig5_YK,COG5473	CL760.Contig6_YK,COG1714	CL760.Contig6_YK,COG3501	CL760.Contig7_YK,COG1714	CL760.Contig7_YK,COG3501	CL836.Contig1_YK,COG4886	CL836.Contig2_YK,COG4886	CL991.Contig1_YK,COG1340	CL996.Contig1_YK,COG2340	CL1008.Contig1_YK,COG3501	CL1008.Contig2_YK,COG4372	CL1019.Contig2_YK,COG1340	CL1019.Contig3_YK,COG1340	CL1054.Contig1_YK,COG1565	CL1054.Contig2_YK,COG1565	CL1064.Contig1_YK,COG1340	CL1064.Contig2_YK,COG1340	CL1093.Contig2_YK,COG3391	CL1093.Contig3_YK,COG3391	CL1137.Contig1_YK,COG5542	CL1137.Contig2_YK,COG5542	CL1144.Contig1_YK,COG3501	CL1144.Contig2_YK,COG3501	CL1204.Contig1_YK,COG3501	CL1204.Contig2_YK,COG3501	CL1204.Contig3_YK,COG3501	CL1281.Contig1_YK,COG0401	CL1281.Contig2_YK,COG0401	CL1302.Contig3_YK,COG2340	CL1302.Contig4_YK,COG2340	CL1306.Contig2_YK,COG1340	CL1407.Contig1_YK,COG3391	CL1407.Contig4_YK,COG3391	CL1407.Contig5_YK,COG3391	CL1407.Contig7_YK,COG3391	CL1486.Contig2_YK,COG1340	CL1557.Contig2_YK,COG2340	CL1557.Contig2_YK,COG3501	CL1557.Contig3_YK,COG2340	CL1557.Contig3_YK,COG3501
T	Signal transduction mechanisms 	866	CL1576.Contig1_YK,COG0515	CL1576.Contig2_YK,COG0515	CL1602.Contig1_YK,COG0515	CL1602.Contig2_YK,COG0515	CL1609.Contig1_YK,COG5599	CL1609.Contig2_YK,COG5599	CL1616.Contig1_YK,COG5409	CL1616.Contig1_YK,COG5408	CL1616.Contig2_YK,COG5409	CL1616.Contig2_YK,COG5408	CL1624.Contig1_YK,COG0515	CL1624.Contig3_YK,COG0515	CL1650.Contig1_YK,COG0515	CL1650.Contig2_YK,COG0515	CL1654.Contig2_YK,COG0515	CL1654.Contig3_YK,COG0515	CL1672.Contig2_YK,COG5599	CL1691.Contig1_YK,COG2453	CL1691.Contig2_YK,COG2453	CL1714.Contig2_YK,COG5126	CL1764.Contig1_YK,COG5599	CL1764.Contig2_YK,COG5599	CL1831.Contig1_YK,COG0840	CL1836.Contig1_YK,COG5599	CL1836.Contig2_YK,COG5599	CL1836.Contig3_YK,COG5599	CL1836.Contig4_YK,COG5599	CL1847.Contig1_YK,COG0515	CL1847.Contig2_YK,COG0515	CL1847.Contig3_YK,COG0515	CL1847.Contig4_YK,COG0515	CL1853.Contig1_YK,COG0515	CL1853.Contig2_YK,COG0515	CL1853.Contig3_YK,COG0515	CL1853.Contig4_YK,COG0515	CL1861.Contig1_YK,COG5126	CL1862.Contig1_YK,COG5432	CL1862.Contig2_YK,COG5432	CL1881.Contig2_YK,COG0515	CL1929.Contig1_YK,COG0515	CL1929.Contig2_YK,COG0515	CL1983.Contig1_YK,COG0515	CL1983.Contig2_YK,COG0515	CL1983.Contig3_YK,COG0515	CL2001.Contig1_YK,COG0515	CL2001.Contig2_YK,COG0515	CL2030.Contig1_YK,COG2202	CL2126.Contig1_YK,COG5599	CL2126.Contig2_YK,COG5599	CL2135.Contig1_YK,COG5126	CL2154.Contig1_YK,COG0515	CL2154.Contig2_YK,COG0515	CL2168.Contig1_YK,COG0515	CL2199.Contig1_YK,COG0515	CL2199.Contig2_YK,COG0515	CL2199.Contig3_YK,COG0515	CL2214.Contig1_YK,COG0515	CL2214.Contig2_YK,COG0515	CL2239.Contig1_YK,COG0515	CL2239.Contig2_YK,COG0515	CL2278.Contig1_YK,COG0515	CL2278.Contig2_YK,COG0515	CL2278.Contig2_YK,COG1716	CL2333.Contig1_YK,COG0515	CL2333.Contig2_YK,COG0515	CL2361.Contig1_YK,COG2114	CL2361.Contig2_YK,COG2114	CL2387.Contig1_YK,COG0515	CL2387.Contig2_YK,COG0515	CL2428.Contig1_YK,COG0515	CL2428.Contig2_YK,COG0515	CL2438.Contig1_YK,COG2453	CL2438.Contig2_YK,COG2453	CL2443.Contig1_YK,COG5599	CL2443.Contig2_YK,COG5599	CL2447.Contig1_YK,COG0515	CL2447.Contig2_YK,COG0515	CL2449.Contig1_YK,COG0515	CL2464.Contig2_YK,COG0515	CL2532.Contig1_YK,COG0515	CL2532.Contig2_YK,COG0515	CL2540.Contig1_YK,COG0631	CL2540.Contig2_YK,COG0631	CL2548.Contig1_YK,COG5422	CL2548.Contig2_YK,COG5422	CL2586.Contig1_YK,COG5599	CL2586.Contig2_YK,COG5599	CL2593.Contig1_YK,COG5126	CL2593.Contig2_YK,COG5126	CL2593.Contig3_YK,COG5126	CL2616.Contig1_YK,COG0515	CL2616.Contig2_YK,COG0515	CL2624.Contig1_YK,COG0515	CL2624.Contig2_YK,COG0515	CL2631.Contig1_YK,COG0515	CL2635.Contig1_YK,COG5126	CL2635.Contig2_YK,COG5126	CL2665.Contig1_YK,COG0515	CL2665.Contig2_YK,COG0515	CL2668.Contig1_YK,COG0515	CL2668.Contig2_YK,COG0515	CL2681.Contig1_YK,COG2453	CL2721.Contig1_YK,COG0515	CL2721.Contig2_YK,COG0515	CL2764.Contig1_YK,COG0515	CL2764.Contig2_YK,COG0515	CL2780.Contig1_YK,COG0840	CL2780.Contig2_YK,COG0840	CL2780.Contig3_YK,COG0840	CL2780.Contig4_YK,COG0840	CL2780.Contig5_YK,COG0840	CL2783.Contig1_YK,COG0515	CL2816.Contig1_YK,COG5126	CL2816.Contig2_YK,COG5126	CL2854.Contig1_YK,COG0515	CL2854.Contig2_YK,COG0515	CL2856.Contig1_YK,COG0515	CL2856.Contig2_YK,COG0515	CL2886.Contig2_YK,COG0515	CL2896.Contig1_YK,COG0515	CL2901.Contig2_YK,COG0515	Unigene4_YK,COG0515	Unigene6_YK,COG5126	Unigene29_YK,COG5329	Unigene71_YK,COG0515	Unigene117_YK,COG0515	Unigene144_YK,COG0515	Unigene159_YK,COG5035	Unigene184_YK,COG5599	Unigene201_YK,COG0639	Unigene217_YK,COG0639	Unigene258_YK,COG2114	Unigene331_YK,COG0515	Unigene337_YK,COG0639	Unigene430_YK,COG0515	Unigene561_YK,COG2114	Unigene771_YK,COG2114	Unigene800_YK,COG0515	Unigene801_YK,COG1716	Unigene837_YK,COG0639	Unigene838_YK,COG0639	Unigene1045_YK,COG5037	Unigene1047_YK,COG0515	Unigene1048_YK,COG0515	Unigene1543_YK,COG0515	Unigene2080_YK,COG0639	Unigene2081_YK,COG0515	Unigene2111_YK,COG0515	Unigene2116_YK,COG0515	Unigene2119_YK,COG0515	Unigene2119_YK,COG1716	Unigene2119_YK,COG3456	Unigene2140_YK,COG0515	Unigene2209_YK,COG0515	Unigene2212_YK,COG0515	Unigene2216_YK,COG0515	Unigene2231_YK,COG2114	Unigene2244_YK,COG0515	Unigene2320_YK,COG0515	Unigene2324_YK,COG0515	Unigene2391_YK,COG0515	Unigene2428_YK,COG0515	Unigene2512_YK,COG0834	Unigene2550_YK,COG5126	Unigene2625_YK,COG0515	Unigene2697_YK,COG0515	Unigene2752_YK,COG5032	Unigene2837_YK,COG0631	Unigene2839_YK,COG0515	Unigene2851_YK,COG0515	Unigene2874_YK,COG0515	Unigene2899_YK,COG5422	Unigene2913_YK,COG0515	Unigene2918_YK,COG0515	Unigene2935_YK,COG2453	Unigene2953_YK,COG0515	Unigene2989_YK,COG0515	Unigene3029_YK,COG0515	Unigene3041_YK,COG5422	Unigene3165_YK,COG0515	Unigene3174_YK,COG0515	Unigene3267_YK,COG0664	Unigene3286_YK,COG0515	Unigene3295_YK,COG0515	Unigene3357_YK,COG0515	Unigene3384_YK,COG0515	Unigene3393_YK,COG0515	Unigene3430_YK,COG0515	Unigene3486_YK,COG2114	Unigene3486_YK,COG0515	Unigene3495_YK,COG5599	Unigene3495_YK,COG2453	Unigene3548_YK,COG0515	Unigene3626_YK,COG5126	Unigene3635_YK,COG0515	Unigene3692_YK,COG0515	Unigene3716_YK,COG0515	Unigene3718_YK,COG0840	Unigene3744_YK,COG0271	Unigene3900_YK,COG0515	Unigene3929_YK,COG2453	Unigene3963_YK,COG5032	Unigene3964_YK,COG5032	Unigene3972_YK,COG5329	Unigene4011_YK,COG0515	Unigene4028_YK,COG5599	Unigene4112_YK,COG0515	Unigene4114_YK,COG0515	Unigene4139_YK,COG0515	Unigene4165_YK,COG0515	Unigene4166_YK,COG0515	Unigene4196_YK,COG0515	Unigene4239_YK,COG5126	Unigene4342_YK,COG0515	Unigene4442_YK,COG0515	Unigene4446_YK,COG0639	Unigene4488_YK,COG0515	Unigene4613_YK,COG5057	Unigene4671_YK,COG0515	Unigene4689_YK,COG0639	Unigene4690_YK,COG0639	Unigene4691_YK,COG0515	Unigene4767_YK,COG0515	Unigene4861_YK,COG0515	Unigene4898_YK,COG0515	Unigene4935_YK,COG0515	Unigene4936_YK,COG2114	Unigene4954_YK,COG0515	Unigene5061_YK,COG0639	Unigene5086_YK,COG5037	Unigene5106_YK,COG0631	Unigene5107_YK,COG5130	Unigene5300_YK,COG0515	Unigene5356_YK,COG5032	Unigene5385_YK,COG0639	Unigene5386_YK,COG0639	Unigene5417_YK,COG0515	Unigene5433_YK,COG0515	Unigene5467_YK,COG0639	Unigene5468_YK,COG0639	Unigene5470_YK,COG0642	Unigene5509_YK,COG0515	Unigene5546_YK,COG5032	Unigene5561_YK,COG5599	Unigene5606_YK,COG5599	Unigene5612_YK,COG5037	Unigene5695_YK,COG0515	Unigene5699_YK,COG0515	Unigene5815_YK,COG5032	Unigene5819_YK,COG5422	Unigene5823_YK,COG0515	Unigene5835_YK,COG5170	Unigene5836_YK,COG5170	Unigene5878_YK,COG0515	Unigene5906_YK,COG5599	Unigene5914_YK,COG0515	Unigene5926_YK,COG0515	Unigene5971_YK,COG0631	Unigene6091_YK,COG0515	Unigene6188_YK,COG0515	Unigene6229_YK,COG0515	Unigene6230_YK,COG0515	Unigene6270_YK,COG5126	Unigene6309_YK,COG5411	Unigene6309_YK,COG0515	Unigene6365_YK,COG5126	Unigene6367_YK,COG0639	Unigene6368_YK,COG0639	Unigene6395_YK,COG1718	Unigene6395_YK,COG0478	Unigene6407_YK,COG0515	Unigene6417_YK,COG0515	Unigene6461_YK,COG5126	CL11.Contig3_YK,COG0515	CL20.Contig3_YK,COG0515	CL20.Contig4_YK,COG0515	CL25.Contig2_YK,COG0515	CL25.Contig3_YK,COG0515	CL25.Contig5_YK,COG0515	CL25.Contig6_YK,COG0515	CL25.Contig7_YK,COG0515	CL25.Contig8_YK,COG0515	CL25.Contig9_YK,COG0515	CL25.Contig10_YK,COG0515	CL25.Contig12_YK,COG0515	CL25.Contig14_YK,COG0515	CL25.Contig15_YK,COG0515	CL25.Contig18_YK,COG0515	CL25.Contig20_YK,COG0515	CL25.Contig21_YK,COG0515	CL25.Contig22_YK,COG0515	CL25.Contig23_YK,COG0515	CL25.Contig24_YK,COG0515	CL25.Contig25_YK,COG0515	CL67.Contig1_YK,COG0515	CL78.Contig1_YK,COG0515	CL78.Contig2_YK,COG0515	CL78.Contig3_YK,COG0515	CL79.Contig1_YK,COG2114	CL79.Contig2_YK,COG2114	CL79.Contig3_YK,COG2114	CL79.Contig4_YK,COG2114	CL79.Contig5_YK,COG2114	CL79.Contig6_YK,COG2114	CL79.Contig7_YK,COG2114	CL79.Contig8_YK,COG2114	Unigene6535_YK,COG0515	Unigene6611_YK,COG5126	Unigene6639_YK,COG0639	Unigene6763_YK,COG0515	Unigene6765_YK,COG0515	Unigene6795_YK,COG5411	Unigene6795_YK,COG5329	Unigene6797_YK,COG0515	Unigene6812_YK,COG0478	Unigene6812_YK,COG1718	Unigene6820_YK,COG0515	Unigene6841_YK,COG2453	Unigene6879_YK,COG0515	Unigene6880_YK,COG0515	Unigene6907_YK,COG0515	Unigene6920_YK,COG5253	Unigene6923_YK,COG0631	Unigene6963_YK,COG5032	Unigene6998_YK,COG0515	Unigene7153_YK,COG0639	Unigene7169_YK,COG0515	Unigene7183_YK,COG5411	Unigene7197_YK,COG0515	Unigene7206_YK,COG0515	Unigene7307_YK,COG5126	Unigene7308_YK,COG5126	Unigene7355_YK,COG5035	Unigene7447_YK,COG0515	Unigene7509_YK,COG0515	Unigene7525_YK,COG0515	Unigene7587_YK,COG0639	Unigene7607_YK,COG0515	Unigene7798_YK,COG0515	Unigene7816_YK,COG0515	Unigene7920_YK,COG0515	Unigene8001_YK,COG0515	Unigene8158_YK,COG5411	Unigene8325_YK,COG5032	Unigene8329_YK,COG0515	Unigene8500_YK,COG5126	Unigene8552_YK,COG0515	Unigene8612_YK,COG0515	Unigene8614_YK,COG0515	Unigene8718_YK,COG0515	Unigene8839_YK,COG5599	Unigene8892_YK,COG0515	Unigene8893_YK,COG0515	Unigene8908_YK,COG0643	Unigene9057_YK,COG1716	Unigene9057_YK,COG0840	Unigene9071_YK,COG0515	Unigene9228_YK,COG0515	Unigene9301_YK,COG0515	Unigene9329_YK,COG0515	Unigene9416_YK,COG0515	Unigene9459_YK,COG5126	Unigene9480_YK,COG0515	Unigene9560_YK,COG0664	Unigene9566_YK,COG0515	Unigene9649_YK,COG0515	Unigene9705_YK,COG2453	Unigene9706_YK,COG0515	Unigene9710_YK,COG2114	Unigene9712_YK,COG5035	Unigene9732_YK,COG0515	Unigene9840_YK,COG0515	Unigene9889_YK,COG0515	Unigene9895_YK,COG0515	Unigene9934_YK,COG0515	Unigene9948_YK,COG0271	Unigene9968_YK,COG0515	Unigene9969_YK,COG0515	Unigene10009_YK,COG0515	Unigene10039_YK,COG2453	Unigene10096_YK,COG5126	Unigene10194_YK,COG2114	Unigene10194_YK,COG0515	Unigene10200_YK,COG0515	Unigene10299_YK,COG0515	Unigene10308_YK,COG0515	Unigene10319_YK,COG5126	Unigene10350_YK,COG5599	Unigene10352_YK,COG0515	Unigene10363_YK,COG0515	Unigene10365_YK,COG0515	Unigene10382_YK,COG0840	Unigene10387_YK,COG0664	Unigene10439_YK,COG0515	Unigene10440_YK,COG0515	Unigene10455_YK,COG0515	Unigene10494_YK,COG0840	Unigene10547_YK,COG0639	Unigene10558_YK,COG0515	Unigene10565_YK,COG0515	Unigene10574_YK,COG0515	Unigene10730_YK,COG0515	Unigene10820_YK,COG0515	Unigene10844_YK,COG0515	Unigene10845_YK,COG0631	Unigene10908_YK,COG2114	Unigene10935_YK,COG0515	Unigene11042_YK,COG0515	Unigene11093_YK,COG0515	Unigene11124_YK,COG0639	Unigene11125_YK,COG0639	Unigene11140_YK,COG0639	Unigene11141_YK,COG0639	Unigene11204_YK,COG5032	Unigene11259_YK,COG2453	Unigene11284_YK,COG0515	Unigene11299_YK,COG0515	Unigene11335_YK,COG0515	Unigene11344_YK,COG0515	Unigene11365_YK,COG0515	Unigene11366_YK,COG0515	Unigene11519_YK,COG0515	Unigene11546_YK,COG0515	Unigene11554_YK,COG0515	Unigene11555_YK,COG0515	Unigene11655_YK,COG0515	Unigene11662_YK,COG0639	Unigene11664_YK,COG0515	Unigene11734_YK,COG5035	Unigene11735_YK,COG5035	Unigene11736_YK,COG5035	Unigene11737_YK,COG5035	Unigene11810_YK,COG0515	Unigene11866_YK,COG0515	Unigene11887_YK,COG0515	Unigene12014_YK,COG0515	Unigene12044_YK,COG0515	Unigene12090_YK,COG0515	Unigene12091_YK,COG0515	Unigene12100_YK,COG5599	Unigene12128_YK,COG0639	Unigene12177_YK,COG2114	Unigene12177_YK,COG0515	Unigene12178_YK,COG2114	Unigene12178_YK,COG0515	Unigene12179_YK,COG2114	Unigene12179_YK,COG0515	Unigene12191_YK,COG5599	Unigene12216_YK,COG0515	Unigene12218_YK,COG0515	Unigene12219_YK,COG0515	Unigene12238_YK,COG0515	Unigene12241_YK,COG0515	Unigene12241_YK,COG3456	Unigene12297_YK,COG0643	Unigene12298_YK,COG0643	Unigene12302_YK,COG0643	Unigene12304_YK,COG0643	Unigene12327_YK,COG0643	Unigene12327_YK,COG0515	Unigene12354_YK,COG5032	Unigene12358_YK,COG5599	Unigene12374_YK,COG5599	Unigene12387_YK,COG0515	Unigene12436_YK,COG5599	Unigene12497_YK,COG0515	Unigene12541_YK,COG0515	Unigene12569_YK,COG2453	Unigene12570_YK,COG2453	Unigene12587_YK,COG0515	Unigene12614_YK,COG0515	Unigene12616_YK,COG0515	Unigene12679_YK,COG5599	Unigene12679_YK,COG2453	Unigene12733_YK,COG0639	Unigene12778_YK,COG0515	Unigene12784_YK,COG5253	Unigene12790_YK,COG0515	Unigene12826_YK,COG0515	Unigene12861_YK,COG5599	Unigene12862_YK,COG5599	Unigene12977_YK,COG0515	Unigene13023_YK,COG0515	Unigene13069_YK,COG0639	Unigene13089_YK,COG1718	Unigene13089_YK,COG0478	Unigene13130_YK,COG0515	Unigene13147_YK,COG0643	Unigene13176_YK,COG5126	Unigene13180_YK,COG0639	Unigene13203_YK,COG0515	Unigene13313_YK,COG5041	Unigene13319_YK,COG0515	Unigene13374_YK,COG0515	Unigene13383_YK,COG5261	Unigene13409_YK,COG0639	Unigene13424_YK,COG2453	Unigene13560_YK,COG0515	Unigene13674_YK,COG0515	Unigene13687_YK,COG0515	Unigene13742_YK,COG0631	Unigene13786_YK,COG5126	Unigene13813_YK,COG0643	Unigene13823_YK,COG0515	Unigene13877_YK,COG5126	Unigene13897_YK,COG0515	Unigene13915_YK,COG0515	Unigene13937_YK,COG5126	Unigene13943_YK,COG5253	Unigene13977_YK,COG5261	Unigene13991_YK,COG5599	Unigene14036_YK,COG0515	Unigene14087_YK,COG5329	Unigene14214_YK,COG0515	Unigene14246_YK,COG0515	Unigene14259_YK,COG1716	Unigene14278_YK,COG0515	Unigene14301_YK,COG0515	Unigene14345_YK,COG0515	Unigene14415_YK,COG0515	Unigene14432_YK,COG0639	Unigene14456_YK,COG0515	Unigene14539_YK,COG5238	Unigene14559_YK,COG5032	Unigene14577_YK,COG5599	Unigene14601_YK,COG0515	Unigene14612_YK,COG0515	Unigene14625_YK,COG0515	Unigene14707_YK,COG5599	Unigene14735_YK,COG0515	Unigene14756_YK,COG0515	Unigene14770_YK,COG5599	Unigene14792_YK,COG0515	Unigene14805_YK,COG0515	Unigene14835_YK,COG0515	Unigene14844_YK,COG0515	Unigene14957_YK,COG0515	Unigene14992_YK,COG5599	Unigene14994_YK,COG0317	Unigene15004_YK,COG0515	Unigene15017_YK,COG0515	Unigene15057_YK,COG5126	Unigene15080_YK,COG0515	Unigene15190_YK,COG5261	Unigene15232_YK,COG5432	Unigene15244_YK,COG5126	Unigene15248_YK,COG5126	Unigene15331_YK,COG5599	Unigene15348_YK,COG0639	Unigene15419_YK,COG0515	Unigene15455_YK,COG5126	Unigene15550_YK,COG5411	Unigene15561_YK,COG0515	Unigene15585_YK,COG0639	Unigene15587_YK,COG5126	Unigene15597_YK,COG0643	Unigene15601_YK,COG5599	Unigene15625_YK,COG3642	Unigene15647_YK,COG0515	Unigene15653_YK,COG2453	Unigene15698_YK,COG0515	Unigene15704_YK,COG0515	Unigene15774_YK,COG0515	Unigene15789_YK,COG0639	Unigene15803_YK,COG0515	Unigene15872_YK,COG5126	Unigene15946_YK,COG0515	Unigene15955_YK,COG5126	Unigene15984_YK,COG0515	Unigene16012_YK,COG0515	Unigene16048_YK,COG0515	Unigene16110_YK,COG5422	Unigene16112_YK,COG0639	Unigene16119_YK,COG0515	Unigene16140_YK,COG5599	Unigene16164_YK,COG5599	Unigene16330_YK,COG0515	CL101.Contig2_YK,COG0515	CL101.Contig3_YK,COG0515	CL101.Contig5_YK,COG0515	CL101.Contig6_YK,COG0515	CL104.Contig2_YK,COG1217	CL112.Contig1_YK,COG0515	CL112.Contig2_YK,COG0515	CL112.Contig3_YK,COG0515	CL112.Contig4_YK,COG0515	CL112.Contig5_YK,COG0515	CL112.Contig6_YK,COG0515	CL112.Contig7_YK,COG0515	CL112.Contig8_YK,COG0515	CL130.Contig1_YK,COG0515	CL166.Contig1_YK,COG0515	CL170.Contig1_YK,COG5599	CL170.Contig3_YK,COG5599	CL170.Contig4_YK,COG5599	CL170.Contig5_YK,COG5599	CL170.Contig6_YK,COG5599	CL170.Contig7_YK,COG5599	CL186.Contig1_YK,COG0515	CL186.Contig2_YK,COG0515	CL186.Contig3_YK,COG0515	CL186.Contig4_YK,COG0515	CL186.Contig5_YK,COG0515	CL186.Contig6_YK,COG0515	CL186.Contig7_YK,COG0515	CL186.Contig8_YK,COG0515	Unigene16406_YK,COG2114	Unigene16415_YK,COG0515	Unigene16443_YK,COG5599	Unigene16496_YK,COG5599	Unigene16684_YK,COG0515	Unigene16757_YK,COG0515	Unigene16898_YK,COG3456	Unigene16955_YK,COG5599	Unigene17011_YK,COG2453	Unigene17011_YK,COG5599	Unigene17602_YK,COG5126	Unigene17665_YK,COG2114	Unigene17932_YK,COG2114	Unigene18024_YK,COG2114	Unigene18181_YK,COG0515	Unigene18716_YK,COG5040	Unigene18944_YK,COG5126	Unigene19002_YK,COG2114	Unigene19134_YK,COG5040	CL215.Contig1_YK,COG5422	CL218.Contig1_YK,COG0515	CL218.Contig2_YK,COG0515	CL250.Contig1_YK,COG0515	CL250.Contig2_YK,COG0515	CL250.Contig3_YK,COG0515	CL250.Contig4_YK,COG0515	CL250.Contig5_YK,COG0515	CL250.Contig6_YK,COG0515	CL250.Contig7_YK,COG0515	CL250.Contig8_YK,COG0515	CL250.Contig9_YK,COG0515	CL250.Contig10_YK,COG0515	CL250.Contig11_YK,COG0515	CL250.Contig12_YK,COG0515	CL250.Contig13_YK,COG0515	CL250.Contig14_YK,COG0515	CL250.Contig15_YK,COG0515	CL250.Contig16_YK,COG0515	CL255.Contig1_YK,COG0515	CL255.Contig2_YK,COG0515	CL255.Contig3_YK,COG0515	CL255.Contig4_YK,COG0515	CL255.Contig5_YK,COG0515	CL255.Contig7_YK,COG0515	CL255.Contig8_YK,COG0515	CL276.Contig1_YK,COG0515	CL312.Contig1_YK,COG0639	CL319.Contig1_YK,COG5599	CL319.Contig2_YK,COG5599	CL324.Contig1_YK,COG5422	CL324.Contig2_YK,COG5422	CL324.Contig3_YK,COG5422	CL324.Contig4_YK,COG5422	CL324.Contig5_YK,COG5422	CL331.Contig1_YK,COG0515	CL331.Contig2_YK,COG0515	CL331.Contig3_YK,COG0515	CL341.Contig1_YK,COG2114	CL341.Contig1_YK,COG0515	CL341.Contig2_YK,COG2114	CL341.Contig2_YK,COG0515	CL378.Contig1_YK,COG0515	CL378.Contig2_YK,COG0515	CL378.Contig3_YK,COG0515	CL378.Contig4_YK,COG0515	CL378.Contig5_YK,COG0515	CL413.Contig1_YK,COG0515	CL413.Contig2_YK,COG0515	CL418.Contig1_YK,COG0515	CL431.Contig1_YK,COG5126	CL431.Contig2_YK,COG5126	CL431.Contig3_YK,COG5126	CL432.Contig1_YK,COG0515	CL432.Contig2_YK,COG0515	CL432.Contig3_YK,COG0515	CL432.Contig4_YK,COG0515	CL432.Contig5_YK,COG0515	CL432.Contig6_YK,COG0515	CL438.Contig2_YK,COG0515	CL438.Contig3_YK,COG0515	CL502.Contig1_YK,COG0840	CL502.Contig2_YK,COG0840	CL507.Contig2_YK,COG5035	CL507.Contig4_YK,COG5035	CL510.Contig1_YK,COG5599	CL510.Contig1_YK,COG2453	CL510.Contig2_YK,COG5599	CL510.Contig2_YK,COG2453	CL512.Contig2_YK,COG0515	CL526.Contig1_YK,COG2453	CL526.Contig2_YK,COG2453	CL539.Contig1_YK,COG0515	CL539.Contig2_YK,COG0515	CL539.Contig3_YK,COG0515	CL539.Contig4_YK,COG0515	CL568.Contig1_YK,COG5126	CL568.Contig2_YK,COG5126	CL570.Contig1_YK,COG5422	CL570.Contig2_YK,COG5422	CL591.Contig1_YK,COG0515	CL591.Contig2_YK,COG0515	CL591.Contig3_YK,COG0515	CL591.Contig4_YK,COG0515	CL591.Contig5_YK,COG0515	CL591.Contig6_YK,COG0515	CL591.Contig7_YK,COG0515	CL591.Contig8_YK,COG0515	CL593.Contig1_YK,COG0515	CL593.Contig1_YK,COG3456	CL606.Contig1_YK,COG5170	CL606.Contig2_YK,COG5170	CL606.Contig3_YK,COG5170	CL611.Contig1_YK,COG5599	CL667.Contig1_YK,COG0515	CL667.Contig2_YK,COG0515	CL667.Contig3_YK,COG0515	CL674.Contig5_YK,COG0515	CL674.Contig5_YK,COG1716	CL674.Contig6_YK,COG0515	CL674.Contig6_YK,COG1716	CL674.Contig7_YK,COG1716	CL674.Contig9_YK,COG0515	CL695.Contig3_YK,COG0515	CL695.Contig4_YK,COG0515	CL741.Contig1_YK,COG0515	CL741.Contig2_YK,COG0515	CL741.Contig3_YK,COG0515	CL760.Contig1_YK,COG0515	CL760.Contig2_YK,COG0515	CL760.Contig3_YK,COG0515	CL760.Contig4_YK,COG0515	CL760.Contig5_YK,COG0515	CL760.Contig6_YK,COG0515	CL760.Contig7_YK,COG0515	CL774.Contig1_YK,COG0515	CL774.Contig2_YK,COG0515	CL818.Contig2_YK,COG0515	CL859.Contig1_YK,COG0515	CL859.Contig2_YK,COG0515	CL859.Contig3_YK,COG0515	CL859.Contig4_YK,COG0515	CL859.Contig5_YK,COG0515	CL859.Contig6_YK,COG0515	CL859.Contig7_YK,COG0515	CL859.Contig8_YK,COG0515	CL859.Contig9_YK,COG0515	CL859.Contig10_YK,COG0515	CL865.Contig1_YK,COG0639	CL865.Contig2_YK,COG0639	CL865.Contig3_YK,COG0639	CL898.Contig1_YK,COG5599	CL898.Contig2_YK,COG5599	CL899.Contig2_YK,COG2453	CL899.Contig3_YK,COG2453	CL902.Contig1_YK,COG5126	CL902.Contig2_YK,COG5126	CL921.Contig1_YK,COG0515	CL921.Contig2_YK,COG0515	CL935.Contig1_YK,COG0639	CL935.Contig2_YK,COG0639	CL968.Contig2_YK,COG5599	CL968.Contig3_YK,COG5599	CL1003.Contig1_YK,COG0515	CL1003.Contig2_YK,COG0515	CL1026.Contig1_YK,COG0639	CL1026.Contig2_YK,COG0639	CL1041.Contig1_YK,COG0515	CL1041.Contig2_YK,COG0515	CL1086.Contig1_YK,COG5599	CL1086.Contig2_YK,COG5599	CL1086.Contig3_YK,COG5599	CL1088.Contig1_YK,COG0515	CL1088.Contig2_YK,COG0515	CL1111.Contig1_YK,COG0515	CL1111.Contig2_YK,COG0515	CL1111.Contig3_YK,COG0515	CL1111.Contig4_YK,COG0515	CL1119.Contig1_YK,COG0515	CL1119.Contig2_YK,COG0515	CL1123.Contig1_YK,COG5422	CL1123.Contig2_YK,COG5422	CL1123.Contig3_YK,COG5422	CL1123.Contig4_YK,COG5422	CL1127.Contig1_YK,COG5599	CL1141.Contig1_YK,COG0515	CL1141.Contig2_YK,COG0515	CL1141.Contig3_YK,COG0515	CL1147.Contig1_YK,COG2453	CL1147.Contig2_YK,COG2453	CL1194.Contig1_YK,COG5599	CL1194.Contig2_YK,COG5599	CL1194.Contig3_YK,COG5599	CL1194.Contig4_YK,COG5599	CL1194.Contig5_YK,COG5599	CL1197.Contig1_YK,COG0515	CL1197.Contig2_YK,COG0515	CL1204.Contig1_YK,COG0515	CL1204.Contig2_YK,COG0515	CL1204.Contig3_YK,COG0515	CL1208.Contig1_YK,COG0515	CL1208.Contig2_YK,COG0515	CL1282.Contig1_YK,COG0515	CL1282.Contig2_YK,COG0515	CL1292.Contig1_YK,COG0515	CL1292.Contig2_YK,COG0515	CL1308.Contig1_YK,COG5040	CL1308.Contig2_YK,COG5040	CL1315.Contig1_YK,COG0664	CL1315.Contig2_YK,COG0664	CL1332.Contig2_YK,COG0515	CL1332.Contig3_YK,COG0515	CL1332.Contig4_YK,COG0515	CL1335.Contig3_YK,COG0639	CL1335.Contig4_YK,COG0639	CL1340.Contig1_YK,COG0515	CL1340.Contig2_YK,COG0515	CL1340.Contig4_YK,COG0515	CL1340.Contig5_YK,COG0515	CL1340.Contig7_YK,COG0515	CL1345.Contig1_YK,COG5599	CL1345.Contig2_YK,COG5599	CL1345.Contig3_YK,COG5599	CL1345.Contig4_YK,COG5599	CL1357.Contig1_YK,COG5035	CL1357.Contig2_YK,COG5035	CL1383.Contig1_YK,COG0515	CL1383.Contig2_YK,COG0515	CL1412.Contig1_YK,COG0639	CL1416.Contig1_YK,COG0515	CL1416.Contig2_YK,COG0515	CL1445.Contig1_YK,COG5599	CL1445.Contig1_YK,COG0515	CL1445.Contig2_YK,COG5599	CL1445.Contig2_YK,COG0515	CL1458.Contig1_YK,COG0515	CL1458.Contig2_YK,COG0515	CL1482.Contig1_YK,COG0515	CL1482.Contig2_YK,COG0515	CL1482.Contig3_YK,COG0515	CL1510.Contig1_YK,COG0515	CL1511.Contig2_YK,COG5126	CL1531.Contig1_YK,COG0515	CL1531.Contig2_YK,COG0515	CL1532.Contig1_YK,COG0515	CL1532.Contig2_YK,COG0515	CL1536.Contig2_YK,COG5126	CL1551.Contig1_YK,COG0515	CL1553.Contig1_YK,COG0515	CL1553.Contig1_YK,COG0664	CL1553.Contig2_YK,COG0515	CL1553.Contig2_YK,COG0664	CL1553.Contig3_YK,COG0515	CL1553.Contig3_YK,COG0664	CL1556.Contig1_YK,COG0515	CL1556.Contig2_YK,COG0515	CL1557.Contig2_YK,COG0515	CL1557.Contig3_YK,COG0515	CL1558.Contig1_YK,COG5422	CL1558.Contig2_YK,COG5422	CL1572.Contig1_YK,COG5599
U	Intracellular trafficking, secretion, and vesicular transport 	317	CL1664.Contig1_YK,COG5295	CL1664.Contig2_YK,COG5295	CL1674.Contig1_YK,COG5295	CL1674.Contig1_YK,COG3210	CL1674.Contig1_YK,COG3468	CL1674.Contig2_YK,COG5295	CL1674.Contig2_YK,COG3210	CL1674.Contig2_YK,COG3468	CL1705.Contig1_YK,COG3468	CL1705.Contig2_YK,COG3468	CL1761.Contig1_YK,COG4796	CL1800.Contig1_YK,COG3468	CL1831.Contig1_YK,COG3468	CL1831.Contig2_YK,COG3468	CL1854.Contig1_YK,COG5080	CL1854.Contig2_YK,COG5080	CL1929.Contig1_YK,COG5295	CL1929.Contig1_YK,COG4796	CL1929.Contig1_YK,COG3846	CL1929.Contig2_YK,COG5295	CL1929.Contig2_YK,COG3468	CL1929.Contig2_YK,COG3210	CL1929.Contig2_YK,COG4796	CL2020.Contig1_YK,COG5295	CL2020.Contig2_YK,COG5295	CL2097.Contig2_YK,COG1705	CL2097.Contig3_YK,COG1705	CL2112.Contig1_YK,COG5096	CL2238.Contig1_YK,COG5347	CL2268.Contig1_YK,COG0823	CL2268.Contig2_YK,COG0823	CL2313.Contig1_YK,COG5295	CL2313.Contig1_YK,COG1705	CL2313.Contig3_YK,COG5295	CL2313.Contig3_YK,COG1705	CL2355.Contig1_YK,COG3468	CL2355.Contig2_YK,COG3468	CL2487.Contig1_YK,COG0740	CL2601.Contig1_YK,COG1705	CL2601.Contig1_YK,COG3210	CL2601.Contig2_YK,COG1705	CL2604.Contig1_YK,COG3210	CL2604.Contig2_YK,COG3210	CL2627.Contig1_YK,COG5061	CL2627.Contig2_YK,COG5061	CL2665.Contig1_YK,COG4796	CL2850.Contig2_YK,COG3170	Unigene88_YK,COG3468	Unigene88_YK,COG3210	Unigene88_YK,COG5295	Unigene88_YK,COG1705	Unigene302_YK,COG5347	Unigene712_YK,COG3210	Unigene1045_YK,COG1705	Unigene1045_YK,COG5295	Unigene1808_YK,COG1705	Unigene1808_YK,COG1317	Unigene2155_YK,COG0823	Unigene2244_YK,COG4796	Unigene2330_YK,COG3468	Unigene2725_YK,COG5391	Unigene2752_YK,COG5032	Unigene2761_YK,COG3210	Unigene2766_YK,COG5122	Unigene2838_YK,COG5082	Unigene3069_YK,COG5325	Unigene3069_YK,COG5074	Unigene3144_YK,COG3468	Unigene3146_YK,COG3468	Unigene3153_YK,COG5120	Unigene3195_YK,COG4796	Unigene3196_YK,COG5082	Unigene3206_YK,COG5064	Unigene3401_YK,COG0706	Unigene3416_YK,COG5096	Unigene3416_YK,COG5240	Unigene3588_YK,COG5158	Unigene3621_YK,COG0201	Unigene3624_YK,COG0552	Unigene3735_YK,COG3468	Unigene3936_YK,COG5347	Unigene3963_YK,COG5032	Unigene3964_YK,COG5032	Unigene4066_YK,COG5158	Unigene4067_YK,COG5158	Unigene4074_YK,COG5391	Unigene4208_YK,COG5215	Unigene4294_YK,COG3210	Unigene4294_YK,COG3468	Unigene4311_YK,COG5043	Unigene4411_YK,COG5295	Unigene4435_YK,COG5096	Unigene4525_YK,COG3468	Unigene4775_YK,COG1705	Unigene4803_YK,COG5407	Unigene4906_YK,COG1705	Unigene4999_YK,COG3468	Unigene5107_YK,COG5130	Unigene5167_YK,COG0681	Unigene5356_YK,COG5032	Unigene5460_YK,COG5347	Unigene5546_YK,COG5032	Unigene5597_YK,COG5052	Unigene5612_YK,COG1705	Unigene5677_YK,COG5058	Unigene5815_YK,COG5032	Unigene5848_YK,COG5102	Unigene5899_YK,COG3468	Unigene6104_YK,COG5308	Unigene6151_YK,COG3468	Unigene6214_YK,COG5028	Unigene6309_YK,COG4796	Unigene6339_YK,COG3468	Unigene6421_YK,COG5028	Unigene6421_YK,COG5047	Unigene6432_YK,COG5074	Unigene6432_YK,COG5325	CL1.Contig1_YK,COG3468	CL1.Contig1_YK,COG3210	CL1.Contig2_YK,COG3468	CL1.Contig2_YK,COG3210	CL70.Contig1_YK,COG5043	CL70.Contig2_YK,COG5043	Unigene6559_YK,COG5096	Unigene6669_YK,COG5058	Unigene6963_YK,COG5032	Unigene7313_YK,COG5074	Unigene7313_YK,COG5325	Unigene7314_YK,COG5074	Unigene7314_YK,COG5325	Unigene7579_YK,COG3468	Unigene7998_YK,COG4796	Unigene8132_YK,COG5295	Unigene8325_YK,COG5032	Unigene8371_YK,COG1705	Unigene8450_YK,COG1705	Unigene8561_YK,COG1705	Unigene8562_YK,COG5295	Unigene8562_YK,COG3210	Unigene8663_YK,COG5082	Unigene9057_YK,COG4796	Unigene9140_YK,COG5043	Unigene9458_YK,COG5158	Unigene9934_YK,COG4796	Unigene10017_YK,COG3468	Unigene10087_YK,COG5325	Unigene10087_YK,COG5074	Unigene10201_YK,COG5143	Unigene10259_YK,COG3468	Unigene10263_YK,COG5171	Unigene10270_YK,COG1705	Unigene10352_YK,COG0552	Unigene10352_YK,COG3468	Unigene10352_YK,COG5295	Unigene10352_YK,COG3170	Unigene10382_YK,COG3468	Unigene10382_YK,COG5295	Unigene10488_YK,COG5347	Unigene10680_YK,COG5070	Unigene10998_YK,COG3468	Unigene10998_YK,COG5295	Unigene10998_YK,COG3210	Unigene10999_YK,COG3468	Unigene11020_YK,COG0706	Unigene11101_YK,COG1705	Unigene11204_YK,COG5032	Unigene11214_YK,COG3468	Unigene11219_YK,COG4796	Unigene11219_YK,COG3170	Unigene11293_YK,COG3170	Unigene11348_YK,COG3468	Unigene11350_YK,COG3468	Unigene11350_YK,COG3210	Unigene11437_YK,COG3468	Unigene11452_YK,COG3468	Unigene11580_YK,COG5143	Unigene11581_YK,COG5143	Unigene11707_YK,COG3170	Unigene11837_YK,COG3468	Unigene11958_YK,COG5066	Unigene12210_YK,COG3468	Unigene12241_YK,COG4796	Unigene12326_YK,COG3170	Unigene12326_YK,COG1705	Unigene12327_YK,COG3170	Unigene12327_YK,COG4796	Unigene12327_YK,COG1705	Unigene12354_YK,COG5032	Unigene12401_YK,COG3170	Unigene12535_YK,COG4796	Unigene12539_YK,COG4796	Unigene12542_YK,COG4796	Unigene12543_YK,COG4796	Unigene12602_YK,COG5295	Unigene12602_YK,COG3468	Unigene12602_YK,COG1705	Unigene12602_YK,COG3210	Unigene12632_YK,COG3468	Unigene12823_YK,COG3468	Unigene12824_YK,COG3468	Unigene12825_YK,COG5295	Unigene12852_YK,COG3468	Unigene12934_YK,COG5043	Unigene12935_YK,COG5043	Unigene12981_YK,COG5082	Unigene13028_YK,COG3468	Unigene13030_YK,COG3468	Unigene13074_YK,COG2443	Unigene13079_YK,COG4796	Unigene13083_YK,COG1705	Unigene13108_YK,COG4796	Unigene13117_YK,COG5047	Unigene13128_YK,COG5101	Unigene13147_YK,COG0552	Unigene13246_YK,COG5052	Unigene13264_YK,COG5066	Unigene13288_YK,COG5215	Unigene13322_YK,COG5233	Unigene13342_YK,COG5143	Unigene13348_YK,COG5347	Unigene13372_YK,COG3468	Unigene13373_YK,COG3468	Unigene13434_YK,COG5096	Unigene13464_YK,COG5196	Unigene13515_YK,COG5082	Unigene13558_YK,COG3170	Unigene13596_YK,COG5249	Unigene13624_YK,COG5122	Unigene13634_YK,COG0541	Unigene13645_YK,COG5232	Unigene13675_YK,COG0681	Unigene13821_YK,COG5215	Unigene13917_YK,COG5101	Unigene14016_YK,COG3468	Unigene14055_YK,COG5391	Unigene14074_YK,COG1705	Unigene14082_YK,COG0681	Unigene14288_YK,COG1705	Unigene14303_YK,COG5030	Unigene14310_YK,COG5128	Unigene14369_YK,COG5117	Unigene14379_YK,COG5325	Unigene14379_YK,COG5074	Unigene14397_YK,COG5347	Unigene14443_YK,COG5158	Unigene14445_YK,COG5080	Unigene14473_YK,COG5196	Unigene14549_YK,COG5295	Unigene14549_YK,COG3210	Unigene14549_YK,COG3468	Unigene14553_YK,COG5058	Unigene14559_YK,COG5032	Unigene14589_YK,COG5030	Unigene14610_YK,COG5052	Unigene14650_YK,COG5347	Unigene14702_YK,COG5070	Unigene14928_YK,COG5074	Unigene15062_YK,COG5143	Unigene15317_YK,COG3210	Unigene15499_YK,COG3468	Unigene15502_YK,COG3468	Unigene15502_YK,COG3210	Unigene15516_YK,COG5030	Unigene15743_YK,COG5173	Unigene15839_YK,COG5028	Unigene15889_YK,COG3210	Unigene16029_YK,COG5074	Unigene16029_YK,COG5325	Unigene16066_YK,COG3468	Unigene16358_YK,COG5052	CL177.Contig1_YK,COG3468	CL177.Contig2_YK,COG3468	Unigene17351_YK,COG5043	Unigene17507_YK,COG5043	Unigene19028_YK,COG1705	Unigene19028_YK,COG1317	CL262.Contig4_YK,COG3468	CL304.Contig5_YK,COG3468	CL415.Contig1_YK,COG3468	CL415.Contig2_YK,COG3468	CL415.Contig3_YK,COG3468	CL415.Contig4_YK,COG3468	CL421.Contig1_YK,COG5391	CL421.Contig2_YK,COG5391	CL421.Contig3_YK,COG5391	CL421.Contig4_YK,COG5391	CL439.Contig1_YK,COG3468	CL439.Contig6_YK,COG3468	CL439.Contig7_YK,COG3468	CL439.Contig12_YK,COG3468	CL456.Contig1_YK,COG3468	CL456.Contig1_YK,COG3210	CL456.Contig2_YK,COG3468	CL456.Contig3_YK,COG3468	CL456.Contig4_YK,COG3210	CL477.Contig1_YK,COG3468	CL477.Contig2_YK,COG3468	CL477.Contig3_YK,COG3468	CL522.Contig1_YK,COG3468	CL522.Contig2_YK,COG3468	CL593.Contig1_YK,COG3210	CL660.Contig1_YK,COG5240	CL674.Contig5_YK,COG4796	CL674.Contig6_YK,COG4796	CL674.Contig7_YK,COG4796	CL674.Contig9_YK,COG4796	CL760.Contig3_YK,COG4796	CL760.Contig5_YK,COG4796	CL760.Contig6_YK,COG4796	CL760.Contig7_YK,COG4796	CL899.Contig1_YK,COG3468	CL1000.Contig4_YK,COG5066	CL1008.Contig2_YK,COG1705	CL1303.Contig3_YK,COG3468	CL1323.Contig1_YK,COG3468	CL1323.Contig2_YK,COG3468	CL1433.Contig2_YK,COG5052
V	Defense mechanisms 	144	CL1644.Contig1_YK,COG1131	CL1644.Contig2_YK,COG1131	CL1828.Contig1_YK,COG1131	CL1828.Contig2_YK,COG1131	CL1930.Contig2_YK,COG1401	CL1930.Contig4_YK,COG1401	CL2003.Contig1_YK,COG2274	CL2003.Contig1_YK,COG1132	CL2003.Contig2_YK,COG1132	CL2003.Contig2_YK,COG2274	CL2003.Contig3_YK,COG1132	CL2003.Contig3_YK,COG2274	CL2003.Contig4_YK,COG1132	CL2164.Contig2_YK,COG1131	CL2164.Contig3_YK,COG1131	CL2164.Contig4_YK,COG1131	CL2398.Contig1_YK,COG1132	CL2398.Contig2_YK,COG1132	CL2475.Contig1_YK,COG1132	CL2475.Contig1_YK,COG2274	CL2475.Contig2_YK,COG1132	CL2475.Contig2_YK,COG2274	CL2475.Contig3_YK,COG1132	CL2475.Contig4_YK,COG1132	CL2475.Contig4_YK,COG2274	CL2582.Contig1_YK,COG1131	CL2582.Contig2_YK,COG1131	CL2715.Contig1_YK,COG1132	CL2715.Contig2_YK,COG1132	Unigene220_YK,COG1132	Unigene294_YK,COG1132	Unigene294_YK,COG2274	Unigene295_YK,COG0841	Unigene801_YK,COG2720	Unigene977_YK,COG1132	Unigene1045_YK,COG0577	Unigene1938_YK,COG1131	Unigene2712_YK,COG1132	Unigene2914_YK,COG2274	Unigene4484_YK,COG1131	Unigene4485_YK,COG1131	Unigene4485_YK,COG1136	Unigene4495_YK,COG1131	Unigene4538_YK,COG1680	Unigene4899_YK,COG1132	Unigene5021_YK,COG1132	Unigene5021_YK,COG2274	Unigene5022_YK,COG1132	Unigene5022_YK,COG2274	Unigene5147_YK,COG1132	Unigene6203_YK,COG1131	Unigene6203_YK,COG1136	Unigene6743_YK,COG1132	Unigene6974_YK,COG1132	Unigene6975_YK,COG1132	Unigene7294_YK,COG1132	Unigene7630_YK,COG1132	Unigene7631_YK,COG1132	Unigene7632_YK,COG1132	Unigene7632_YK,COG2274	Unigene7633_YK,COG1132	Unigene8382_YK,COG1132	Unigene8382_YK,COG2274	Unigene8383_YK,COG1132	Unigene8383_YK,COG2274	Unigene9424_YK,COG1132	Unigene9439_YK,COG1132	Unigene9440_YK,COG1132	Unigene9441_YK,COG1132	Unigene9441_YK,COG2274	Unigene9443_YK,COG1132	Unigene9579_YK,COG1132	Unigene9601_YK,COG1132	Unigene9602_YK,COG1132	Unigene9629_YK,COG1132	Unigene9629_YK,COG2274	Unigene10135_YK,COG1131	Unigene10135_YK,COG1136	Unigene10237_YK,COG1132	Unigene10271_YK,COG0841	Unigene10292_YK,COG1132	Unigene10293_YK,COG1132	Unigene10841_YK,COG1132	Unigene10842_YK,COG1132	Unigene10852_YK,COG1131	Unigene10854_YK,COG1131	Unigene11189_YK,COG1132	Unigene11189_YK,COG2274	Unigene11455_YK,COG1131	Unigene11455_YK,COG1136	Unigene11672_YK,COG1132	Unigene11673_YK,COG1132	Unigene11674_YK,COG1132	Unigene11674_YK,COG2274	Unigene12241_YK,COG1401	Unigene12241_YK,COG2720	Unigene14441_YK,COG0841	Unigene14635_YK,COG1132	Unigene14741_YK,COG1132	Unigene15086_YK,COG1132	Unigene15527_YK,COG1680	Unigene15615_YK,COG1132	Unigene15755_YK,COG1680	Unigene15875_YK,COG1132	Unigene16032_YK,COG1132	CL169.Contig1_YK,COG1132	CL169.Contig2_YK,COG1132	CL169.Contig3_YK,COG1132	CL169.Contig4_YK,COG1132	Unigene16555_YK,COG1680	Unigene18738_YK,COG1132	Unigene18738_YK,COG2274	CL232.Contig1_YK,COG1131	CL232.Contig1_YK,COG1136	CL232.Contig2_YK,COG1131	CL232.Contig2_YK,COG1136	CL268.Contig1_YK,COG1132	CL268.Contig2_YK,COG1132	CL268.Contig3_YK,COG1132	CL268.Contig3_YK,COG2274	CL268.Contig5_YK,COG1132	CL268.Contig6_YK,COG1132	CL268.Contig7_YK,COG1132	CL268.Contig8_YK,COG1132	CL668.Contig1_YK,COG1132	CL668.Contig1_YK,COG2274	CL668.Contig2_YK,COG1132	CL668.Contig2_YK,COG2274	CL671.Contig1_YK,COG0841	CL671.Contig2_YK,COG0841	CL727.Contig1_YK,COG0841	CL727.Contig2_YK,COG0841	CL857.Contig1_YK,COG1132	CL857.Contig2_YK,COG1132	CL1276.Contig1_YK,COG1132	CL1385.Contig1_YK,COG1131	CL1385.Contig1_YK,COG0842	CL1385.Contig1_YK,COG1136	CL1388.Contig1_YK,COG1131	CL1388.Contig2_YK,COG1131	CL1388.Contig3_YK,COG1131	CL1388.Contig4_YK,COG1131	CL1388.Contig5_YK,COG1131	CL1388.Contig6_YK,COG1131
W	Extracellular structures 	21	CL1664.Contig1_YK,COG5295	CL1664.Contig2_YK,COG5295	CL1674.Contig1_YK,COG5295	CL1674.Contig2_YK,COG5295	CL1929.Contig1_YK,COG5295	CL1929.Contig2_YK,COG5295	CL2020.Contig1_YK,COG5295	CL2020.Contig2_YK,COG5295	CL2313.Contig1_YK,COG5295	CL2313.Contig3_YK,COG5295	Unigene88_YK,COG5295	Unigene1045_YK,COG5295	Unigene4411_YK,COG5295	Unigene8132_YK,COG5295	Unigene8562_YK,COG5295	Unigene10352_YK,COG5295	Unigene10382_YK,COG5295	Unigene10998_YK,COG5295	Unigene12602_YK,COG5295	Unigene12825_YK,COG5295	Unigene14549_YK,COG5295
Y	Nuclear structure 	3	Unigene13128_YK,COG5101	Unigene13406_YK,COG5100	Unigene13917_YK,COG5101
Z	Cytoskeleton 	311	CL1714.Contig2_YK,COG5126	CL1792.Contig1_YK,COG5059	CL1792.Contig2_YK,COG5022	CL1792.Contig2_YK,COG5059	CL1831.Contig1_YK,COG5022	CL1831.Contig2_YK,COG5022	CL1861.Contig1_YK,COG5126	CL2069.Contig1_YK,COG5022	CL2097.Contig2_YK,COG5022	CL2097.Contig3_YK,COG5022	CL2135.Contig1_YK,COG5126	CL2180.Contig1_YK,COG5199	CL2180.Contig2_YK,COG5199	CL2248.Contig1_YK,COG5023	CL2248.Contig2_YK,COG5023	CL2304.Contig1_YK,COG5059	CL2304.Contig2_YK,COG5059	CL2505.Contig1_YK,COG5022	CL2505.Contig2_YK,COG5022	CL2535.Contig1_YK,COG5022	CL2535.Contig2_YK,COG5022	CL2560.Contig1_YK,COG5022	CL2560.Contig2_YK,COG5022	CL2568.Contig1_YK,COG5022	CL2568.Contig2_YK,COG5022	CL2593.Contig1_YK,COG5126	CL2593.Contig2_YK,COG5126	CL2593.Contig3_YK,COG5126	CL2604.Contig2_YK,COG5022	CL2635.Contig1_YK,COG5126	CL2635.Contig2_YK,COG5126	CL2648.Contig1_YK,COG5022	CL2669.Contig1_YK,COG5022	CL2669.Contig2_YK,COG5022	CL2669.Contig3_YK,COG5022	CL2669.Contig4_YK,COG5022	CL2669.Contig5_YK,COG5022	CL2713.Contig1_YK,COG5069	CL2713.Contig1_YK,COG5022	CL2713.Contig2_YK,COG5069	CL2713.Contig2_YK,COG5022	CL2774.Contig2_YK,COG5022	CL2780.Contig1_YK,COG5069	CL2780.Contig1_YK,COG5022	CL2780.Contig2_YK,COG5069	CL2780.Contig2_YK,COG5022	CL2780.Contig3_YK,COG5069	CL2780.Contig3_YK,COG5022	CL2780.Contig4_YK,COG5022	CL2780.Contig5_YK,COG5022	CL2816.Contig1_YK,COG5126	CL2816.Contig2_YK,COG5126	CL2887.Contig2_YK,COG5022	CL2897.Contig1_YK,COG5023	CL2897.Contig2_YK,COG5023	CL2905.Contig1_YK,COG5277	CL2905.Contig2_YK,COG5277	Unigene6_YK,COG5126	Unigene256_YK,COG5069	Unigene476_YK,COG5245	Unigene836_YK,COG5022	Unigene1700_YK,COG5245	Unigene1787_YK,COG5245	Unigene1788_YK,COG5245	Unigene2168_YK,COG5184	Unigene2293_YK,COG5184	Unigene2550_YK,COG5126	Unigene2620_YK,COG5022	Unigene2750_YK,COG5059	Unigene2849_YK,COG5277	Unigene2892_YK,COG5022	Unigene3026_YK,COG5022	Unigene3089_YK,COG5022	Unigene3095_YK,COG5184	Unigene3120_YK,COG5022	Unigene3188_YK,COG5022	Unigene3339_YK,COG5184	Unigene3350_YK,COG5022	Unigene3367_YK,COG5217	Unigene3446_YK,COG5022	Unigene3626_YK,COG5126	Unigene3979_YK,COG5277	Unigene4096_YK,COG5022	Unigene4224_YK,COG5184	Unigene4239_YK,COG5126	Unigene4315_YK,COG5022	Unigene4320_YK,COG5069	Unigene4320_YK,COG5022	Unigene4396_YK,COG5022	Unigene4471_YK,COG5022	Unigene4761_YK,COG5199	Unigene4825_YK,COG5022	Unigene5194_YK,COG5059	Unigene5515_YK,COG5022	Unigene5784_YK,COG5234	Unigene5899_YK,COG5022	Unigene5967_YK,COG5022	Unigene6000_YK,COG5245	Unigene6001_YK,COG5245	Unigene6038_YK,COG5023	Unigene6146_YK,COG5022	Unigene6270_YK,COG5126	Unigene6279_YK,COG5022	Unigene6341_YK,COG5245	Unigene6351_YK,COG5245	Unigene6363_YK,COG5022	Unigene6365_YK,COG5126	Unigene6461_YK,COG5126	CL34.Contig2_YK,COG5022	CL34.Contig3_YK,COG5022	CL35.Contig1_YK,COG5022	CL35.Contig2_YK,COG5022	CL37.Contig1_YK,COG5022	CL37.Contig2_YK,COG5022	CL37.Contig3_YK,COG5022	CL75.Contig1_YK,COG5069	CL75.Contig2_YK,COG5022	CL75.Contig2_YK,COG5069	CL75.Contig3_YK,COG5069	Unigene6474_YK,COG5277	Unigene6611_YK,COG5126	Unigene6679_YK,COG5069	Unigene6814_YK,COG5022	Unigene6850_YK,COG5022	Unigene7022_YK,COG5184	Unigene7307_YK,COG5126	Unigene7308_YK,COG5126	Unigene7684_YK,COG5022	Unigene7691_YK,COG5022	Unigene7691_YK,COG5059	Unigene8289_YK,COG5023	Unigene8500_YK,COG5126	Unigene8755_YK,COG5022	Unigene8755_YK,COG5059	Unigene8782_YK,COG5184	Unigene9109_YK,COG5022	Unigene9389_YK,COG5059	Unigene9459_YK,COG5126	Unigene9504_YK,COG5245	Unigene9669_YK,COG5022	Unigene9957_YK,COG5023	Unigene10046_YK,COG5022	Unigene10096_YK,COG5126	Unigene10251_YK,COG5022	Unigene10251_YK,COG5059	Unigene10319_YK,COG5126	Unigene10494_YK,COG5059	Unigene10494_YK,COG5022	Unigene10575_YK,COG5022	Unigene10927_YK,COG5059	Unigene10927_YK,COG5022	Unigene10931_YK,COG5022	Unigene10932_YK,COG5022	Unigene11192_YK,COG5059	Unigene11196_YK,COG5023	Unigene11356_YK,COG5022	Unigene11437_YK,COG5059	Unigene11532_YK,COG5022	Unigene11714_YK,COG5023	Unigene11715_YK,COG5023	Unigene11716_YK,COG5023	Unigene11785_YK,COG5059	Unigene11805_YK,COG5023	Unigene11806_YK,COG5023	Unigene11807_YK,COG5023	Unigene11808_YK,COG5023	Unigene12334_YK,COG5022	Unigene12335_YK,COG5022	Unigene12336_YK,COG5022	Unigene12337_YK,COG5022	Unigene12426_YK,COG5022	Unigene12453_YK,COG5059	Unigene12491_YK,COG5022	Unigene12492_YK,COG5022	Unigene12493_YK,COG5022	Unigene12494_YK,COG5022	Unigene12654_YK,COG5022	Unigene12690_YK,COG5023	Unigene12691_YK,COG5023	Unigene12881_YK,COG5022	Unigene13028_YK,COG5022	Unigene13176_YK,COG5126	Unigene13230_YK,COG5022	Unigene13359_YK,COG5069	Unigene13500_YK,COG5019	Unigene13506_YK,COG5059	Unigene13706_YK,COG5019	Unigene13720_YK,COG5277	Unigene13786_YK,COG5126	Unigene13811_YK,COG5277	Unigene13812_YK,COG5217	Unigene13877_YK,COG5126	Unigene13893_YK,COG5022	Unigene13914_YK,COG5022	Unigene13920_YK,COG5022	Unigene13937_YK,COG5126	Unigene13977_YK,COG5199	Unigene14005_YK,COG5022	Unigene14141_YK,COG5022	Unigene14162_YK,COG5023	Unigene14296_YK,COG5069	Unigene14661_YK,COG5022	Unigene14729_YK,COG5022	Unigene14929_YK,COG5277	Unigene14966_YK,COG5022	Unigene15034_YK,COG5022	Unigene15057_YK,COG5126	Unigene15244_YK,COG5126	Unigene15248_YK,COG5126	Unigene15308_YK,COG5022	Unigene15315_YK,COG5022	Unigene15455_YK,COG5126	Unigene15587_YK,COG5126	Unigene15872_YK,COG5126	Unigene15955_YK,COG5126	Unigene15961_YK,COG5022	Unigene16018_YK,COG5022	Unigene16066_YK,COG5022	Unigene16105_YK,COG5022	CL91.Contig1_YK,COG5022	CL91.Contig2_YK,COG5022	CL91.Contig3_YK,COG5022	CL91.Contig4_YK,COG5022	CL124.Contig1_YK,COG5022	CL124.Contig2_YK,COG5022	CL124.Contig3_YK,COG5022	CL143.Contig1_YK,COG5022	CL143.Contig2_YK,COG5022	CL181.Contig1_YK,COG5022	CL181.Contig2_YK,COG5022	CL183.Contig1_YK,COG5022	CL183.Contig2_YK,COG5022	Unigene16458_YK,COG5022	Unigene16862_YK,COG5022	Unigene16869_YK,COG5022	Unigene17385_YK,COG5023	Unigene17602_YK,COG5126	Unigene18316_YK,COG5277	Unigene18388_YK,COG5023	Unigene18944_YK,COG5126	Unigene19065_YK,COG5023	CL300.Contig1_YK,COG5069	CL300.Contig2_YK,COG5069	CL344.Contig1_YK,COG5059	CL344.Contig2_YK,COG5059	CL353.Contig1_YK,COG5022	CL353.Contig3_YK,COG5022	CL353.Contig6_YK,COG5022	CL366.Contig1_YK,COG5023	CL366.Contig2_YK,COG5023	CL366.Contig3_YK,COG5023	CL367.Contig1_YK,COG5022	CL369.Contig6_YK,COG5022	CL415.Contig1_YK,COG5022	CL415.Contig2_YK,COG5022	CL415.Contig3_YK,COG5022	CL415.Contig4_YK,COG5022	CL427.Contig1_YK,COG5022	CL427.Contig2_YK,COG5022	CL431.Contig1_YK,COG5126	CL431.Contig2_YK,COG5126	CL431.Contig3_YK,COG5126	CL439.Contig1_YK,COG5069	CL439.Contig2_YK,COG5069	CL439.Contig3_YK,COG5069	CL439.Contig4_YK,COG5069	CL439.Contig7_YK,COG5069	CL439.Contig8_YK,COG5069	CL439.Contig10_YK,COG5069	CL439.Contig11_YK,COG5069	CL439.Contig12_YK,COG5069	CL456.Contig2_YK,COG5022	CL487.Contig1_YK,COG5022	CL487.Contig2_YK,COG5022	CL502.Contig1_YK,COG5022	CL502.Contig2_YK,COG5022	CL568.Contig1_YK,COG5126	CL568.Contig2_YK,COG5126	CL622.Contig1_YK,COG5022	CL622.Contig2_YK,COG5022	CL681.Contig1_YK,COG5022	CL706.Contig1_YK,COG5022	CL706.Contig2_YK,COG5022	CL902.Contig1_YK,COG5126	CL902.Contig2_YK,COG5126	CL991.Contig1_YK,COG5022	CL991.Contig2_YK,COG5022	CL1019.Contig1_YK,COG5022	CL1019.Contig2_YK,COG5022	CL1019.Contig3_YK,COG5022	CL1019.Contig4_YK,COG5022	CL1128.Contig1_YK,COG5059	CL1128.Contig2_YK,COG5059	CL1146.Contig1_YK,COG5023	CL1146.Contig2_YK,COG5023	CL1156.Contig1_YK,COG5069	CL1156.Contig2_YK,COG5069	CL1210.Contig1_YK,COG5059	CL1210.Contig2_YK,COG5059	CL1210.Contig3_YK,COG5059	CL1221.Contig1_YK,COG5277	CL1221.Contig2_YK,COG5277	CL1221.Contig3_YK,COG5277	CL1303.Contig1_YK,COG5022	CL1303.Contig2_YK,COG5022	CL1303.Contig3_YK,COG5022	CL1306.Contig2_YK,COG5059	CL1367.Contig1_YK,COG5023	CL1367.Contig2_YK,COG5023	CL1511.Contig2_YK,COG5126	CL1536.Contig2_YK,COG5126
