# Supplementary material for: Transcriptome Analysis of the Chrysanthemum Foliar Nematode, Aphelenchoides ritzemabosi (Aphelenchida: Aphelenchoididae)
Source: PLoS One. 2016 Nov 22;11(11):e0166877. doi: 10.1371/journal.pone.0166877 (PMC5119785; doi:10.1371/journal.pone.0166877)
Supplement: S4 File — (XLS) [file pone.0166877.s004.xls]

geneID	GO
CL1.Contig1_YK	GO:0044763	GO:0005515	GO:0050794	GO:0044464
CL1.Contig2_YK	GO:0005488	GO:0044763	GO:0050794	GO:0044464
CL10.Contig1_YK	GO:0031594	GO:0004890	GO:0045211	GO:0030054	GO:0005886	GO:0005230	GO:0006811	GO:0016021	GO:0007214	GO:0007626	GO:0043058
CL10.Contig2_YK	GO:0031594	GO:0004890	GO:0045211	GO:0030054	GO:0005886	GO:0005230	GO:0006811	GO:0016021	GO:0007214	GO:0007626	GO:0043058
CL10.Contig3_YK	GO:0031594	GO:0045211	GO:0006810	GO:0007214	GO:0007626	GO:0005216	GO:0043058
CL10.Contig4_YK	GO:0031594	GO:0045211	GO:0006810	GO:0007214	GO:0007626	GO:0005216	GO:0043058
CL1000.Contig3_YK	GO:0006412
CL1002.Contig1_YK	GO:0010940	GO:0040010	GO:0015078	GO:0016021	GO:0006915	GO:0043068	GO:0040035	GO:0018996	GO:0060142	GO:0002119	GO:0040011	GO:0000220	GO:0006898	GO:0015991	GO:0009792	GO:0030728
CL1002.Contig2_YK	GO:0010940	GO:0040010	GO:0015078	GO:0016021	GO:0006915	GO:0043068	GO:0040035	GO:0018996	GO:0060142	GO:0002119	GO:0040011	GO:0000220	GO:0006898	GO:0015991	GO:0009792	GO:0030728
CL1003.Contig1_YK	GO:0005623	GO:0007411	GO:0018991	GO:0043652	GO:0006898	GO:0004672	GO:0007517	GO:0009792	GO:0006468	GO:0002119	GO:0030163	GO:0031344	GO:0048546	GO:0008543	GO:0016477	GO:0040035	GO:0032940
CL1003.Contig2_YK	GO:0005623	GO:0007411	GO:0018991	GO:0043652	GO:0006898	GO:0004672	GO:0007517	GO:0009792	GO:0006468	GO:0002119	GO:0030163	GO:0031344	GO:0048546	GO:0008543	GO:0016477	GO:0040035	GO:0032940
CL1004.Contig1_YK	GO:0043161	GO:0040007	GO:0048518	GO:0002164	GO:0051329	GO:0044428	GO:0016567	GO:0043234	GO:0009790	GO:0050794	GO:0010171	GO:0003824
CL1004.Contig2_YK	GO:0043161	GO:0040007	GO:0048518	GO:0002164	GO:0051329	GO:0044428	GO:0016567	GO:0043234	GO:0009790	GO:0050794	GO:0010171	GO:0003824
CL1008.Contig1_YK	GO:0005829	GO:0040010	GO:0030141	GO:0008333	GO:0043130	GO:0000003	GO:0018996	GO:0005769	GO:0010171	GO:0002119	GO:0040011	GO:0033565	GO:0010008	GO:0009792	GO:0006914
CL1008.Contig2_YK	GO:0005829	GO:0040010	GO:0030141	GO:0008333	GO:0043130	GO:0000003	GO:0018996	GO:0005769	GO:0010171	GO:0002119	GO:0040011	GO:0033565	GO:0010008	GO:0009792	GO:0006914
CL101.Contig2_YK	GO:0030239	GO:0016773	GO:0019538	GO:0016301
CL101.Contig3_YK	GO:0031430	GO:0061203	GO:0008307	GO:0071688	GO:0004672	GO:0040011	GO:0030163
CL101.Contig5_YK	GO:0030239	GO:0016773	GO:0019538	GO:0016301
CL101.Contig6_YK	GO:0030239	GO:0016773	GO:0019538	GO:0016301
CL101.Contig7_YK	GO:0009987
CL101.Contig8_YK	GO:0009987
CL1011.Contig1_YK	GO:0000184	GO:0006415	GO:0006413	GO:0005515	GO:0006414	GO:0005730	GO:0045182	GO:0008284	GO:0006417	GO:0003735	GO:0019083	GO:0006614	GO:0019843	GO:0022627
CL1013.Contig1_YK	GO:0044424
CL1013.Contig2_YK	GO:0044424
CL1013.Contig3_YK	GO:0044424
CL1014.Contig1_YK	GO:0060102	GO:0008544	GO:0018996	GO:0005515	GO:0040002	GO:0007165	GO:0017034
CL1014.Contig2_YK	GO:0060102	GO:0008544	GO:0018996	GO:0005515	GO:0040002	GO:0007165	GO:0017034
CL1016.Contig1_YK	GO:0004871	GO:0007165
CL1016.Contig2_YK	GO:0007165	GO:0004930
CL102.Contig10_YK	GO:0008340
CL102.Contig11_YK	GO:0008340
CL102.Contig12_YK	GO:0008340
CL102.Contig1_YK	GO:0008340
CL102.Contig2_YK	GO:0008340
CL102.Contig3_YK	GO:0008340
CL102.Contig4_YK	GO:0008340
CL102.Contig5_YK	GO:0008340
CL102.Contig6_YK	GO:0008340
CL102.Contig7_YK	GO:0008340
CL102.Contig8_YK	GO:0008340
CL102.Contig9_YK	GO:0008340
CL1026.Contig1_YK	GO:0046822	GO:0043197	GO:0030512	GO:0000236	GO:0019901	GO:0019433	GO:0005730	GO:0005829	GO:0005741	GO:0000776	GO:0005975	GO:0072357	GO:0044281	GO:0070688	GO:0006470	GO:0004722	GO:0030182
CL1026.Contig2_YK	GO:0001525	GO:0046822	GO:0043197	GO:0030512	GO:0016607	GO:0000236	GO:0019901	GO:0007084	GO:0000777	GO:0051301	GO:0005977	GO:0019433	GO:0005730	GO:0005829	GO:0005741	GO:0046872	GO:0072357	GO:0032154	GO:0030496	GO:0044281	GO:0070688	GO:0006470	GO:0004722	GO:0030182
CL1027.Contig1_YK	GO:0016787	GO:0008152
CL103.Contig1_YK	GO:0044464
CL103.Contig2_YK	GO:0044464
CL103.Contig3_YK	GO:0044464
CL103.Contig4_YK	GO:0044464
CL103.Contig5_YK	GO:0044464
CL103.Contig6_YK	GO:0044464
CL103.Contig7_YK	GO:0044464
CL103.Contig8_YK	GO:0044464
CL1031.Contig2_YK	GO:1901363	GO:0007626	GO:0008270	GO:0040011	GO:0030239	GO:0017022	GO:0031430	GO:0040032	GO:0030163	GO:0097159	GO:0005634
CL1032.Contig1_YK	GO:0044699
CL1032.Contig2_YK	GO:0044699	GO:0032501	GO:0032502
CL1032.Contig3_YK	GO:0044699	GO:0032501	GO:0032502
CL1034.Contig1_YK	GO:0007411	GO:0007266	GO:0030168	GO:0005515	GO:0007155	GO:0051056	GO:0045766	GO:0070301	GO:0006927	GO:0005525	GO:0015031	GO:0006184	GO:0045786	GO:0005829	GO:0031902	GO:0071479	GO:0032154	GO:0043065	GO:0008333	GO:0033205	GO:0019003	GO:0003924	GO:0005886	GO:0005634
CL1034.Contig2_YK	GO:0007411	GO:0007266	GO:0030168	GO:0005515	GO:0007155	GO:0051056	GO:0045766	GO:0070301	GO:0006927	GO:0005525	GO:0015031	GO:0006184	GO:0045786	GO:0005829	GO:0031902	GO:0071479	GO:0032154	GO:0043065	GO:0008333	GO:0033205	GO:0019003	GO:0003924	GO:0005886	GO:0005634
CL1035.Contig1_YK	GO:0007411	GO:0040010	GO:0010171	GO:0007413	GO:0002119	GO:0006351	GO:0002009	GO:0009792
CL1035.Contig2_YK	GO:0007411	GO:0006351	GO:0043231	GO:0040010	GO:0009792	GO:0002009	GO:0002119	GO:0007413	GO:0010171
CL1036.Contig1_YK	GO:0040025	GO:0040018	GO:0018996	GO:0040002	GO:0006810	GO:0040011	GO:0019915
CL1036.Contig2_YK	GO:0040025	GO:0040018	GO:0018996	GO:0040002	GO:0006810	GO:0040011	GO:0019915
CL104.Contig1_YK	GO:0008340	GO:0040007	GO:0003746	GO:0006414	GO:0005525	GO:0006184	GO:0006915	GO:0009792	GO:0002119	GO:0048477	GO:0003924	GO:0040035
CL104.Contig2_YK	GO:0003746	GO:0006414	GO:0006184	GO:0003924	GO:0005737	GO:0005525
CL104.Contig3_YK	GO:0006184	GO:0003924	GO:0005525
CL104.Contig4_YK	GO:0008340	GO:0040007	GO:0003746	GO:0006414	GO:0005525	GO:0006184	GO:0006915	GO:0009792	GO:0002119	GO:0048477	GO:0003924	GO:0040035
CL104.Contig5_YK	GO:0003746	GO:0006414	GO:0006184	GO:0003924	GO:0005844	GO:0005737	GO:0005525
CL1040.Contig1_YK	GO:0007275
CL1041.Contig1_YK	GO:0006468	GO:0043168	GO:0004674	GO:0032555	GO:0000003
CL1041.Contig2_YK	GO:0006468	GO:0004692	GO:0000166
CL1043.Contig1_YK	GO:0044767	GO:0032501
CL1048.Contig1_YK	GO:0051533	GO:0051928	GO:0006915	GO:0007399	GO:0016324	GO:0015279	GO:0005891	GO:0016323	GO:0030728	GO:0002115
CL1048.Contig2_YK	GO:0051533	GO:0051928	GO:0006915	GO:0007399	GO:0016324	GO:0015279	GO:0005891	GO:0016323	GO:0030728	GO:0002115
CL105.Contig1_YK	GO:0005840	GO:0003735	GO:0006412
CL1050.Contig1_YK	GO:0055085	GO:0016020
CL1050.Contig2_YK	GO:0055085	GO:0016020
CL1054.Contig1_YK	GO:0005739	GO:0032981
CL1054.Contig2_YK	GO:0005739	GO:0032981
CL1055.Contig1_YK	GO:0042221	GO:0048699	GO:0048513	GO:0005578	GO:0000904	GO:0044420	GO:0016477
CL1055.Contig2_YK	GO:0042221	GO:0048699	GO:0048513	GO:0005578	GO:0000904	GO:0044420	GO:0016477
CL1055.Contig3_YK	GO:0035418	GO:0007411	GO:0001764	GO:0030054	GO:0005604	GO:0040035	GO:0007271	GO:0050808	GO:0040039
CL1058.Contig1_YK	GO:0008340	GO:0000003	GO:0035158	GO:0008360	GO:0001508	GO:0006937	GO:0051124	GO:0035159	GO:0019991	GO:0009612	GO:0010248	GO:0016323	GO:0046872	GO:0006754	GO:0005391	GO:0001700	GO:0005918	GO:0002119	GO:0007268	GO:0030163	GO:0005890	GO:0009266	GO:0006813	GO:0005634	GO:0005524	GO:0006814	GO:0050905	GO:0001894	GO:0008344
CL1058.Contig2_YK	GO:0000003	GO:0001508	GO:0006937	GO:0040007	GO:0010248	GO:0016021	GO:0046872	GO:0006754	GO:0009792	GO:0005391	GO:0002119	GO:0030163	GO:0006813	GO:0005886	GO:0005524	GO:0006814
CL1058.Contig3_YK	GO:0000003	GO:0001508	GO:0006937	GO:0040007	GO:0010248	GO:0016021	GO:0046872	GO:0006754	GO:0009792	GO:0005391	GO:0002119	GO:0030163	GO:0006813	GO:0005886	GO:0005524	GO:0006814
CL1058.Contig4_YK	GO:0000003	GO:0001508	GO:0006937	GO:0040007	GO:0010248	GO:0016021	GO:0046872	GO:0006754	GO:0009792	GO:0005391	GO:0002119	GO:0030163	GO:0006813	GO:0005886	GO:0005524	GO:0006814
CL106.Contig2_YK	GO:0031965	GO:0005886	GO:0005515	GO:0005829	GO:0097038
CL1062.Contig10_YK	GO:0045121	GO:0043005	GO:0070382	GO:0035838	GO:0030672	GO:0006796	GO:0043234	GO:0002561	GO:0032403	GO:0005886	GO:0031901	GO:0043204	GO:0004430
CL1062.Contig11_YK	GO:0045121	GO:0043005	GO:0070382	GO:0035838	GO:0030672	GO:0006796	GO:0043234	GO:0002561	GO:0032403	GO:0005886	GO:0031901	GO:0043204	GO:0004430
CL1062.Contig1_YK	GO:0016772
CL1062.Contig2_YK	GO:0016772
CL1062.Contig3_YK	GO:0016772	GO:0005488	GO:0043231	GO:0042995	GO:0044444	GO:0097458	GO:0016020
CL1062.Contig4_YK	GO:0016773	GO:0006796	GO:0016301	GO:0044464
CL1062.Contig5_YK	GO:0016773	GO:0006796	GO:0016301	GO:0044464
CL1062.Contig6_YK	GO:0016772
CL1062.Contig7_YK	GO:0016772
CL1062.Contig8_YK	GO:0045121	GO:0043005	GO:0070382	GO:0035838	GO:0030672	GO:0031083	GO:0002561	GO:0035651	GO:0006661	GO:0005887	GO:0031901	GO:0043204	GO:0004430
CL1062.Contig9_YK	GO:0045121	GO:0043005	GO:0070382	GO:0035838	GO:0030672	GO:0006796	GO:0043234	GO:0002561	GO:0032403	GO:0005886	GO:0031901	GO:0043204	GO:0004430
CL1063.Contig1_YK	GO:0016491	GO:0005488	GO:0040011
CL1063.Contig2_YK	GO:0016491	GO:0005488	GO:0040011
CL1064.Contig1_YK	GO:0009792
CL1064.Contig2_YK	GO:0019915	GO:0016020	GO:0006810	GO:0005215
CL1067.Contig1_YK	GO:0035973	GO:0019901
CL107.Contig2_YK	GO:0008105	GO:0045165	GO:0051301	GO:0044767	GO:0007399	GO:0005737
CL1071.Contig1_YK	GO:0040010	GO:0007015	GO:0016331	GO:0040027	GO:0003677	GO:0010171	GO:0006898	GO:0009792	GO:0005634
CL1072.Contig1_YK	GO:0006357	GO:0000003	GO:0019915
CL1072.Contig2_YK	GO:0006357	GO:0000003	GO:0019915
CL1075.Contig1_YK	GO:0009653	GO:0071542	GO:0021884	GO:0071310	GO:0003677	GO:0003700	GO:0045893	GO:0030728	GO:0005634
CL1075.Contig2_YK	GO:0009653	GO:0071542	GO:0021884	GO:0071310	GO:0003677	GO:0003700	GO:0045893	GO:0030728	GO:0005634
CL1076.Contig1_YK	GO:0018401	GO:0046914	GO:0031545	GO:0005515	GO:0008340	GO:0001666
CL1076.Contig2_YK	GO:0018401	GO:0046914	GO:0031545	GO:0005515	GO:0008340	GO:0001666
CL1078.Contig1_YK	GO:0006000	GO:0004331	GO:0003873	GO:0006003	GO:0005515	GO:0005524
CL1078.Contig2_YK	GO:0006000	GO:0004331	GO:0003873	GO:0006003	GO:0005515	GO:0005524
CL1078.Contig3_YK	GO:0006000	GO:0004331	GO:0003873	GO:0006003	GO:0005515	GO:0005524
CL1078.Contig4_YK	GO:0006000	GO:0004331	GO:0003873	GO:0016310	GO:0006003	GO:0005515	GO:0005524
CL1078.Contig5_YK	GO:0006000	GO:0004331	GO:0003873	GO:0016310	GO:0006003	GO:0005515	GO:0005524
CL1078.Contig6_YK	GO:0006000	GO:0004331	GO:0003873	GO:0016310	GO:0006003	GO:0005515	GO:0005524
CL1081.Contig1_YK	GO:0009987	GO:0005488	GO:0044699	GO:0019915	GO:0010033
CL1081.Contig2_YK	GO:0009987	GO:0005488	GO:0044699	GO:0019915	GO:0010033
CL1081.Contig3_YK	GO:0009987	GO:0005488	GO:0044699	GO:0019915	GO:0010033
CL1081.Contig4_YK	GO:0009987	GO:0005488	GO:0044699	GO:0019915	GO:0010033
CL1081.Contig5_YK	GO:0009987	GO:0005488	GO:0044699	GO:0019915	GO:0010033
CL1081.Contig6_YK	GO:0009987	GO:0005488	GO:0044699	GO:0019915	GO:0010033
CL1081.Contig7_YK	GO:0009987	GO:0005488	GO:0044699	GO:0019915	GO:0010033
CL1081.Contig8_YK	GO:0009987	GO:0005488	GO:0044699	GO:0019915	GO:0010033
CL1083.Contig1_YK	GO:0003876	GO:0040010	GO:0006188	GO:0002119	GO:0005515	GO:0040011
CL1083.Contig2_YK	GO:0003876	GO:0040010	GO:0006188	GO:0002119	GO:0005515	GO:0040011
CL1083.Contig3_YK	GO:0003876	GO:0040010	GO:0006188	GO:0002119	GO:0005515	GO:0040011
CL1083.Contig4_YK	GO:0003876	GO:0040010	GO:0006188	GO:0002119	GO:0005515	GO:0040011
CL1086.Contig1_YK	GO:0035418	GO:0007369	GO:0007416	GO:0005912	GO:0016311	GO:0008045	GO:0045202	GO:0008544	GO:0000003	GO:0010172	GO:0009792	GO:0004721
CL1086.Contig2_YK	GO:0035418	GO:0007369	GO:0007416	GO:0005912	GO:0016311	GO:0008045	GO:0045202	GO:0008544	GO:0000003	GO:0010172	GO:0009792	GO:0004721
CL1086.Contig3_YK	GO:0035418	GO:0007369	GO:0007416	GO:0005912	GO:0016311	GO:0008045	GO:0045202	GO:0008544	GO:0000003	GO:0010172	GO:0009792	GO:0004721
CL1088.Contig1_YK	GO:0006468	GO:0004691	GO:0007476	GO:0005515
CL1088.Contig2_YK	GO:0006468	GO:0004691	GO:0007476	GO:0005515
CL1089.Contig1_YK	GO:0016021	GO:0004222	GO:0006508
CL1089.Contig2_YK	GO:0016021	GO:0004222	GO:0006508
CL1093.Contig1_YK	GO:0007276	GO:0008340	GO:0009957	GO:0006915	GO:0046872	GO:0045138	GO:0040027	GO:0018996	GO:0004842	GO:0042787	GO:0010171	GO:0040011	GO:0006898	GO:0045604	GO:0002009	GO:0005737	GO:0044268	GO:0040018	GO:0040034
CL1093.Contig2_YK	GO:0007276	GO:0008340	GO:0009957	GO:0008270	GO:0006915	GO:0045138	GO:0040027	GO:0018996	GO:0004842	GO:0042787	GO:0010171	GO:0040011	GO:0006898	GO:0045604	GO:0002009	GO:0005737	GO:0044268	GO:0040018	GO:0040034
CL1093.Contig3_YK	GO:0007276	GO:0008340	GO:0009957	GO:0006915	GO:0045138	GO:0040027	GO:0018996	GO:0004842	GO:0042787	GO:0010171	GO:0040011	GO:0006898	GO:0045604	GO:0002009	GO:0005737	GO:0044268	GO:0040018	GO:0040034
CL1095.Contig2_YK	GO:0008340	GO:0016020	GO:0008202	GO:0004772	GO:0040011
CL1095.Contig3_YK	GO:0008340	GO:0016020	GO:0008202	GO:0004772	GO:0040011
CL1096.Contig1_YK	GO:0001101	GO:0044763	GO:0007638	GO:0061096	GO:0006811	GO:0032589	GO:0005887	GO:0015280
CL1096.Contig2_YK	GO:0001101	GO:0044763	GO:0007638	GO:0061096	GO:0006811	GO:0032589	GO:0005887	GO:0015280
CL1098.Contig1_YK	GO:0035556	GO:0008105	GO:0046872	GO:0005938	GO:0043088
CL1098.Contig2_YK	GO:0035556	GO:0008105	GO:0046872	GO:0005938	GO:0043088
CL11.Contig3_YK	GO:0016772	GO:0000910	GO:0006915	GO:0040035	GO:0000776	GO:0002119	GO:0040011	GO:0002009	GO:0009792
CL110.Contig1_YK	GO:0005911	GO:0032589	GO:0016021	GO:0030424	GO:0042493	GO:0007638
CL110.Contig2_YK	GO:0005911	GO:0032589	GO:0016021	GO:0030424	GO:0042493	GO:0007638
CL1101.Contig1_YK	GO:0016301
CL1101.Contig3_YK	GO:0016301
CL1101.Contig4_YK	GO:0016301
CL1102.Contig1_YK	GO:0006633	GO:0016705	GO:0016021	GO:0055114
CL1102.Contig2_YK	GO:0006629
CL1102.Contig3_YK	GO:0006633	GO:0016705	GO:0016021	GO:0055114
CL1102.Contig4_YK	GO:0006633	GO:0016705	GO:0016021	GO:0055114
CL1103.Contig1_YK	GO:0009792	GO:0002119	GO:0040007	GO:0005739
CL1111.Contig1_YK	GO:0018105	GO:0045167	GO:0004674	GO:0009880	GO:0040027	GO:0040035	GO:0055059	GO:0005938	GO:0005515	GO:0030010	GO:0009792	GO:0016020
CL1111.Contig2_YK	GO:0018105	GO:0045167	GO:0004674	GO:0009880	GO:0040027	GO:0040035	GO:0055059	GO:0005938	GO:0005515	GO:0030010	GO:0009792	GO:0016020
CL1111.Contig3_YK	GO:0018105	GO:0045167	GO:0004674	GO:0009880	GO:0040027	GO:0040035	GO:0055059	GO:0005938	GO:0005515	GO:0030010	GO:0009792	GO:0016020
CL1111.Contig4_YK	GO:0018105	GO:0045167	GO:0004674	GO:0009880	GO:0040027	GO:0040035	GO:0055059	GO:0005938	GO:0005515	GO:0030010	GO:0009792	GO:0016020
CL1115.Contig3_YK	GO:0002119	GO:0032940	GO:0040010	GO:0008340	GO:0040011
CL1117.Contig1_YK	GO:0005488
CL1119.Contig1_YK	GO:1901363	GO:0032879	GO:0001932	GO:0010557	GO:0048519	GO:0004714	GO:0007169	GO:0016043	GO:2000112	GO:0031328	GO:0043231	GO:0044459	GO:0065009	GO:0051247	GO:0032869	GO:0016021	GO:0019904	GO:0097159	GO:0048545	GO:0007275	GO:0043168	GO:0019899	GO:0044767	GO:0097305	GO:0042327
CL1119.Contig2_YK	GO:0004713	GO:2000785	GO:0000166	GO:0016310	GO:0016020
CL112.Contig1_YK	GO:0009931	GO:0004683	GO:0018107	GO:0060278	GO:0004713	GO:0040011	GO:0048786	GO:0008049	GO:0007616	GO:0005737	GO:0045211	GO:0046872	GO:0030425	GO:0007528	GO:0007067	GO:0030424	GO:0007268	GO:0006950	GO:0044325	GO:0005886	GO:0005516	GO:0005524	GO:0051489	GO:0005954
CL112.Contig2_YK	GO:0009931	GO:0004683	GO:0018107	GO:0060278	GO:0004713	GO:0040011	GO:0048786	GO:0008049	GO:0007616	GO:0045211	GO:0030425	GO:0007528	GO:0007067	GO:0030424	GO:0007268	GO:0044325	GO:0005886	GO:0005516	GO:0005524	GO:0051489	GO:0005954
CL112.Contig3_YK	GO:0046777	GO:0003146	GO:0005516	GO:0043005	GO:0005954	GO:0009931	GO:0018107	GO:0044325	GO:0004713	GO:0005524	GO:0007067	GO:0040011	GO:0004683	GO:0048793
CL112.Contig4_YK	GO:0009931	GO:0004683	GO:0018107	GO:0060278	GO:0004713	GO:0040011	GO:0048786	GO:0008049	GO:0007616	GO:0045211	GO:0030425	GO:0007528	GO:0007067	GO:0030424	GO:0007268	GO:0044325	GO:0005886	GO:0005516	GO:0005524	GO:0051489	GO:0005954
CL112.Contig5_YK	GO:0009931	GO:0004683	GO:0018107	GO:0060278	GO:0004713	GO:0040011	GO:0048786	GO:0008049	GO:0007616	GO:0045211	GO:0030425	GO:0007528	GO:0007067	GO:0030424	GO:0007268	GO:0044325	GO:0005886	GO:0005516	GO:0005524	GO:0051489	GO:0005954
CL112.Contig6_YK	GO:0009931	GO:0004683	GO:0018107	GO:0060278	GO:0004713	GO:0040011	GO:0048786	GO:0008049	GO:0007616	GO:0045211	GO:0030425	GO:0007528	GO:0007067	GO:0030424	GO:0007268	GO:0044325	GO:0005886	GO:0005516	GO:0005524	GO:0051489	GO:0005954
CL112.Contig7_YK	GO:0009931	GO:0004683	GO:0018107	GO:0060278	GO:0004713	GO:0040011	GO:0048786	GO:0008049	GO:0007616	GO:0005737	GO:0045211	GO:0046872	GO:0030425	GO:0007528	GO:0007067	GO:0030424	GO:0007268	GO:0006950	GO:0044325	GO:0005886	GO:0005516	GO:0005524	GO:0051489	GO:0005954
CL112.Contig8_YK	GO:0046777	GO:0003146	GO:0005516	GO:0043005	GO:0005954	GO:0009931	GO:0018107	GO:0044325	GO:0004713	GO:0005524	GO:0007067	GO:0040011	GO:0004683	GO:0048793
CL1122.Contig1_YK	GO:0005829	GO:0005488	GO:0006777	GO:0004792	GO:0040035	GO:0006400
CL1122.Contig2_YK	GO:0005829	GO:0005488	GO:0006777	GO:0004792	GO:0040035	GO:0006400
CL1122.Contig3_YK	GO:0005829	GO:0005488	GO:0006777	GO:0004792	GO:0040035	GO:0006400
CL1122.Contig4_YK	GO:0005829	GO:0005488	GO:0006777	GO:0004792	GO:0040035	GO:0006400
CL1125.Contig3_YK	GO:0050896	GO:0044763	GO:0015872	GO:0015697	GO:0019534	GO:0005515	GO:0015695	GO:0005329	GO:0015651
CL1127.Contig1_YK	GO:0006470	GO:0004721
CL1128.Contig1_YK	GO:0007411	GO:0048741	GO:0008574	GO:0008103	GO:0000166	GO:0048813	GO:0040023	GO:0007317	GO:0006886	GO:0007310	GO:0007303	GO:0035371	GO:0008017	GO:0030011	GO:0008088	GO:0019226	GO:0047497	GO:0048312	GO:0005871	GO:0001754	GO:0005739
CL1128.Contig2_YK	GO:0007411	GO:0048741	GO:0008574	GO:0008103	GO:0000166	GO:0048813	GO:0040023	GO:0007317	GO:0006886	GO:0007310	GO:0007303	GO:0035371	GO:0008017	GO:0030011	GO:0008088	GO:0019226	GO:0047497	GO:0048312	GO:0005871	GO:0001754	GO:0005739
CL1129.Contig1_YK	GO:0016021
CL1129.Contig2_YK	GO:0016020
CL1129.Contig3_YK	GO:0016020
CL1129.Contig4_YK	GO:0016020
CL1129.Contig5_YK	GO:0016021
CL1129.Contig6_YK	GO:0016020
CL1129.Contig7_YK	GO:0016021
CL1129.Contig8_YK	GO:0016020
CL1129.Contig9_YK	GO:0016020
CL113.Contig1_YK	GO:0048468	GO:0000070	GO:0050789	GO:0009792	GO:0005515	GO:0010171	GO:0009887
CL113.Contig2_YK	GO:0000070	GO:0050789	GO:0071688	GO:0009792	GO:0005515	GO:0010171	GO:0040011	GO:0009887
CL1131.Contig3_YK	GO:0004721	GO:0046822	GO:0043086	GO:0051297	GO:0019901	GO:0035507	GO:0030155	GO:0000776	GO:0007067	GO:0072357	GO:0005813	GO:0071889	GO:0045944	GO:0006470	GO:0004857	GO:0043292	GO:0019208
CL1133.Contig1_YK	GO:0044763
CL1134.Contig1_YK	GO:0000184	GO:0000785	GO:0005515	GO:0006406	GO:0044530	GO:0006449	GO:0043167	GO:0035145	GO:0005829	GO:0009790	GO:0003723	GO:0003682	GO:0004004	GO:0071044	GO:0006260	GO:0007049	GO:0006281
CL1134.Contig2_YK	GO:0043167	GO:0017111	GO:0000166
CL1136.Contig1_YK	GO:0016772	GO:0005488	GO:0048856	GO:0007275	GO:0044237
CL1137.Contig1_YK	GO:0007275
CL1141.Contig1_YK	GO:0004672	GO:0000166
CL1141.Contig2_YK	GO:0004672	GO:0000166
CL1141.Contig3_YK	GO:0004672	GO:0000166
CL1141.Contig4_YK	GO:0016772
CL1143.Contig1_YK	GO:0008340	GO:0005739	GO:0008637	GO:0002009	GO:0009792	GO:0000266	GO:0005525
CL1143.Contig2_YK	GO:0008340	GO:0005739	GO:0008637	GO:0002009	GO:0009792	GO:0000266	GO:0005525
CL1144.Contig2_YK	GO:0051234	GO:0007275
CL1145.Contig1_YK	GO:0005488	GO:0044446	GO:0006351	GO:0005634
CL1146.Contig1_YK	GO:0035046	GO:0040010	GO:0045298	GO:0007052	GO:0005525	GO:0006184	GO:0005737	GO:0040039	GO:0051258	GO:0009792	GO:0002009	GO:0035047	GO:0002119	GO:0005876	GO:0003924	GO:0030728	GO:0007018	GO:0005200	GO:0040035	GO:0000212
CL1146.Contig2_YK	GO:0035046	GO:0040010	GO:0045298	GO:0007052	GO:0005525	GO:0006184	GO:0005737	GO:0040039	GO:0051258	GO:0009792	GO:0002009	GO:0035047	GO:0002119	GO:0005876	GO:0003924	GO:0030728	GO:0007018	GO:0005200	GO:0040035	GO:0000212
CL1147.Contig1_YK	GO:0009987	GO:0044699
CL1147.Contig2_YK	GO:0009987	GO:0044699
CL1149.Contig2_YK	GO:0008152
CL1150.Contig2_YK	GO:0007638	GO:0051379	GO:0001588	GO:0046959	GO:0040012	GO:0051380	GO:0032094	GO:0007191
CL1151.Contig1_YK	GO:0007567	GO:0006937	GO:0071805	GO:0040011	GO:0016021	GO:0015271
CL1151.Contig2_YK	GO:0007567	GO:0006937	GO:0071805	GO:0040011	GO:0016021	GO:0015271
CL1152.Contig1_YK	GO:0040010	GO:0009306	GO:0002119	GO:0005515	GO:0044425	GO:0044444	GO:0040011	GO:0009792	GO:0001703
CL1152.Contig2_YK	GO:0040010	GO:0009306	GO:0002119	GO:0005515	GO:0044425	GO:0044444	GO:0040011	GO:0009792	GO:0001703
CL1153.Contig1_YK	GO:0008340
CL1156.Contig1_YK	GO:0032507	GO:0048856	GO:0031965	GO:0040007	GO:0007010	GO:0043232	GO:0044767	GO:0044425	GO:0005515	GO:0044444	GO:0006997	GO:0007275
CL1156.Contig2_YK	GO:0032507	GO:0048856	GO:0031965	GO:0040007	GO:0007010	GO:0043232	GO:0044767	GO:0044425	GO:0005515	GO:0044444	GO:0006997	GO:0007275
CL1156.Contig3_YK	GO:0044707
CL1157.Contig1_YK	GO:0031325	GO:0005515	GO:0001840	GO:0040007	GO:0030900	GO:0045892	GO:0043565	GO:0030154	GO:0009948	GO:0003700	GO:0001707	GO:0005634
CL1157.Contig2_YK	GO:0048731	GO:0031325	GO:0040007	GO:0006355	GO:0003677	GO:0009790	GO:0030154	GO:0003700
CL1158.Contig1_YK	GO:0030054	GO:0015464	GO:0007274	GO:0043005	GO:0043051	GO:0016021	GO:0046662	GO:0006811	GO:0043025	GO:0045211	GO:0040011	GO:0004889	GO:0005886
CL1158.Contig2_YK	GO:0030054	GO:0015464	GO:0007274	GO:0043005	GO:0043051	GO:0016021	GO:0046662	GO:0006811	GO:0043025	GO:0045211	GO:0040011	GO:0004889	GO:0005886
CL1159.Contig1_YK	GO:0004470	GO:0016616	GO:0044710	GO:0005739	GO:0000166
CL1159.Contig2_YK	GO:0046872	GO:0051287	GO:0005759	GO:0016619	GO:0006108	GO:0055114
CL116.Contig1_YK	GO:0044237	GO:0016776
CL116.Contig2_YK	GO:0000832	GO:0000827	GO:0006020	GO:0033857	GO:0005829
CL1160.Contig1_YK	GO:0019915
CL1160.Contig2_YK	GO:0019915
CL1160.Contig3_YK	GO:0051179
CL1161.Contig1_YK	GO:0007526	GO:0040010	GO:0045214	GO:0048598	GO:0007413	GO:0040017	GO:0006898	GO:0006937	GO:0030163	GO:0030728
CL1161.Contig2_YK	GO:0007526	GO:0040010	GO:0045214	GO:0048598	GO:0007413	GO:0040017	GO:0006898	GO:0006937	GO:0030163	GO:0030728
CL1168.Contig2_YK	GO:0046872	GO:0003677	GO:0050794	GO:0006351
CL1169.Contig1_YK	GO:0003391	GO:0032590
CL1169.Contig2_YK	GO:0003391	GO:0032590
CL1170.Contig1_YK	GO:0030334	GO:0009949	GO:0016055	GO:0032589	GO:0008406	GO:0040028	GO:0030971	GO:0045138	GO:0007163	GO:0048560	GO:0042659	GO:0002009	GO:0005737	GO:0004888	GO:0040035	GO:0033564	GO:0009786	GO:0010085	GO:0045167
CL1170.Contig3_YK	GO:0030334	GO:0031325	GO:0009949	GO:0006357	GO:0032589	GO:0035295	GO:0008406	GO:0040028	GO:0009790	GO:0035567	GO:0030971	GO:0045138	GO:0007163	GO:0048560	GO:0042659	GO:0002009	GO:0001649	GO:0004888	GO:0060070	GO:0009968	GO:0007267	GO:0040035	GO:0071310	GO:0033564	GO:0046983	GO:0009786	GO:0010604	GO:1901701	GO:0060412	GO:0010085	GO:0045167
CL1170.Contig4_YK	GO:0009786	GO:0007163	GO:0016055	GO:0010085	GO:0030971	GO:0030334	GO:0042659	GO:0008406	GO:0033564	GO:0032589	GO:0005737	GO:0002009	GO:0009949	GO:0040028	GO:0048560	GO:0045138	GO:0004888	GO:0045167	GO:0040035
CL1173.Contig1_YK	GO:0071702	GO:0040007	GO:0051046	GO:0060341	GO:0002119	GO:0016082	GO:0040011	GO:0006898	GO:0009792	GO:0031201
CL1173.Contig2_YK	GO:0046676	GO:0040007	GO:0042593	GO:0017157	GO:0002119	GO:0016082	GO:0040011	GO:0019905	GO:0006898	GO:0009792	GO:0031201	GO:0005886
CL1173.Contig3_YK	GO:0040007	GO:0017075	GO:0017157	GO:0016023	GO:0002119	GO:0016082	GO:0040011	GO:0006898	GO:0009792	GO:0031201
CL1174.Contig2_YK	GO:0005515	GO:0016048	GO:0008270	GO:0040040	GO:0003700	GO:0005634	GO:0030182
CL1177.Contig1_YK	GO:0016874
CL1177.Contig2_YK	GO:0044238	GO:1901564	GO:0044281	GO:0044237
CL1178.Contig1_YK	GO:0009165	GO:0016301	GO:0016310	GO:0004749	GO:0000287
CL1178.Contig2_YK	GO:0009165	GO:0016301	GO:0016310	GO:0004749	GO:0000287
CL1179.Contig1_YK	GO:0016020	GO:0003824
CL1179.Contig4_YK	GO:0003824
CL118.Contig1_YK	GO:0006979	GO:0055114	GO:0008340	GO:0040002	GO:0042438	GO:0006559	GO:0006571	GO:0000003	GO:0004510	GO:0005515	GO:0006569	GO:0016597	GO:0009792	GO:0004505	GO:0005506
CL118.Contig2_YK	GO:0006979	GO:0055114	GO:0008340	GO:0040002	GO:0042438	GO:0006559	GO:0006571	GO:0000003	GO:0004510	GO:0005515	GO:0006569	GO:0016597	GO:0009792	GO:0004505	GO:0005506
CL118.Contig3_YK	GO:0006979	GO:0055114	GO:0008340	GO:0040002	GO:0042438	GO:0006559	GO:0006571	GO:0000003	GO:0004510	GO:0005515	GO:0006569	GO:0016597	GO:0009792	GO:0004505	GO:0005506
CL1181.Contig1_YK	GO:0009792	GO:0002119	GO:0040010	GO:0006898
CL1181.Contig2_YK	GO:0009792	GO:0002119	GO:0040010	GO:0006898
CL1184.Contig2_YK	GO:0048731	GO:0050794	GO:0044767
CL1185.Contig1_YK	GO:0044765	GO:0016020
CL1185.Contig2_YK	GO:0044765	GO:0016020
CL119.Contig1_YK	GO:0016667
CL119.Contig2_YK	GO:0016667
CL119.Contig3_YK	GO:0016667
CL1194.Contig1_YK	GO:0016529	GO:0004721	GO:0016740	GO:0006470
CL1194.Contig2_YK	GO:0016529	GO:0004721	GO:0016740	GO:0006470
CL1194.Contig3_YK	GO:0016529	GO:0004721	GO:0016740	GO:0006470
CL1194.Contig4_YK	GO:0016529	GO:0004721	GO:0016740	GO:0006470
CL1194.Contig5_YK	GO:0016529	GO:0004721	GO:0016740	GO:0006470
CL1197.Contig1_YK	GO:0018105	GO:0045167	GO:0004674	GO:0009880	GO:0040027	GO:0040035	GO:0055059	GO:0005938	GO:0005515	GO:0030010	GO:0009792	GO:0016020
CL1197.Contig2_YK	GO:0006468	GO:0005488	GO:0004672	GO:0007163	GO:0000003	GO:0045165	GO:0040025	GO:0005737	GO:0007389	GO:0009790
CL1203.Contig1_YK	GO:0003993
CL1203.Contig2_YK	GO:0016787
CL1205.Contig1_YK	GO:0016020	GO:0005215
CL1205.Contig2_YK	GO:0005216	GO:0016020
CL1205.Contig3_YK	GO:0016020	GO:0005215
CL1205.Contig4_YK	GO:0016020	GO:0005215
CL1207.Contig1_YK	GO:0006457	GO:0006950	GO:0007049	GO:0005524	GO:0051082	GO:0048471
CL1207.Contig2_YK	GO:0006457	GO:0006950	GO:0005524	GO:0051082
CL1208.Contig1_YK	GO:0004672
CL1208.Contig2_YK	GO:0004672
CL121.Contig2_YK	GO:0008152	GO:0016491
CL1210.Contig1_YK	GO:0005856	GO:0007017
CL1210.Contig2_YK	GO:0005856	GO:0007017
CL1210.Contig3_YK	GO:0003777	GO:0007019	GO:0005856	GO:0042995
CL1211.Contig1_YK	GO:0040010	GO:0006915	GO:0048259	GO:0048599	GO:0040035	GO:0002119	GO:0000166	GO:0040011	GO:0006886	GO:0002009	GO:0009792	GO:0005783
CL1211.Contig2_YK	GO:0005057	GO:0000139	GO:0005515	GO:0016032	GO:0005525	GO:0015031	GO:0006878	GO:0006184	GO:0005829	GO:0019886	GO:0050690	GO:0006892	GO:0006661	GO:0006890	GO:0003924	GO:0005886	GO:0048205	GO:0030017
CL1211.Contig3_YK	GO:0040010	GO:0006915	GO:0048259	GO:0048599	GO:0040035	GO:0002119	GO:0040011	GO:0006886	GO:0002009	GO:0009792	GO:0005783
CL1211.Contig4_YK	GO:0005057	GO:0000139	GO:0005515	GO:0016032	GO:0005525	GO:0015031	GO:0006878	GO:0006184	GO:0005829	GO:0019886	GO:0050690	GO:0006892	GO:0006661	GO:0006890	GO:0003924	GO:0005886	GO:0048205	GO:0030017
CL1214.Contig1_YK	GO:0005515
CL1214.Contig2_YK	GO:0005515
CL1216.Contig1_YK	GO:0019915	GO:0020037	GO:0015671	GO:0005506	GO:0019825
CL1216.Contig2_YK	GO:0019915	GO:0005488	GO:0006810
CL1216.Contig3_YK	GO:0019915	GO:0005488	GO:0006810
CL1216.Contig4_YK	GO:0019915	GO:0005488	GO:0006810
CL1216.Contig5_YK	GO:0019915	GO:0005488	GO:0006810
CL1218.Contig1_YK	GO:0019538
CL1218.Contig2_YK	GO:0019538
CL122.Contig2_YK	GO:0043951	GO:0030431	GO:0006198	GO:0016021	GO:0046872	GO:0040013	GO:0045202	GO:0004115
CL1220.Contig1_YK	GO:0001666	GO:0016740
CL1220.Contig2_YK	GO:0001666	GO:0016740
CL1220.Contig3_YK	GO:0001666	GO:0016740
CL1220.Contig4_YK	GO:0001666	GO:0016740
CL1220.Contig5_YK	GO:0001666	GO:0016746
CL1221.Contig1_YK	GO:0005829	GO:0030863	GO:0030424	GO:0019894	GO:0030957	GO:0070062	GO:0035267	GO:0005524	GO:0007409	GO:0050998	GO:0019901	GO:0030529	GO:0070688	GO:0014069
CL1221.Contig2_YK	GO:0005884	GO:0016319	GO:0040007	GO:0006898	GO:0007517	GO:0005865	GO:0032507	GO:0006915	GO:0006911	GO:0007291	GO:0040039	GO:0009792	GO:0007126	GO:0002119	GO:0000281	GO:0031011	GO:0005875	GO:0007108	GO:0002121	GO:0016887	GO:0005811	GO:0006200	GO:0071688	GO:0005524	GO:0005200	GO:0040035	GO:0005938
CL1223.Contig1_YK	GO:0043296	GO:0007016	GO:0008013	GO:0032880	GO:0005913	GO:0032956	GO:0042074	GO:0010172	GO:0009792
CL1223.Contig3_YK	GO:0043296	GO:0007016	GO:0008013	GO:0032880	GO:0005913	GO:0032956	GO:0042074	GO:0010172	GO:0009792
CL1224.Contig1_YK	GO:0044763	GO:0005737	GO:0048522
CL1227.Contig1_YK	GO:0043005	GO:0032094	GO:0040007	GO:0043051	GO:0007212	GO:0005737	GO:0046662	GO:0005096	GO:0008277	GO:0002119	GO:0030163	GO:0050804	GO:0040013	GO:0043547	GO:0030845	GO:0005886	GO:0035556
CL1227.Contig2_YK	GO:0004871	GO:0043005	GO:0032094	GO:0040007	GO:0005834	GO:0043051	GO:0007212	GO:0005737	GO:0046662	GO:0005096	GO:0002119	GO:0030163	GO:0050804	GO:0040013	GO:0043547	GO:0030845	GO:0035556	GO:0038032
CL1228.Contig1_YK	GO:0044763	GO:0006820	GO:0042645	GO:0015267	GO:0005515	GO:0016020
CL123.Contig1_YK	GO:0000122	GO:0000176	GO:0040007	GO:0007052	GO:0032044	GO:0005703	GO:0005705	GO:0009792	GO:0002119	GO:0045944	GO:0035101	GO:0007095	GO:0040035
CL123.Contig2_YK	GO:0006355	GO:0040007	GO:0040035	GO:0002119	GO:0009792
CL123.Contig3_YK	GO:0040007	GO:0040035	GO:0002119	GO:0009792
CL123.Contig4_YK	GO:0031325	GO:0006357	GO:0040007	GO:0032784	GO:0009792	GO:0002119	GO:0040035
CL123.Contig5_YK	GO:0034243	GO:0000003	GO:0044767	GO:0048513	GO:0005634
CL1232.Contig1_YK	GO:0005488	GO:0009886	GO:0006970	GO:0009792
CL1232.Contig2_YK	GO:0005488	GO:0009886	GO:0006970	GO:0009792
CL1233.Contig1_YK	GO:0016358	GO:0008295	GO:0006597	GO:0007413	GO:0004014	GO:0040011
CL1233.Contig2_YK	GO:0016358	GO:0008295	GO:0006597	GO:0007413	GO:0004014	GO:0040011
CL1234.Contig4_YK	GO:0005794	GO:0008378
CL1235.Contig1_YK	GO:0005488
CL1235.Contig2_YK	GO:0005515
CL1236.Contig1_YK	GO:0005886	GO:0016757
CL1236.Contig2_YK	GO:0005886	GO:0016757
CL1236.Contig3_YK	GO:0005886	GO:0016757
CL1236.Contig4_YK	GO:0005886	GO:0016757
CL1244.Contig1_YK	GO:0009792	GO:0002119	GO:0030056	GO:0048598	GO:0031581	GO:0018996	GO:0005515	GO:0040010
CL1244.Contig2_YK	GO:0009792	GO:0002119	GO:0030056	GO:0048598	GO:0031581	GO:0018996	GO:0005515	GO:0040010
CL1244.Contig3_YK	GO:0009792	GO:0002119	GO:0030056	GO:0048598	GO:0031581	GO:0018996	GO:0005515	GO:0040010
CL1244.Contig4_YK	GO:0009792	GO:0002119	GO:0030056	GO:0048598	GO:0031581	GO:0018996	GO:0005515	GO:0040010
CL1248.Contig2_YK	GO:0004518
CL1250.Contig1_YK	GO:0046582	GO:0005515	GO:0002121	GO:0032861
CL1250.Contig2_YK	GO:0046582	GO:0005515	GO:0002121	GO:0032861
CL1250.Contig3_YK	GO:0046582	GO:0005515	GO:0002121	GO:0032861
CL1252.Contig1_YK	GO:0046872	GO:0004222	GO:0006508
CL1252.Contig2_YK	GO:0046872	GO:0004222	GO:0006508
CL1252.Contig3_YK	GO:0046872	GO:0004222	GO:0006508
CL1252.Contig4_YK	GO:0046872	GO:0004222	GO:0006508
CL1252.Contig5_YK	GO:0046872	GO:0004222	GO:0006508
CL1254.Contig1_YK	GO:0009792	GO:0006810	GO:0016020
CL1254.Contig2_YK	GO:0009792	GO:0006810	GO:0016020
CL1254.Contig3_YK	GO:0009792	GO:0006810	GO:0016020
CL1254.Contig4_YK	GO:0016020	GO:0006810
CL1254.Contig5_YK	GO:0044699	GO:0006810	GO:0016020
CL1255.Contig1_YK	GO:0005654	GO:0043652	GO:0048024	GO:0070079	GO:0001786	GO:0001568	GO:0033749	GO:0003727	GO:0005730	GO:0048513	GO:0018395	GO:0070815	GO:0042802	GO:0005506	GO:0030154	GO:0002376	GO:0070078	GO:0033746
CL1255.Contig2_YK	GO:0005654	GO:0043652	GO:0048024	GO:0070079	GO:0001786	GO:0001568	GO:0033749	GO:0003727	GO:0005730	GO:0048513	GO:0018395	GO:0070815	GO:0042802	GO:0005506	GO:0030154	GO:0070078	GO:0033746
CL1260.Contig1_YK	GO:0002027	GO:0044557	GO:0030506	GO:0005432	GO:0044422	GO:0055013	GO:0044700	GO:0060048	GO:0043232	GO:0044463	GO:0016323	GO:0030315	GO:0009791	GO:0002026	GO:0040010	GO:0035050	GO:0051924	GO:0044325	GO:0001892	GO:0070509	GO:0016021	GO:0060402	GO:0014829	GO:0050794	GO:0003007	GO:0046683	GO:0071436	GO:0030425	GO:0048747	GO:0007154	GO:0006950	GO:0044444	GO:0071313	GO:0051481	GO:1901701
CL1260.Contig2_YK	GO:0002027	GO:0044557	GO:0043198	GO:0030506	GO:0005432	GO:0034614	GO:0002028	GO:0007584	GO:0055013	GO:0042542	GO:0009749	GO:0016323	GO:0007596	GO:0030315	GO:0009791	GO:0010763	GO:0002026	GO:0040010	GO:0035050	GO:0001666	GO:0045214	GO:0021537	GO:0044325	GO:0001892	GO:0010881	GO:0070509	GO:0005887	GO:0005739	GO:0014829	GO:0071320	GO:0003007	GO:0071436	GO:0086064	GO:0055119	GO:0005874	GO:0048747	GO:0042493	GO:0030018	GO:0014704	GO:0071313	GO:0051481	GO:0043197	GO:0033198
CL1260.Contig3_YK	GO:0005432	GO:0006816	GO:0055085	GO:0040010	GO:0016021	GO:0007154
CL1264.Contig1_YK	GO:0016023	GO:0005886	GO:0005764	GO:0015136	GO:0015739
CL1264.Contig2_YK	GO:0015136	GO:0005765	GO:0016021	GO:0015739
CL1266.Contig1_YK	GO:0040010	GO:0040018	GO:0006310	GO:0040011	GO:0040002	GO:0071712	GO:0009792	GO:0042802	GO:0034098	GO:0007126	GO:0002119	GO:0016887	GO:0006200	GO:0030968	GO:0005634	GO:0005524	GO:0009378	GO:0000910	GO:0006281
CL1266.Contig2_YK	GO:0040010	GO:0040018	GO:0006310	GO:0040011	GO:0040002	GO:0071712	GO:0009792	GO:0042802	GO:0034098	GO:0007126	GO:0002119	GO:0016887	GO:0006200	GO:0030968	GO:0005634	GO:0005524	GO:0009378	GO:0000910	GO:0006281
CL1266.Contig3_YK	GO:0040010	GO:0040018	GO:0006310	GO:0040011	GO:0040002	GO:0071712	GO:0009792	GO:0042802	GO:0034098	GO:0007126	GO:0002119	GO:0016887	GO:0006200	GO:0030968	GO:0005634	GO:0005524	GO:0009378	GO:0000910	GO:0006281
CL1266.Contig4_YK	GO:0040010	GO:0040018	GO:0006310	GO:0040011	GO:0040002	GO:0071712	GO:0009792	GO:0042802	GO:0034098	GO:0007126	GO:0002119	GO:0016887	GO:0006200	GO:0030968	GO:0005634	GO:0005524	GO:0009378	GO:0000910	GO:0006281
CL1268.Contig1_YK	GO:0040010	GO:0097159	GO:0000003	GO:0002119	GO:0006898	GO:1901363	GO:0009792	GO:0006974
CL1268.Contig2_YK	GO:0040010	GO:0097159	GO:0000003	GO:0002119	GO:0006898	GO:1901363	GO:0009792	GO:0006974
CL127.Contig1_YK	GO:0008039	GO:0016301	GO:0030246	GO:0016310	GO:0016021
CL127.Contig2_YK	GO:0008039	GO:0016301	GO:0030246	GO:0016310	GO:0016021
CL1274.Contig1_YK	GO:0040018	GO:0040011
CL1274.Contig2_YK	GO:0040018	GO:0040011
CL1274.Contig3_YK	GO:0040018	GO:0040011
CL1274.Contig4_YK	GO:0040018	GO:0040011
CL1274.Contig5_YK	GO:0040018	GO:0040011
CL1274.Contig6_YK	GO:0040018	GO:0040011
CL1274.Contig7_YK	GO:0040018	GO:0040011
CL1274.Contig8_YK	GO:0040018	GO:0040011
CL1275.Contig1_YK	GO:0005488	GO:0044699
CL1275.Contig2_YK	GO:0005488	GO:0044699
CL1276.Contig1_YK	GO:0000166	GO:0007040	GO:0010877	GO:0030139	GO:0009792	GO:0005215	GO:0016887
CL1277.Contig1_YK	GO:0004768	GO:0040010	GO:0018991	GO:0042389	GO:0040002	GO:0016720	GO:0019915	GO:0035188	GO:0002119	GO:0006636	GO:0030497	GO:0006898	GO:0009792	GO:0040018
CL1277.Contig2_YK	GO:0004768	GO:0040010	GO:0055114	GO:0018991	GO:0042389	GO:0016021	GO:0040002	GO:0016720	GO:0019915	GO:0035188	GO:0002119	GO:0006636	GO:0030497	GO:0006898	GO:0009792	GO:0040018
CL1278.Contig1_YK	GO:0030097	GO:0006351	GO:0005515	GO:0003712	GO:0010468	GO:0005737	GO:0005730	GO:0050896	GO:0071339
CL1278.Contig2_YK	GO:0030097	GO:0006355	GO:0046983	GO:0003700	GO:0006366
CL1282.Contig1_YK	GO:0018105	GO:0005829	GO:0042277	GO:0016055	GO:0004674	GO:0005730	GO:0001948	GO:0000902	GO:0016607	GO:0007507	GO:0005813	GO:0051301	GO:0005524	GO:0000287	GO:0007067	GO:0051219	GO:0030529	GO:0000777	GO:0005847
CL1282.Contig2_YK	GO:0018105	GO:0005829	GO:0042277	GO:0016055	GO:0004674	GO:0005730	GO:0001948	GO:0000902	GO:0016607	GO:0007507	GO:0005813	GO:0051301	GO:0005524	GO:0000287	GO:0007067	GO:0051219	GO:0030529	GO:0000777	GO:0005847
CL1283.Contig1_YK	GO:0008240	GO:0042277	GO:0019915	GO:0006508	GO:0044424
CL1284.Contig1_YK	GO:0044699	GO:0000003	GO:0016020
CL1284.Contig2_YK	GO:0044699	GO:0000003	GO:0016020
CL1285.Contig1_YK	GO:0040010	GO:0008152
CL1285.Contig2_YK	GO:0040010	GO:0008152
CL1286.Contig1_YK	GO:0016358	GO:0040010	GO:0006898	GO:0015991	GO:0043068	GO:0015078	GO:0016021	GO:0006915	GO:0000220	GO:0040039	GO:0009792	GO:0001666	GO:0015986	GO:0002119	GO:0030163	GO:0010171	GO:0048477	GO:0040013	GO:0007271	GO:0040035
CL1286.Contig2_YK	GO:0016358	GO:0046961	GO:0040010	GO:0006898	GO:0015991	GO:0048388	GO:0043068	GO:0016021	GO:0006915	GO:0000220	GO:0040039	GO:0009792	GO:0001666	GO:0015986	GO:0005769	GO:0002119	GO:0009881	GO:0009416	GO:0030163	GO:0008021	GO:0010171	GO:0048477	GO:0040013	GO:0007271	GO:0005516	GO:0040035
CL1286.Contig3_YK	GO:0016358	GO:0070382	GO:0051046	GO:0040010	GO:0006898	GO:0043068	GO:0040002	GO:0016021	GO:0006915	GO:0018996	GO:0040039	GO:0030104	GO:0009792	GO:0001666	GO:0005771	GO:0015986	GO:0016471	GO:0002119	GO:0030163	GO:0010171	GO:0048477	GO:0040013	GO:0044298	GO:0033179	GO:0007271	GO:0040035	GO:0016324
CL1286.Contig4_YK	GO:0016358	GO:0040010	GO:0006898	GO:0015991	GO:0043068	GO:0015078	GO:0016021	GO:0006915	GO:0040039	GO:0009792	GO:0001666	GO:0015986	GO:0016471	GO:0002119	GO:0030163	GO:0010171	GO:0048477	GO:0040013	GO:0033179	GO:0007271	GO:0040035
CL1286.Contig5_YK	GO:0016358	GO:0040010	GO:0006898	GO:0015991	GO:0043068	GO:0015078	GO:0016021	GO:0006915	GO:0000220	GO:0040039	GO:0009792	GO:0001666	GO:0015986	GO:0002119	GO:0030163	GO:0010171	GO:0048477	GO:0040013	GO:0007271	GO:0040035
CL1286.Contig6_YK	GO:0016358	GO:0070382	GO:0051046	GO:0040010	GO:0006898	GO:0043068	GO:0040002	GO:0016021	GO:0006915	GO:0018996	GO:0040039	GO:0030104	GO:0009792	GO:0001666	GO:0005771	GO:0015986	GO:0016471	GO:0002119	GO:0030163	GO:0010171	GO:0048477	GO:0040013	GO:0033177	GO:0044298	GO:0007271	GO:0040035	GO:0016324
CL1286.Contig7_YK	GO:0016358	GO:0040010	GO:0006898	GO:0015991	GO:0043068	GO:0015078	GO:0016021	GO:0006915	GO:0040039	GO:0009792	GO:0001666	GO:0015986	GO:0016471	GO:0002119	GO:0030163	GO:0010171	GO:0048477	GO:0040013	GO:0033179	GO:0007271	GO:0040035
CL1286.Contig8_YK	GO:0016358	GO:0040010	GO:0006898	GO:0015991	GO:0043068	GO:0015078	GO:0016021	GO:0006915	GO:0000220	GO:0040039	GO:0009792	GO:0001666	GO:0015986	GO:0002119	GO:0030163	GO:0010171	GO:0048477	GO:0040013	GO:0007271	GO:0040035
CL1288.Contig1_YK	GO:0008553	GO:0009986	GO:0015991	GO:0006915	GO:0000275	GO:0008406	GO:0040024	GO:0043050	GO:0034606	GO:0006200	GO:0040039	GO:0006629	GO:0046961	GO:0006172	GO:0040010	GO:0042288	GO:0042645	GO:0006898	GO:0008340	GO:0030228	GO:0005886	GO:0019915	GO:0009792	GO:0019904	GO:0005524	GO:0005929	GO:0043499	GO:0046933	GO:0001525	GO:0051453	GO:0030421	GO:0006933	GO:0005509	GO:0048598	GO:0015986
CL1292.Contig1_YK	GO:0004713	GO:0007309	GO:0048608	GO:2000026	GO:0002119	GO:0045137	GO:0009950	GO:0001751	GO:0007424	GO:0016333	GO:0048546	GO:0007163	GO:0030707	GO:0044459	GO:0048518	GO:0048646	GO:0007350	GO:0045595	GO:0004888	GO:0000278	GO:0048523	GO:0045165	GO:0050896	GO:0007476	GO:0005488	GO:0007447	GO:0048598
CL1292.Contig2_YK	GO:0004713	GO:0007309	GO:0048608	GO:2000026	GO:0002119	GO:0045137	GO:0009950	GO:0001751	GO:0007424	GO:0016333	GO:0048546	GO:0007163	GO:0030707	GO:0044459	GO:0048518	GO:0048646	GO:0007350	GO:0045595	GO:0004888	GO:0000278	GO:0048523	GO:0045165	GO:0050896	GO:0007476	GO:0005488	GO:0007447	GO:0048598
CL1293.Contig1_YK	GO:0018580	GO:0003723	GO:0043231	GO:0055114	GO:0046872	GO:0001522	GO:0000166	GO:0009982	GO:0006177	GO:0005737	GO:0003938
CL1293.Contig2_YK	GO:0018580	GO:0003723	GO:0055114	GO:0046872	GO:0001522	GO:0000166	GO:0009982	GO:0006177	GO:0005737	GO:0003938
CL130.Contig1_YK	GO:0016301	GO:0005515	GO:0016310	GO:0006996	GO:0022402	GO:0050794
CL1301.Contig1_YK	GO:0016787	GO:0008152
CL1301.Contig2_YK	GO:0009792	GO:0018991	GO:0006915
CL1303.Contig1_YK	GO:0045200	GO:0002119	GO:0008258	GO:0007443	GO:0007411	GO:0031036	GO:0007435	GO:0007395	GO:0035317	GO:0070986	GO:0016460	GO:0045214	GO:0046664	GO:0040007	GO:0016476	GO:0040002	GO:0005886	GO:0000166	GO:0006936	GO:0045179	GO:0017111	GO:0032154	GO:0000910	GO:0005913	GO:0045184	GO:0007496	GO:0035159	GO:0007298	GO:0035017	GO:0010171	GO:0051259	GO:0016203	GO:0032027	GO:0030018	GO:0007413	GO:0046663
CL1303.Contig2_YK	GO:0040002	GO:0040007	GO:0005913	GO:0016476	GO:0000003	GO:0043292	GO:0010171	GO:0002119	GO:0000166	GO:0040011	GO:0009792	GO:0008104
CL1303.Contig3_YK	GO:0005488	GO:0040002	GO:0040007	GO:0005913	GO:0016476	GO:0000003	GO:0043292	GO:0010171	GO:0002119	GO:0040011	GO:0048546	GO:0009792	GO:0030860	GO:0008104
CL1304.Contig1_YK	GO:0005887	GO:0015222	GO:0051610	GO:0015293
CL1304.Contig2_YK	GO:0016021	GO:0015222	GO:0048265	GO:0005886	GO:0051610
CL1306.Contig2_YK	GO:0008340	GO:0043005	GO:0005874	GO:0005524	GO:0007018	GO:0005871	GO:0043025	GO:0048471	GO:0046626	GO:0008574	GO:0031513
CL1308.Contig1_YK	GO:0008340	GO:0007265	GO:0001751	GO:0018991	GO:0008103	GO:0006457	GO:0008355	GO:0040010	GO:0006898	GO:0043053	GO:0008283	GO:0050821	GO:0005737	GO:0046982	GO:0045172	GO:0019904	GO:0009792	GO:0008426	GO:0007059	GO:0005875	GO:0045448	GO:0016483	GO:0042803	GO:0005634	GO:0006588	GO:0007294	GO:0035188
CL1308.Contig2_YK	GO:0005737	GO:0009792	GO:0019904	GO:0018991	GO:0040010	GO:0008340	GO:0035188	GO:0006898	GO:0005634	GO:0043053
CL1310.Contig6_YK	GO:0044699
CL1312.Contig1_YK	GO:0044763	GO:0007275	GO:0050896	GO:0045927	GO:0048856	GO:0044767	GO:0022414
CL1312.Contig2_YK	GO:0044763	GO:0007275	GO:0050896	GO:0045927	GO:0048856	GO:0044767	GO:0022414
CL1314.Contig1_YK	GO:0006511	GO:0043248	GO:0008340	GO:0006915	GO:0022624	GO:0000003	GO:0048863	GO:0002119	GO:0009792	GO:0006950	GO:0005634
CL1314.Contig2_YK	GO:0006511	GO:0043248	GO:0008340	GO:0006915	GO:0022624	GO:0000003	GO:0002119	GO:0009792	GO:0006950	GO:0005634
CL1314.Contig3_YK	GO:0006511	GO:0043248	GO:0008340	GO:0006915	GO:0022624	GO:0000003	GO:0002119	GO:0009792	GO:0006950	GO:0005634
CL1315.Contig1_YK	GO:0005829	GO:0043652	GO:0001932	GO:0040007	GO:0032940	GO:0018996	GO:0008603	GO:0010171	GO:0002119	GO:0040017	GO:1900194	GO:0016301	GO:0007165	GO:0005952	GO:0016020
CL1315.Contig2_YK	GO:0005829	GO:0043652	GO:0001932	GO:0040007	GO:0032940	GO:0018996	GO:0008603	GO:0010171	GO:0002119	GO:0040017	GO:1900194	GO:0007165	GO:0005952	GO:0016020
CL1318.Contig1_YK	GO:0009987	GO:0040010	GO:0005488	GO:0000003	GO:0010171	GO:0019915	GO:0002119	GO:0009792
CL1318.Contig2_YK	GO:0009987	GO:0005488	GO:0050789	GO:0048856	GO:0044767	GO:0007275
CL1322.Contig2_YK	GO:0048856	GO:0044767	GO:0007275
CL1322.Contig3_YK	GO:0048856	GO:0044767	GO:0007275
CL1324.Contig3_YK	GO:0071704	GO:0006807	GO:0009987
CL1328.Contig1_YK	GO:0006367	GO:0040010	GO:0048813	GO:0001092	GO:0007283	GO:0040011	GO:0007517	GO:0005737	GO:0005730	GO:0046982	GO:0009792	GO:0006468	GO:0002119	GO:0001673	GO:0005669	GO:0045944	GO:0009794	GO:0001075
CL133.Contig1_YK	GO:0005739	GO:0008333	GO:0005769	GO:0005515
CL133.Contig2_YK	GO:0005739	GO:0008333	GO:0005769	GO:0005515
CL1330.Contig1_YK	GO:0006694	GO:0003854	GO:0045226	GO:0050662	GO:0055114	GO:0000166	GO:0008831
CL1330.Contig2_YK	GO:1901576	GO:0044237	GO:0016616	GO:0050662	GO:0044710	GO:0044238	GO:0000166
CL1331.Contig1_YK	GO:0005737	GO:0051084	GO:0005634	GO:0005515
CL1332.Contig2_YK	GO:0016740
CL1332.Contig3_YK	GO:0016772
CL1332.Contig4_YK	GO:0016740
CL1333.Contig1_YK	GO:0006810	GO:0015464	GO:0007274	GO:0043005	GO:0043051	GO:0005230	GO:0046662	GO:0043025	GO:0045211	GO:0040011
CL1333.Contig2_YK	GO:0030054	GO:0015464	GO:0007274	GO:0043005	GO:0043051	GO:0016021	GO:0046662	GO:0006811	GO:0043025	GO:0045211	GO:0040011	GO:0004889	GO:0005886
CL1335.Contig3_YK	GO:0004722	GO:0006470	GO:0005829
CL1335.Contig4_YK	GO:0004722	GO:0006470	GO:0005829
CL1336.Contig1_YK	GO:0005488	GO:0040024	GO:0040011	GO:0006351	GO:0005634
CL1336.Contig2_YK	GO:0005488	GO:0040024	GO:0040011	GO:0006351	GO:0005634
CL1337.Contig1_YK	GO:0055085	GO:0016021
CL1337.Contig2_YK	GO:0055085	GO:0016021
CL1340.Contig1_YK	GO:0018105	GO:0050829	GO:0007243	GO:0004674	GO:0045089	GO:0043167	GO:0005737	GO:0016020	GO:0050830
CL1340.Contig2_YK	GO:0018105	GO:0050829	GO:0007243	GO:0004674	GO:0045089	GO:0043167	GO:0005737	GO:0016020	GO:0050830
CL1340.Contig3_YK	GO:0018105	GO:0050829	GO:0007243	GO:0004674	GO:0045089	GO:0043167	GO:0005737	GO:0016020	GO:0050830
CL1340.Contig4_YK	GO:0018105	GO:0050829	GO:0007243	GO:0004674	GO:0045089	GO:0043167	GO:0005737	GO:0016020	GO:0050830
CL1340.Contig5_YK	GO:0018105	GO:0050829	GO:0007243	GO:0004674	GO:0045089	GO:0042802	GO:0043167	GO:0000166	GO:0005737	GO:0016020	GO:0050830
CL1340.Contig6_YK	GO:0018105	GO:0050829	GO:0007243	GO:0004674	GO:0045089	GO:0043167	GO:0005737	GO:0016020	GO:0050830
CL1340.Contig7_YK	GO:0018105	GO:0050829	GO:0007243	GO:0004674	GO:0045089	GO:0043167	GO:0005737	GO:0016020	GO:0050830
CL1343.Contig1_YK	GO:0050896	GO:0048856	GO:0007275
CL1343.Contig2_YK	GO:0044699
CL1346.Contig4_YK	GO:0051179	GO:0006396	GO:0044699	GO:0044424	GO:0032502
CL1347.Contig1_YK	GO:0040010	GO:0071688	GO:0045214	GO:0018991	GO:0031625	GO:0010171	GO:0032154	GO:0005938	GO:0035188	GO:0040017	GO:0006898	GO:0009792	GO:0005886
CL1347.Contig2_YK	GO:0040010	GO:0071688	GO:0045214	GO:0018991	GO:0031625	GO:0010171	GO:0032154	GO:0005938	GO:0035188	GO:0040017	GO:0006898	GO:0009792	GO:0005886
CL1349.Contig1_YK	GO:0005856	GO:0045211	GO:0007268	GO:0030054	GO:0033130	GO:0019915	GO:0008270
CL1349.Contig2_YK	GO:0005856	GO:0045211	GO:0007268	GO:0030054	GO:0033130	GO:0019915	GO:0008270
CL1353.Contig1_YK	GO:0005515	GO:0055120
CL1353.Contig2_YK	GO:0005515	GO:0008340	GO:0055120
CL1356.Contig1_YK	GO:0006629	GO:0002119	GO:0042338	GO:0018149	GO:0040011	GO:0004601	GO:0040007	GO:0040032
CL1356.Contig2_YK	GO:0002119	GO:0004623	GO:0006979	GO:0016042	GO:0006644	GO:0020037	GO:0042338	GO:0018149	GO:0040011	GO:0004601	GO:0040007	GO:0040032	GO:0055114
CL1357.Contig1_YK	GO:0040010
CL1357.Contig2_YK	GO:0040010
CL1358.Contig1_YK	GO:0004867	GO:0044238	GO:2000117	GO:0043170	GO:0005515	GO:0004869	GO:0005634
CL1358.Contig2_YK	GO:0005515
CL136.Contig1_YK	GO:0035418	GO:0018991	GO:0005246	GO:0043050	GO:0051924	GO:0005245	GO:0007210	GO:0040017	GO:0005891	GO:0030163	GO:0005783
CL136.Contig2_YK	GO:0035418	GO:0018991	GO:0005246	GO:0043050	GO:0051924	GO:0005245	GO:0007210	GO:0040017	GO:0005891	GO:0030163	GO:0005783
CL136.Contig3_YK	GO:0035418	GO:0018991	GO:0005246	GO:0043050	GO:0051924	GO:0005245	GO:0007210	GO:0040017	GO:0005891	GO:0030163	GO:0005783
CL136.Contig4_YK	GO:0035418	GO:0018991	GO:0005246	GO:0043050	GO:0051924	GO:0005245	GO:0007210	GO:0040017	GO:0005891	GO:0030163	GO:0005783
CL136.Contig5_YK	GO:0035418	GO:0018991	GO:0005246	GO:0043050	GO:0051924	GO:0005245	GO:0007210	GO:0040017	GO:0005891	GO:0030163	GO:0005783
CL1360.Contig2_YK	GO:0003824
CL1363.Contig1_YK	GO:0040035
CL1363.Contig2_YK	GO:0040035	GO:0006979	GO:0020037	GO:0004601	GO:0055114
CL1366.Contig2_YK	GO:0005615	GO:0007494	GO:0005811	GO:0061031
CL1367.Contig1_YK	GO:0005874	GO:0051258	GO:0006184	GO:0007017	GO:0003924	GO:0005200	GO:0005737	GO:0005525
CL1367.Contig2_YK	GO:0005874	GO:0051258	GO:0006184	GO:0007017	GO:0003924	GO:0005200	GO:0005737	GO:0005525
CL1369.Contig1_YK	GO:0009792	GO:0010171	GO:0002119	GO:0005840	GO:0003735	GO:0000003	GO:0008340	GO:0040007	GO:0006412	GO:0019843	GO:0009408
CL1373.Contig1_YK	GO:0008340	GO:0040027	GO:0040010	GO:0071558	GO:0040018	GO:0044427	GO:0008406	GO:0050896	GO:0009792	GO:0071557	GO:0048523	GO:0034968	GO:0005634	GO:0016477	GO:0040035
CL1373.Contig2_YK	GO:0007548	GO:0044427	GO:0040011	GO:0032452	GO:0051239	GO:0050896	GO:0048513	GO:0048608	GO:0045927	GO:0016577	GO:0044767	GO:0048523	GO:0034968	GO:0005634
CL1373.Contig3_YK	GO:0016477	GO:0040010	GO:0008340	GO:0071558	GO:0071557	GO:0006479	GO:0040027	GO:0040035	GO:0009792	GO:0008406	GO:0040018
CL1374.Contig1_YK	GO:0003724	GO:0008340	GO:0017148	GO:0005515	GO:0043066	GO:0008026	GO:0040007	GO:0006898	GO:0007052	GO:0003676	GO:0009792	GO:0002009	GO:0043186	GO:0002119	GO:0007276	GO:0000932	GO:0051729	GO:0016071	GO:0005524	GO:0040035
CL1374.Contig2_YK	GO:0008340	GO:0017148	GO:0005515	GO:0043066	GO:0040007	GO:0006898	GO:0007052	GO:0009792	GO:0002009	GO:0043186	GO:0002119	GO:0005875	GO:0003723	GO:0007276	GO:0000932	GO:0051729	GO:0007095	GO:0016071	GO:0004004	GO:0005524	GO:0033962	GO:0040035
CL1374.Contig3_YK	GO:0008340	GO:0017148	GO:0005515	GO:0043066	GO:0040007	GO:0006898	GO:0007052	GO:0009792	GO:0002009	GO:0043186	GO:0002119	GO:0005875	GO:0003723	GO:0007276	GO:0000932	GO:0051729	GO:0007095	GO:0016071	GO:0004004	GO:0005524	GO:0033962	GO:0040035
CL1374.Contig4_YK	GO:0008340	GO:0017148	GO:0005515	GO:0043066	GO:0040007	GO:0006898	GO:0007052	GO:0009792	GO:0002009	GO:0043186	GO:0002119	GO:0005875	GO:0003723	GO:0007276	GO:0000932	GO:0051729	GO:0007095	GO:0016071	GO:0004004	GO:0005524	GO:0033962	GO:0040035
CL1377.Contig2_YK	GO:0016020
CL1379.Contig1_YK	GO:0004143	GO:0005829	GO:0035556	GO:0030424	GO:0046834	GO:0008270	GO:0003676	GO:0044297	GO:0046662	GO:0040013	GO:0007271	GO:0007210	GO:0007205	GO:0048471	GO:0007212	GO:0017048	GO:0032094
CL1379.Contig2_YK	GO:0004143	GO:0005829	GO:0035556	GO:0030424	GO:0046834	GO:0008270	GO:0003676	GO:0044297	GO:0046662	GO:0040013	GO:0007271	GO:0007210	GO:0007205	GO:0048471	GO:0007212	GO:0017048	GO:0032094
CL1380.Contig1_YK	GO:0007399
CL1381.Contig1_YK	GO:0005525	GO:0005622	GO:0016787	GO:0016020	GO:0007264
CL1381.Contig2_YK	GO:0048814	GO:0048675	GO:0019897	GO:0005525	GO:0042052	GO:0002433	GO:0045610	GO:0008258	GO:0007017	GO:0010593	GO:0050770	GO:0007435	GO:0007516	GO:0006911	GO:0030866	GO:0008347	GO:0046843	GO:0051963	GO:0007419	GO:0071907	GO:0007254	GO:0007520	GO:0046664	GO:0035320	GO:0048615	GO:0006974	GO:0051450	GO:0035212	GO:0007264	GO:0042067	GO:0005515	GO:0051491	GO:0035011	GO:0050975	GO:0007298	GO:0007394	GO:0016335	GO:0048747	GO:0003924	GO:0035099	GO:0016028	GO:0051017	GO:0007422	GO:0007426	GO:0034334	GO:0007390	GO:0008078	GO:0005622	GO:0007413	GO:0008045
CL1382.Contig1_YK	GO:0009064	GO:1901605	GO:0071949	GO:0004657
CL1382.Contig2_YK	GO:0005739	GO:0004657	GO:0007626	GO:0042331	GO:0006562	GO:0071949
CL1383.Contig1_YK	GO:0016310	GO:0004672	GO:0040011	GO:0000166
CL1383.Contig2_YK	GO:0016310	GO:0004672	GO:0040011	GO:0000166
CL1385.Contig1_YK	GO:0016246
CL1388.Contig1_YK	GO:0017111	GO:0000166
CL1388.Contig2_YK	GO:0017111	GO:0000166
CL1388.Contig3_YK	GO:0017111	GO:0000166
CL1388.Contig4_YK	GO:0017111	GO:0000166
CL1388.Contig5_YK	GO:0017111	GO:0051384	GO:0000166	GO:0097233
CL1388.Contig6_YK	GO:0016021	GO:0006200	GO:0005524	GO:0016887
CL1389.Contig1_YK	GO:0004733	GO:0042823
CL1389.Contig2_YK	GO:0004733	GO:0042823
CL139.Contig4_YK	GO:0016740
CL1390.Contig1_YK	GO:0048468	GO:2000026	GO:0048699	GO:0044700	GO:0045596	GO:0001654	GO:0007276	GO:0005515	GO:0007560	GO:0044424	GO:0007154	GO:0050896	GO:0003002	GO:0006355
CL1390.Contig2_YK	GO:0007179	GO:0042078	GO:0035271	GO:0001745	GO:0035019	GO:0009950	GO:0031290	GO:0007480	GO:0008347	GO:0008134	GO:0007283	GO:0003705	GO:0030707	GO:0045944	GO:0005737	GO:0001746	GO:0008283	GO:0045887	GO:0043565	GO:0007476	GO:0001744	GO:0005634	GO:0009649	GO:0030718
CL1392.Contig1_YK	GO:0048856	GO:0044767	GO:0007275
CL1393.Contig1_YK	GO:0048856	GO:0001708	GO:0005515	GO:0007275	GO:0043229	GO:0044767
CL1393.Contig2_YK	GO:0044763	GO:0048856	GO:0007275	GO:0044424
CL1393.Contig3_YK	GO:0048856	GO:0007275	GO:0044424
CL1393.Contig4_YK	GO:0005488	GO:0044763	GO:0048856	GO:0044260	GO:0090304	GO:0007275	GO:0044424
CL1393.Contig5_YK	GO:0005488	GO:0044763	GO:0048856	GO:0007275	GO:0044424
CL1393.Contig6_YK	GO:0048856	GO:0001708	GO:0005515	GO:0007275	GO:0043229	GO:0044767
CL1393.Contig7_YK	GO:0044763	GO:0048856	GO:0007275	GO:0044424
CL1393.Contig8_YK	GO:0048856	GO:0007275	GO:0044424
CL1396.Contig1_YK	GO:0022624	GO:0010467	GO:0051436	GO:0008233	GO:0002119	GO:0002479	GO:0000216	GO:0000084	GO:0006977	GO:0005829	GO:0005654	GO:0006200	GO:0031145	GO:0008340	GO:0017025	GO:0042981	GO:0019048	GO:0006521	GO:0009792	GO:0005739	GO:0005524	GO:0051437	GO:0016887	GO:0000932	GO:0016071	GO:0005730	GO:0000209
CL1396.Contig2_YK	GO:0008233	GO:0006511	GO:0017025	GO:0008340	GO:0022624	GO:0006200	GO:0000003	GO:0005524	GO:0002119	GO:0016887	GO:0009792	GO:0005737	GO:0005634
CL1397.Contig2_YK	GO:0052689
CL1399.Contig1_YK	GO:0008233
CL1399.Contig2_YK	GO:0008233
CL14.Contig2_YK	GO:0005576
CL14.Contig3_YK	GO:0005576
CL1401.Contig1_YK	GO:0001649	GO:0071560	GO:0006917	GO:0045944	GO:0048705	GO:0019899	GO:0005634	GO:0005739
CL1401.Contig2_YK	GO:0001649	GO:0071560	GO:0006917	GO:0045944	GO:0048705	GO:0019899	GO:0005634	GO:0005739
CL1406.Contig1_YK	GO:0044767	GO:0048856
CL1407.Contig1_YK	GO:0005515	GO:0006915
CL1407.Contig2_YK	GO:0030018	GO:0048747	GO:0005515	GO:0046716	GO:0006915
CL1407.Contig3_YK	GO:0030018	GO:0046872	GO:0048747	GO:0005515	GO:0046716	GO:0006915
CL1407.Contig4_YK	GO:0006915	GO:0005515
CL1407.Contig5_YK	GO:0005488
CL1407.Contig6_YK	GO:0030018	GO:0048747	GO:0005515	GO:0046716	GO:0006915
CL1407.Contig7_YK	GO:0005515	GO:0006915
CL1408.Contig1_YK	GO:0005654	GO:0000166	GO:0040010	GO:0005730	GO:0002119	GO:0007281	GO:0010171	GO:0040014	GO:0040035
CL141.Contig2_YK	GO:0008152	GO:0003824
CL1411.Contig1_YK	GO:0004871	GO:0043005	GO:0005834	GO:0040017	GO:0007212	GO:0005737	GO:0046662	GO:0005096	GO:0007622	GO:0007631	GO:0043547	GO:0035556	GO:0038032
CL1411.Contig2_YK	GO:0004871	GO:0043005	GO:0005834	GO:0040017	GO:0007212	GO:0005737	GO:0046662	GO:0005096	GO:0007622	GO:0007631	GO:0043547	GO:0035556	GO:0038032
CL1412.Contig1_YK	GO:0044765	GO:0005371	GO:0031966
CL1412.Contig2_YK	GO:0055085	GO:0016021	GO:0005743	GO:0030218	GO:0008324	GO:0055072	GO:0006826
CL1412.Contig3_YK	GO:0016020	GO:0044765
CL1414.Contig1_YK	GO:0015020	GO:0018991	GO:0007286	GO:0040025	GO:0002009	GO:0009792	GO:0060465	GO:0030206	GO:0016020
CL1414.Contig2_YK	GO:0015020	GO:0018991	GO:0007286	GO:0040025	GO:0002009	GO:0009792	GO:0060465	GO:0030206	GO:0016020
CL1414.Contig3_YK	GO:0015020	GO:0018991	GO:0007286	GO:0040025	GO:0002009	GO:0009792	GO:0060465	GO:0030206	GO:0016020
CL1414.Contig4_YK	GO:0015020	GO:0018991	GO:0007286	GO:0040025	GO:0002009	GO:0009792	GO:0060465	GO:0030206	GO:0016020
CL1414.Contig5_YK	GO:0015020	GO:0018991	GO:0007286	GO:0040025	GO:0002009	GO:0009792	GO:0060465	GO:0030206	GO:0016020
CL1414.Contig6_YK	GO:0015020	GO:0018991	GO:0007286	GO:0040025	GO:0002009	GO:0009792	GO:0060465	GO:0030206	GO:0016020
CL1414.Contig7_YK	GO:0015020	GO:0018991	GO:0007286	GO:0040025	GO:0002009	GO:0009792	GO:0060465	GO:0030206	GO:0016020
CL1414.Contig8_YK	GO:0015020	GO:0018991	GO:0007286	GO:0040025	GO:0002009	GO:0009792	GO:0060465	GO:0030206	GO:0016020
CL1415.Contig1_YK	GO:0005515	GO:0050794
CL1415.Contig2_YK	GO:0005515	GO:0050794
CL1416.Contig1_YK	GO:0016772	GO:0034976	GO:0005739	GO:0034599	GO:0007005	GO:0048846
CL1416.Contig2_YK	GO:0016772	GO:0034976	GO:0005739	GO:0034599	GO:0007005	GO:0048846
CL142.Contig1_YK	GO:0005267	GO:0071805	GO:0016021
CL142.Contig2_YK	GO:0006811	GO:0016020
CL1421.Contig1_YK	GO:0051968
CL1421.Contig2_YK	GO:0051968
CL1422.Contig1_YK	GO:0051084	GO:0005829	GO:0040010	GO:0016235	GO:0042026	GO:0005874	GO:0042623	GO:0040035	GO:0045111	GO:0035095	GO:0005813	GO:0005524	GO:0002119	GO:0040039	GO:0006898	GO:0051082	GO:0009792
CL1424.Contig1_YK	GO:0044765	GO:0016323	GO:0044763	GO:0000003	GO:0015116
CL1424.Contig2_YK	GO:0044765	GO:0016323	GO:0044763	GO:0000003	GO:0015116
CL1425.Contig1_YK	GO:0005623	GO:0014057	GO:0018991	GO:0040007	GO:0007618	GO:0030163	GO:0030421
CL1425.Contig2_YK	GO:0005623	GO:0014057	GO:0018991	GO:0040007	GO:0007618	GO:0030163	GO:0030421
CL1427.Contig2_YK	GO:0005783
CL1427.Contig3_YK	GO:0005783
CL1429.Contig1_YK	GO:0040018	GO:0031545	GO:0043412	GO:0010172	GO:0043167	GO:0040002	GO:0040011	GO:0005783	GO:0055114
CL1429.Contig2_YK	GO:0055114	GO:0005739	GO:0040002	GO:0031545	GO:0043167	GO:0040011	GO:0010172	GO:0043412	GO:0040018	GO:0005783
CL1429.Contig3_YK	GO:0040018	GO:0031545	GO:0043412	GO:0010172	GO:0043167	GO:0040002	GO:0040011	GO:0005783	GO:0055114
CL1429.Contig4_YK	GO:0055114	GO:0005739	GO:0031545	GO:0043167	GO:0043412	GO:0005783
CL1431.Contig1_YK	GO:0005774	GO:0006457	GO:0046034	GO:0000166	GO:0043167	GO:0042625
CL1431.Contig2_YK	GO:0005774	GO:0006457	GO:0046034	GO:0000166	GO:0043167	GO:0042625
CL1433.Contig1_YK	GO:0015693	GO:0008344	GO:0015095	GO:0016021	GO:0043025
CL1433.Contig2_YK	GO:0015693	GO:0008344	GO:0015095	GO:0016021	GO:0043025
CL1434.Contig1_YK	GO:0006952	GO:0005622	GO:0008270
CL1435.Contig1_YK	GO:0006412	GO:0005829	GO:0034227	GO:0016783	GO:0048598	GO:0048599	GO:0007283	GO:0040025	GO:0002098	GO:0000049	GO:0006974
CL1435.Contig2_YK	GO:0006412	GO:0005829	GO:0034227	GO:0016783	GO:0048598	GO:0048599	GO:0007283	GO:0040025	GO:0002098	GO:0000049	GO:0006974
CL1436.Contig1_YK	GO:0003824	GO:0040007	GO:0002119
CL1437.Contig1_YK	GO:0031625	GO:0031461	GO:0006511
CL1437.Contig3_YK	GO:0000209	GO:0031466	GO:0004842	GO:0006970	GO:0005515	GO:0005000	GO:0005737	GO:0051480	GO:0005634	GO:0005886
CL1439.Contig1_YK	GO:0046872
CL1440.Contig1_YK	GO:0006367	GO:0005102	GO:0055088	GO:0038023	GO:0010646	GO:0006591	GO:0031018	GO:0000981	GO:0005737	GO:0008285	GO:0005667	GO:0007167	GO:0046872	GO:0019216	GO:0044212	GO:0007596	GO:0030308	GO:0006805	GO:0023051	GO:0005504	GO:0045944	GO:0042803	GO:1901700	GO:0032870
CL1440.Contig2_YK	GO:0006351	GO:0080090	GO:0042221	GO:0005515	GO:0048518	GO:0010468	GO:0048878	GO:0043167	GO:0051179	GO:0040008	GO:0003677	GO:0007165	GO:0003700
CL1441.Contig1_YK	GO:0043473	GO:0004644	GO:0043010	GO:0010033	GO:0004637	GO:0004641	GO:0006189	GO:0006144	GO:0003360	GO:0005829	GO:0021987	GO:0006544	GO:0009790	GO:0021549	GO:0010035	GO:0009235	GO:0046654
CL1441.Contig2_YK	GO:0043473	GO:0004644	GO:0043010	GO:0010033	GO:0004637	GO:0004641	GO:0006189	GO:0006144	GO:0003360	GO:0005829	GO:0021987	GO:0006544	GO:0009790	GO:0021549	GO:0010035	GO:0009235	GO:0046654
CL1441.Contig3_YK	GO:0043473	GO:0004644	GO:0043010	GO:0010033	GO:0004637	GO:0004641	GO:0006189	GO:0006144	GO:0003360	GO:0005829	GO:0021987	GO:0006544	GO:0009790	GO:0021549	GO:0010035	GO:0009235	GO:0046654
CL1441.Contig4_YK	GO:0043473	GO:0004644	GO:0043010	GO:0010033	GO:0004637	GO:0004641	GO:0006189	GO:0006144	GO:0003360	GO:0005829	GO:0021987	GO:0006544	GO:0009790	GO:0021549	GO:0010035	GO:0009235	GO:0046654
CL1442.Contig1_YK	GO:0008152
CL1442.Contig2_YK	GO:0008152
CL1442.Contig3_YK	GO:0016624	GO:0044238	GO:0055114	GO:0006091
CL1442.Contig4_YK	GO:0004591	GO:0030976	GO:0006099
CL1442.Contig5_YK	GO:0008152
CL1442.Contig6_YK	GO:0004591	GO:0030976	GO:0006099
CL1442.Contig7_YK	GO:0016624	GO:0044238	GO:0055114	GO:0006091
CL1442.Contig8_YK	GO:0008152
CL1444.Contig1_YK	GO:0006412	GO:0097159	GO:0016874	GO:1901363
CL1444.Contig3_YK	GO:0006412	GO:0097159	GO:0016874	GO:1901363
CL1445.Contig1_YK	GO:0016787
CL1445.Contig2_YK	GO:0016787
CL1448.Contig1_YK	GO:0005488	GO:0016787
CL1448.Contig2_YK	GO:0005488	GO:0016787
CL145.Contig1_YK	GO:0055085	GO:0040010	GO:0006506	GO:0016021	GO:0040035	GO:0017176	GO:0002119	GO:0009792
CL145.Contig2_YK	GO:0055085	GO:0040010	GO:0006506	GO:0016021	GO:0040035	GO:0017176	GO:0002119	GO:0009792
CL145.Contig3_YK	GO:0055085	GO:0040010	GO:0008340	GO:0006506	GO:0016021	GO:0040035	GO:0017176	GO:0002119	GO:0009792
CL1451.Contig1_YK	GO:0005488
CL1451.Contig2_YK	GO:0005488
CL1454.Contig1_YK	GO:0044281	GO:0010171	GO:0004089	GO:0040011
CL1454.Contig2_YK	GO:0044281	GO:0010171	GO:0004089	GO:0040011
CL1454.Contig3_YK	GO:0010171	GO:0044281	GO:0040011	GO:0004089
CL1454.Contig4_YK	GO:0010171	GO:0044281	GO:0040011	GO:0004089
CL1457.Contig1_YK	GO:0009986	GO:0031526	GO:0005525	GO:0002135	GO:0043524	GO:0071407	GO:0002134	GO:0051082	GO:0016324	GO:0032092	GO:0017098	GO:0045429	GO:0005829	GO:0032564	GO:0016323	GO:0009651	GO:0060334	GO:0060338	GO:0006986	GO:0032435	GO:0044325	GO:0045793	GO:0008180	GO:0071902	GO:0005739	GO:0001890	GO:0005524	GO:0042470	GO:0071353	GO:0030911	GO:0019901	GO:0016234	GO:0030235	GO:0006457	GO:0033160
CL1457.Contig2_YK	GO:0007411	GO:0051131	GO:0042470	GO:0030911	GO:0005829	GO:0045040	GO:0030235	GO:0045429	GO:0050999	GO:0007165	GO:0051082	GO:0042026	GO:0016887	GO:0042803	GO:0006200	GO:0005886	GO:0005524	GO:0000086	GO:0006986
CL1458.Contig1_YK	GO:0016310	GO:0004672	GO:0000166
CL1458.Contig2_YK	GO:0016310	GO:0004672	GO:0000166
CL1459.Contig1_YK	GO:0055120	GO:0008270
CL1459.Contig2_YK	GO:0055120	GO:0008270
CL1459.Contig3_YK	GO:0055120	GO:0008270
CL1460.Contig1_YK	GO:0002027	GO:0007243	GO:0008076	GO:0005251	GO:0001700	GO:0007213	GO:0071805	GO:0060048
CL1460.Contig2_YK	GO:0002027	GO:0007243	GO:0008076	GO:0005251	GO:0001700	GO:0007213	GO:0071805	GO:0060048
CL1461.Contig1_YK	GO:0031981	GO:2001141	GO:0005515	GO:0016032	GO:0005737	GO:0006366
CL1461.Contig2_YK	GO:0005488	GO:0034645	GO:0090304	GO:0005634
CL1461.Contig3_YK	GO:0040010	GO:0000910	GO:0031492	GO:0040035	GO:0043621	GO:0010171	GO:0007413	GO:0002119	GO:0051101	GO:0035101	GO:0040011	GO:0048477	GO:0009792	GO:0040018	GO:0001672
CL1463.Contig1_YK	GO:0006413	GO:0040010	GO:0005851	GO:0000003	GO:0018996	GO:0002119	GO:0006898	GO:0009792
CL1463.Contig2_YK	GO:0006413	GO:0040010	GO:0005851	GO:0000003	GO:0018996	GO:0002119	GO:0006898	GO:0009792
CL1464.Contig1_YK	GO:0001934	GO:0007098	GO:0016538	GO:0035046	GO:0051383	GO:0005737	GO:0045144	GO:0009792	GO:0000070	GO:0045842	GO:0001556	GO:0030728	GO:0005634	GO:0040035	GO:0000910
CL1465.Contig1_YK	GO:0005875	GO:0004736	GO:0006090	GO:0046872	GO:0003677	GO:0009252	GO:0005524	GO:0006094	GO:0004075	GO:0005759	GO:0005811	GO:0008716
CL1465.Contig2_YK	GO:1901576	GO:0005739	GO:0016879	GO:0043167	GO:0000166	GO:0046686
CL1466.Contig1_YK	GO:0005737	GO:0004357	GO:0005515	GO:0006750
CL1466.Contig2_YK	GO:0005737	GO:0004357	GO:0005515	GO:0006750
CL1467.Contig1_YK	GO:0015929	GO:0005975
CL1467.Contig2_YK	GO:0005975	GO:0015929
CL1468.Contig2_YK	GO:0071704	GO:0007275	GO:0040011	GO:0051179	GO:0040007	GO:0044238	GO:0048518
CL1468.Contig3_YK	GO:0071704	GO:0007275	GO:0040011	GO:0051179	GO:0040007	GO:0044238	GO:0048518
CL1469.Contig1_YK	GO:0051864	GO:0000086	GO:0070544	GO:0045893	GO:0003682	GO:0005634
CL1469.Contig2_YK	GO:0016568	GO:0005488	GO:0044710	GO:0007049	GO:0006355	GO:0016706	GO:0006974
CL1475.Contig3_YK	GO:0000226
CL1476.Contig1_YK	GO:0040010	GO:0006355	GO:0000003	GO:0003677	GO:0002119	GO:0046983	GO:0040011	GO:0002009	GO:0030163	GO:0009792	GO:0005634
CL1476.Contig2_YK	GO:0040010	GO:0006355	GO:0000003	GO:0003677	GO:0002119	GO:0046983	GO:0040011	GO:0002009	GO:0030163	GO:0009792	GO:0005634
CL1476.Contig3_YK	GO:0040010	GO:0006355	GO:0000003	GO:0003677	GO:0002119	GO:0046983	GO:0040011	GO:0002009	GO:0030163	GO:0009792	GO:0005634
CL1476.Contig4_YK	GO:0040010	GO:0006355	GO:0000003	GO:0003677	GO:0002119	GO:0046983	GO:0040011	GO:0002009	GO:0030163	GO:0009792	GO:0005634
CL1478.Contig1_YK	GO:0005764	GO:0008340	GO:0007034	GO:0046662	GO:0015809	GO:0031301	GO:0009792	GO:0051453	GO:0007040
CL1478.Contig2_YK	GO:0043229	GO:0008340	GO:0044763	GO:0016021	GO:0046662	GO:0044765	GO:0043227	GO:0009792	GO:0005737
CL148.Contig1_YK	GO:0048856	GO:0022402	GO:0051321	GO:0044767	GO:0005515	GO:0005819	GO:0007275
CL1482.Contig1_YK	GO:0005488	GO:0008340	GO:0004674	GO:0048747	GO:0040017	GO:0007165
CL1482.Contig2_YK	GO:0005488	GO:0008340	GO:0004674	GO:0048747	GO:0040017	GO:0007165
CL1482.Contig3_YK	GO:0005488	GO:0008340	GO:0004674	GO:0048747	GO:0040017	GO:0007165
CL1486.Contig2_YK	GO:0043234	GO:0015629	GO:0044430	GO:0016043	GO:0005515	GO:0044763	GO:0071944	GO:0007275	GO:0044767	GO:0048856
CL1487.Contig1_YK	GO:0007631	GO:0008188	GO:0045471	GO:0040011	GO:0016021	GO:0070482	GO:0007218
CL1487.Contig2_YK	GO:0007631	GO:0005887	GO:0008188	GO:0045471	GO:0040011	GO:0070482	GO:0007218
CL1488.Contig1_YK	GO:0005200	GO:0009792	GO:0005856	GO:0007016	GO:0005515	GO:0000003	GO:0055120
CL1488.Contig2_YK	GO:0005200	GO:0009792	GO:0007016	GO:0005515	GO:0007155	GO:0000003	GO:0055120	GO:0015629
CL1492.Contig1_YK	GO:0009792	GO:0004222	GO:0042338	GO:0006508	GO:0008270
CL1492.Contig2_YK	GO:0009792	GO:0004222	GO:0042338	GO:0006508	GO:0008270
CL15.Contig12_YK	GO:0009987	GO:0050896	GO:0005488	GO:0044699	GO:0008081	GO:0044444
CL15.Contig13_YK	GO:0004629	GO:0005488	GO:0050913	GO:0044444	GO:0007165
CL15.Contig16_YK	GO:0044699
CL15.Contig1_YK	GO:0004629	GO:0005488	GO:0050913	GO:0044444	GO:0007165
CL15.Contig23_YK	GO:0004629	GO:0005488	GO:0050913	GO:0044444	GO:0007165
CL15.Contig3_YK	GO:0044699
CL15.Contig6_YK	GO:0044699
CL15.Contig7_YK	GO:0043231	GO:0050789	GO:0030425	GO:0044699	GO:0008081	GO:0005515	GO:0044444
CL15.Contig8_YK	GO:0005488	GO:0050789	GO:0044699	GO:0005737
CL15.Contig9_YK	GO:0044699
CL150.Contig1_YK	GO:0005543	GO:0018991	GO:0030424	GO:0001820	GO:0007626	GO:0043025	GO:0045202
CL150.Contig2_YK	GO:0046331	GO:0018991	GO:0007626	GO:0016020	GO:0035147	GO:0005543	GO:0035249	GO:0043025	GO:0007156	GO:0030424	GO:0008021	GO:0008045	GO:0072499	GO:0016079	GO:0001820	GO:0007476	GO:0016477
CL150.Contig3_YK	GO:0046331	GO:0018991	GO:0007626	GO:0016020	GO:0035147	GO:0005543	GO:0035249	GO:0043025	GO:0007156	GO:0030424	GO:0008021	GO:0008045	GO:0072499	GO:0016079	GO:0001820	GO:0007476	GO:0016477
CL150.Contig4_YK	GO:0018991	GO:0030424	GO:0001820	GO:0007626	GO:0043025	GO:0045202
CL150.Contig5_YK	GO:0018991	GO:0030424	GO:0001820	GO:0007626	GO:0043025	GO:0045202
CL150.Contig6_YK	GO:0005543	GO:0018991	GO:0030424	GO:0001820	GO:0007626	GO:0043025	GO:0045202
CL1500.Contig3_YK	GO:0005622	GO:0006810
CL1501.Contig1_YK	GO:0016021	GO:0007186
CL1501.Contig2_YK	GO:0016021	GO:0007186
CL1504.Contig2_YK	GO:0042067	GO:0046331	GO:0005515	GO:0030162	GO:0007349	GO:0042308	GO:0016567	GO:0043065	GO:0046330	GO:0005634	GO:0045879
CL1505.Contig1_YK	GO:0071704	GO:0044238	GO:0002684	GO:0043231	GO:0031347	GO:0005737	GO:0044763	GO:0048522	GO:0007275
CL1505.Contig2_YK	GO:0071704	GO:0044238	GO:0002684	GO:0043231	GO:0031347	GO:0005737	GO:0044763	GO:0048522	GO:0007275
CL1506.Contig1_YK	GO:0048519	GO:0048592	GO:0048522	GO:0009966	GO:0019538
CL1506.Contig2_YK	GO:0048519	GO:0048592	GO:0048522	GO:0009966	GO:0019538
CL1509.Contig1_YK	GO:0000003
CL1509.Contig2_YK	GO:0008340	GO:0040007	GO:0000003	GO:0010171	GO:0002119	GO:0040011	GO:0009792
CL1510.Contig1_YK	GO:0035556	GO:0004672	GO:0016310	GO:0032502
CL1510.Contig2_YK	GO:0035556	GO:0004672	GO:0016310	GO:0032502
CL1510.Contig3_YK	GO:0044763	GO:0004672
CL1511.Contig1_YK	GO:0005509
CL1511.Contig2_YK	GO:0005509
CL1513.Contig1_YK	GO:0061067	GO:0046662	GO:0050920	GO:0033365	GO:0006970	GO:0010753	GO:0043054	GO:0031513
CL1513.Contig2_YK	GO:0061067	GO:0046662	GO:0050920	GO:0033365	GO:0006970	GO:0010753	GO:0043054	GO:0031513
CL1514.Contig1_YK	GO:0055085	GO:0040010	GO:0008340	GO:0016021	GO:0005743	GO:0040002	GO:0040035	GO:0000295	GO:0043065	GO:0010171	GO:0002119	GO:0005515	GO:0007005	GO:0006898	GO:0002009	GO:0009792
CL1514.Contig2_YK	GO:0055085	GO:0040010	GO:0008340	GO:0016021	GO:0005743	GO:0040002	GO:0040035	GO:0000295	GO:0043065	GO:0010171	GO:0002119	GO:0005515	GO:0007005	GO:0006898	GO:0002009	GO:0009792
CL1516.Contig1_YK	GO:0009987	GO:0005488	GO:0019915	GO:0009792
CL1516.Contig2_YK	GO:0009987	GO:0005488	GO:0019915	GO:0009792
CL1523.Contig1_YK	GO:0044763	GO:0006810
CL1523.Contig2_YK	GO:0043229	GO:0006810	GO:0044763	GO:0044444	GO:0016020
CL1524.Contig1_YK	GO:0016477	GO:0001709	GO:0045664	GO:0006355	GO:0003700	GO:0005634
CL1524.Contig2_YK	GO:0016477	GO:0001709	GO:0008270	GO:0045664	GO:0006355	GO:0003700	GO:0005634
CL1528.Contig1_YK	GO:0006198	GO:0048101	GO:0051592	GO:0004117	GO:0046676	GO:0030552	GO:0046872	GO:0043025	GO:0007165	GO:0046069	GO:0005516	GO:0007608	GO:0004115
CL1528.Contig2_YK	GO:0006198	GO:0048101	GO:0051592	GO:0004117	GO:0046676	GO:0030552	GO:0046872	GO:0043025	GO:0007165	GO:0046069	GO:0005516	GO:0007608	GO:0004115
CL153.Contig1_YK	GO:0050896	GO:0003002	GO:0007309	GO:0016043	GO:0050794	GO:0060810	GO:0005488
CL153.Contig2_YK	GO:0050896	GO:0003002	GO:0007309	GO:0016043	GO:0050794	GO:0060810	GO:0005488
CL153.Contig3_YK	GO:0050896	GO:0003002	GO:0007309	GO:0016043	GO:0050794	GO:0060810	GO:0005488
CL1530.Contig1_YK	GO:0044237	GO:0004167
CL1530.Contig2_YK	GO:0008152	GO:0003824
CL1530.Contig3_YK	GO:0008152	GO:0003824
CL1530.Contig4_YK	GO:0044237	GO:0004167
CL1531.Contig1_YK	GO:0005856	GO:0044446	GO:0022402	GO:0016301	GO:0005488
CL1531.Contig2_YK	GO:0005856	GO:0044446	GO:0022402	GO:0016301	GO:0005488
CL1532.Contig1_YK	GO:0030425	GO:0005515	GO:0004672	GO:0030424	GO:0000166
CL1532.Contig2_YK	GO:0030425	GO:0005515	GO:0004672	GO:0030424	GO:0000166
CL1533.Contig1_YK	GO:0009792	GO:0019915
CL1535.Contig1_YK	GO:0009792	GO:0002119	GO:0005622	GO:0040010	GO:0006898
CL1535.Contig2_YK	GO:0009792	GO:0002119	GO:0005622	GO:0040010	GO:0006898
CL1537.Contig1_YK	GO:0007275
CL1538.Contig1_YK	GO:0005109	GO:0009888	GO:0044464	GO:0050793	GO:0040025	GO:0009792	GO:0060070	GO:0009953	GO:0048522	GO:0033564	GO:0060573	GO:0009948	GO:0044421	GO:0010084
CL1538.Contig2_YK	GO:2000026	GO:0042446	GO:0007548	GO:0002119	GO:0000132	GO:0048732	GO:0007507	GO:0016246	GO:0030971	GO:0051094	GO:0001822	GO:0040010	GO:0042074	GO:0005737	GO:0009792	GO:0060070	GO:0070654	GO:0071495	GO:0048523	GO:0071310	GO:0045893	GO:0021986	GO:0010171	GO:0032355	GO:0001714	GO:0050810	GO:1901701	GO:0045167	GO:0005576	GO:0060562
CL154.Contig1_YK	GO:0072488	GO:0016021	GO:0008519
CL154.Contig2_YK	GO:0072488	GO:0016021	GO:0008519
CL1542.Contig1_YK	GO:0006810	GO:0016020	GO:0045202
CL1542.Contig2_YK	GO:0016020
CL1544.Contig1_YK	GO:0003700	GO:0007179	GO:0048011	GO:0033613	GO:0021766	GO:0043524	GO:0010870	GO:0008284	GO:0070933	GO:0070932	GO:0042475	GO:0097372	GO:0005829	GO:0016581	GO:0000792	GO:0007596	GO:0001106	GO:0046969	GO:0061029	GO:0001103	GO:0060766	GO:0061198	GO:0045944	GO:0007219	GO:0007492	GO:0019048	GO:0043922	GO:0042733	GO:0032041	GO:0030182	GO:0032403	GO:0006367	GO:0005667	GO:0000278	GO:0000122	GO:0003682	GO:0008285	GO:0048714	GO:0060789	GO:0001047	GO:0010832	GO:0006338	GO:0045786	GO:0090090	GO:0016580	GO:0042493	GO:0046970	GO:0009913	GO:0005730	GO:0043025	GO:0034599	GO:0042826
CL1544.Contig2_YK	GO:0003700	GO:0007179	GO:0048011	GO:0033613	GO:0021766	GO:0043524	GO:0010870	GO:0008284	GO:0070933	GO:0070932	GO:0042475	GO:0097372	GO:0005829	GO:0016581	GO:0000792	GO:0007596	GO:0001106	GO:0046969	GO:0061029	GO:0001103	GO:0060766	GO:0061198	GO:0045944	GO:0007219	GO:0007492	GO:0019048	GO:0043922	GO:0042733	GO:0032041	GO:0030182	GO:0032403	GO:0006367	GO:0005667	GO:0000278	GO:0000122	GO:0003682	GO:0008285	GO:0048714	GO:0060789	GO:0001047	GO:0010832	GO:0006338	GO:0045786	GO:0090090	GO:0016580	GO:0042493	GO:0046970	GO:0009913	GO:0005730	GO:0043025	GO:0034599	GO:0042826
CL1545.Contig1_YK	GO:0006511	GO:0004221
CL1548.Contig1_YK	GO:0044763	GO:0046872	GO:0008237	GO:0016043	GO:0032502	GO:0044707
CL1548.Contig2_YK	GO:0008233	GO:0044763	GO:0016043	GO:0032502	GO:0044707
CL1548.Contig3_YK	GO:0044763	GO:0046872	GO:0008237	GO:0016043	GO:0032502	GO:0044707
CL1548.Contig4_YK	GO:0008233	GO:0044763	GO:0016043	GO:0032502	GO:0044707
CL1549.Contig1_YK	GO:0009792	GO:0005743	GO:0006810	GO:0000003	GO:0044425
CL1549.Contig2_YK	GO:0009792	GO:0000003	GO:0005744	GO:0016021	GO:0015031
CL1549.Contig3_YK	GO:0009792	GO:0005743	GO:0006810	GO:0000003	GO:0044425
CL1551.Contig1_YK	GO:0016773	GO:0031430	GO:0019902	GO:0017048	GO:0010171	GO:0030241	GO:0005089	GO:0016477	GO:0000910
CL1551.Contig2_YK	GO:0016773	GO:0031430	GO:0019902	GO:0017048	GO:0010171	GO:0030241	GO:0005089	GO:0016477	GO:0000910
CL1553.Contig1_YK	GO:0030553	GO:0006468	GO:0005524	GO:0004692
CL1553.Contig2_YK	GO:0030553	GO:0006468	GO:0005524	GO:0004692
CL1553.Contig3_YK	GO:0030553	GO:0006468	GO:0005524	GO:0004692
CL1554.Contig1_YK	GO:0008144	GO:0030054	GO:0031987	GO:0043051	GO:0016021	GO:0006811	GO:0008068	GO:0045211	GO:0042493	GO:0009792	GO:0005886
CL1554.Contig2_YK	GO:0009792	GO:0006810	GO:0016020	GO:0045202
CL1556.Contig1_YK	GO:0042826	GO:0030027	GO:0010631	GO:0043296	GO:0045931	GO:0071777	GO:0031430	GO:0043297	GO:0006468	GO:0004674	GO:0032154	GO:0055120	GO:0030496	GO:2000145	GO:0005634
CL1556.Contig2_YK	GO:0031430	GO:0044763	GO:0004672	GO:0055120	GO:0044237
CL1557.Contig1_YK	GO:0044260	GO:0006139	GO:0003824
CL1560.Contig2_YK	GO:0009653	GO:0048518	GO:0030154	GO:0007049	GO:0044767	GO:0005488	GO:0048731	GO:0048477	GO:0006355
CL1560.Contig3_YK	GO:0009653	GO:0048518	GO:0030154	GO:0007049	GO:0044767	GO:0005488	GO:0048731	GO:0048477	GO:0006355
CL1563.Contig1_YK	GO:0005488
CL1563.Contig2_YK	GO:0005515
CL1569.Contig1_YK	GO:1901363	GO:0016614	GO:0005829	GO:0019222	GO:0034418	GO:0008340	GO:0050662	GO:0016725	GO:0044763	GO:0097159	GO:0048523	GO:0051536	GO:0046914	GO:0006144
CL1569.Contig2_YK	GO:1901363	GO:0016614	GO:0005829	GO:0019222	GO:0034418	GO:0008340	GO:0050662	GO:0016725	GO:0044763	GO:0097159	GO:0048523	GO:0051536	GO:0046914	GO:0006144
CL157.Contig1_YK	GO:0009792	GO:0008340	GO:0000003	GO:0040017	GO:0010171	GO:0002119
CL157.Contig2_YK	GO:0009792	GO:0008340	GO:0000003	GO:0040017	GO:0010171	GO:0002119
CL157.Contig3_YK	GO:0009792	GO:0008340	GO:0000003	GO:0040017	GO:0010171	GO:0002119
CL157.Contig4_YK	GO:0009792	GO:0010171	GO:0002119	GO:0009887	GO:0048598	GO:0009888	GO:0040017	GO:0000003	GO:0008340	GO:0005605
CL157.Contig6_YK	GO:0009792	GO:0010171	GO:0002119	GO:0040017	GO:0000003	GO:0008340
CL157.Contig7_YK	GO:0009792	GO:0010171	GO:0002119	GO:0040017	GO:0000003	GO:0008340
CL1570.Contig1_YK	GO:0005234	GO:0030054	GO:0030288	GO:0004970	GO:0016021	GO:0006811	GO:0035235	GO:0019915	GO:0045211	GO:0040039	GO:0005886
CL1570.Contig2_YK	GO:0005234	GO:0030054	GO:0030288	GO:0004970	GO:0016021	GO:0071683	GO:0006811	GO:0035235	GO:0007608	GO:0005929	GO:0019915	GO:0045211	GO:0050907	GO:0040039	GO:0005886
CL1572.Contig1_YK	GO:0031175	GO:0016311	GO:0004721
CL1573.Contig1_YK	GO:0006012	GO:1901575	GO:0044281	GO:0003824	GO:0005794
CL1573.Contig2_YK	GO:0071944	GO:0044763	GO:0035250	GO:0005515	GO:0007275	GO:0048856	GO:0044425	GO:0050794	GO:0044767	GO:0044723
CL1574.Contig1_YK	GO:0016020	GO:0015696
CL1574.Contig2_YK	GO:0016020	GO:0015696
CL1576.Contig1_YK	GO:0016310	GO:0004672	GO:0000166
CL1576.Contig2_YK	GO:0016310	GO:0004672	GO:0000166
CL1578.Contig1_YK	GO:0009987
CL1578.Contig2_YK	GO:0009987
CL158.Contig1_YK	GO:0000166	GO:0015031	GO:0005622	GO:0007165	GO:0043226
CL158.Contig2_YK	GO:0007264	GO:0046907	GO:0044424	GO:0015031	GO:0005525
CL1581.Contig1_YK	GO:0044699	GO:0032501
CL1581.Contig2_YK	GO:0044699	GO:0032501
CL1587.Contig1_YK	GO:0016772	GO:0005488	GO:0044260	GO:0044765	GO:0050794
CL1587.Contig2_YK	GO:0016772	GO:0005488	GO:0044260	GO:0044765	GO:0050794
CL1588.Contig1_YK	GO:0044763	GO:0048519	GO:0050794	GO:0048514
CL1588.Contig2_YK	GO:0044763	GO:0048519	GO:0050794	GO:0048514
CL159.Contig1_YK	GO:0042067	GO:0046331	GO:0005515	GO:0030162	GO:0007349	GO:0042308	GO:0016567	GO:0043065	GO:0046330	GO:0005634	GO:0045879
CL159.Contig2_YK	GO:0042067	GO:0046331	GO:0005515	GO:0030162	GO:0007349	GO:0042308	GO:0016567	GO:0043065	GO:0046330	GO:0005634	GO:0045879
CL1593.Contig1_YK	GO:0005887	GO:0040010	GO:0006811	GO:0000003
CL1593.Contig2_YK	GO:0040010	GO:0006811	GO:0000003	GO:0016021
CL1594.Contig1_YK	GO:0004653	GO:0018243
CL1594.Contig2_YK	GO:0004653	GO:0018243	GO:0016021
CL16.Contig1_YK	GO:0005622	GO:0016787	GO:0007165
CL16.Contig2_YK	GO:0005622	GO:0016787	GO:0007165
CL16.Contig3_YK	GO:0005622	GO:0016787	GO:0007165
CL160.Contig13_YK	GO:0016772
CL160.Contig15_YK	GO:0016772
CL160.Contig17_YK	GO:0016772
CL160.Contig18_YK	GO:0016772
CL160.Contig1_YK	GO:0016772
CL160.Contig20_YK	GO:0016772
CL160.Contig23_YK	GO:0016772
CL160.Contig24_YK	GO:0016772
CL160.Contig5_YK	GO:0016772
CL160.Contig6_YK	GO:0016772
CL160.Contig7_YK	GO:0016772
CL160.Contig8_YK	GO:0016772
CL1600.Contig1_YK	GO:0003735	GO:0003723	GO:0015934	GO:0006412
CL1608.Contig1_YK	GO:0016787
CL1608.Contig2_YK	GO:0016787
CL1609.Contig1_YK	GO:0035335	GO:0040037	GO:0018991	GO:0040002	GO:0010171	GO:0002119	GO:0040017	GO:0005001	GO:0002009	GO:0005886
CL1609.Contig2_YK	GO:0035335	GO:0040037	GO:0018991	GO:0040002	GO:0010171	GO:0002119	GO:0040017	GO:0005001	GO:0002009	GO:0005886
CL1610.Contig1_YK	GO:0044763	GO:0044707
CL1610.Contig4_YK	GO:0044699
CL1610.Contig6_YK	GO:0044763	GO:0044707
CL1610.Contig7_YK	GO:0044699
CL1611.Contig1_YK	GO:0040010	GO:0004129	GO:0008340	GO:0005739	GO:0022008	GO:0000003	GO:0002119	GO:0009792
CL1611.Contig2_YK	GO:0040010	GO:0008340	GO:0005739	GO:0022008	GO:0000003	GO:0002119	GO:0009792
CL1616.Contig1_YK	GO:0016021
CL1616.Contig2_YK	GO:0016021
CL1617.Contig1_YK	GO:0005515	GO:0032094	GO:0016021	GO:0001591	GO:0007212
CL1617.Contig2_YK	GO:0050896
CL1617.Contig3_YK	GO:0005515	GO:0032094	GO:0016021	GO:0001591	GO:0007212
CL162.Contig4_YK	GO:0050789	GO:0043170	GO:0006325
CL162.Contig5_YK	GO:0044260	GO:0010468	GO:0044710	GO:0044238	GO:0050794	GO:0005634	GO:0006325	GO:0032501
CL1620.Contig1_YK	GO:0016358	GO:0018991	GO:0048566	GO:0040010	GO:0006898	GO:0040011	GO:0009792	GO:0001715	GO:0002119	GO:0007413	GO:0045944	GO:0045138	GO:0040014
CL1620.Contig2_YK	GO:0016358	GO:0018991	GO:0048566	GO:0040010	GO:0006898	GO:0040011	GO:0009792	GO:0001715	GO:0002119	GO:0007413	GO:0045944	GO:0045138	GO:0040014
CL1624.Contig1_YK	GO:0016772	GO:0030424	GO:0030425	GO:0005929	GO:0005515	GO:0043025	GO:0034608	GO:0034606
CL1624.Contig3_YK	GO:0016772	GO:0030424	GO:0030425	GO:0005929	GO:0005515	GO:0043025	GO:0034608	GO:0034606
CL1624.Contig4_YK	GO:0016301
CL1625.Contig2_YK	GO:0016021
CL1625.Contig3_YK	GO:0016021
CL1625.Contig4_YK	GO:0016021
CL1625.Contig5_YK	GO:0016021
CL1627.Contig6_YK	GO:0006820	GO:0044459	GO:0043232	GO:0015301	GO:0044444	GO:0016021
CL1628.Contig2_YK	GO:0006820	GO:0044459	GO:0015103
CL1630.Contig2_YK	GO:0008340	GO:0000003	GO:0040010	GO:0040018	GO:0006816	GO:0040017	GO:0051481	GO:0009792	GO:0002119	GO:0005388	GO:0045807	GO:0005886	GO:0005516	GO:0032940
CL1632.Contig1_YK	GO:0031672	GO:0031674	GO:0016301	GO:0009792
CL1632.Contig2_YK	GO:0031672	GO:0031674	GO:0016301	GO:0009792
CL1634.Contig1_YK	GO:0006810	GO:0016021
CL1635.Contig1_YK	GO:0009790	GO:0006308	GO:0005886	GO:0006810	GO:0012501	GO:0005215
CL1637.Contig1_YK	GO:0040011	GO:0009792	GO:0044428	GO:0003723	GO:0048477	GO:0001703	GO:0000398	GO:0040035
CL1637.Contig2_YK	GO:0040011	GO:0009792	GO:0044428	GO:0003723	GO:0048477	GO:0001703	GO:0000398	GO:0040035
CL1637.Contig3_YK	GO:0040011	GO:0009792	GO:0044428	GO:0003723	GO:0048477	GO:0001703	GO:0000398	GO:0040035
CL1637.Contig4_YK	GO:0040011	GO:0009792	GO:0044428	GO:0003723	GO:0048477	GO:0001703	GO:0000398	GO:0040035
CL1637.Contig5_YK	GO:0040011	GO:0009792	GO:0044428	GO:0003723	GO:0048477	GO:0001703	GO:0000398	GO:0040035
CL1637.Contig6_YK	GO:0040011	GO:0009792	GO:0044428	GO:0003723	GO:0048477	GO:0001703	GO:0000398	GO:0040035
CL1637.Contig7_YK	GO:0040011	GO:0009792	GO:0044428	GO:0003723	GO:0048477	GO:0001703	GO:0000398	GO:0040035
CL1637.Contig8_YK	GO:0040011	GO:0009792	GO:0044428	GO:0003723	GO:0048477	GO:0001703	GO:0000398	GO:0040035
CL1638.Contig1_YK	GO:0019865	GO:0008039	GO:0050808	GO:0007267	GO:0016020
CL1638.Contig2_YK	GO:0019865	GO:0008039	GO:0050808	GO:0007267	GO:0016020
CL1640.Contig1_YK	GO:0006811
CL1640.Contig2_YK	GO:0044765
CL1642.Contig1_YK	GO:0040035	GO:0016358	GO:0040010	GO:0040011	GO:0007413
CL1642.Contig2_YK	GO:0040035	GO:0016358	GO:0040010	GO:0040011	GO:0007413
CL1642.Contig3_YK	GO:0040035	GO:0016358	GO:0040010	GO:0040011	GO:0007413
CL1642.Contig4_YK	GO:0040035	GO:0016358	GO:0040010	GO:0040011	GO:0007413
CL1643.Contig1_YK	GO:0005975	GO:0016740	GO:0016020
CL1643.Contig2_YK	GO:0006493	GO:0016757	GO:0044444	GO:0016021
CL1643.Contig3_YK	GO:0005975	GO:0016740	GO:0016020
CL1646.Contig1_YK	GO:0040035	GO:0002119	GO:0040002	GO:0040007	GO:0002009
CL1646.Contig2_YK	GO:0040035	GO:0002119	GO:0040002	GO:0040007	GO:0002009
CL1648.Contig1_YK	GO:0001764	GO:0030901	GO:0005515	GO:0021954	GO:0071542	GO:0035265	GO:0008283	GO:0035108	GO:0009790	GO:0030199	GO:0008219	GO:0003700	GO:0045944	GO:0021587	GO:0002930	GO:0005634
CL1648.Contig2_YK	GO:0006357	GO:0043010	GO:0035108	GO:0007420	GO:0005488	GO:0030182
CL165.Contig1_YK	GO:0016070	GO:0003723	GO:0003677	GO:0005515
CL165.Contig2_YK	GO:0005515
CL1650.Contig1_YK	GO:0018105	GO:0050896	GO:0050789	GO:0004674	GO:0018107	GO:0005524	GO:0005737	GO:0016020
CL1650.Contig2_YK	GO:0018105	GO:0004674	GO:0018107	GO:0005524	GO:0004713	GO:0005737
CL1651.Contig1_YK	GO:0005515	GO:0040010
CL1651.Contig2_YK	GO:0005515	GO:0040010	GO:0019915
CL1652.Contig1_YK	GO:0015020	GO:0052695
CL1652.Contig2_YK	GO:0016757
CL1654.Contig2_YK	GO:0016772
CL1654.Contig3_YK	GO:0044763	GO:0016301	GO:0048518	GO:0050794
CL1655.Contig1_YK	GO:0006464	GO:0004077
CL1655.Contig2_YK	GO:0006464	GO:0004077
CL166.Contig1_YK	GO:0016060	GO:0050254	GO:0040010	GO:0035091	GO:0004703	GO:0004713	GO:0042048	GO:0006972	GO:0047696	GO:0006468	GO:0007474	GO:0006935	GO:0001664	GO:0007603	GO:0005524	GO:0038032
CL166.Contig2_YK	GO:0047696	GO:0007224	GO:0040010	GO:0006468	GO:0043009	GO:0005543	GO:0006935	GO:0004703	GO:0042048	GO:0038032	GO:0004713	GO:0005524	GO:0006972	GO:0055001
CL1662.Contig1_YK	GO:0006546	GO:0004375	GO:0030170	GO:0009055	GO:0016829	GO:0055114
CL1662.Contig2_YK	GO:0006546	GO:0004375	GO:0030170	GO:0009055	GO:0016829	GO:0055114
CL1665.Contig2_YK	GO:0050896	GO:0065007
CL1665.Contig3_YK	GO:0009987	GO:0050789	GO:0033057	GO:0004930	GO:0045297	GO:0016020
CL1669.Contig1_YK	GO:0009792	GO:0016787	GO:0040007	GO:0002119
CL1669.Contig2_YK	GO:0005991	GO:0009792	GO:0040007	GO:0004555	GO:0002119
CL1673.Contig1_YK	GO:0009987	GO:0005622
CL1673.Contig2_YK	GO:0009987
CL1677.Contig1_YK	GO:0005737	GO:0019557	GO:0055069	GO:0009058	GO:0004397	GO:0019556
CL1677.Contig2_YK	GO:0005737	GO:0019557	GO:0055069	GO:0009058	GO:0004397	GO:0019556
CL1679.Contig1_YK	GO:0048731	GO:0000226	GO:0005515	GO:0048729	GO:0016055	GO:0045165	GO:0005622	GO:0009790	GO:0016477
CL1679.Contig2_YK	GO:0048731	GO:0000226	GO:0005515	GO:0048729	GO:0016055	GO:0045165	GO:0005622	GO:0009790	GO:0016477
CL1679.Contig3_YK	GO:0000278	GO:0000226	GO:0005515	GO:0007163	GO:0001708	GO:0005737	GO:0002009	GO:0035567	GO:0022402	GO:0009887	GO:0048646	GO:0016477	GO:0048598
CL1681.Contig1_YK	GO:0040018	GO:0040010	GO:0000003	GO:0008340	GO:0040011	GO:0003824
CL1681.Contig2_YK	GO:0009792	GO:0040017	GO:0003824
CL1681.Contig3_YK	GO:0009792	GO:0040017	GO:0003824
CL1682.Contig1_YK	GO:0009790
CL1684.Contig1_YK	GO:0008289	GO:0051179	GO:0044424
CL1684.Contig2_YK	GO:0008289	GO:0051179	GO:0044424
CL1685.Contig1_YK	GO:0016787	GO:0008152
CL1685.Contig2_YK	GO:0016787	GO:0008152
CL1687.Contig1_YK	GO:0040018	GO:0031143	GO:0000003	GO:0019915	GO:0044297
CL1687.Contig2_YK	GO:0040018	GO:0031143	GO:0000003	GO:0019915	GO:0044297
CL1687.Contig3_YK	GO:0040018	GO:0031143	GO:0000003	GO:0019915	GO:0044297
CL169.Contig1_YK	GO:0016246	GO:0040010	GO:0005743	GO:0016021	GO:0005765	GO:0007041	GO:0009792	GO:0006629	GO:0015421	GO:0055085	GO:0035264	GO:0006200	GO:0005886	GO:0005524
CL169.Contig2_YK	GO:0016246	GO:0040010	GO:0005743	GO:0016021	GO:0005765	GO:0007041	GO:0009792	GO:0006629	GO:0015421	GO:0055085	GO:0035264	GO:0006200	GO:0005886	GO:0005524
CL169.Contig3_YK	GO:0016246	GO:0040010	GO:0005743	GO:0016021	GO:0005765	GO:0007041	GO:0009792	GO:0006629	GO:0015833	GO:0015421	GO:0055085	GO:0035264	GO:0071688	GO:0005886	GO:0005524
CL169.Contig4_YK	GO:0016246	GO:0040010	GO:0005743	GO:0016021	GO:0005765	GO:0007041	GO:0009792	GO:0006629	GO:0015833	GO:0015421	GO:0055085	GO:0035264	GO:0071688	GO:0005886	GO:0005524
CL1691.Contig1_YK	GO:0004721	GO:0007275	GO:0043231	GO:0043407	GO:0007281	GO:0044444	GO:0050793
CL1691.Contig2_YK	GO:0008340	GO:0007219	GO:0005515	GO:0042659	GO:0046580	GO:0005829	GO:0051447	GO:0001714	GO:0009792	GO:0017017	GO:0000188	GO:0040028	GO:0006470	GO:0048599	GO:0005886
CL1692.Contig1_YK	GO:0006413	GO:0019083	GO:0003723	GO:0003735	GO:0006414	GO:0005515	GO:0006415	GO:0006614	GO:0022625	GO:0000184
CL1693.Contig1_YK	GO:0000166	GO:0040010	GO:0033148	GO:0003676	GO:0004386	GO:0009792	GO:0003713	GO:0072358	GO:0002119	GO:0030331	GO:0045944	GO:2001014	GO:0005634
CL1693.Contig2_YK	GO:0000166	GO:0040010	GO:0033148	GO:0003676	GO:0004386	GO:0009792	GO:0003713	GO:0072358	GO:0002119	GO:0030331	GO:0045944	GO:2001014	GO:0005634
CL1693.Contig3_YK	GO:0009792	GO:0002119	GO:0004386	GO:0040010	GO:0000166
CL1693.Contig4_YK	GO:0009792	GO:0002119	GO:0004386	GO:0040010	GO:0000166
CL1693.Contig5_YK	GO:0009792	GO:0002119	GO:0004386	GO:0040010	GO:0000166
CL17.Contig1_YK	GO:0007420	GO:0005634
CL17.Contig2_YK	GO:0045995	GO:0001932	GO:0030111	GO:0008406	GO:0043009	GO:0007420	GO:0031324	GO:0005178	GO:0051094	GO:0010605	GO:0005615	GO:0001968	GO:0051128	GO:0042995	GO:0005886	GO:0005737	GO:0017147	GO:0048646	GO:0040008	GO:0045595	GO:0042813	GO:0060070	GO:0061053	GO:2000027	GO:0009968	GO:0007267	GO:0008283	GO:0033630	GO:0030165	GO:0043066	GO:0051093	GO:0005634	GO:0048598	GO:0001944	GO:0060562	GO:0006355	GO:0031012
CL170.Contig1_YK	GO:0004725	GO:0035335
CL170.Contig2_YK	GO:0004725	GO:0035335
CL170.Contig3_YK	GO:0004725	GO:0035335
CL170.Contig4_YK	GO:0004725	GO:0035335
CL170.Contig5_YK	GO:0004725	GO:0035335
CL170.Contig6_YK	GO:0004725	GO:0035335
CL170.Contig7_YK	GO:0004725	GO:0035335
CL1701.Contig1_YK	GO:0009987	GO:0005488	GO:0000003	GO:0019915
CL1702.Contig2_YK	GO:0000910	GO:0009295	GO:0000712	GO:0000819	GO:0006261	GO:0000795	GO:0006312	GO:0003918	GO:0000166	GO:0006265	GO:0009792
CL1703.Contig1_YK	GO:0006811	GO:0016020	GO:0005215
CL1703.Contig2_YK	GO:0005215
CL1703.Contig3_YK	GO:0005886	GO:0015301	GO:0015992	GO:0015701	GO:0006814	GO:0006821
CL1704.Contig1_YK	GO:0048468	GO:0009888	GO:0044238	GO:0044260	GO:0009653	GO:0048513	GO:0005515	GO:0050794	GO:0006950
CL1711.Contig1_YK	GO:0005743	GO:0008152	GO:0005783
CL1711.Contig2_YK	GO:0005743
CL1713.Contig1_YK	GO:0040010	GO:0008340	GO:0040035	GO:0002119	GO:0009792
CL1716.Contig1_YK	GO:0003735	GO:0007275	GO:0042254	GO:0051726	GO:0015935	GO:0000003	GO:0006898	GO:0005829	GO:0006412	GO:0019843
CL1716.Contig2_YK	GO:0003735	GO:0007275	GO:0042254	GO:0051726	GO:0015935	GO:0000003	GO:0006898	GO:0005829	GO:0006412	GO:0019843
CL1716.Contig3_YK	GO:0003735	GO:0007275	GO:0042254	GO:0051726	GO:0015935	GO:0000003	GO:0006898	GO:0005829	GO:0006412	GO:0019843
CL1717.Contig1_YK	GO:0000413	GO:0016020	GO:0003755	GO:0005528
CL1717.Contig2_YK	GO:0000413	GO:0016020	GO:0003755	GO:0005528
CL172.Contig10_YK	GO:0001726	GO:2000305	GO:0016021	GO:0045138	GO:0017154	GO:0071889	GO:0016199	GO:0005884	GO:0051270
CL172.Contig11_YK	GO:0007411
CL172.Contig12_YK	GO:0007411
CL172.Contig13_YK	GO:0007411
CL172.Contig14_YK	GO:0007411
CL172.Contig15_YK	GO:0001726	GO:2000305	GO:0016021	GO:0045138	GO:0017154	GO:0071889	GO:0016199	GO:0005884	GO:0051270
CL172.Contig1_YK	GO:0001726	GO:2000305	GO:0016021	GO:0045138	GO:0017154	GO:0071889	GO:0016199	GO:0005884	GO:0051270
CL172.Contig2_YK	GO:0001726	GO:2000305	GO:0016021	GO:0045138	GO:0017154	GO:0071889	GO:0016199	GO:0005884	GO:0051270
CL172.Contig3_YK	GO:0007411
CL172.Contig4_YK	GO:0007411
CL172.Contig5_YK	GO:0007411
CL172.Contig6_YK	GO:0001726	GO:2000305	GO:0016021	GO:0045138	GO:0017154	GO:0071889	GO:0016199	GO:0005884	GO:0051270
CL172.Contig7_YK	GO:0001726	GO:2000305	GO:0016021	GO:0045138	GO:0017154	GO:0071889	GO:0016199	GO:0005884	GO:0051270
CL172.Contig8_YK	GO:0001726	GO:2000305	GO:0016021	GO:0045138	GO:0017154	GO:0071889	GO:0016199	GO:0005884	GO:0051270
CL172.Contig9_YK	GO:0007411
CL1720.Contig1_YK	GO:0005488	GO:0050794
CL1722.Contig1_YK	GO:0006810	GO:0005516
CL1722.Contig2_YK	GO:0005543	GO:0006869
CL1722.Contig3_YK	GO:0005543	GO:0005516	GO:0006869
CL1722.Contig4_YK	GO:0008142	GO:0006810
CL1723.Contig1_YK	GO:0019915	GO:0045132
CL1723.Contig2_YK	GO:0019915	GO:0045132
CL1725.Contig1_YK	GO:0002119
CL1725.Contig2_YK	GO:0002119
CL1725.Contig3_YK	GO:0002119
CL1725.Contig4_YK	GO:0002119
CL1726.Contig1_YK	GO:0008430	GO:0005737	GO:0006810
CL1726.Contig2_YK	GO:0008430	GO:0005737	GO:0006810
CL1727.Contig2_YK	GO:0044710	GO:0016667
CL1728.Contig1_YK	GO:0040007	GO:0038023	GO:0006355	GO:0007610	GO:0003677	GO:0007165	GO:0002119	GO:0003700
CL1728.Contig2_YK	GO:0040007	GO:0038023	GO:0006355	GO:0007610	GO:0003677	GO:0007165	GO:0002119	GO:0003700
CL1732.Contig1_YK	GO:0006662	GO:0003756	GO:0055114	GO:0006457	GO:0045454	GO:0040007	GO:0003810	GO:0009055	GO:0031545	GO:0010171	GO:0002119	GO:0018401	GO:0030968	GO:0040017	GO:0080058	GO:0009792	GO:0001703	GO:0005783	GO:0015035
CL1734.Contig1_YK	GO:0018996	GO:0009792	GO:0008340	GO:0000003	GO:0030056	GO:0006898	GO:0002119	GO:0040011
CL1734.Contig2_YK	GO:0018996	GO:0009792	GO:0008340	GO:0000003	GO:0030056	GO:0006898	GO:0002119	GO:0040011
CL1734.Contig3_YK	GO:0018996	GO:0009792	GO:0008340	GO:0000003	GO:0030056	GO:0006898	GO:0002119	GO:0040011
CL1734.Contig4_YK	GO:0018996	GO:0009792	GO:0008340	GO:0000003	GO:0030056	GO:0006898	GO:0002119	GO:0040011
CL1736.Contig1_YK	GO:0046529	GO:0031463
CL1737.Contig1_YK	GO:0009792
CL1737.Contig2_YK	GO:0001101	GO:0006508	GO:0004197	GO:0005770	GO:0043524	GO:0009792	GO:0040015	GO:0045177
CL1743.Contig1_YK	GO:0001501	GO:0003007	GO:0060123	GO:0060021	GO:0030217	GO:0060173	GO:0005515	GO:0007417	GO:0048806	GO:0060324	GO:0043584	GO:0050890	GO:0042472	GO:0060041	GO:0021545	GO:0005634	GO:0001701
CL1743.Contig2_YK	GO:0001501	GO:0003007	GO:0060123	GO:0060021	GO:0030217	GO:0060173	GO:0005515	GO:0007417	GO:0048806	GO:0060324	GO:0043584	GO:0050890	GO:0042472	GO:0060041	GO:0021545	GO:0005634	GO:0001701
CL1744.Contig1_YK	GO:0005515
CL1745.Contig1_YK	GO:0043652	GO:0009396	GO:0016874	GO:0044767	GO:0048513
CL1745.Contig2_YK	GO:0043652	GO:0031100	GO:0005739	GO:0001889	GO:0007420	GO:0004326	GO:0046901	GO:0042221
CL1746.Contig2_YK	GO:0008270	GO:0044424
CL1748.Contig1_YK	GO:0009792
CL1749.Contig1_YK	GO:0032440	GO:0005634	GO:0055114
CL1749.Contig3_YK	GO:0032440	GO:0005634	GO:0055114
CL175.Contig1_YK	GO:0040010	GO:0055088
CL175.Contig2_YK	GO:0040010
CL175.Contig3_YK	GO:0040010
CL1750.Contig1_YK	GO:0005886	GO:0048786
CL1750.Contig2_YK	GO:0007411	GO:0005515	GO:0016319	GO:0010629	GO:0035263	GO:0048098	GO:0048786	GO:0042048	GO:0043704	GO:0002121	GO:0042051	GO:0005886	GO:0005634
CL1751.Contig1_YK	GO:0010171	GO:0018991	GO:0006950	GO:0060108	GO:0040010	GO:0032154	GO:0040011	GO:0048471
CL1751.Contig2_YK	GO:0010171	GO:0018991	GO:0006950	GO:0060108	GO:0040010	GO:0032154	GO:0040011	GO:0048471
CL1753.Contig1_YK	GO:0003690	GO:0018991	GO:0040002	GO:0005667	GO:0008301	GO:0040035	GO:0008584	GO:0003705	GO:0043565	GO:0019100	GO:0008134	GO:0006898	GO:0002009	GO:0007389	GO:0009790	GO:0051090
CL1753.Contig2_YK	GO:0003690	GO:0018991	GO:0040002	GO:0005667	GO:0008301	GO:0040035	GO:0008584	GO:0003705	GO:0043565	GO:0019100	GO:0008134	GO:0006898	GO:0002009	GO:0007389	GO:0009790	GO:0051090
CL1758.Contig2_YK	GO:0050789	GO:0048856	GO:0040007	GO:0003677	GO:0044767	GO:0005515	GO:0007275
CL1759.Contig1_YK	GO:0045017	GO:0016746	GO:0005783
CL1759.Contig2_YK	GO:0016020	GO:0046474	GO:0044281	GO:0016746
CL1759.Contig3_YK	GO:0008374	GO:0044699	GO:0016020	GO:0006639	GO:0046474	GO:0044281	GO:0005783
CL1760.Contig1_YK	GO:0016787
CL1763.Contig1_YK	GO:0051287	GO:0004450	GO:0000287	GO:0008340	GO:0006099	GO:0006102
CL1763.Contig2_YK	GO:0051287	GO:0004450	GO:0000287	GO:0008340	GO:0006099	GO:0006102
CL1764.Contig1_YK	GO:0016358	GO:0016787	GO:0007413
CL1764.Contig2_YK	GO:0016358	GO:0016787	GO:0007413
CL1766.Contig1_YK	GO:0016740	GO:0016020
CL1766.Contig2_YK	GO:0016740	GO:0016020
CL1766.Contig3_YK	GO:0009790
CL1767.Contig1_YK	GO:0006814	GO:0030054	GO:0030421	GO:0043058	GO:0016021	GO:0007214	GO:0006813	GO:0007626	GO:0016917	GO:0031594	GO:0005231	GO:0045211	GO:0045933	GO:0009792	GO:0005886
CL1767.Contig2_YK	GO:0006814	GO:0030054	GO:0030421	GO:0043058	GO:0016021	GO:0007214	GO:0006813	GO:0007626	GO:0016917	GO:0031594	GO:0005231	GO:0045211	GO:0045933	GO:0009792	GO:0005886
CL1767.Contig3_YK	GO:0006814	GO:0050896	GO:0030421	GO:0006813	GO:0016917	GO:0031594	GO:0005231	GO:0045933	GO:0009792	GO:0016020
CL1767.Contig4_YK	GO:0006814	GO:0050896	GO:0030421	GO:0006813	GO:0016917	GO:0031594	GO:0005231	GO:0045933	GO:0009792	GO:0016020
CL1768.Contig1_YK	GO:0008340	GO:0030424	GO:0061096	GO:0005615	GO:0006508	GO:0004252	GO:0030163
CL177.Contig1_YK	GO:0007526	GO:0040010	GO:0045214	GO:0048598	GO:0007413	GO:0040017	GO:0006898	GO:0006937	GO:0030163	GO:0030728
CL177.Contig2_YK	GO:0007526	GO:0040010	GO:0045214	GO:0048598	GO:0007413	GO:0040017	GO:0006898	GO:0006937	GO:0030163	GO:0030728
CL1770.Contig1_YK	GO:0001654	GO:0043231	GO:0004180	GO:0008237	GO:0005515	GO:0044444	GO:0021680	GO:0009653	GO:0050877	GO:0030182	GO:0035608
CL1770.Contig2_YK	GO:0001654	GO:0043231	GO:0004180	GO:0008237	GO:0005515	GO:0044444	GO:0021680	GO:0009653	GO:0050877	GO:0030182	GO:0035608
CL1772.Contig1_YK	GO:0044763	GO:0000003
CL1774.Contig1_YK	GO:0005463	GO:0005797	GO:0005464	GO:0005459	GO:0030173	GO:0015789	GO:0015788	GO:0015757	GO:0005462	GO:0048471	GO:0072334	GO:0005351	GO:0005456	GO:0015782	GO:0005461
CL1775.Contig1_YK	GO:0009792
CL1775.Contig2_YK	GO:0009792
CL1776.Contig1_YK	GO:0004181	GO:0007476	GO:0006911	GO:0007616	GO:0048471	GO:0007431	GO:0005576	GO:0016020
CL1776.Contig2_YK	GO:0005794	GO:0051179	GO:0016020
CL1777.Contig1_YK	GO:0003777	GO:0040038	GO:0048675	GO:0051295	GO:0019894	GO:0048489	GO:0002119	GO:0040011	GO:0005635	GO:0009792	GO:0005737	GO:0016938
CL1777.Contig2_YK	GO:0040038	GO:0051295	GO:0040011	GO:0019894	GO:0005737	GO:0048489	GO:0003777	GO:0048675	GO:0016938	GO:0005635	GO:0009792	GO:0002119	GO:0042995
CL1778.Contig1_YK	GO:0009792
CL1778.Contig2_YK	GO:0009792
CL1778.Contig3_YK	GO:0009792
CL1780.Contig1_YK	GO:0006413	GO:0019083	GO:0003729	GO:0005730	GO:0003735	GO:0006414	GO:0006415	GO:0006614	GO:0022625	GO:0000184
CL1783.Contig2_YK	GO:0048514
CL1783.Contig3_YK	GO:0044699	GO:0009987
CL1785.Contig1_YK	GO:0043168	GO:0016810	GO:0016743	GO:0006520	GO:0006207	GO:0060041
CL1785.Contig2_YK	GO:0043168	GO:0016810	GO:0016743	GO:0006520	GO:0006207	GO:0060041
CL1785.Contig3_YK	GO:0043168	GO:0016810	GO:0016743	GO:0006520	GO:0006207	GO:0060041
CL1786.Contig2_YK	GO:0070584	GO:0005758	GO:0016787	GO:0006396	GO:0043457	GO:0003723	GO:0000958
CL1786.Contig3_YK	GO:0031323	GO:0016787	GO:0006402	GO:0000957	GO:0006396	GO:0007005	GO:0003723	GO:0044767	GO:0044429
CL1787.Contig1_YK	GO:0048513	GO:0007154	GO:0044700	GO:0030154	GO:0050794	GO:0044767
CL1787.Contig3_YK	GO:0046928	GO:0008586	GO:0035222	GO:0045887	GO:0007015	GO:0030707	GO:0007474	GO:0005875	GO:0048636	GO:0007274	GO:0005886	GO:0055059
CL1788.Contig1_YK	GO:0005700	GO:0016787	GO:0005634	GO:0022008
CL1788.Contig3_YK	GO:0043229
CL1790.Contig1_YK	GO:0051179	GO:0044763	GO:0048856	GO:0000003	GO:0044767	GO:0007275	GO:0044464
CL1790.Contig2_YK	GO:0051179	GO:0044763	GO:0048856	GO:0000003	GO:0044767	GO:0007275	GO:0044464
CL1790.Contig3_YK	GO:0051179	GO:0044763	GO:0048856	GO:0000003	GO:0044767	GO:0007275	GO:0044464
CL1790.Contig4_YK	GO:0051179	GO:0044763	GO:0048856	GO:0000003	GO:0044767	GO:0007275	GO:0044464
CL1791.Contig1_YK	GO:0009790
CL1795.Contig1_YK	GO:0016874
CL1796.Contig1_YK	GO:0055085	GO:0006865	GO:0016020
CL1796.Contig2_YK	GO:0055085	GO:0006865	GO:0016020
CL1796.Contig3_YK	GO:0009986	GO:0055085	GO:0016020
CL1796.Contig4_YK	GO:0055085	GO:0008340	GO:0016020
CL1797.Contig2_YK	GO:0044699
CL1797.Contig3_YK	GO:0016787
CL1798.Contig1_YK	GO:0006915	GO:0005515	GO:0050794	GO:0071267
CL1798.Contig2_YK	GO:0006915	GO:0005515	GO:0050794	GO:0071267
CL180.Contig1_YK	GO:0004872	GO:0005887	GO:0009986	GO:0030425	GO:0004091	GO:0007416	GO:0030424	GO:0045202	GO:0042043
CL180.Contig2_YK	GO:0033188	GO:0042043	GO:0047493	GO:0030424	GO:0007416	GO:0030425	GO:0045202	GO:0006686	GO:0004872	GO:0009986	GO:0004091	GO:0005887
CL180.Contig3_YK	GO:0033188	GO:0042043	GO:0047493	GO:0030424	GO:0007416	GO:0030425	GO:0045202	GO:0006686	GO:0004872	GO:0009986	GO:0004091	GO:0005887
CL180.Contig4_YK	GO:0033188	GO:0042043	GO:0047493	GO:0030424	GO:0007416	GO:0030425	GO:0045202	GO:0006686	GO:0004872	GO:0009986	GO:0004091	GO:0005887
CL180.Contig5_YK	GO:0004872	GO:0005887	GO:0009986	GO:0030425	GO:0004091	GO:0007416	GO:0030424	GO:0045202	GO:0042043
CL1800.Contig1_YK	GO:0009792	GO:0002119	GO:0018991	GO:0040010	GO:0040011	GO:0048477	GO:0002009
CL1800.Contig2_YK	GO:0048856	GO:0007275	GO:0040007	GO:0048609	GO:0044767
CL1801.Contig1_YK	GO:0009987
CL1801.Contig2_YK	GO:0009987
CL1802.Contig1_YK	GO:0009790	GO:0040010	GO:0008340	GO:0008152	GO:0003824	GO:0008406
CL1802.Contig2_YK	GO:0009790	GO:0040010	GO:0008340	GO:0008152	GO:0016829	GO:0008406
CL1806.Contig1_YK	GO:0044763	GO:0000003	GO:0065007	GO:0044707
CL1806.Contig2_YK	GO:0040018	GO:0048477
CL1807.Contig1_YK	GO:0016477	GO:0003723	GO:0040007	GO:0000398	GO:0016607	GO:0040035	GO:0018996	GO:0002119	GO:0005515	GO:0005682	GO:0006898	GO:0071013	GO:0009792	GO:0008406
CL1807.Contig2_YK	GO:0019538	GO:0005622	GO:0008238
CL1809.Contig1_YK	GO:0016787
CL1809.Contig2_YK	GO:0016787
CL1809.Contig3_YK	GO:0016787
CL1809.Contig4_YK	GO:0016787
CL1810.Contig1_YK	GO:0050896	GO:0016021	GO:0005230	GO:0044700	GO:0006811	GO:0007154	GO:0050877	GO:0005886
CL1810.Contig2_YK	GO:0050896	GO:0016021	GO:0005230	GO:0044700	GO:0006811	GO:0007154	GO:0050877	GO:0005886
CL1811.Contig1_YK	GO:0016358	GO:0016791	GO:0007413
CL1812.Contig1_YK	GO:0045132	GO:0006506	GO:0044425
CL1812.Contig2_YK	GO:0045132	GO:0006506	GO:0044425
CL1813.Contig1_YK	GO:0008152
CL1813.Contig2_YK	GO:0008152
CL1814.Contig1_YK	GO:0002119	GO:0040007
CL1814.Contig2_YK	GO:0002119	GO:0040007
CL1817.Contig1_YK	GO:0007411	GO:0000003	GO:0007155	GO:0016342	GO:0006898	GO:0003384	GO:0005913	GO:0043053	GO:0007016	GO:0042074	GO:0000132	GO:0070097	GO:0009792	GO:0007413	GO:0010171	GO:0008013
CL1817.Contig2_YK	GO:0007411	GO:0000003	GO:0007155	GO:0016342	GO:0006898	GO:0003384	GO:0005913	GO:0043053	GO:0007016	GO:0042074	GO:0000132	GO:0070097	GO:0009792	GO:0007413	GO:0010171	GO:0008013
CL1819.Contig1_YK	GO:0019538	GO:0005743	GO:0004176	GO:0008237	GO:0000166
CL1819.Contig2_YK	GO:0019538	GO:0005743	GO:0004176	GO:0008237	GO:0000166
CL1820.Contig1_YK	GO:0006351	GO:0080090	GO:0007275	GO:0048518	GO:0031323	GO:0005488
CL1820.Contig2_YK	GO:0005488	GO:0050789
CL1820.Contig3_YK	GO:0009987	GO:0005488	GO:0050789
CL1820.Contig4_YK	GO:0006351	GO:0080090	GO:0007275	GO:0048518	GO:0031323	GO:0005488
CL1825.Contig1_YK	GO:0071704	GO:0005488	GO:0044238	GO:0006807	GO:0044237
CL1825.Contig2_YK	GO:0071704	GO:0044237	GO:0006807	GO:0044238	GO:0005488
CL1826.Contig1_YK	GO:0008340	GO:0044464	GO:0045202
CL1826.Contig2_YK	GO:0008340	GO:0044464	GO:0045202
CL1828.Contig1_YK	GO:0012501	GO:0017111	GO:0043652	GO:0005488	GO:0005886
CL1828.Contig2_YK	GO:0012501	GO:0017111	GO:0043652	GO:0005488	GO:0005886
CL183.Contig1_YK	GO:0005856	GO:0005515
CL183.Contig2_YK	GO:0031513	GO:0006909	GO:0071944	GO:0032550	GO:0016020	GO:0050953	GO:0051649	GO:0005902	GO:0003779	GO:0006996	GO:0042472	GO:0030030	GO:0032559	GO:0003774	GO:0043168	GO:0051875	GO:0044444	GO:0016459	GO:0042491
CL1832.Contig1_YK	GO:0006351	GO:0051716	GO:0042221	GO:0038023	GO:0010468	GO:0050794	GO:0003700	GO:0005488
CL1835.Contig1_YK	GO:0009792	GO:0045197	GO:0040027	GO:0040010	GO:0040011
CL1835.Contig2_YK	GO:0009792	GO:0045197	GO:0040027	GO:0040010	GO:0040011
CL1836.Contig1_YK	GO:0016787	GO:0008152
CL1836.Contig2_YK	GO:0035418	GO:0007369	GO:0007416	GO:0005912	GO:0008045	GO:0045202	GO:0008544	GO:0000003	GO:0016791	GO:0010172	GO:0009792
CL1836.Contig3_YK	GO:0016787	GO:0008152
CL1836.Contig4_YK	GO:0016787	GO:0008152
CL1837.Contig1_YK	GO:0019438	GO:0051188	GO:0016491	GO:1901362	GO:0018130	GO:0044271	GO:1901566	GO:0044283
CL1837.Contig2_YK	GO:0044710	GO:0016491
CL1838.Contig1_YK	GO:0030054	GO:0042595	GO:0016021	GO:0005230	GO:0007210	GO:0006821	GO:0045211	GO:0043025	GO:0004993	GO:0005254	GO:0005886
CL1838.Contig2_YK	GO:0030054	GO:0042595	GO:0016021	GO:0005230	GO:0007210	GO:0006821	GO:0045211	GO:0043025	GO:0004993	GO:0005254	GO:0005886
CL1840.Contig1_YK	GO:0034641	GO:0044238	GO:0006725	GO:0046483	GO:1901360	GO:0003824
CL1840.Contig2_YK	GO:0034641	GO:0044238	GO:0006725	GO:0046483	GO:1901360	GO:0003824
CL1841.Contig1_YK	GO:0071688	GO:0030955	GO:0016830	GO:0055120	GO:0004743	GO:0000287	GO:0006096	GO:0016310	GO:0006725	GO:0009792	GO:0005783	GO:0030017
CL1841.Contig2_YK	GO:0071688	GO:0030955	GO:0016830	GO:0055120	GO:0004743	GO:0000287	GO:0006096	GO:0016310	GO:0006725	GO:0009792	GO:0005783	GO:0030017
CL1842.Contig1_YK	GO:0006915	GO:0000784	GO:0007281	GO:0009792	GO:0005737	GO:0051729
CL1842.Contig2_YK	GO:0006915	GO:0000784	GO:0007281	GO:0009792	GO:0005737	GO:0051729
CL1843.Contig1_YK	GO:0002804	GO:0008504	GO:0006836	GO:0030139	GO:0048265	GO:0044425	GO:0008134	GO:0015631	GO:0045177	GO:0005886	GO:0015844
CL1843.Contig2_YK	GO:0002804	GO:0008504	GO:0006836	GO:0030139	GO:0048265	GO:0044425	GO:0008134	GO:0015631	GO:0045177	GO:0005886	GO:0015844
CL1847.Contig1_YK	GO:0044763	GO:0016773	GO:0016310	GO:0016301	GO:0007275	GO:0044424
CL1847.Contig2_YK	GO:0006468	GO:0005488	GO:0004672	GO:0006915	GO:0008283	GO:0005737
CL1847.Contig3_YK	GO:0006468	GO:0005488	GO:0004672	GO:0006915	GO:0008283	GO:0005737
CL1847.Contig4_YK	GO:0044763	GO:0016773	GO:0016310	GO:0016301	GO:0007275	GO:0044424
CL1849.Contig1_YK	GO:0008152	GO:0008168	GO:0005739
CL1849.Contig2_YK	GO:0008152	GO:0008168
CL1850.Contig1_YK	GO:0051179
CL1850.Contig2_YK	GO:0051179
CL1850.Contig3_YK	GO:0051179
CL1850.Contig4_YK	GO:0051179
CL1853.Contig1_YK	GO:0051019	GO:0004702	GO:0000166	GO:0043066	GO:0043407	GO:0007015	GO:0007067	GO:0060281	GO:0007126
CL1853.Contig2_YK	GO:0051019	GO:0004702	GO:0000166	GO:0043066	GO:0043407	GO:0007015	GO:0007067	GO:0060281	GO:0007126
CL1853.Contig3_YK	GO:0051019	GO:0004702	GO:0000166	GO:0043066	GO:0043407	GO:0007015	GO:0007067	GO:0060281	GO:0007126
CL1853.Contig4_YK	GO:0051019	GO:0004702	GO:0000166	GO:0043066	GO:0043407	GO:0007015	GO:0007067	GO:0060281	GO:0007126
CL1854.Contig1_YK	GO:0043231	GO:0044444	GO:0016020
CL1854.Contig2_YK	GO:0000139	GO:0044432	GO:0042175	GO:0016192
CL1858.Contig1_YK	GO:0055085	GO:0016021	GO:0006813	GO:0005251	GO:0007213
CL1858.Contig2_YK	GO:0055085	GO:0016021	GO:0006813	GO:0005251	GO:0007213
CL1859.Contig1_YK	GO:0043967	GO:0016246	GO:0008022	GO:0040027	GO:0006355	GO:0009792	GO:0003677	GO:0003700	GO:0035267	GO:0043968
CL1859.Contig2_YK	GO:0043967	GO:0016246	GO:0008022	GO:0040027	GO:0006355	GO:0009792	GO:0003677	GO:0003700	GO:0035267	GO:0043968
CL186.Contig1_YK	GO:0016310	GO:0004672	GO:0000166
CL186.Contig2_YK	GO:0004713	GO:0006468	GO:0005524
CL186.Contig3_YK	GO:0016310	GO:0004672	GO:0000166
CL186.Contig4_YK	GO:0016310	GO:0004672	GO:0000166
CL186.Contig5_YK	GO:0016310	GO:0004672	GO:0000166
CL186.Contig6_YK	GO:0016310	GO:0004672	GO:0000166
CL186.Contig7_YK	GO:0004713	GO:0006468	GO:0005524
CL186.Contig8_YK	GO:0016310	GO:0004672	GO:0000166
CL1861.Contig1_YK	GO:0040010	GO:0008307	GO:0000910	GO:0005509	GO:0031013	GO:0030240	GO:0006915	GO:0043292	GO:0002119	GO:0040011	GO:0006898	GO:0009792	GO:0030728	GO:0006936
CL1862.Contig1_YK	GO:0005488	GO:0031519	GO:0006355
CL1862.Contig2_YK	GO:0005488	GO:0031519	GO:0006355
CL1865.Contig1_YK	GO:0005515	GO:0044297	GO:0005737	GO:0071722	GO:0030424	GO:0016887	GO:0006200	GO:0005524	GO:0032024
CL1865.Contig2_YK	GO:0005515	GO:0044297	GO:0005737	GO:0071722	GO:0030424	GO:0016887	GO:0006200	GO:0005524	GO:0032024
CL1868.Contig1_YK	GO:0007275
CL1868.Contig2_YK	GO:0007275
CL1870.Contig1_YK	GO:0048666	GO:0080090	GO:0016458	GO:0018024	GO:0016571	GO:0031323	GO:0035097	GO:0005488
CL1870.Contig3_YK	GO:0048666	GO:0080090	GO:0016458	GO:0018024	GO:0016571	GO:0031323	GO:0035097	GO:0005488
CL1871.Contig1_YK	GO:0009987	GO:0043231	GO:0044444	GO:0009612
CL1871.Contig2_YK	GO:0009987	GO:0043231	GO:0044444	GO:0009612
CL1873.Contig1_YK	GO:0044699	GO:0050789	GO:0009987	GO:0032501
CL1873.Contig2_YK	GO:0044699	GO:0050896	GO:0050794	GO:0005488	GO:0032501
CL1873.Contig3_YK	GO:0044699	GO:0050896	GO:0050794	GO:0005488	GO:0032501
CL1874.Contig1_YK	GO:0016491	GO:0044424
CL1874.Contig2_YK	GO:0016491	GO:0044424
CL1879.Contig1_YK	GO:0008340
CL1879.Contig2_YK	GO:0008340
CL1881.Contig1_YK	GO:0005911	GO:0044260	GO:0018991	GO:0005604	GO:0005652	GO:0040026	GO:0015629	GO:0042734	GO:0004672	GO:0060170	GO:0005737	GO:0005730	GO:0001953	GO:0004385	GO:0048522	GO:0044238	GO:0016363	GO:0061045	GO:0010839	GO:0005159	GO:0070509	GO:0090288
CL1881.Contig2_YK	GO:0005911	GO:0044260	GO:0018991	GO:0005604	GO:0005652	GO:0040026	GO:0015629	GO:0042734	GO:0004672	GO:0060170	GO:0005737	GO:0005730	GO:0001953	GO:0004385	GO:0048522	GO:0044238	GO:0016363	GO:0061045	GO:0010839	GO:0005159	GO:0070509	GO:0090288
CL1886.Contig1_YK	GO:0005249	GO:0034765	GO:0007638	GO:0043056	GO:0051260	GO:0008076	GO:0050920	GO:0071805	GO:0006972	GO:0005515	GO:0030163
CL1886.Contig2_YK	GO:0005249	GO:0034765	GO:0007638	GO:0043056	GO:0051260	GO:0008076	GO:0050920	GO:0071805	GO:0006972	GO:0005515	GO:0030163
CL1887.Contig1_YK	GO:0006355	GO:0008033	GO:0000003	GO:0032259	GO:0001104	GO:0016592	GO:0009792	GO:0008168
CL1887.Contig2_YK	GO:0006355	GO:0008033	GO:0000003	GO:0032259	GO:0001104	GO:0016592	GO:0009792	GO:0008168
CL1890.Contig1_YK	GO:0070588	GO:0005509	GO:0016021	GO:0043068	GO:0006874	GO:0033365	GO:0031674	GO:0005515	GO:0040011	GO:0005219
CL1890.Contig2_YK	GO:0055114	GO:0070588	GO:0005509	GO:0016021	GO:0043068	GO:0004420	GO:0006874	GO:0033365	GO:0031674	GO:0005515	GO:0040011	GO:0005219
CL1891.Contig1_YK	GO:0040032	GO:0040010	GO:0030421	GO:0045214	GO:0018991	GO:0005861	GO:0043050	GO:0030172	GO:0040035	GO:0002119	GO:0040011	GO:0009792	GO:0006936
CL1891.Contig2_YK	GO:0040032	GO:0040010	GO:0030421	GO:0045214	GO:0018991	GO:0005861	GO:0043050	GO:0030172	GO:0040035	GO:0002119	GO:0040011	GO:0009792	GO:0006936
CL1892.Contig1_YK	GO:0016874	GO:0006529	GO:0000166
CL1892.Contig2_YK	GO:0008652
CL1892.Contig3_YK	GO:0016874	GO:0006529	GO:0000166
CL1892.Contig4_YK	GO:0008652
CL1893.Contig1_YK	GO:0000003	GO:0040007	GO:0005788	GO:0009306	GO:0000902	GO:0040011	GO:0002119	GO:0010171	GO:0034663	GO:0016887	GO:0006200	GO:0030968	GO:0005524
CL1893.Contig2_YK	GO:0000003	GO:0040007	GO:0005788	GO:0009306	GO:0000902	GO:0040011	GO:0002119	GO:0010171	GO:0034663	GO:0016887	GO:0006200	GO:0030968	GO:0005524
CL1895.Contig1_YK	GO:0005243	GO:0040010	GO:0018991	GO:0043051	GO:0005921	GO:0040035	GO:0042221	GO:0032589	GO:0040011	GO:0034220	GO:0002009	GO:0030163
CL1895.Contig2_YK	GO:0005243	GO:0018991	GO:0043051	GO:0005921	GO:0042221	GO:0032589	GO:0040011	GO:0034220	GO:0030163
CL1897.Contig1_YK	GO:0003676	GO:0005515	GO:0004518	GO:0090304
CL1897.Contig2_YK	GO:0003676	GO:0005515	GO:0004518	GO:0090304
CL1897.Contig3_YK	GO:0003676	GO:0005515
CL1898.Contig2_YK	GO:0005543
CL19.Contig1_YK	GO:0005249	GO:0034765	GO:0032809	GO:0051260	GO:0008076	GO:0032590	GO:0071805	GO:0030673
CL19.Contig2_YK	GO:0032809	GO:0071804	GO:0051260	GO:0008076	GO:0032590	GO:0005251	GO:0034220	GO:0030673	GO:0030431
CL19.Contig3_YK	GO:0032809	GO:0071804	GO:0051260	GO:0008076	GO:0032590	GO:0005251	GO:0034220	GO:0030673	GO:0030431
CL19.Contig5_YK	GO:0032809	GO:0071804	GO:0008076	GO:0032590	GO:0005251	GO:0034220	GO:0030673	GO:0030431
CL19.Contig6_YK	GO:0005249	GO:0034765	GO:0032809	GO:0051260	GO:0008076	GO:0032590	GO:0071805	GO:0030673
CL190.Contig2_YK	GO:0044763	GO:0043005	GO:0044424
CL1900.Contig1_YK	GO:0005576	GO:0016918	GO:0019841	GO:0005504
CL1900.Contig2_YK	GO:0005576	GO:0019841	GO:0005504
CL1902.Contig1_YK	GO:0005488
CL1902.Contig2_YK	GO:0034440	GO:0016042	GO:0046872	GO:0003677	GO:0003700	GO:0050794	GO:0006351	GO:0038023
CL1903.Contig2_YK	GO:0006629	GO:0005488	GO:0008081	GO:0007165
CL1906.Contig1_YK	GO:0005515	GO:0008340	GO:0040011	GO:0019915	GO:0005634	GO:0005504	GO:0048471
CL1906.Contig2_YK	GO:0008289	GO:0051179	GO:0044424
CL1908.Contig1_YK	GO:0043058	GO:0005515	GO:0016010	GO:0040010	GO:0040018	GO:0040017	GO:0045214	GO:0046662	GO:0007528	GO:0005277	GO:0046716	GO:0032413	GO:0040013	GO:0043059	GO:0015870	GO:0005246
CL1908.Contig2_YK	GO:0043058	GO:0005515	GO:0016010	GO:0040010	GO:0040018	GO:0040017	GO:0045214	GO:0046662	GO:0007528	GO:0005277	GO:0046716	GO:0032413	GO:0040013	GO:0043059	GO:0015870	GO:0005246
CL191.Contig1_YK	GO:0003729	GO:0017148	GO:0008340	GO:0018991	GO:0040002	GO:0006915	GO:0061199	GO:0002119	GO:0000166	GO:0040011	GO:0048477	GO:0009792	GO:0005634
CL191.Contig2_YK	GO:0003729	GO:0017148	GO:0008340	GO:0018991	GO:0040002	GO:0006915	GO:0061199	GO:0002119	GO:0000166	GO:0040011	GO:0048477	GO:0009792	GO:0005634
CL191.Contig3_YK	GO:0009792	GO:0002119	GO:0003676	GO:0018991	GO:0040002	GO:0061199	GO:0008340	GO:0040011	GO:0005634	GO:0006915	GO:0048477	GO:0000166
CL191.Contig4_YK	GO:0003729	GO:0017148	GO:0008340	GO:0018991	GO:0040002	GO:0006915	GO:0061199	GO:0002119	GO:0040011	GO:0048477	GO:0009792	GO:0005634
CL191.Contig5_YK	GO:0003729	GO:0017148	GO:0008340	GO:0018991	GO:0040002	GO:0006915	GO:0061199	GO:0002119	GO:0040011	GO:0048477	GO:0009792	GO:0005634
CL191.Contig6_YK	GO:0003729	GO:0017148	GO:0008340	GO:0018991	GO:0040002	GO:0006915	GO:0061199	GO:0002119	GO:0040011	GO:0048477	GO:0009792	GO:0005634
CL1912.Contig1_YK	GO:0005829	GO:0040010	GO:0006915	GO:0004817	GO:0006423	GO:0000003	GO:0018996	GO:0002119	GO:0043167	GO:0000166	GO:0000049	GO:0009792
CL1912.Contig2_YK	GO:0005829	GO:0040010	GO:0006915	GO:0004817	GO:0006423	GO:0000003	GO:0018996	GO:0002119	GO:0000049	GO:0009792
CL1914.Contig1_YK	GO:0007275
CL1914.Contig2_YK	GO:0007275
CL1914.Contig3_YK	GO:0044767	GO:0000003	GO:0007275	GO:0048856
CL1915.Contig1_YK	GO:0006810	GO:0007126	GO:0048856	GO:0044767	GO:0007275	GO:0022414	GO:0005634
CL1915.Contig2_YK	GO:0006810	GO:0007126	GO:0048856	GO:0044767	GO:0007275	GO:0022414	GO:0005634
CL1915.Contig3_YK	GO:0006810	GO:0007126	GO:0048856	GO:0044767	GO:0007275	GO:0022414	GO:0005634
CL1917.Contig1_YK	GO:0005515	GO:0006810	GO:0000003	GO:0031966
CL1917.Contig2_YK	GO:0005515	GO:0006810	GO:0000003	GO:0031966
CL1917.Contig3_YK	GO:0005515	GO:0006810	GO:0000003	GO:0031966
CL1918.Contig1_YK	GO:0009987
CL1919.Contig1_YK	GO:0002119	GO:0032940	GO:0040010	GO:0008340	GO:0040011	GO:0016020	GO:0045202
CL1919.Contig2_YK	GO:0002119	GO:0032940	GO:0040010	GO:0008340	GO:0040011	GO:0016020	GO:0045202
CL192.Contig1_YK	GO:0002119
CL192.Contig2_YK	GO:0002119
CL1921.Contig1_YK	GO:0055085	GO:0030424	GO:0016021	GO:0008021	GO:0015220	GO:0015871	GO:0043025	GO:0008292
CL1921.Contig2_YK	GO:0055085	GO:0030424	GO:0016021	GO:0008021	GO:0015220	GO:0015871	GO:0043025	GO:0008292
CL1923.Contig1_YK	GO:0009987
CL1927.Contig1_YK	GO:0016021	GO:0055085
CL1928.Contig1_YK	GO:0044763	GO:0050794	GO:0032502
CL1929.Contig2_YK	GO:0040011
CL1930.Contig1_YK	GO:0071390	GO:0005198
CL1930.Contig2_YK	GO:0005488	GO:0044238	GO:0044260	GO:0016740
CL1930.Contig3_YK	GO:0071390	GO:0005198
CL1930.Contig4_YK	GO:0005488	GO:0044238	GO:0044260	GO:0016740
CL1931.Contig2_YK	GO:0015299	GO:0006812	GO:0016020	GO:0048471
CL1933.Contig1_YK	GO:0007606	GO:0050174	GO:0031987	GO:0042427	GO:0018991	GO:0034607	GO:0042416
CL1933.Contig2_YK	GO:0007606	GO:0031987	GO:0042427	GO:0018991	GO:0034607	GO:0016831	GO:0042416
CL1934.Contig1_YK	GO:0005730	GO:0003746	GO:0006414
CL1934.Contig2_YK	GO:0005730	GO:0003746	GO:0006414
CL1935.Contig1_YK	GO:0016787	GO:0008152
CL1935.Contig2_YK	GO:0016787	GO:0008152
CL1938.Contig1_YK	GO:0040010	GO:0006636
CL1938.Contig2_YK	GO:0040010	GO:0006636
CL1939.Contig1_YK	GO:0009792	GO:0002119	GO:0016226	GO:0009399	GO:0051536	GO:0005506	GO:0032947	GO:0040007	GO:0005634	GO:0005829	GO:0005739
CL194.Contig1_YK	GO:0006629	GO:0016787
CL194.Contig2_YK	GO:0006629	GO:0016787
CL194.Contig3_YK	GO:0006629
CL1941.Contig1_YK	GO:0071704	GO:0005488	GO:0044710	GO:0016491
CL1942.Contig1_YK	GO:0002119	GO:0048856	GO:0040010	GO:0016021	GO:0044767
CL1942.Contig2_YK	GO:0040010	GO:0002119
CL1942.Contig3_YK	GO:0016021	GO:0040010	GO:0002119
CL1944.Contig1_YK	GO:0008152
CL1945.Contig1_YK	GO:0008233
CL1948.Contig1_YK	GO:0040027	GO:0031581	GO:0005515	GO:0040017	GO:0040010
CL1948.Contig2_YK	GO:0040027	GO:0031581	GO:0005515	GO:0040017	GO:0040010
CL1948.Contig3_YK	GO:0040027	GO:0031581	GO:0005515	GO:0040017	GO:0040010
CL1949.Contig1_YK	GO:0016192	GO:2001241	GO:0030117	GO:0006886
CL1949.Contig2_YK	GO:0030117	GO:0072686	GO:0016246	GO:0017151	GO:0000159	GO:0006898	GO:0007052	GO:0051301	GO:0008406	GO:0006886	GO:0005635	GO:0009792	GO:0002009	GO:0007067	GO:0005813	GO:0043186	GO:2001241	GO:0002119	GO:0016477	GO:0032940
CL195.Contig14_YK	GO:0005737	GO:0043647	GO:0008486	GO:0009117	GO:0005634
CL195.Contig3_YK	GO:0005737	GO:0043647	GO:0008486	GO:0009117	GO:0005634
CL195.Contig4_YK	GO:0005737	GO:0043647	GO:0008486	GO:0009117	GO:0005634
CL195.Contig9_YK	GO:0005737	GO:0043647	GO:0008486	GO:0009117	GO:0005634
CL1950.Contig2_YK	GO:0061199	GO:0005634
CL1957.Contig1_YK	GO:0009987	GO:0051179	GO:0044767	GO:0016853	GO:0008152	GO:0007275
CL1957.Contig2_YK	GO:0043652	GO:0008340	GO:0018996	GO:0008767	GO:0010171	GO:0019915	GO:0002119	GO:0040011	GO:0005737	GO:0040018	GO:0033692
CL1959.Contig1_YK	GO:0040035	GO:0007413	GO:0040039	GO:0008406
CL1959.Contig2_YK	GO:0040035	GO:0007413	GO:0040039	GO:0008406
CL196.Contig1_YK	GO:0008340	GO:0051307	GO:0051276	GO:0010165	GO:0019899	GO:0007067	GO:0000077	GO:0007131	GO:0016787	GO:0043066
CL196.Contig2_YK	GO:0008340	GO:0051307	GO:0051276	GO:0010165	GO:0019899	GO:0007067	GO:0000077	GO:0007131	GO:0016787	GO:0043066
CL196.Contig3_YK	GO:0008340	GO:0010165	GO:0007131	GO:0043066	GO:0043140	GO:0000724	GO:0051276	GO:0007067	GO:0005622	GO:0000077	GO:0003677	GO:0051307	GO:0019899	GO:0005524	GO:0006260
CL196.Contig4_YK	GO:0008340	GO:0051307	GO:0051276	GO:0010165	GO:0097159	GO:0019899	GO:0007067	GO:0000077	GO:0004386	GO:0007131	GO:1901363	GO:0043066
CL1961.Contig1_YK	GO:0046872	GO:0043051	GO:0004497	GO:0001676	GO:0043231	GO:0008340
CL1961.Contig2_YK	GO:0043051	GO:0005488	GO:0004497	GO:0001676	GO:0043231	GO:0008340
CL1963.Contig1_YK	GO:1901363	GO:0034641	GO:0016787	GO:0044238	GO:0006725	GO:0046483	GO:1901360	GO:0097159
CL1963.Contig2_YK	GO:1901363	GO:0034641	GO:0016787	GO:0044238	GO:0006725	GO:0046483	GO:1901360	GO:0097159
CL1968.Contig1_YK	GO:0016020
CL1969.Contig2_YK	GO:0051716	GO:0006629	GO:0044237	GO:0023051	GO:0003008	GO:0051047	GO:0010646	GO:0016787	GO:0048583	GO:0048522	GO:0065008	GO:0043229	GO:0044444
CL197.Contig18_YK	GO:0044699
CL197.Contig22_YK	GO:0044699
CL1977.Contig1_YK	GO:0009792	GO:0010171	GO:0002119
CL1977.Contig2_YK	GO:0009792	GO:0010171	GO:0002119
CL1977.Contig3_YK	GO:0009792	GO:0010171	GO:0002119
CL1977.Contig4_YK	GO:0009792	GO:0010171	GO:0002119
CL198.Contig1_YK	GO:0008340	GO:0000003	GO:0005515	GO:0042147	GO:0040007	GO:0006898	GO:0040011	GO:0006915	GO:0005829	GO:0009792	GO:0002119	GO:0009408	GO:0010171	GO:0016887	GO:0006200	GO:0005634	GO:0005524
CL198.Contig2_YK	GO:0008340	GO:0000003	GO:0005515	GO:0042147	GO:0040007	GO:0006898	GO:0040011	GO:0006915	GO:0005829	GO:0009792	GO:0002119	GO:0009408	GO:0010171	GO:0016887	GO:0006200	GO:0005634	GO:0005524
CL198.Contig3_YK	GO:0005524	GO:0006950
CL1981.Contig1_YK	GO:0009792	GO:0002119	GO:0005840	GO:0003735	GO:0000003	GO:0040007	GO:0006412	GO:0006915
CL1981.Contig2_YK	GO:0009792	GO:0002119	GO:0005840	GO:0003735	GO:0000003	GO:0040007	GO:0006412	GO:0006915
CL1983.Contig1_YK	GO:0016301	GO:0005515	GO:0016310	GO:0006996	GO:0022402	GO:0050794
CL1983.Contig2_YK	GO:0016301	GO:0005515	GO:0016310	GO:0006996	GO:0022402	GO:0050794
CL1983.Contig3_YK	GO:0016301	GO:0005515	GO:0016310	GO:0006996	GO:0022402	GO:0050794
CL1985.Contig1_YK	GO:0043229	GO:0040010	GO:0032940	GO:0002119	GO:0040039	GO:0006898	GO:0040015
CL1985.Contig2_YK	GO:0006412	GO:0040010	GO:0005840	GO:0003735	GO:0032940	GO:0002119	GO:0040039	GO:0006898	GO:0040015
CL1987.Contig1_YK	GO:0051179
CL1987.Contig2_YK	GO:0051179
CL1987.Contig3_YK	GO:0051179
CL1990.Contig1_YK	GO:0004930	GO:0005887	GO:0043051	GO:0007213	GO:0016740	GO:0001508
CL1990.Contig2_YK	GO:0004930	GO:0005887	GO:0043051	GO:0007213	GO:0016740	GO:0001508
CL1991.Contig2_YK	GO:0006351	GO:0000003	GO:0040010	GO:0040011	GO:0006915	GO:0006996	GO:0009792	GO:0002119	GO:0050794	GO:0006479	GO:0016279	GO:0005634
CL1992.Contig1_YK	GO:0071688	GO:0003824
CL1992.Contig2_YK	GO:0071688	GO:0003824
CL1993.Contig2_YK	GO:0005730	GO:0035196	GO:0005515	GO:0050794	GO:0005737
CL1997.Contig1_YK	GO:0008340	GO:0044763	GO:0046662	GO:0009792	GO:0005737	GO:0016020
CL1997.Contig2_YK	GO:0008340	GO:0044763	GO:0046662	GO:0009792	GO:0005737	GO:0016020
CL1998.Contig3_YK	GO:0016829
CL1999.Contig1_YK	GO:0031513	GO:0043005	GO:0032402	GO:0051877	GO:0060026	GO:0042073	GO:0008355	GO:0035058	GO:0001755	GO:0070121	GO:0001947	GO:0006935
CL1999.Contig2_YK	GO:0031513	GO:0043005	GO:0032402	GO:0005198	GO:0051877	GO:0060026	GO:0042073	GO:0008355	GO:0035058	GO:0001755	GO:0070121	GO:0001947	GO:0006935	GO:0030126	GO:0006890
CL2.Contig1_YK	GO:0009792
CL2.Contig2_YK	GO:0043186
CL20.Contig1_YK	GO:0006468	GO:0005524	GO:0005634	GO:0004674
CL20.Contig2_YK	GO:0000003	GO:0008360	GO:0005515	GO:0007155	GO:0006357	GO:0040018	GO:0004713	GO:0046777	GO:0009792	GO:0004674	GO:0051726	GO:0007059	GO:0045860	GO:0045448	GO:0000790	GO:0016572	GO:0019730	GO:0006479	GO:0005524
CL20.Contig3_YK	GO:0000003	GO:0005515	GO:0006357	GO:0040018	GO:0046777	GO:0009792	GO:0004674	GO:0045860	GO:0000790	GO:0006479
CL20.Contig4_YK	GO:0046777	GO:0004674	GO:0008360	GO:0051726	GO:0016572	GO:0007059	GO:0005524	GO:0007155	GO:0005515	GO:0019730	GO:0045448	GO:0005634
CL200.Contig1_YK	GO:0005488	GO:0044238	GO:0043170	GO:0003824	GO:0044237
CL200.Contig2_YK	GO:0044710	GO:0044260	GO:0016798	GO:0000166	GO:0005976
CL2001.Contig1_YK	GO:0043231	GO:0008340	GO:0018991	GO:0044763	GO:0004672	GO:0043053	GO:0019915	GO:0005515	GO:0044444	GO:0000166	GO:0016310	GO:0009792	GO:0040018
CL2001.Contig2_YK	GO:0008340	GO:0018991	GO:0004672	GO:0043053	GO:0019915	GO:0005515	GO:0000166	GO:0016310	GO:0009792	GO:0040018
CL2002.Contig1_YK	GO:0005925	GO:0007010	GO:0030032	GO:0030027	GO:0040010	GO:0006928	GO:0048041	GO:0051435	GO:0007229	GO:0031430	GO:0009792	GO:0043050	GO:0002119	GO:0018108	GO:0055120	GO:0061061	GO:0048754	GO:0017166	GO:0002102	GO:0000187
CL2002.Contig2_YK	GO:0002102	GO:0031430	GO:0009792	GO:0005912	GO:0002119	GO:0043050	GO:0061061	GO:0040010	GO:0017166	GO:0055120
CL2002.Contig3_YK	GO:0005925	GO:0035220	GO:0040010	GO:0007016	GO:0031430	GO:0009792	GO:0043050	GO:0002119	GO:0055120	GO:0061061	GO:0017166	GO:0035218	GO:0002102	GO:0010506	GO:0032319
CL2002.Contig4_YK	GO:0002102	GO:0031430	GO:0009792	GO:0005912	GO:0002119	GO:0043050	GO:0061061	GO:0040010	GO:0017166	GO:0055120
CL2002.Contig5_YK	GO:0002102	GO:0031430	GO:0009792	GO:0005912	GO:0002119	GO:0046872	GO:0043050	GO:0061061	GO:0040010	GO:0017166	GO:0055120
CL2003.Contig1_YK	GO:0055085	GO:0006996	GO:0016021	GO:0042626	GO:0019915	GO:0031090	GO:0000166	GO:0005886
CL2003.Contig2_YK	GO:0055085	GO:0010038	GO:0016021	GO:0042626	GO:0006200	GO:0005524	GO:0016324
CL2003.Contig3_YK	GO:0055085	GO:0006996	GO:0016021	GO:0042626	GO:0019915	GO:0031090	GO:0000166	GO:0005886
CL2003.Contig4_YK	GO:0017111
CL2004.Contig1_YK	GO:0032264	GO:0005829	GO:0006166	GO:0032263	GO:0006178	GO:0042802	GO:0004422	GO:0000287	GO:0006168	GO:0046100
CL2004.Contig2_YK	GO:0044763	GO:1901363	GO:0006168	GO:0006178	GO:0004422	GO:0032263	GO:0050896	GO:0005829	GO:0032264	GO:0005694	GO:0042802	GO:0046100	GO:0036094	GO:0000287	GO:0006166	GO:0044767	GO:0007399	GO:0097159
CL2006.Contig1_YK	GO:0014057	GO:0018991	GO:0016020	GO:0019901	GO:0040017	GO:0005525	GO:0015031	GO:0008406	GO:0006184	GO:0032970	GO:0000915	GO:0007264	GO:0009792	GO:0032154	GO:0002119	GO:0030241	GO:0003924	GO:0030728	GO:0016477	GO:0005938
CL2006.Contig2_YK	GO:0014057	GO:0018991	GO:0016020	GO:0019901	GO:0040017	GO:0005525	GO:0015031	GO:0008406	GO:0006184	GO:0032970	GO:0000915	GO:0007264	GO:0009792	GO:0032154	GO:0002119	GO:0030241	GO:0003924	GO:0030728	GO:0016477	GO:0005938
CL2006.Contig3_YK	GO:0014057	GO:0018991	GO:0016020	GO:0019901	GO:0040017	GO:0005525	GO:0015031	GO:0008406	GO:0006184	GO:0032970	GO:0000915	GO:0007264	GO:0009792	GO:0032154	GO:0002119	GO:0030241	GO:0003924	GO:0030728	GO:0016477	GO:0005938
CL2007.Contig2_YK	GO:0030054	GO:0031430	GO:0055120
CL2008.Contig2_YK	GO:0003723	GO:0071702	GO:0040007	GO:0030719	GO:0002119	GO:0043186	GO:0033036	GO:0006997	GO:0040039	GO:0005635	GO:0009792	GO:0008406
CL2009.Contig1_YK	GO:0043051	GO:0045211	GO:0031987	GO:0030054	GO:0005886	GO:0005230	GO:0006811	GO:0001508	GO:0016021
CL2009.Contig2_YK	GO:0043051	GO:0045211	GO:0031987	GO:0030054	GO:0005886	GO:0005230	GO:0006811	GO:0001508	GO:0016021
CL2010.Contig1_YK	GO:0003824
CL2010.Contig2_YK	GO:0006629	GO:0019915
CL2012.Contig1_YK	GO:0016286	GO:0007620	GO:0016057	GO:0006813	GO:0009881	GO:0016021	GO:0005516
CL2012.Contig2_YK	GO:0016286	GO:0007620	GO:0016057	GO:0006813	GO:0009881	GO:0016021	GO:0005516
CL2015.Contig1_YK	GO:0008233
CL2015.Contig2_YK	GO:0006508	GO:0004181
CL2015.Contig3_YK	GO:0008233
CL2018.Contig1_YK	GO:0031981	GO:0044260	GO:0090304	GO:0043232	GO:0000087
CL2018.Contig2_YK	GO:0007130	GO:0040007	GO:0045132	GO:0040011	GO:0009792	GO:0002119	GO:0000228	GO:0005488	GO:0008278
CL202.Contig2_YK	GO:0007275
CL2020.Contig1_YK	GO:0003824
CL2020.Contig2_YK	GO:0003824
CL2024.Contig1_YK	GO:0008152	GO:0016491	GO:0016209
CL2026.Contig1_YK	GO:0007399	GO:0048468	GO:0016020
CL2026.Contig2_YK	GO:0007399	GO:0048468	GO:0016020
CL2027.Contig1_YK	GO:0031430	GO:0071688	GO:0008270	GO:0003700	GO:0019904	GO:0005634
CL2027.Contig2_YK	GO:0031430	GO:0071688	GO:0008270	GO:0016740	GO:0003700	GO:0019904	GO:0005634
CL2028.Contig1_YK	GO:0004222	GO:0016021	GO:0006508	GO:0008270
CL2028.Contig2_YK	GO:0004222	GO:0016021	GO:0006508	GO:0008270
CL2029.Contig1_YK	GO:0044763	GO:0050794	GO:0032502
CL203.Contig1_YK	GO:0010467	GO:0035188	GO:0009792
CL203.Contig2_YK	GO:0010467	GO:0035188	GO:0009792	GO:0016740
CL2030.Contig1_YK	GO:0007629	GO:0018991	GO:0007417	GO:0008016	GO:0019901	GO:0023014	GO:0007612	GO:0006355	GO:0004879	GO:0006936	GO:0007635	GO:0000155	GO:0051259	GO:0071805	GO:0007619	GO:0030163	GO:0000160	GO:0008076	GO:0048150	GO:0005249	GO:0042066	GO:0005634	GO:0007608
CL2030.Contig2_YK	GO:0000160	GO:0007635	GO:0005249	GO:0018991	GO:0016021	GO:0006355	GO:0023014	GO:0071805	GO:0019901	GO:0030163	GO:0006936	GO:0000155
CL2031.Contig1_YK	GO:0040002
CL2031.Contig2_YK	GO:0042338	GO:0010171	GO:0040011
CL2032.Contig1_YK	GO:0004889	GO:0045211	GO:0006811	GO:0016021
CL2032.Contig2_YK	GO:0004889	GO:0045211	GO:0006811	GO:0016021
CL2034.Contig1_YK	GO:0009653	GO:0007275	GO:0007154	GO:0044700	GO:0050794	GO:0044767
CL204.Contig1_YK	GO:0040010	GO:0008340	GO:0055114	GO:0003680	GO:0002119	GO:0003700	GO:0032440	GO:0008134	GO:0006352	GO:0006898	GO:0045893	GO:0009792	GO:0005634
CL204.Contig2_YK	GO:0040010	GO:0008340	GO:0055114	GO:0003680	GO:0002119	GO:0003700	GO:0032440	GO:0008134	GO:0006352	GO:0006898	GO:0045893	GO:0009792	GO:0005634
CL2040.Contig1_YK	GO:0043282	GO:0005515	GO:0021529	GO:0045597	GO:0040010	GO:0006898	GO:0001708	GO:0021953	GO:0048663	GO:0045664	GO:0003309	GO:0043565	GO:0021517	GO:0045944	GO:0005634
CL2040.Contig2_YK	GO:0043282	GO:0005515	GO:0021529	GO:0045597	GO:0040010	GO:0006898	GO:0001708	GO:0021953	GO:0048663	GO:0045664	GO:0003309	GO:0043565	GO:0021517	GO:0045944	GO:0005634
CL2043.Contig1_YK	GO:0009987	GO:0005488
CL2043.Contig2_YK	GO:0009987	GO:0005488
CL2044.Contig1_YK	GO:0007264	GO:0006913	GO:0006184	GO:0003924	GO:0006886	GO:0005737	GO:0016020	GO:0005525	GO:0005634
CL2044.Contig2_YK	GO:0007264	GO:0006913	GO:0006184	GO:0003924	GO:0006886	GO:0005737	GO:0016020	GO:0005525	GO:0005634
CL2047.Contig1_YK	GO:0000003	GO:0046580	GO:0005096	GO:0005622	GO:0043547
CL2047.Contig2_YK	GO:0000003	GO:0046580	GO:0005096	GO:0005622	GO:0043547
CL2047.Contig3_YK	GO:0000003	GO:0046580	GO:0005096	GO:0005622	GO:0043547
CL2048.Contig1_YK	GO:0000003	GO:0000122	GO:0005515	GO:0040027	GO:0040007	GO:0016021	GO:0003676	GO:0002009	GO:0016363	GO:0042382	GO:0000380
CL2048.Contig2_YK	GO:0040027	GO:0003676	GO:0000003	GO:0016021	GO:0040007	GO:0005634	GO:0002009
CL2048.Contig3_YK	GO:0031981	GO:0006351	GO:0000003	GO:0005515	GO:0040027	GO:0040007	GO:0016021	GO:0003676	GO:0006396	GO:0002009
CL2050.Contig1_YK	GO:0065007	GO:0016042	GO:0006641	GO:0052689
CL2050.Contig2_YK	GO:0065007	GO:0016042	GO:0006641	GO:0052689
CL2054.Contig1_YK	GO:0005515
CL2054.Contig2_YK	GO:0005515
CL2056.Contig1_YK	GO:0061199	GO:0008340	GO:0005634
CL2056.Contig2_YK	GO:0061199	GO:0008340	GO:0005634
CL2057.Contig1_YK	GO:0016740
CL2057.Contig2_YK	GO:0016740
CL2062.Contig1_YK	GO:0006810	GO:0044763
CL2062.Contig2_YK	GO:0044763	GO:0044424
CL2062.Contig3_YK	GO:0044763
CL2063.Contig1_YK	GO:0048856	GO:0007275	GO:0000003	GO:0009987	GO:0044767	GO:0050789
CL2063.Contig2_YK	GO:0048856	GO:0007275	GO:0000003	GO:0009987	GO:0044767	GO:0050789
CL2066.Contig1_YK	GO:0006814	GO:0030054	GO:0030421	GO:0043058	GO:0016021	GO:0007214	GO:0006813	GO:0007626	GO:0016917	GO:0031594	GO:0005231	GO:0045211	GO:0045933	GO:0009792	GO:0005886
CL2066.Contig2_YK	GO:0006814	GO:0030054	GO:0030421	GO:0043058	GO:0016021	GO:0007214	GO:0006813	GO:0007626	GO:0016917	GO:0031594	GO:0005231	GO:0045211	GO:0045933	GO:0009792	GO:0005886
CL2068.Contig1_YK	GO:0007213	GO:0016020	GO:0016907
CL2068.Contig2_YK	GO:0007213	GO:0016020	GO:0016907
CL2070.Contig1_YK	GO:0031594	GO:0005892
CL2070.Contig2_YK	GO:0031594	GO:0005892
CL2072.Contig2_YK	GO:0005488
CL2074.Contig2_YK	GO:0016491
CL2075.Contig1_YK	GO:0005525
CL2075.Contig2_YK	GO:0005525
CL2076.Contig1_YK	GO:0035556
CL2076.Contig2_YK	GO:0035556
CL2077.Contig1_YK	GO:0040018	GO:0040011
CL2077.Contig2_YK	GO:0040018	GO:0040011
CL2078.Contig1_YK	GO:0009792
CL2078.Contig2_YK	GO:0009792
CL2078.Contig3_YK	GO:0009792
CL2083.Contig1_YK	GO:0040010	GO:0008340	GO:0015385	GO:0043051	GO:0000003	GO:0010171	GO:0019915	GO:0002119	GO:0016324	GO:2000193	GO:0006885	GO:0040018	GO:0090087
CL2083.Contig2_YK	GO:0015385	GO:0055085	GO:0006885	GO:0016021	GO:0006814
CL2083.Contig3_YK	GO:0015385	GO:0016021	GO:0006814
CL2084.Contig1_YK	GO:0044237	GO:0005739	GO:0004089	GO:0015976
CL2084.Contig2_YK	GO:0044237	GO:0005739	GO:0004089	GO:0015976
CL2085.Contig1_YK	GO:0044763
CL2085.Contig2_YK	GO:0044763
CL2088.Contig1_YK	GO:0002119	GO:0048513	GO:0044767
CL2089.Contig1_YK	GO:0002039	GO:0006367	GO:0000080	GO:0004402	GO:0018107	GO:0016032	GO:0005730	GO:0046777	GO:0032436	GO:0018105	GO:0004674	GO:0003713	GO:0017025	GO:0003677	GO:0005669	GO:0045944	GO:0070577	GO:0016573	GO:0071339
CL209.Contig1_YK	GO:0016907	GO:0007213
CL209.Contig2_YK	GO:0016907	GO:0007213
CL2090.Contig1_YK	GO:0044267	GO:0004672	GO:0031672	GO:0000003	GO:0040027	GO:0000166	GO:0016310	GO:0040011	GO:0030163	GO:0040015	GO:0040018
CL2090.Contig2_YK	GO:0044267	GO:0004672	GO:0031672	GO:0000003	GO:0040027	GO:0000166	GO:0016310	GO:0040011	GO:0030163	GO:0040015	GO:0040018
CL2090.Contig3_YK	GO:0044267	GO:0004672	GO:0031672	GO:0000003	GO:0040027	GO:0000166	GO:0016310	GO:0040011	GO:0030163	GO:0040015	GO:0040018
CL2090.Contig4_YK	GO:0044267	GO:0004672	GO:0031672	GO:0000003	GO:0040027	GO:0000166	GO:0016310	GO:0040011	GO:0030163	GO:0040015	GO:0040018
CL2094.Contig1_YK	GO:0000003
CL2094.Contig2_YK	GO:0000003
CL2098.Contig1_YK	GO:0005515
CL2098.Contig2_YK	GO:0005515
CL21.Contig1_YK	GO:0030170	GO:0000910	GO:0005975	GO:0009792	GO:0008184
CL21.Contig2_YK	GO:0030170	GO:0000910	GO:0005975	GO:0009792	GO:0008184
CL2100.Contig1_YK	GO:0016020
CL2100.Contig2_YK	GO:0005764	GO:0051046	GO:0001778	GO:0045202	GO:0032940	GO:0016023	GO:0060341	GO:0016020
CL2102.Contig2_YK	GO:0009987	GO:0044699
CL2104.Contig1_YK	GO:0030433	GO:0006457	GO:0030176	GO:0004571	GO:0006987	GO:0051787	GO:0043687	GO:0018279
CL2104.Contig2_YK	GO:0030433	GO:0006457	GO:0030176	GO:0004571	GO:0006987	GO:0051787	GO:0043687	GO:0018279
CL2106.Contig1_YK	GO:0016246	GO:0042127	GO:0005515	GO:0006898	GO:0005684	GO:0040002	GO:0008406	GO:0005730	GO:0071013	GO:0009792	GO:0002009	GO:0040020	GO:0007281	GO:0003723	GO:0000398	GO:0016477	GO:0040035
CL2106.Contig2_YK	GO:0000278	GO:0016246	GO:0042127	GO:0005515	GO:0006898	GO:0040002	GO:0008406	GO:0005681	GO:0006996	GO:0009792	GO:0002009	GO:0040020	GO:0007281	GO:0000398	GO:0016477	GO:0040035
CL2107.Contig1_YK	GO:0009792	GO:0002119	GO:0005488	GO:0042127	GO:0018996	GO:0007281	GO:0040020	GO:0008340	GO:0040011	GO:0040007
CL2109.Contig2_YK	GO:0005488	GO:0019915
CL2110.Contig1_YK	GO:0007178	GO:0005488
CL2110.Contig2_YK	GO:0007178	GO:0005488
CL2112.Contig1_YK	GO:0048490	GO:0030117	GO:0040007	GO:0008565	GO:0061088	GO:0008089	GO:0005794	GO:0006886	GO:0009792	GO:0002119	GO:0048007	GO:0043195	GO:0010171	GO:0051138	GO:0033365	GO:0048499	GO:0010008
CL2112.Contig2_YK	GO:0009792	GO:0010171	GO:0002119	GO:0005794	GO:0030117	GO:0008565	GO:0016192	GO:0006886	GO:0040007
CL2114.Contig1_YK	GO:0033057	GO:0030506	GO:0048812	GO:0065008	GO:0003384	GO:0005913	GO:0042074	GO:0000132	GO:0048513	GO:0048667	GO:0016328	GO:0030017	GO:0007617
CL2114.Contig2_YK	GO:0030506	GO:0065008	GO:0003384	GO:0007409	GO:0005913	GO:0042074	GO:0000132	GO:0007154	GO:0007420	GO:0060180	GO:0016328	GO:0044700	GO:0007619	GO:0005918	GO:0030017
CL2116.Contig1_YK	GO:0003743	GO:0006413	GO:0017025	GO:0008270	GO:0006355	GO:0006352	GO:0009792	GO:0005634
CL2116.Contig2_YK	GO:0003743	GO:0006413	GO:0017025	GO:0008270	GO:0006355	GO:0006352	GO:0009792	GO:0005634
CL2117.Contig1_YK	GO:0040010	GO:0007528	GO:0016021	GO:0004888	GO:0016595	GO:0051966	GO:0045121	GO:0015485	GO:0007186	GO:0005886
CL2117.Contig2_YK	GO:0040010	GO:0007528	GO:0016021	GO:0016595	GO:0004930	GO:0051966	GO:0045121	GO:0015485	GO:0007186	GO:0005886
CL2119.Contig1_YK	GO:0006066	GO:0051262	GO:0016655	GO:0004090	GO:0042180	GO:0005778	GO:0008202	GO:0005102	GO:0000253	GO:0005634	GO:0018455	GO:0055114
CL2119.Contig2_YK	GO:0006066	GO:0051262	GO:0016655	GO:0004090	GO:0042180	GO:0005778	GO:0008202	GO:0005102	GO:0000253	GO:0005634	GO:0018455	GO:0055114
CL2120.Contig1_YK	GO:0040011
CL2120.Contig2_YK	GO:0040011
CL2121.Contig1_YK	GO:0055120
CL2121.Contig2_YK	GO:0055120
CL2122.Contig1_YK	GO:0004842	GO:0016567
CL2122.Contig2_YK	GO:0004842	GO:0016567
CL2124.Contig1_YK	GO:0006259	GO:0005654	GO:0016787
CL2125.Contig1_YK	GO:0007165	GO:0044281	GO:0006139	GO:0048523
CL2125.Contig2_YK	GO:0044260	GO:0006139	GO:0003824
CL2126.Contig1_YK	GO:0016787
CL2126.Contig2_YK	GO:0016787
CL2127.Contig1_YK	GO:0005615	GO:0061199	GO:0008340	GO:0005634
CL2127.Contig2_YK	GO:0005615	GO:0061199	GO:0008340	GO:0005634
CL2128.Contig1_YK	GO:0018991	GO:0042147	GO:0019901	GO:0044297	GO:0019894	GO:0030159	GO:0048489	GO:0030424	GO:0042692	GO:0005078	GO:0030421	GO:0030335	GO:0044444	GO:0046328
CL2128.Contig2_YK	GO:0030421	GO:0018991	GO:0030424	GO:0019894	GO:0046328	GO:0044297	GO:0005078	GO:0048489	GO:0030159	GO:0040011	GO:0019901	GO:0005737
CL2128.Contig3_YK	GO:0030421	GO:0018991	GO:0030424	GO:0019894	GO:0046328	GO:0044297	GO:0005078	GO:0048489	GO:0030159	GO:0040011	GO:0019901	GO:0005737
CL2128.Contig4_YK	GO:0018991	GO:0019901	GO:0044297	GO:0040011	GO:0019894	GO:0030159	GO:0048489	GO:0030424	GO:0048522	GO:0042692	GO:0005078	GO:0030421	GO:0044444	GO:0046328
CL2128.Contig5_YK	GO:0018991	GO:0042147	GO:0019901	GO:0044297	GO:0019894	GO:0030159	GO:0048489	GO:0030424	GO:0042692	GO:0005078	GO:0030421	GO:0030335	GO:0044444	GO:0046328
CL2128.Contig6_YK	GO:0018991	GO:0019901	GO:0044297	GO:0040011	GO:0019894	GO:0030159	GO:0005737	GO:0048489	GO:0048856	GO:0030424	GO:0048522	GO:0030154	GO:0044767	GO:0005078	GO:0030421	GO:0046328
CL2129.Contig3_YK	GO:0040010	GO:0040035	GO:0002119	GO:0040039	GO:0006898	GO:0009792	GO:0016246
CL2131.Contig1_YK	GO:0044763
CL2132.Contig1_YK	GO:0000166	GO:0040027	GO:0040010	GO:0040026	GO:0040011	GO:0031554	GO:0008406	GO:0009792	GO:0002009	GO:0003723	GO:0010171	GO:0048477	GO:0001703	GO:0000398	GO:0005634	GO:0040035
CL2132.Contig2_YK	GO:0000166	GO:0040027	GO:0040010	GO:0040026	GO:0040011	GO:0031554	GO:0008406	GO:0009792	GO:0002009	GO:0003723	GO:0010171	GO:0048477	GO:0001703	GO:0000398	GO:0005634	GO:0040035
CL2135.Contig1_YK	GO:0005509	GO:0007229
CL2135.Contig2_YK	GO:0009792	GO:0002119	GO:0007229	GO:0005509	GO:0000003	GO:0040007	GO:0016020
CL2136.Contig1_YK	GO:0004879	GO:0006357	GO:0007443	GO:0048519	GO:0035075	GO:0003707	GO:0008134	GO:0071383	GO:0035051	GO:0050793	GO:0007165	GO:0008230	GO:0044708	GO:0007286	GO:0048812	GO:0001700	GO:0007560	GO:0043068	GO:0048667	GO:0007417	GO:0043565	GO:0051239	GO:0048477
CL2136.Contig2_YK	GO:0004879	GO:0006357	GO:0007443	GO:0048519	GO:0035075	GO:0003707	GO:0008134	GO:0071383	GO:0035051	GO:0050793	GO:0007165	GO:0008230	GO:0044708	GO:0007286	GO:0048812	GO:0001700	GO:0007560	GO:0043068	GO:0048667	GO:0007417	GO:0043565	GO:0051239	GO:0048477
CL2137.Contig1_YK	GO:0010558	GO:0043234	GO:0006357	GO:0031327	GO:0051253	GO:0044451
CL2139.Contig1_YK	GO:0045132	GO:0007413	GO:0040011	GO:0016020
CL2139.Contig2_YK	GO:0016337	GO:0045132	GO:0045026	GO:0006508	GO:0008237	GO:0007413	GO:0040011	GO:0016020
CL2139.Contig3_YK	GO:0045132	GO:0007413	GO:0040011	GO:0016020
CL2140.Contig1_YK	GO:0016199	GO:0001764	GO:0048495	GO:0046331	GO:0003151	GO:0048813	GO:0008406	GO:0035050	GO:0005576	GO:0008201	GO:0008347	GO:0071666	GO:0007502	GO:0007432	GO:0022409	GO:0050919	GO:0035385	GO:0008078	GO:2000274	GO:0031012
CL2140.Contig2_YK	GO:0007411	GO:0005515	GO:0007507	GO:0010632	GO:0043167	GO:0007154	GO:0044700	GO:0009887	GO:0007427	GO:0007509	GO:0031012
CL2141.Contig1_YK	GO:0006979	GO:0006629	GO:0040010	GO:0008340	GO:0000003	GO:2000192	GO:0009408	GO:0019915	GO:0002119	GO:0016324	GO:0042938	GO:0042936	GO:0006885	GO:0040018
CL2141.Contig2_YK	GO:0006979	GO:0006629	GO:0040010	GO:0008340	GO:0000003	GO:2000192	GO:0009408	GO:0019915	GO:0002119	GO:0016324	GO:0042938	GO:0042936	GO:0006885	GO:0040018
CL2141.Contig3_YK	GO:0006979	GO:0006629	GO:0040010	GO:0008340	GO:0000003	GO:2000192	GO:0009408	GO:0019915	GO:0002119	GO:0016324	GO:0042938	GO:0042936	GO:0006885	GO:0040018
CL2144.Contig2_YK	GO:0008233	GO:0035071
CL2144.Contig3_YK	GO:0008233
CL2148.Contig1_YK	GO:0006810
CL2148.Contig2_YK	GO:0005267	GO:0071805	GO:0016021
CL215.Contig1_YK	GO:0044763
CL2154.Contig1_YK	GO:0005856	GO:0033007	GO:0034614	GO:0004672	GO:0001932	GO:0035426	GO:0031532	GO:0048008	GO:0044331	GO:0010762	GO:0034446	GO:0006935	GO:0017137	GO:0008157	GO:0038028	GO:0036119	GO:0038095	GO:0019901	GO:0046777	GO:0045296	GO:0038109	GO:0071944	GO:0050904	GO:0016020	GO:0045295	GO:0032496	GO:0003779
CL2154.Contig2_YK	GO:0016310	GO:0004713	GO:0000166
CL2155.Contig1_YK	GO:0040010	GO:0008340	GO:0040035	GO:0010171	GO:0002119	GO:0040011	GO:0006898	GO:0002009	GO:0009792	GO:0035966
CL2155.Contig2_YK	GO:0008340	GO:0010628	GO:0032092	GO:0033613	GO:0043066	GO:0001822	GO:0040010	GO:0006898	GO:0010629	GO:0045766	GO:0035966	GO:0040011	GO:0043392	GO:0005829	GO:0001933	GO:0009792	GO:0002009	GO:0002119	GO:0001085	GO:0009408	GO:0010171	GO:0032403	GO:0005811	GO:0005634	GO:0040035
CL2159.Contig1_YK	GO:0006312	GO:0007131	GO:0003684	GO:0008022	GO:0005759	GO:0016605	GO:0006268	GO:0043142	GO:0000730	GO:0003697	GO:0042802	GO:0000800	GO:0051106	GO:0003690	GO:0048471	GO:0051260	GO:0005524
CL2159.Contig2_YK	GO:0006312	GO:0007131	GO:0003684	GO:0008022	GO:0005759	GO:0016605	GO:0006268	GO:0043142	GO:0000730	GO:0003697	GO:0042802	GO:0000800	GO:0051106	GO:0003690	GO:0048471	GO:0051260	GO:0005524
CL216.Contig1_YK	GO:0030155	GO:0018991	GO:0009952	GO:0045138	GO:0000122	GO:0008134	GO:0030163	GO:0005634
CL216.Contig2_YK	GO:0030155	GO:0018991	GO:0009952	GO:0045138	GO:0000122	GO:0043565	GO:0003700	GO:0008134	GO:0030163	GO:0005634
CL2160.Contig1_YK	GO:0008152	GO:0003824
CL2160.Contig2_YK	GO:0005488	GO:0008152	GO:0003824
CL2162.Contig1_YK	GO:0009792	GO:0043050	GO:0040018	GO:0004222	GO:0060465	GO:0006508	GO:0008270
CL2162.Contig2_YK	GO:0009792	GO:0043050	GO:0040018	GO:0004222	GO:0060465	GO:0006508	GO:0008270
CL2164.Contig2_YK	GO:0009987	GO:0017111
CL2164.Contig3_YK	GO:0009987	GO:0017111
CL2164.Contig4_YK	GO:0009987	GO:0017111
CL2167.Contig1_YK	GO:0005262	GO:0070588	GO:0016021
CL2167.Contig2_YK	GO:0005262	GO:0070588	GO:0016021
CL2168.Contig1_YK	GO:0005829	GO:0008134	GO:0004707	GO:0048513	GO:0045944	GO:0010033	GO:0045087	GO:0005524	GO:0030154	GO:0033554	GO:0006972	GO:0050829	GO:0044767	GO:0000165	GO:0005634	GO:0012501	GO:0006468
CL2172.Contig1_YK	GO:0009612
CL2172.Contig2_YK	GO:0007638
CL2176.Contig1_YK	GO:0040010	GO:0015078	GO:0000276	GO:0015986	GO:0002119	GO:0009792
CL2176.Contig2_YK	GO:0040010	GO:0015078	GO:0000276	GO:0015986	GO:0002119	GO:0009792
CL2177.Contig1_YK	GO:0046854	GO:0004653	GO:0018243	GO:0005794	GO:0016021
CL2177.Contig2_YK	GO:0046854	GO:0004653	GO:0018243	GO:0005794	GO:0016021
CL2178.Contig1_YK	GO:0004222	GO:0000003	GO:0006508	GO:0008270
CL2178.Contig2_YK	GO:0004222	GO:0000003	GO:0006508	GO:0008270
CL218.Contig1_YK	GO:0016740
CL218.Contig2_YK	GO:0005488	GO:0016740
CL2180.Contig1_YK	GO:0030016	GO:0009792	GO:0040007	GO:0002119
CL2180.Contig2_YK	GO:0030016	GO:0009792	GO:0040007	GO:0002119
CL2183.Contig1_YK	GO:0030708	GO:0046843	GO:0030713	GO:0007297	GO:0055091	GO:0007303	GO:0030036	GO:0070328	GO:0022416	GO:0007476
CL2183.Contig2_YK	GO:0015937	GO:0030708	GO:0046843	GO:0030713	GO:0007297	GO:0055091	GO:0004632	GO:0007303	GO:0030036	GO:0070328	GO:0022416	GO:0007476
CL2184.Contig1_YK	GO:0019915	GO:0003824
CL2184.Contig2_YK	GO:0019915	GO:0003824
CL2186.Contig1_YK	GO:0008340	GO:0006413	GO:0005515	GO:0040007	GO:0006898	GO:0003746	GO:0040011	GO:0006915	GO:0003743	GO:0035262	GO:0006452	GO:0043022	GO:0008612	GO:0009792	GO:0008104	GO:0002119	GO:0007276	GO:0045138	GO:0045905	GO:0045901	GO:0040035
CL2186.Contig2_YK	GO:0008340	GO:0006413	GO:0005515	GO:0040007	GO:0006898	GO:0003746	GO:0040011	GO:0006915	GO:0003743	GO:0035262	GO:0006452	GO:0043022	GO:0008612	GO:0009792	GO:0008104	GO:0002119	GO:0007276	GO:0045138	GO:0045905	GO:0045901	GO:0040035
CL2188.Contig1_YK	GO:0004144	GO:0043231	GO:0019432	GO:0044425	GO:0030073	GO:0005504	GO:0019992
CL2192.Contig1_YK	GO:0008340	GO:0030424	GO:0007638	GO:0004511	GO:0004096	GO:0046959	GO:0040012	GO:0034607	GO:0005737	GO:0032094	GO:0042416
CL2192.Contig2_YK	GO:0008340	GO:0030424	GO:0007638	GO:0004511	GO:0004096	GO:0046959	GO:0040012	GO:0034607	GO:0005737	GO:0032094	GO:0042416
CL2194.Contig1_YK	GO:0050660	GO:0008470	GO:0055114
CL2194.Contig2_YK	GO:0050660	GO:0008470	GO:0055114
CL2199.Contig1_YK	GO:0010557	GO:0090304	GO:0010468	GO:0031328	GO:0016310	GO:0005694	GO:0004674	GO:0045935	GO:0043234	GO:0044451	GO:2000112	GO:0005488	GO:0007049
CL2199.Contig2_YK	GO:0000307	GO:0060968	GO:0008284	GO:0010557	GO:0000216	GO:0000084	GO:0007126	GO:0000085	GO:0006977	GO:0005829	GO:0007596	GO:0051298	GO:2000112	GO:0016572	GO:0031145	GO:0045935	GO:0031328	GO:0007265	GO:0071732	GO:0004693	GO:0006260	GO:0030332	GO:0005694	GO:0015030	GO:0035173	GO:0051439	GO:0005813	GO:0005768
CL2199.Contig3_YK	GO:0004674	GO:0006464	GO:0016746	GO:0000166	GO:0016310
CL2201.Contig1_YK	GO:0018991	GO:0040010
CL2201.Contig2_YK	GO:0018991	GO:0040010
CL2201.Contig3_YK	GO:0018991	GO:0040010
CL2203.Contig1_YK	GO:0016491	GO:0031090	GO:0005783	GO:0044425	GO:0000166
CL2203.Contig2_YK	GO:0016491	GO:0031090	GO:0005783	GO:0044425	GO:0000166
CL2203.Contig3_YK	GO:0016491	GO:0031090	GO:0000003	GO:0005783	GO:0044425
CL2203.Contig4_YK	GO:0050660	GO:0050661	GO:0000003	GO:0031227	GO:0004499	GO:0016021	GO:0055114
CL2203.Contig5_YK	GO:0016491	GO:0031090	GO:0005783	GO:0044425
CL2205.Contig1_YK	GO:0015793	GO:0015250	GO:0006833
CL2205.Contig2_YK	GO:0015793	GO:0015250	GO:0006833
CL2207.Contig1_YK	GO:0043058	GO:0000122	GO:0008270	GO:0014018	GO:0043066	GO:0046676	GO:0003676	GO:0045664	GO:0046929	GO:0001106	GO:0043059	GO:0005634
CL2207.Contig2_YK	GO:0048813	GO:0043425	GO:0033058	GO:0061321	GO:0007411	GO:0008594	GO:0005917	GO:0007156	GO:0045464	GO:0003705	GO:0036059	GO:0040012	GO:0016360	GO:0001077	GO:0007520	GO:0005886	GO:0032940	GO:0042051	GO:0007523	GO:0007286	GO:0042059	GO:0008270	GO:0060341	GO:0023061	GO:0000122	GO:0065008	GO:0043565	GO:0007422	GO:0007157	GO:0030036	GO:0008407	GO:0051239	GO:0043066	GO:0005634	GO:0097206	GO:0051048
CL2213.Contig1_YK	GO:0040010	GO:0000003	GO:0032876	GO:0002119	GO:0007179	GO:0005576	GO:0009792	GO:0040015
CL2213.Contig2_YK	GO:0040010	GO:0000003	GO:0032876	GO:0002119	GO:0007179	GO:0005576	GO:0009792	GO:0040015
CL2214.Contig1_YK	GO:0046777	GO:0016337	GO:0008013	GO:0032880	GO:0004713	GO:0005524	GO:0019915	GO:0005911	GO:0008284	GO:0010172	GO:0045604	GO:0009792	GO:0005737	GO:0040018	GO:0005634	GO:0005886
CL2214.Contig2_YK	GO:0046777	GO:0016337	GO:0008013	GO:0032880	GO:0004713	GO:0005524	GO:0019915	GO:0005911	GO:0008284	GO:0010172	GO:0045604	GO:0009792	GO:0005737	GO:0040018	GO:0005634	GO:0005886
CL2215.Contig1_YK	GO:0005515	GO:0097159	GO:1901363
CL2215.Contig2_YK	GO:0005515	GO:0097159	GO:1901363
CL222.Contig1_YK	GO:0043234	GO:0044427	GO:0005515	GO:0044451
CL222.Contig2_YK	GO:0043234	GO:0044427	GO:0005515	GO:0044451
CL222.Contig4_YK	GO:0043234	GO:0044427	GO:0005515	GO:0044451
CL222.Contig8_YK	GO:0043234	GO:0044427	GO:0005515	GO:0044451
CL2222.Contig1_YK	GO:0016491
CL2222.Contig2_YK	GO:0003824
CL2223.Contig1_YK	GO:0016020
CL2223.Contig2_YK	GO:0022008	GO:0002168	GO:0007632	GO:0042331
CL2226.Contig1_YK	GO:0007548	GO:0044763	GO:0048610	GO:0044767	GO:0048513	GO:0040011	GO:0050794	GO:0048608	GO:0040014
CL2226.Contig2_YK	GO:0007548	GO:0005488	GO:0044763	GO:0048610	GO:0044767	GO:0048513	GO:0040011	GO:0050794	GO:0048608	GO:0040014
CL2229.Contig2_YK	GO:0009792
CL223.Contig1_YK	GO:0000122	GO:0051297	GO:0008026	GO:0040027	GO:0040007	GO:0007051	GO:0000977	GO:0016581	GO:0046580	GO:0043167	GO:0005737	GO:0005730	GO:0045111	GO:0009792	GO:0005813	GO:0001709	GO:0048557	GO:0008134	GO:0016568	GO:0003678	GO:0040035
CL223.Contig2_YK	GO:0000122	GO:0040027	GO:0040007	GO:0000977	GO:0016581	GO:0046580	GO:0043167	GO:0004386	GO:0009792	GO:0005856	GO:0001709	GO:0006338	GO:0003682	GO:0048557	GO:0008134	GO:0040035
CL223.Contig3_YK	GO:0000122	GO:0040027	GO:0040007	GO:0000977	GO:0016581	GO:0046580	GO:0043167	GO:0004386	GO:0009792	GO:0001709	GO:0006338	GO:0003682	GO:0048557	GO:0008134	GO:0040035
CL2231.Contig1_YK	GO:0009792
CL2231.Contig2_YK	GO:0009792
CL2233.Contig1_YK	GO:0036066	GO:0045747	GO:0043231	GO:0010629	GO:0016020
CL2233.Contig2_YK	GO:0036066	GO:0045747	GO:0043231	GO:0010629	GO:0016020
CL2234.Contig1_YK	GO:0005488	GO:0008340
CL2234.Contig2_YK	GO:0006629	GO:0005488	GO:0008340	GO:0044237
CL2236.Contig1_YK	GO:0006412	GO:0008340	GO:0015935	GO:0006915	GO:0040007	GO:0003735	GO:0040035	GO:0018996	GO:0002119	GO:0009792
CL2236.Contig2_YK	GO:0006413	GO:0019083	GO:0006417	GO:0003735	GO:0006414	GO:0022627	GO:0045182	GO:0005515	GO:0006415	GO:0006614	GO:0000184
CL2238.Contig1_YK	GO:0040010	GO:0002119
CL2238.Contig2_YK	GO:0007276	GO:0048856	GO:0051726	GO:0048610	GO:0044767
CL2239.Contig1_YK	GO:0016772
CL2239.Contig2_YK	GO:0016772
CL224.Contig1_YK	GO:0005488	GO:0044699	GO:0032501
CL2240.Contig1_YK	GO:0050794	GO:0016020
CL2240.Contig2_YK	GO:0050794	GO:0016020
CL2241.Contig1_YK	GO:0070011
CL2241.Contig2_YK	GO:0070011
CL2242.Contig1_YK	GO:0043065	GO:0035215	GO:0043296	GO:0001745	GO:0007507	GO:0008406	GO:0042693	GO:0009952	GO:0007424	GO:0016337	GO:0046872	GO:0022607	GO:0001712	GO:0006541	GO:0001738	GO:0003705	GO:0007163	GO:0044459	GO:0007409	GO:0045944	GO:0007350	GO:0009792	GO:0007442	GO:0008354	GO:0005913	GO:0005515	GO:0007297	GO:0007281	GO:0010004	GO:0000794	GO:0050896	GO:0016743	GO:0044765	GO:0008356	GO:0043168	GO:0016879	GO:0000977	GO:0016812	GO:0060562
CL2246.Contig1_YK	GO:0018991	GO:0043051	GO:0016021	GO:0005921	GO:0042221	GO:0032589	GO:0016264	GO:0040011	GO:0055077	GO:0034220	GO:0030163
CL2246.Contig2_YK	GO:0018991	GO:0043051	GO:0016021	GO:0005921	GO:0042221	GO:0032589	GO:0016264	GO:0040011	GO:0055077	GO:0034220	GO:0030163
CL2246.Contig3_YK	GO:0018991	GO:0043051	GO:0016021	GO:0005921	GO:0042221	GO:0032589	GO:0016264	GO:0040011	GO:0055077	GO:0034220	GO:0030163
CL2246.Contig4_YK	GO:0018991	GO:0043051	GO:0016021	GO:0005921	GO:0042221	GO:0032589	GO:0016264	GO:0040011	GO:0055077	GO:0034220	GO:0030163
CL2246.Contig5_YK	GO:0018991	GO:0043051	GO:0016021	GO:0005921	GO:0042221	GO:0032589	GO:0016264	GO:0040011	GO:0055077	GO:0034220	GO:0030163
CL2247.Contig1_YK	GO:0018991	GO:0070588	GO:0051924	GO:0005245	GO:0061199	GO:0040017	GO:0005891	GO:0048786
CL2247.Contig2_YK	GO:0018991	GO:0070588	GO:0051924	GO:0005245	GO:0061199	GO:0040017	GO:0005891	GO:0048786
CL2248.Contig1_YK	GO:0000226	GO:0005515	GO:0071353	GO:0030705	GO:0005525	GO:0051301	GO:0006184	GO:0005881	GO:0051258	GO:0030496	GO:0003924	GO:0051084	GO:0005200
CL2248.Contig2_YK	GO:0035046	GO:0040010	GO:0006898	GO:0007052	GO:0040017	GO:0000132	GO:0005525	GO:0032465	GO:0006915	GO:0006184	GO:0005737	GO:0005874	GO:0040039	GO:0051258	GO:0009792	GO:0002009	GO:0007067	GO:0002119	GO:0051642	GO:0003924	GO:0007018	GO:0005200
CL2249.Contig2_YK	GO:0007275
CL225.Contig1_YK	GO:0009792	GO:0000003	GO:0010171	GO:0040010	GO:0002119	GO:0040011
CL2251.Contig2_YK	GO:0065008	GO:0023061	GO:0006887	GO:0006836	GO:0005515	GO:0050794
CL2254.Contig1_YK	GO:0000786	GO:0003677	GO:0000122	GO:0006334	GO:0046982	GO:0003682	GO:0005634
CL2254.Contig2_YK	GO:0008340	GO:0005654	GO:0005700	GO:0008360	GO:0001649	GO:0006974	GO:0007155	GO:0040010	GO:0005576	GO:0000786	GO:0046982	GO:0007420	GO:0009792	GO:0007596	GO:0003677	GO:0002119	GO:0007140	GO:0042692	GO:0010171	GO:0001740	GO:0006334	GO:0009725
CL2254.Contig3_YK	GO:0008340	GO:0005654	GO:0005700	GO:0008360	GO:0001649	GO:0006974	GO:0007155	GO:0040010	GO:0005576	GO:0000786	GO:0046982	GO:0007420	GO:0009792	GO:0007596	GO:0003677	GO:0002119	GO:0007140	GO:0042692	GO:0010171	GO:0001740	GO:0006334	GO:0009725
CL2258.Contig1_YK	GO:0005737	GO:0005634	GO:0005525
CL2258.Contig2_YK	GO:0005737	GO:0005634	GO:0005525
CL2258.Contig3_YK	GO:0032504	GO:0008340	GO:0007264	GO:0032008	GO:0005737	GO:0040018	GO:0005634	GO:0005525
CL226.Contig1_YK	GO:0005840	GO:0003735	GO:0006412
CL226.Contig2_YK	GO:0005840	GO:0003735	GO:0006412
CL2263.Contig1_YK	GO:0019897	GO:0042048	GO:0030424	GO:0043025
CL2263.Contig2_YK	GO:0019897	GO:0042048	GO:0030424	GO:0043025
CL2263.Contig3_YK	GO:0019897	GO:0042048	GO:0030424	GO:0043025
CL2264.Contig1_YK	GO:0008340	GO:0000003	GO:0000122	GO:0051087	GO:0015677	GO:0040010	GO:0007494	GO:0009792	GO:0043565	GO:0002119	GO:0003700	GO:0005634	GO:0007476	GO:0016348
CL2264.Contig2_YK	GO:0040010	GO:0008340	GO:0051087	GO:0006355	GO:0000003	GO:0043565	GO:0002119	GO:0003700	GO:0009792	GO:0005634
CL2265.Contig1_YK	GO:0004871	GO:0046662	GO:0040013	GO:0035046	GO:0005834	GO:0007165	GO:0016573	GO:0004402	GO:0009792	GO:0000132
CL2265.Contig2_YK	GO:0004871	GO:0046662	GO:0040013	GO:0035046	GO:0005834	GO:0007165	GO:0016573	GO:0004402	GO:0009792	GO:0000132
CL2266.Contig1_YK	GO:0006412	GO:0005840	GO:0006355	GO:0040007	GO:0003735	GO:0000003	GO:0018996	GO:0002119	GO:0007165	GO:0009792
CL2267.Contig1_YK	GO:0003676	GO:0000166	GO:0016192
CL2267.Contig2_YK	GO:0000289	GO:0071011	GO:0022008	GO:0006378	GO:0000398	GO:0008143	GO:0071013	GO:0005737
CL2267.Contig3_YK	GO:0040010	GO:0000289	GO:0071011	GO:0022008	GO:0006378	GO:0000398	GO:0000003	GO:0008143	GO:0002119	GO:0040011	GO:0006898	GO:0071013	GO:0009792	GO:0005737	GO:0040019
CL2269.Contig2_YK	GO:0015459	GO:0016477	GO:0006937	GO:0005886	GO:0043266	GO:0019915	GO:0055120
CL2272.Contig1_YK	GO:0022857	GO:0006810
CL2272.Contig2_YK	GO:0005886	GO:0015888	GO:0015403
CL2275.Contig1_YK	GO:0046961	GO:0008340	GO:0046034	GO:0040007	GO:0015991	GO:0040011	GO:0016337	GO:0043068	GO:0006915	GO:0007035	GO:0060142	GO:0009792	GO:0001666	GO:0005769	GO:0005903	GO:0002119	GO:0000221	GO:0048477	GO:0048471	GO:0005524	GO:0033181
CL2275.Contig2_YK	GO:0046961	GO:0008340	GO:0046034	GO:0040007	GO:0015991	GO:0040011	GO:0016337	GO:0043068	GO:0006915	GO:0007035	GO:0060142	GO:0009792	GO:0001666	GO:0005769	GO:0005903	GO:0002119	GO:0000221	GO:0048477	GO:0048471	GO:0005524	GO:0033181
CL2279.Contig2_YK	GO:0005488	GO:0043231	GO:0044446	GO:0044444	GO:0016020
CL2279.Contig3_YK	GO:0005488	GO:0043231	GO:0044446	GO:0044444	GO:0016020
CL2280.Contig3_YK	GO:0040010	GO:0040035	GO:0002119	GO:0040039	GO:0006898	GO:0009792
CL2281.Contig1_YK	GO:0001726	GO:0043226	GO:0007044	GO:0032403	GO:0005925	GO:0030866	GO:0005737
CL2281.Contig2_YK	GO:0044464
CL2283.Contig1_YK	GO:0008340	GO:0000003	GO:0040010	GO:0040018	GO:0040017	GO:0016021	GO:0051481	GO:0046872	GO:0006754	GO:0009792	GO:0002119	GO:0005388	GO:0045807	GO:0070588	GO:0005886	GO:0005524	GO:0032940
CL2283.Contig2_YK	GO:0008340	GO:0019829	GO:0040010	GO:0006816	GO:0040017	GO:0051481	GO:0009792	GO:0002119	GO:0045807	GO:0005886	GO:0005488	GO:0015662	GO:0032940
CL2283.Contig3_YK	GO:0008340	GO:0000003	GO:0040010	GO:0040018	GO:0006816	GO:0040017	GO:0051481	GO:0009792	GO:0002119	GO:0005388	GO:0045807	GO:0005886	GO:0005488	GO:0032940
CL2283.Contig4_YK	GO:0008340	GO:0000003	GO:0040010	GO:0040018	GO:0006816	GO:0040017	GO:0051481	GO:0009792	GO:0002119	GO:0005388	GO:0045807	GO:0005886	GO:0005488	GO:0032940
CL2285.Contig1_YK	GO:0017168	GO:0006749	GO:0000166
CL2285.Contig2_YK	GO:0017168	GO:0006749
CL2289.Contig2_YK	GO:0019915	GO:0030170	GO:0008483
CL229.Contig1_YK	GO:0006629	GO:0040010	GO:0008340	GO:0045944	GO:0034059	GO:0040035	GO:0010171	GO:0002119	GO:0005515	GO:0003700	GO:0040011	GO:0010884	GO:0009792	GO:0040018
CL229.Contig2_YK	GO:0044446	GO:0032879	GO:1901700	GO:0040014	GO:0012505	GO:0006629	GO:0048513	GO:0043231	GO:0045927	GO:0045944	GO:0010033	GO:0007568	GO:0019915	GO:0000003	GO:0005515	GO:0044763	GO:0003677	GO:0006950	GO:0044444	GO:0016020
CL229.Contig3_YK	GO:0044446	GO:0006357	GO:1901700	GO:0051179	GO:0012505	GO:0006629	GO:0031328	GO:0043231	GO:0010033	GO:0040008	GO:0005515	GO:0044763	GO:0003677	GO:0007275	GO:0051239	GO:0006950	GO:0044767	GO:0044444	GO:0010604	GO:0048856	GO:0016020
CL229.Contig4_YK	GO:0044446	GO:0032879	GO:1901700	GO:0040014	GO:0012505	GO:0006629	GO:0048513	GO:0043231	GO:0045927	GO:0045944	GO:0010033	GO:0007568	GO:0019915	GO:0000003	GO:0005515	GO:0044763	GO:0003677	GO:0006950	GO:0044444	GO:0016020
CL2292.Contig1_YK	GO:0005488	GO:0008340	GO:0048856	GO:0018996	GO:0008237
CL2292.Contig2_YK	GO:0008233	GO:0005488
CL2293.Contig1_YK	GO:0009636	GO:0045747	GO:0075015	GO:0006486	GO:0033207	GO:0016020
CL2293.Contig2_YK	GO:0009636	GO:0045747	GO:0075015	GO:0006486	GO:0033207	GO:0016020
CL2294.Contig1_YK	GO:0040010	GO:0022900	GO:0008340	GO:0009055	GO:0005758	GO:0002119	GO:0070469	GO:0020037	GO:0009792	GO:0040018	GO:0005506
CL2294.Contig2_YK	GO:0040010	GO:0022900	GO:0008340	GO:0009055	GO:0005758	GO:0002119	GO:0070469	GO:0020037	GO:0009792	GO:0040018	GO:0005506
CL2298.Contig1_YK	GO:0006412	GO:0040010	GO:0005840	GO:0003735	GO:0040035	GO:0010171	GO:0002119	GO:0009792	GO:0008097
CL23.Contig4_YK	GO:0009987	GO:0044699	GO:0044464
CL23.Contig5_YK	GO:0009987	GO:0044699	GO:0044464
CL2300.Contig1_YK	GO:0016787
CL2300.Contig2_YK	GO:0008234	GO:0005515	GO:0005737	GO:0006914
CL2301.Contig1_YK	GO:0046579	GO:0019888	GO:0007517	GO:0008543	GO:0019903	GO:0031344	GO:0040025	GO:0000164	GO:0005634
CL2301.Contig2_YK	GO:0046579	GO:0019888	GO:0007517	GO:0008543	GO:0019903	GO:0031344	GO:0040025	GO:0000164	GO:0005634
CL2302.Contig2_YK	GO:0006351	GO:0005634
CL2303.Contig3_YK	GO:0005737	GO:0006351	GO:0043229	GO:2000327
CL2304.Contig1_YK	GO:0007270	GO:0000003	GO:0005546	GO:0008574	GO:0045055	GO:0000166	GO:0040010	GO:0044430	GO:0040018	GO:0010940	GO:0015630	GO:0008089	GO:0040011	GO:0045887	GO:0070273	GO:0048156	GO:0018996	GO:0030425	GO:0008017	GO:0043234	GO:0030424	GO:0002119	GO:0010171	GO:0007631	GO:0030421	GO:0007271	GO:0030516	GO:0006942	GO:0045202	GO:0043113
CL2304.Contig2_YK	GO:0048917	GO:0007411	GO:0048490	GO:0008298	GO:0007270	GO:0000003	GO:0005546	GO:0008574	GO:0045055	GO:0000166	GO:0040010	GO:0040018	GO:0010940	GO:0008089	GO:0048918	GO:0008345	GO:0045887	GO:0070273	GO:0048156	GO:0018996	GO:0047496	GO:0030425	GO:0008017	GO:0016188	GO:0030424	GO:0002119	GO:0005875	GO:0010171	GO:0007631	GO:0030421	GO:0007271	GO:0030516	GO:0006942	GO:0045202	GO:0043113
CL2308.Contig1_YK	GO:0008340	GO:0043005	GO:0046872	GO:0055120	GO:0031252	GO:0033563	GO:0005102	GO:0043025	GO:0042803	GO:0030031
CL2308.Contig2_YK	GO:0008340	GO:0005102	GO:0043161	GO:0031252	GO:0030425	GO:0033563	GO:0043025	GO:0004842	GO:0030031	GO:0055120	GO:0042803
CL2308.Contig3_YK	GO:0008340	GO:0043005	GO:0055120	GO:0031252	GO:0033563	GO:0005102	GO:0043025	GO:0042803	GO:0030031
CL2308.Contig4_YK	GO:0008340	GO:0005102	GO:0043161	GO:0031252	GO:0030425	GO:0033563	GO:0043025	GO:0004842	GO:0030031	GO:0055120	GO:0042803
CL2308.Contig5_YK	GO:0008340	GO:0043005	GO:0046872	GO:0055120	GO:0031252	GO:0033563	GO:0005102	GO:0043025	GO:0042803	GO:0030031
CL231.Contig1_YK	GO:0044710	GO:0033555	GO:0009792	GO:0016020
CL2311.Contig1_YK	GO:0005234	GO:0030054	GO:0030288	GO:0004970	GO:0016021	GO:0071683	GO:0006811	GO:0035235	GO:0007608	GO:0005929	GO:0019915	GO:0045211	GO:0050907	GO:0040039	GO:0005886
CL2311.Contig2_YK	GO:0005234	GO:0030054	GO:0030288	GO:0004970	GO:0016021	GO:0071683	GO:0006811	GO:0035235	GO:0007608	GO:0005929	GO:0045211	GO:0050907	GO:0005886
CL2314.Contig1_YK	GO:0003676	GO:0005622	GO:0018991	GO:0005515	GO:0008270
CL2314.Contig2_YK	GO:0003676	GO:0005622	GO:0018991	GO:0005515	GO:0008270
CL2315.Contig1_YK	GO:0044238	GO:0044763	GO:0044260
CL2316.Contig1_YK	GO:0043652	GO:0016874	GO:0000166	GO:0006807	GO:0009792
CL2316.Contig2_YK	GO:0043652	GO:0006542	GO:0005524	GO:0004356	GO:0009792
CL2317.Contig1_YK	GO:0051013	GO:0048188	GO:0080182	GO:0008352
CL2317.Contig2_YK	GO:0051013	GO:0048188	GO:0080182	GO:0008352
CL2318.Contig1_YK	GO:0030001	GO:0016020
CL2318.Contig2_YK	GO:0016020	GO:0044765
CL232.Contig1_YK	GO:0016246
CL232.Contig2_YK	GO:0016246
CL2320.Contig1_YK	GO:0015299	GO:0006812	GO:0016020
CL2320.Contig2_YK	GO:0015385	GO:0055085	GO:0006885	GO:0016021	GO:0006814
CL2320.Contig3_YK	GO:0015385	GO:0016021	GO:0006814
CL2322.Contig2_YK	GO:0005758	GO:0006825	GO:0008535	GO:0016531
CL2324.Contig1_YK	GO:0009987
CL2324.Contig3_YK	GO:0009987
CL2325.Contig2_YK	GO:0002119	GO:0042338	GO:0018149	GO:0040011	GO:0004601	GO:0040007	GO:0044710	GO:0040032
CL2326.Contig1_YK	GO:0007411	GO:0040010	GO:0035556	GO:0043051	GO:0046872	GO:0046662	GO:0007268	GO:0019992	GO:0048786
CL2326.Contig2_YK	GO:0007411	GO:0040010	GO:0035556	GO:0043051	GO:0046872	GO:0046662	GO:0007268	GO:0019992	GO:0048786
CL2327.Contig1_YK	GO:0009987	GO:0040010	GO:0019915	GO:0005515	GO:0040026	GO:0009792
CL2327.Contig2_YK	GO:0009987	GO:0040010	GO:0019915	GO:0005515	GO:0040026	GO:0009792
CL2329.Contig1_YK	GO:0030203	GO:0044464	GO:0016020
CL2333.Contig1_YK	GO:0005737	GO:0016055	GO:0006468	GO:0005524	GO:0005634	GO:0004674
CL2333.Contig2_YK	GO:0005737	GO:0016055	GO:0006468	GO:0005524	GO:0005634	GO:0004674
CL2334.Contig1_YK	GO:0044425	GO:0016757	GO:0005783
CL2334.Contig2_YK	GO:0044425
CL2335.Contig1_YK	GO:0048519	GO:0048592	GO:0048522	GO:0009966	GO:0019538
CL2335.Contig2_YK	GO:0048519	GO:0048592	GO:0048522	GO:0009966	GO:0019538
CL2337.Contig1_YK	GO:0005230	GO:0006810	GO:0016020	GO:0045202
CL2337.Contig2_YK	GO:0006810	GO:0005230	GO:0045202	GO:0044699	GO:0005261	GO:0044464	GO:0016020
CL2339.Contig1_YK	GO:0043652	GO:0051017	GO:0051015	GO:0005865	GO:0031674	GO:0001725	GO:0010171	GO:0040011	GO:0030163
CL2339.Contig2_YK	GO:0043652	GO:0051017	GO:0051015	GO:0005865	GO:0031674	GO:0001725	GO:0010171	GO:0040011	GO:0030163
CL234.Contig1_YK	GO:0000003	GO:0040010	GO:0006898
CL234.Contig2_YK	GO:0000003	GO:0040010	GO:0006898
CL2340.Contig1_YK	GO:0044070	GO:0032580	GO:0004871	GO:0051452	GO:0030660	GO:0043123	GO:0008308
CL2340.Contig2_YK	GO:0044070	GO:0032580	GO:0004871	GO:0051452	GO:0030660	GO:0043123	GO:0008308
CL2342.Contig1_YK	GO:0040018	GO:0018996	GO:0040011	GO:0044767
CL2342.Contig2_YK	GO:0040018	GO:0018996	GO:0040011	GO:0044767
CL2351.Contig1_YK	GO:0009792	GO:0002119	GO:0005840	GO:0040010	GO:0000003
CL2353.Contig1_YK	GO:0005515	GO:0005815	GO:0065008	GO:0005737	GO:0000279	GO:0043234	GO:0048522	GO:0007268	GO:0030154	GO:0051128	GO:0044767	GO:0051960
CL2353.Contig2_YK	GO:0005515	GO:0090129	GO:0031915	GO:0008284	GO:0005813	GO:0043234	GO:0040020	GO:0048471	GO:0050773
CL2354.Contig2_YK	GO:0044765	GO:0009987	GO:0016020
CL2359.Contig2_YK	GO:0044763	GO:0071702	GO:0044446
CL2361.Contig1_YK	GO:0006468	GO:0035556	GO:0004383	GO:0008340	GO:0004672	GO:0016021	GO:0005524	GO:0007168	GO:0040040	GO:0043679	GO:0006182
CL2361.Contig2_YK	GO:0006468	GO:0035556	GO:0004383	GO:0008340	GO:0004672	GO:0016021	GO:0005524	GO:0007168	GO:0040040	GO:0043679	GO:0006182
CL2363.Contig1_YK	GO:0051179	GO:0044763	GO:0048856	GO:0044767	GO:0005515	GO:0040011	GO:0007275	GO:0044464
CL2363.Contig2_YK	GO:0051179	GO:0044763	GO:0048856	GO:0044767	GO:0005515	GO:0040011	GO:0007275	GO:0044464
CL2364.Contig1_YK	GO:0009987
CL2367.Contig1_YK	GO:0005515
CL2367.Contig2_YK	GO:0005515
CL237.Contig2_YK	GO:0008152	GO:0050794	GO:0044763	GO:0048878	GO:0044767	GO:0048731
CL237.Contig4_YK	GO:0007444	GO:0044700	GO:0016043	GO:0043231	GO:0003008	GO:0006897	GO:0048878	GO:0048522	GO:0035108	GO:0007154	GO:0044765	GO:0006355
CL2372.Contig1_YK	GO:0002119	GO:0040007
CL2372.Contig2_YK	GO:0002119	GO:0040007
CL2376.Contig1_YK	GO:0009792
CL2376.Contig2_YK	GO:0009792
CL2378.Contig1_YK	GO:0009792	GO:0002119	GO:0016324	GO:0040018	GO:0018996	GO:0040011	GO:0031410
CL2378.Contig2_YK	GO:0009792	GO:0002119	GO:0016324	GO:0040018	GO:0018996	GO:0040011	GO:0031410
CL2379.Contig2_YK	GO:0030659	GO:0008340	GO:0005216	GO:0030100
CL2381.Contig1_YK	GO:0002039	GO:0005912	GO:0030296	GO:0061098	GO:0043066
CL2381.Contig2_YK	GO:0002039	GO:0005912	GO:0030296	GO:0061098	GO:0043066
CL2385.Contig1_YK	GO:0009792	GO:0006810	GO:0044464	GO:0016020
CL2387.Contig1_YK	GO:0016301
CL2387.Contig2_YK	GO:0016301
CL2387.Contig3_YK	GO:0016301
CL2388.Contig1_YK	GO:0008026	GO:0000003	GO:0000166
CL2388.Contig2_YK	GO:0008026	GO:0000003	GO:0000166
CL2388.Contig3_YK	GO:0008026	GO:0000003	GO:0000166
CL2389.Contig1_YK	GO:0045109	GO:0031424	GO:0051798	GO:0071944	GO:0045727	GO:0032395	GO:0042289	GO:0030307	GO:0007165	GO:0005200	GO:0002009	GO:0005737	GO:0005882
CL239.Contig2_YK	GO:0005887	GO:0034220	GO:0007606	GO:0050906	GO:0005216
CL239.Contig3_YK	GO:0005887	GO:0034220	GO:0007606	GO:0050906	GO:0005216
CL2390.Contig1_YK	GO:0009792
CL2390.Contig2_YK	GO:0048518	GO:0010629	GO:0006355	GO:0009792
CL2391.Contig1_YK	GO:0005975	GO:0016757	GO:0016020
CL2391.Contig2_YK	GO:0005975	GO:0016757	GO:0016020
CL2391.Contig3_YK	GO:0005975	GO:0016757	GO:0016020
CL2394.Contig1_YK	GO:0008406	GO:0009792	GO:0010171	GO:0002119
CL2395.Contig1_YK	GO:0051287	GO:0043531	GO:0005743	GO:0016125	GO:0050660	GO:0006694	GO:0002121	GO:0016208	GO:0004128	GO:0005789
CL2395.Contig2_YK	GO:0016491	GO:0002121
CL2395.Contig3_YK	GO:0032550	GO:0005743	GO:0016491	GO:0016125	GO:0050660	GO:0006694	GO:0002121	GO:0005783	GO:0032559
CL2395.Contig4_YK	GO:0016491	GO:0002121
CL2397.Contig2_YK	GO:0003824
CL2398.Contig1_YK	GO:0055085	GO:0010038	GO:0016021	GO:0042626	GO:0000166	GO:0016324
CL2398.Contig2_YK	GO:0055085	GO:0010038	GO:0016021	GO:0042626	GO:0000166	GO:0016324
CL2400.Contig1_YK	GO:0019915	GO:0016020	GO:0006810	GO:0022857
CL2400.Contig2_YK	GO:0019915	GO:0016021	GO:0055085	GO:0022857
CL2400.Contig3_YK	GO:0019915	GO:0016021	GO:0055085	GO:0022857
CL2402.Contig1_YK	GO:0001556	GO:0008270	GO:0003676	GO:0006915	GO:0005813	GO:0005515	GO:0043186	GO:0009792	GO:0003824
CL2402.Contig2_YK	GO:0001556	GO:0008270	GO:0003676	GO:0006915	GO:0005813	GO:0005515	GO:0043186	GO:0009792	GO:0003824
CL2405.Contig2_YK	GO:0005515	GO:0044267	GO:0044424
CL2406.Contig1_YK	GO:0016779	GO:0008152
CL2406.Contig2_YK	GO:0016779	GO:0008152
CL2407.Contig1_YK	GO:0042595	GO:0016021	GO:0005230	GO:0007210	GO:0006821	GO:0043025	GO:0004993	GO:0005254	GO:0005886
CL2408.Contig1_YK	GO:0005737	GO:0051168	GO:0005730
CL241.Contig7_YK	GO:0008237
CL241.Contig8_YK	GO:0008233
CL241.Contig9_YK	GO:0008237
CL2410.Contig1_YK	GO:0002009	GO:0009792	GO:0008340	GO:0000003	GO:0040011
CL2410.Contig2_YK	GO:0002009	GO:0009792	GO:0008340	GO:0000003	GO:0040011
CL2410.Contig3_YK	GO:0009792	GO:0008340
CL2412.Contig1_YK	GO:0007049	GO:0044767	GO:0005488	GO:0048731	GO:0006355
CL2414.Contig1_YK	GO:0002119	GO:0006457	GO:0005788	GO:0031581	GO:0006950	GO:0005509	GO:0030421	GO:0040011	GO:0051082	GO:0012501	GO:0048609
CL2414.Contig2_YK	GO:0006457	GO:0005783	GO:0051082	GO:0005509
CL2416.Contig1_YK	GO:0007411	GO:0015020	GO:0035138	GO:0060465	GO:0015012	GO:0050794	GO:0042328	GO:0019899	GO:0048598
CL2416.Contig2_YK	GO:0007411	GO:0015020	GO:0035138	GO:0060465	GO:0015012	GO:0050794	GO:0042328	GO:0019899	GO:0048598
CL2417.Contig1_YK	GO:0009792	GO:0002119	GO:0005840	GO:0003735	GO:0003723	GO:0040010	GO:0006898	GO:0006412
CL2417.Contig2_YK	GO:0009792	GO:0002119	GO:0005840	GO:0003735	GO:0003723	GO:0040010	GO:0006898	GO:0006412
CL2420.Contig1_YK	GO:0006412	GO:0040010	GO:0032550	GO:0003723	GO:0005622	GO:0032555	GO:0035639	GO:0002119	GO:0004812	GO:0040011	GO:0043039	GO:0048477	GO:0009792
CL2420.Contig2_YK	GO:0040010	GO:0003676	GO:0004813	GO:0006419	GO:0005524	GO:0002119	GO:0040011	GO:0048477	GO:0009792	GO:0005737
CL2421.Contig1_YK	GO:0009987	GO:0016787
CL2421.Contig2_YK	GO:0009987	GO:0016787
CL2422.Contig1_YK	GO:0007423	GO:0007219	GO:0005515	GO:0007444	GO:0051246	GO:0007173	GO:0048522	GO:0009966	GO:0030154	GO:0005634
CL2422.Contig2_YK	GO:0007423	GO:0007219	GO:0005515	GO:0007444	GO:0051246	GO:0007173	GO:0048522	GO:0009966	GO:0030154	GO:0005634
CL2424.Contig1_YK	GO:0004602	GO:0006979	GO:0055114
CL2424.Contig2_YK	GO:0004602	GO:0006979	GO:0055114
CL2426.Contig1_YK	GO:0040010	GO:0007126	GO:0018991	GO:0018996	GO:0010171	GO:0002119	GO:0040011	GO:0006898	GO:0005198	GO:0030163	GO:0009792	GO:0005882
CL2426.Contig2_YK	GO:0040010	GO:0007126	GO:0018991	GO:0018996	GO:0010171	GO:0002119	GO:0040011	GO:0006898	GO:0030163	GO:0009792	GO:0005882
CL2427.Contig1_YK	GO:0005515
CL2427.Contig2_YK	GO:0005515
CL2427.Contig3_YK	GO:0005515
CL2428.Contig1_YK	GO:0043065	GO:0051490	GO:0004713	GO:0043405	GO:0044093	GO:0046514	GO:0016363	GO:0032613	GO:0046872	GO:0004697	GO:0043410	GO:0042742	GO:0042100	GO:0006820	GO:0008340	GO:0030837	GO:0016064	GO:0071702	GO:0051173	GO:0043560	GO:0005911	GO:0009792	GO:0000003	GO:0005524	GO:0046627	GO:0033554	GO:0045937	GO:0031401	GO:0031331	GO:0019899	GO:0050732	GO:0044444	GO:0051050	GO:0050996	GO:0016020	GO:0090331	GO:0032615
CL2428.Contig2_YK	GO:0043065	GO:0051490	GO:0004713	GO:0043405	GO:0044093	GO:0046514	GO:0016363	GO:0032613	GO:0046872	GO:0004697	GO:0043410	GO:0042742	GO:0042100	GO:0006820	GO:0008340	GO:0030837	GO:0016064	GO:0071702	GO:0051173	GO:0043560	GO:0005911	GO:0009792	GO:0000003	GO:0005524	GO:0046627	GO:0033554	GO:0045937	GO:0031401	GO:0031331	GO:0019899	GO:0050732	GO:0044444	GO:0051050	GO:0050996	GO:0016020	GO:0090331	GO:0032615
CL2431.Contig1_YK	GO:0009792	GO:0006898
CL2431.Contig2_YK	GO:0006898	GO:0009792
CL2432.Contig1_YK	GO:0016874
CL2432.Contig2_YK	GO:0016881
CL2433.Contig1_YK	GO:0019915	GO:0000003	GO:0040011
CL2433.Contig2_YK	GO:0019915	GO:0000003	GO:0040011
CL2434.Contig1_YK	GO:0008340
CL2435.Contig1_YK	GO:0016746
CL2435.Contig2_YK	GO:0016746
CL2436.Contig1_YK	GO:0040010	GO:0001556	GO:0005856	GO:0043410	GO:0045987	GO:0019915	GO:0005198	GO:0009792
CL2436.Contig2_YK	GO:0040010	GO:0001556	GO:0005856	GO:0043410	GO:0045987	GO:0019915	GO:0005198	GO:0009792
CL2437.Contig1_YK	GO:0040010
CL2438.Contig1_YK	GO:0008340	GO:0042992	GO:0005515	GO:0007611	GO:0004725	GO:0040010	GO:0050920	GO:0030425	GO:0035335	GO:0043025	GO:0002009	GO:0030424	GO:0009408	GO:0040024	GO:0005634	GO:0009898
CL2438.Contig2_YK	GO:0008340	GO:0042992	GO:0005515	GO:0007611	GO:0004725	GO:0040010	GO:0050920	GO:0030425	GO:0035335	GO:0043025	GO:0002009	GO:0030424	GO:0009408	GO:0040024	GO:0005634	GO:0009898
CL2439.Contig1_YK	GO:0008340	GO:0048786	GO:0005525	GO:0051301	GO:0005765	GO:0006184	GO:0006886	GO:0031902	GO:0043014	GO:0007264	GO:0009792	GO:0007067	GO:0051233	GO:0007059	GO:0008333	GO:0030496	GO:0008021	GO:0008088	GO:0019003	GO:0048487	GO:0003924	GO:0005634
CL2439.Contig2_YK	GO:0008340	GO:0048786	GO:0005525	GO:0051301	GO:0005765	GO:0006184	GO:0006886	GO:0031902	GO:0043014	GO:0007264	GO:0009792	GO:0007067	GO:0051233	GO:0007059	GO:0008333	GO:0030496	GO:0008021	GO:0008088	GO:0019003	GO:0048487	GO:0003924	GO:0005634
CL2441.Contig1_YK	GO:0016020	GO:0006874	GO:0004948	GO:0045762	GO:0040011	GO:0007189
CL2441.Contig2_YK	GO:0016020	GO:0006874	GO:0004948	GO:0045762	GO:0040011	GO:0007189
CL2443.Contig1_YK	GO:0009987	GO:0016791
CL2443.Contig2_YK	GO:0009987	GO:0016791
CL2446.Contig1_YK	GO:0006470	GO:0006998	GO:0031965	GO:0016021	GO:0071595	GO:0010867	GO:0004722	GO:0005789
CL2446.Contig2_YK	GO:0006470	GO:0006998	GO:0031965	GO:0016021	GO:0071595	GO:0010867	GO:0004722	GO:0005789
CL2447.Contig1_YK	GO:0004672	GO:0034115	GO:0045415	GO:0007507	GO:0090051	GO:0032088	GO:0005829	GO:2000342	GO:0050679	GO:0045944	GO:0030307	GO:0005515	GO:0000122	GO:0005524	GO:0070375	GO:0043154	GO:0005819	GO:0071363	GO:0000187	GO:0060761	GO:0043066	GO:0005634
CL2447.Contig2_YK	GO:0004672	GO:0045415	GO:0034115	GO:0090051	GO:0032088	GO:0005829	GO:2000342	GO:0050679	GO:0045944	GO:0030307	GO:0000122	GO:0005524	GO:0070375	GO:0043154	GO:0071363	GO:0000187	GO:0060761	GO:0043066	GO:0005634
CL2449.Contig1_YK	GO:0007286	GO:0016772
CL2449.Contig2_YK	GO:0016740
CL245.Contig1_YK	GO:0016021	GO:0005615	GO:0009792	GO:0000003	GO:0042338	GO:0008544	GO:0040011
CL2453.Contig1_YK	GO:0044260	GO:0010467	GO:0044238	GO:0050794	GO:0005488
CL2453.Contig2_YK	GO:0044260	GO:0010467	GO:0044238	GO:0050794	GO:0005488
CL2455.Contig1_YK	GO:0003824	GO:0040010
CL2455.Contig2_YK	GO:0040018	GO:0040010	GO:0000003	GO:0008340	GO:0040011	GO:0003824
CL2456.Contig1_YK	GO:0044763	GO:0032259
CL2458.Contig1_YK	GO:0014033	GO:0014031	GO:0009653
CL2458.Contig2_YK	GO:0030122	GO:0000122	GO:0008565	GO:0007485	GO:0043565	GO:0008104	GO:0044765	GO:0007268	GO:0003700	GO:0048728	GO:0045807	GO:0045944	GO:0022008	GO:0005634	GO:0016348
CL2461.Contig1_YK	GO:0006952
CL2461.Contig2_YK	GO:0006952
CL2461.Contig3_YK	GO:0006952
CL2464.Contig1_YK	GO:0016301
CL2464.Contig2_YK	GO:0016301	GO:0044424
CL2467.Contig3_YK	GO:0005730	GO:0005794	GO:0006366
CL247.Contig1_YK	GO:0008236	GO:0005515	GO:0017111	GO:0000166	GO:0044267	GO:0005777	GO:0016485	GO:1901575	GO:0006508	GO:0005634	GO:0044248
CL247.Contig2_YK	GO:0070011	GO:0097159	GO:0019538	GO:1901363
CL2470.Contig1_YK	GO:0032940	GO:0016787
CL2470.Contig2_YK	GO:0097159	GO:1901363
CL2471.Contig1_YK	GO:0030659	GO:0034976	GO:0045134	GO:0046048	GO:0046710	GO:0004382
CL2471.Contig2_YK	GO:0030659	GO:0034976	GO:0045134	GO:0046048	GO:0046710	GO:0004382
CL2471.Contig3_YK	GO:0030659	GO:0034976	GO:0045134	GO:0046048	GO:0046710	GO:0004382
CL2471.Contig4_YK	GO:0030659	GO:0034976	GO:0045134	GO:0046048	GO:0046710	GO:0004382
CL2475.Contig1_YK	GO:0055085	GO:0016021	GO:0042626	GO:0006200	GO:0005524	GO:0005886
CL2475.Contig2_YK	GO:0055085	GO:0016021	GO:0042626	GO:0006200	GO:0005524	GO:0005886
CL2475.Contig3_YK	GO:0055085	GO:0016021	GO:0042626	GO:0006200	GO:0005524	GO:0005886
CL2475.Contig4_YK	GO:0055085	GO:0016021	GO:0042626	GO:0006200	GO:0005524	GO:0005886
CL248.Contig1_YK	GO:0030695	GO:0007275	GO:0005737	GO:0005819	GO:0050789	GO:0009987
CL248.Contig2_YK	GO:0030695	GO:0007275	GO:0005737	GO:0005819	GO:0050789	GO:0009987
CL248.Contig3_YK	GO:0030695	GO:0007275	GO:0005737	GO:0005819	GO:0050789	GO:0009987
CL2480.Contig1_YK	GO:0015928	GO:0005975	GO:0030246	GO:0005764
CL2480.Contig2_YK	GO:0015928	GO:0005975	GO:0030246	GO:0005764
CL2482.Contig1_YK	GO:0003723	GO:0035278	GO:0019915	GO:0006402	GO:0035068	GO:0005515	GO:0005737
CL2482.Contig2_YK	GO:0019915
CL2483.Contig1_YK	GO:0009792	GO:0005840	GO:0003735	GO:0040010	GO:0006898	GO:0006412
CL2483.Contig2_YK	GO:0009792	GO:0005840	GO:0003735	GO:0040010	GO:0006898	GO:0006412
CL2485.Contig1_YK	GO:0006412	GO:0003723	GO:0008340	GO:0015935	GO:0006915	GO:0040007	GO:0003735	GO:0000003	GO:0018996	GO:0019915	GO:0002119	GO:0009792
CL2485.Contig2_YK	GO:0006412	GO:0003723	GO:0008340	GO:0015935	GO:0006915	GO:0040007	GO:0003735	GO:0000003	GO:0018996	GO:0019915	GO:0002119	GO:0009792
CL2487.Contig1_YK	GO:0040035	GO:0009792	GO:0010171	GO:0002119	GO:0004252	GO:0040018	GO:0030163	GO:0040017	GO:0040010	GO:0006898	GO:0006508
CL2489.Contig2_YK	GO:0009792
CL2490.Contig1_YK	GO:0055114	GO:0047837	GO:0042843
CL2490.Contig2_YK	GO:0016491	GO:0008152
CL2491.Contig1_YK	GO:0045211	GO:0030054	GO:0005886	GO:0005230	GO:0006811	GO:0016021
CL2491.Contig2_YK	GO:0045211	GO:0030054	GO:0005886	GO:0005230	GO:0006811	GO:0016021
CL2492.Contig2_YK	GO:0044260	GO:0090304	GO:0005488
CL2494.Contig1_YK	GO:0040010	GO:0006915	GO:0000003	GO:0018996	GO:0002119	GO:0040011	GO:0006898	GO:0009792
CL2494.Contig2_YK	GO:0040010	GO:0006915	GO:0000003	GO:0018996	GO:0002119	GO:0044425	GO:0040011	GO:0006898	GO:0009792	GO:0016787
CL2496.Contig2_YK	GO:0070461	GO:0035064	GO:0043966	GO:0005671
CL2498.Contig1_YK	GO:0040035	GO:0009792	GO:0042254	GO:0030529	GO:0005516
CL2498.Contig2_YK	GO:0040035	GO:0009792	GO:0042254	GO:0030529	GO:0005516
CL25.Contig10_YK	GO:0018105	GO:0008340	GO:0030424	GO:0061066	GO:0004713	GO:0005524	GO:0004679	GO:0005515	GO:0043025	GO:0005737	GO:0051729
CL25.Contig12_YK	GO:0018105	GO:0008340	GO:0030424	GO:0061066	GO:0004713	GO:0005524	GO:0004679	GO:0005515	GO:0043025	GO:0005737	GO:0051729
CL25.Contig14_YK	GO:0018105	GO:0008340	GO:0030424	GO:0061066	GO:0004713	GO:0005524	GO:0004679	GO:0005515	GO:0043025	GO:0005737	GO:0051729
CL25.Contig15_YK	GO:0018105	GO:0008340	GO:0030424	GO:0061066	GO:0004713	GO:0005524	GO:0004679	GO:0005515	GO:0043025	GO:0005737	GO:0051729
CL25.Contig18_YK	GO:0018105	GO:0008340	GO:0030424	GO:0061066	GO:0004713	GO:0005524	GO:0004679	GO:0005515	GO:0043025	GO:0005737	GO:0051729
CL25.Contig20_YK	GO:0018105	GO:0008340	GO:0030424	GO:0061066	GO:0004713	GO:0005524	GO:0004679	GO:0005515	GO:0043025	GO:0005737	GO:0051729
CL25.Contig21_YK	GO:0018105	GO:0008340	GO:0030424	GO:0061066	GO:0004713	GO:0005524	GO:0004679	GO:0005515	GO:0043025	GO:0005737	GO:0051729
CL25.Contig22_YK	GO:0018105	GO:0008340	GO:0030424	GO:0061066	GO:0004713	GO:0005524	GO:0004679	GO:0005515	GO:0043025	GO:0005737	GO:0051729
CL25.Contig23_YK	GO:0018105	GO:0008340	GO:0030424	GO:0061066	GO:0004713	GO:0005524	GO:0004679	GO:0005515	GO:0043025	GO:0005737	GO:0051729
CL25.Contig24_YK	GO:0018105	GO:0008340	GO:0030424	GO:0061066	GO:0004713	GO:0005524	GO:0004679	GO:0005515	GO:0043025	GO:0005737	GO:0051729
CL25.Contig25_YK	GO:0018105	GO:0008340	GO:0030424	GO:0061066	GO:0004713	GO:0005524	GO:0004679	GO:0005515	GO:0043025	GO:0005737	GO:0051729
CL25.Contig2_YK	GO:0018105	GO:0008340	GO:0030424	GO:0061066	GO:0004713	GO:0005524	GO:0004679	GO:0005515	GO:0043025	GO:0005737	GO:0051729
CL25.Contig3_YK	GO:0018105	GO:0008340	GO:0030424	GO:0061066	GO:0004713	GO:0005524	GO:0004679	GO:0005515	GO:0043025	GO:0005737	GO:0051729
CL25.Contig5_YK	GO:0018105	GO:0008340	GO:0030424	GO:0061066	GO:0004713	GO:0005524	GO:0004679	GO:0005515	GO:0043025	GO:0005737	GO:0051729
CL25.Contig6_YK	GO:0018105	GO:0008340	GO:0030424	GO:0061066	GO:0004713	GO:0005524	GO:0004679	GO:0005515	GO:0043025	GO:0005737	GO:0051729
CL25.Contig7_YK	GO:0018105	GO:0008340	GO:0030424	GO:0061066	GO:0004713	GO:0005524	GO:0004679	GO:0005515	GO:0043025	GO:0005737	GO:0051729
CL25.Contig8_YK	GO:0018105	GO:0008340	GO:0030424	GO:0061066	GO:0004713	GO:0005524	GO:0004679	GO:0005515	GO:0043025	GO:0005737	GO:0051729
CL25.Contig9_YK	GO:0018105	GO:0008340	GO:0030424	GO:0061066	GO:0004713	GO:0005524	GO:0004679	GO:0005515	GO:0043025	GO:0005737	GO:0051729
CL250.Contig10_YK	GO:0009987	GO:0016301
CL250.Contig11_YK	GO:0009987	GO:0016301
CL250.Contig12_YK	GO:0009987	GO:0016301
CL250.Contig13_YK	GO:0016310	GO:0004672	GO:0000166
CL250.Contig14_YK	GO:0016310	GO:0004672	GO:0000166
CL250.Contig15_YK	GO:0016310	GO:0004672	GO:0000166
CL250.Contig16_YK	GO:0016310	GO:0004672	GO:0000166
CL250.Contig1_YK	GO:0016301
CL250.Contig2_YK	GO:0016301
CL250.Contig3_YK	GO:0016301
CL250.Contig4_YK	GO:0016301
CL250.Contig9_YK	GO:0009987	GO:0016301
CL2502.Contig1_YK	GO:0006807	GO:0043168	GO:0050662	GO:0045181	GO:0044710	GO:0000166
CL2502.Contig2_YK	GO:0006807	GO:0043168	GO:0050662	GO:0045181	GO:0044710	GO:0000166
CL2503.Contig2_YK	GO:0016787
CL2504.Contig1_YK	GO:0016787
CL2504.Contig2_YK	GO:0016787
CL2506.Contig1_YK	GO:0005525	GO:0005795	GO:0016032	GO:0006892	GO:0010883	GO:0032011	GO:0006915	GO:0002119	GO:0048488	GO:0006471	GO:0048749	GO:0030017	GO:0005783	GO:0006661	GO:0005829	GO:0048599	GO:0002009	GO:0048205	GO:0050690	GO:0048259	GO:0040010	GO:0000139	GO:0019886	GO:0005886	GO:0048471	GO:0006886	GO:0009792	GO:0005515	GO:0006878	GO:0007155	GO:0040035	GO:0006890	GO:0003924	GO:0008360	GO:0040011	GO:0006184	GO:0005634	GO:0005057	GO:0007269	GO:0016197
CL2506.Contig2_YK	GO:0005525	GO:0005795	GO:0016032	GO:0006892	GO:0010883	GO:0032011	GO:0048488	GO:0006471	GO:0048749	GO:0030017	GO:0006661	GO:0005829	GO:0015031	GO:0048205	GO:0050690	GO:0000139	GO:0019886	GO:0005886	GO:0048471	GO:0005515	GO:0006878	GO:0007155	GO:0006890	GO:0003924	GO:0008360	GO:0006184	GO:0005057	GO:0007269	GO:0016197
CL2509.Contig1_YK	GO:0043005	GO:0008292	GO:0007517	GO:0048468	GO:0007165	GO:0016043	GO:0044444	GO:0045202	GO:0004102	GO:0044708	GO:0030182
CL2509.Contig2_YK	GO:0005737	GO:0007268	GO:0065007	GO:0006644	GO:0044249
CL251.Contig1_YK	GO:0005515
CL251.Contig2_YK	GO:0005515
CL2511.Contig1_YK	GO:0005840	GO:0003735	GO:0006412
CL2511.Contig2_YK	GO:0009792	GO:0002119	GO:0005840	GO:0003735	GO:0040010	GO:0000003	GO:0006412
CL2514.Contig1_YK	GO:0016874	GO:0071013	GO:0006396
CL2514.Contig2_YK	GO:0016874	GO:0071013	GO:0006396
CL2516.Contig1_YK	GO:0048519	GO:0048592	GO:0048522	GO:0009966	GO:0019538
CL2516.Contig2_YK	GO:0044763	GO:0050794	GO:0032502
CL2519.Contig1_YK	GO:0040035	GO:0009792	GO:0002119	GO:0007276	GO:0040010	GO:0040011
CL2521.Contig1_YK	GO:0004569	GO:0005788	GO:0006516	GO:0043161
CL2523.Contig1_YK	GO:0016740	GO:0008152
CL2523.Contig2_YK	GO:0016740	GO:0008152
CL2525.Contig1_YK	GO:0000166	GO:0005515
CL2525.Contig2_YK	GO:0000166	GO:0005515
CL2527.Contig1_YK	GO:0016477	GO:0007411	GO:0030054	GO:0040010	GO:0016358	GO:0040035	GO:0002119	GO:0005515	GO:0010172	GO:0009792
CL2527.Contig3_YK	GO:0031175	GO:0010171	GO:0040011	GO:0009790
CL2531.Contig1_YK	GO:0006631	GO:0045197	GO:0005739	GO:0006915	GO:0040007	GO:0000003	GO:0019915	GO:0002119	GO:0009792
CL2531.Contig2_YK	GO:0006631	GO:0045197	GO:0005739	GO:0006915	GO:0040007	GO:0000003	GO:0019915	GO:0002119	GO:0009792
CL2532.Contig1_YK	GO:0000166	GO:0035046	GO:0019901	GO:0004693	GO:0040011	GO:0040002	GO:0051301	GO:0005737	GO:0051446	GO:0009792	GO:0006468	GO:0007067	GO:0005856	GO:0001556	GO:0045836	GO:0005634	GO:0040035
CL2532.Contig2_YK	GO:0005815	GO:0035046	GO:0019901	GO:0004693	GO:0040011	GO:0040002	GO:0051301	GO:0005737	GO:0051446	GO:0009792	GO:0006468	GO:0007067	GO:0008353	GO:0001556	GO:0045836	GO:0005634	GO:0005524	GO:0040035
CL2533.Contig2_YK	GO:0019915
CL2534.Contig1_YK	GO:0005737	GO:0006402	GO:0003676	GO:0030529	GO:0046982
CL2534.Contig2_YK	GO:0005737	GO:0006402	GO:0003676	GO:0030529	GO:0046982
CL2535.Contig1_YK	GO:0005515
CL2535.Contig2_YK	GO:0005515
CL254.Contig2_YK	GO:0044260	GO:0000003	GO:0080090	GO:0007275	GO:0048518	GO:0031323	GO:0048856	GO:0007165	GO:0044767	GO:0048523	GO:0060255
CL254.Contig3_YK	GO:0044260	GO:0000003	GO:0080090	GO:0007275	GO:0048518	GO:0031323	GO:0048856	GO:0007165	GO:0044767	GO:0048523	GO:0060255
CL2540.Contig1_YK	GO:0003824
CL2541.Contig3_YK	GO:0043234	GO:0006357	GO:0005705	GO:0035064	GO:0000791	GO:0031940	GO:0003682	GO:0005634
CL2542.Contig1_YK	GO:0007548	GO:0000979	GO:0045138	GO:0000122	GO:0016310	GO:0016301	GO:0005634
CL2542.Contig2_YK	GO:0007548	GO:0000979	GO:0045138	GO:0000122	GO:0016310	GO:0016301	GO:0005634
CL2545.Contig1_YK	GO:0034641	GO:0044238	GO:0006725	GO:0046483	GO:1901360	GO:0003824
CL2545.Contig2_YK	GO:0034641	GO:0044238	GO:0006725	GO:0046483	GO:1901360	GO:0043170	GO:0003824
CL2548.Contig1_YK	GO:0007411	GO:0016358	GO:0001764	GO:0018991	GO:0043652	GO:0035022	GO:0040010	GO:0040018	GO:0040017	GO:0036194	GO:0005543	GO:0005737	GO:0040039	GO:0009792	GO:0045773	GO:0048808	GO:0035025	GO:0030424	GO:0040028	GO:0030163	GO:0048365	GO:0030676	GO:0007413	GO:0010171	GO:0008078	GO:0030838	GO:0040035	GO:0000910
CL2548.Contig2_YK	GO:0007411	GO:0016358	GO:0001764	GO:0018991	GO:0043652	GO:0035022	GO:0040010	GO:0040018	GO:0040017	GO:0036194	GO:0005543	GO:0005737	GO:0040039	GO:0009792	GO:0045773	GO:0048808	GO:0035025	GO:0030424	GO:0040028	GO:0030163	GO:0048365	GO:0030676	GO:0007413	GO:0010171	GO:0008078	GO:0030838	GO:0040035	GO:0000910
CL2549.Contig1_YK	GO:0005488
CL2549.Contig3_YK	GO:0005488
CL255.Contig1_YK	GO:0006468	GO:0004691	GO:0018991	GO:1900195	GO:0004713	GO:0005524	GO:0002119	GO:0002009	GO:0005952
CL255.Contig2_YK	GO:0006468	GO:0004691	GO:0018991	GO:1900195	GO:0004713	GO:0005524	GO:0002119	GO:0002009	GO:0005952
CL255.Contig3_YK	GO:0006468	GO:0004691	GO:0018991	GO:1900195	GO:0004713	GO:0005524	GO:0002119	GO:0002009	GO:0005952
CL255.Contig4_YK	GO:0006468	GO:0004691	GO:0018991	GO:1900195	GO:0004713	GO:0005524	GO:0002119	GO:0002009	GO:0005952
CL255.Contig5_YK	GO:0006468	GO:0004691	GO:0018991	GO:1900195	GO:0004713	GO:0005524	GO:0002119	GO:0002009	GO:0005952
CL255.Contig6_YK	GO:0006468	GO:0004691	GO:0018991	GO:1900195	GO:0004713	GO:0005524	GO:0002119	GO:0002009	GO:0005952
CL255.Contig7_YK	GO:0006468	GO:0004691	GO:0018991	GO:1900195	GO:0004713	GO:0005524	GO:0002119	GO:0002009	GO:0005952
CL255.Contig8_YK	GO:0006468	GO:0004691	GO:0018991	GO:1900195	GO:0004713	GO:0005524	GO:0002119	GO:0002009	GO:0005952
CL2553.Contig1_YK	GO:0009653	GO:0048731	GO:0044763	GO:0005515	GO:0005737	GO:0009790	GO:0016043	GO:0005886
CL2553.Contig2_YK	GO:0009653	GO:0048731	GO:0044763	GO:0005515	GO:0005737	GO:0009790	GO:0016043	GO:0005886
CL2556.Contig1_YK	GO:0044763	GO:0007275	GO:0006355	GO:0048522
CL2556.Contig2_YK	GO:0042661	GO:0000132	GO:0008284	GO:0002119	GO:0045944	GO:0005634
CL2559.Contig1_YK	GO:0009987	GO:0050353	GO:0044710	GO:0005739	GO:0043167
CL256.Contig2_YK	GO:0016020	GO:0001965	GO:0005096	GO:0060259	GO:0043547
CL256.Contig3_YK	GO:0030695	GO:0005515	GO:0048583	GO:0050794
CL2560.Contig1_YK	GO:0018991	GO:0000166	GO:0040007	GO:0048017	GO:0040011	GO:0005863	GO:0006936	GO:0000146	GO:0008307	GO:0009792	GO:0043050	GO:0002119	GO:0051015	GO:0007413	GO:0010171	GO:0030241
CL2560.Contig2_YK	GO:0018991	GO:0000166	GO:0040007	GO:0048017	GO:0040011	GO:0005863	GO:0006936	GO:0000146	GO:0008307	GO:0009792	GO:0043050	GO:0002119	GO:0051015	GO:0007413	GO:0010171	GO:0030241
CL2561.Contig1_YK	GO:0022857	GO:0008021	GO:0055085	GO:0016020
CL2561.Contig2_YK	GO:0015075	GO:0034220	GO:0008021	GO:0016021
CL2562.Contig1_YK	GO:0000003	GO:0060107	GO:0010171	GO:0002119	GO:0009792	GO:0040015
CL2562.Contig2_YK	GO:0018991	GO:0042338	GO:0060107	GO:0010171	GO:0040011	GO:0042302	GO:0030163	GO:0040015
CL2566.Contig1_YK	GO:0005737	GO:0004553	GO:0005975	GO:0016139
CL2566.Contig2_YK	GO:0005737	GO:0004553	GO:0005975	GO:0016139
CL2568.Contig1_YK	GO:0009792	GO:0005828	GO:0005634
CL2568.Contig2_YK	GO:0009792	GO:0005828	GO:0005634
CL2569.Contig1_YK	GO:0005623	GO:0040035	GO:0008237	GO:0006888	GO:0040039	GO:0002009	GO:0009792	GO:0008406
CL2569.Contig2_YK	GO:0005623	GO:0040035	GO:0008237	GO:0006888	GO:0040039	GO:0002009	GO:0009792	GO:0008406
CL257.Contig1_YK	GO:0016491
CL257.Contig2_YK	GO:0016491
CL2575.Contig1_YK	GO:0042067	GO:0046331	GO:0005515	GO:0030162	GO:0007349	GO:0042308	GO:0016567	GO:0043065	GO:0046330	GO:0005634	GO:0045879
CL2576.Contig2_YK	GO:0009986	GO:0055085	GO:0016020
CL2578.Contig1_YK	GO:0000979	GO:0021522	GO:0000790	GO:0048593	GO:0050678	GO:0048732	GO:0003690	GO:0003322	GO:0009952	GO:0021543	GO:0009790	GO:0060850	GO:0045138	GO:0040039	GO:0045596	GO:0007409	GO:0007165	GO:0045664	GO:0045944	GO:0035272	GO:0005737	GO:0010001	GO:0030155	GO:0009953	GO:0008285	GO:0021871	GO:0030855	GO:0042660	GO:0030902	GO:0048665	GO:0000981	GO:0019899	GO:0003680	GO:0046332	GO:0001764
CL2578.Contig2_YK	GO:0005488	GO:0044763	GO:0010468	GO:0044767	GO:0048513	GO:0050794	GO:0006351
CL258.Contig10_YK	GO:0005921
CL258.Contig11_YK	GO:0005921
CL258.Contig12_YK	GO:0005921
CL258.Contig1_YK	GO:0005921
CL258.Contig2_YK	GO:0005921
CL258.Contig3_YK	GO:0005921
CL258.Contig4_YK	GO:0005921
CL258.Contig5_YK	GO:0005921
CL258.Contig6_YK	GO:0005921
CL258.Contig7_YK	GO:0005921
CL258.Contig8_YK	GO:0005921
CL258.Contig9_YK	GO:0005921
CL2580.Contig1_YK	GO:0006000	GO:0009744	GO:0010043	GO:0004454	GO:0009749	GO:0009750	GO:0032868
CL2580.Contig2_YK	GO:0005737	GO:0005975
CL2586.Contig1_YK	GO:0004725	GO:0035335
CL2586.Contig2_YK	GO:0004725	GO:0035335
CL2587.Contig1_YK	GO:0009987	GO:0016772	GO:0044699
CL2592.Contig1_YK	GO:0016021
CL2592.Contig2_YK	GO:0016021
CL2593.Contig3_YK	GO:0005509
CL2594.Contig1_YK	GO:0046872	GO:0009792	GO:0000003	GO:0040010	GO:0002119
CL2594.Contig2_YK	GO:0046872	GO:0009792	GO:0000003	GO:0040010	GO:0002119
CL2594.Contig3_YK	GO:0046872	GO:0009792	GO:0000003	GO:0040010	GO:0002119
CL2594.Contig4_YK	GO:0046872	GO:0009792	GO:0000003	GO:0040010	GO:0002119
CL2596.Contig1_YK	GO:0003824	GO:0016020
CL2596.Contig2_YK	GO:0003824	GO:0016020
CL2600.Contig2_YK	GO:0016020
CL2602.Contig1_YK	GO:0052689
CL2602.Contig2_YK	GO:0052689
CL2604.Contig1_YK	GO:0040010	GO:0040035	GO:0018996	GO:0000381	GO:0002119	GO:0032968	GO:0006898	GO:0009792	GO:0001703	GO:0005634	GO:0016246
CL2604.Contig2_YK	GO:0040010	GO:0006357	GO:0040035	GO:0018996	GO:0000381	GO:0002119	GO:0032784	GO:0006898	GO:0009792	GO:0001703	GO:0005634	GO:0016246
CL2608.Contig1_YK	GO:0005737	GO:0031370	GO:0005634	GO:0008143
CL2608.Contig2_YK	GO:0005737	GO:0031370	GO:0005634	GO:0008143
CL2609.Contig2_YK	GO:0044763	GO:0044464	GO:0005488
CL2611.Contig1_YK	GO:0016020
CL2611.Contig2_YK	GO:0016020
CL2612.Contig1_YK	GO:0043050	GO:0005515	GO:0008340	GO:0040011	GO:0008270	GO:0055120
CL2612.Contig2_YK	GO:0043050	GO:0005515	GO:0008340	GO:0040011	GO:0008270	GO:0055120
CL2616.Contig1_YK	GO:0007411	GO:0005515	GO:0034613	GO:0007163	GO:0048489	GO:0030425	GO:0006487	GO:0007528	GO:0018105	GO:0004674	GO:0030424	GO:0008088	GO:0030516	GO:0005524	GO:0050321	GO:0007416
CL2616.Contig2_YK	GO:0007411	GO:0005515	GO:0034613	GO:0007163	GO:0048489	GO:0030425	GO:0006487	GO:0007528	GO:0018105	GO:0004674	GO:0030424	GO:0008088	GO:0030516	GO:0005524	GO:0050321	GO:0007416
CL2617.Contig1_YK	GO:0006412	GO:0006407	GO:0003735	GO:0022627	GO:0016787
CL262.Contig1_YK	GO:0005515	GO:0007275	GO:0048856	GO:0007165	GO:0044767
CL262.Contig2_YK	GO:0050794
CL262.Contig3_YK	GO:0050789
CL2622.Contig1_YK	GO:0006810	GO:0016020	GO:0045202
CL2622.Contig2_YK	GO:0006810	GO:0016020	GO:0045202
CL2623.Contig1_YK	GO:0061199	GO:0008340	GO:0005634
CL2623.Contig2_YK	GO:0061199	GO:0008340	GO:0005634
CL2624.Contig1_YK	GO:0050829	GO:0006915	GO:0006972	GO:0005829	GO:0006468	GO:0000165	GO:0050807	GO:0004707	GO:0045944	GO:0071688	GO:0008134	GO:0045087	GO:0005634
CL2624.Contig2_YK	GO:0050807	GO:0071688	GO:0004674	GO:0006915	GO:0005737	GO:0006950	GO:0005634	GO:0000165
CL2625.Contig1_YK	GO:0005488
CL2626.Contig1_YK	GO:0009792	GO:0046872	GO:0008121	GO:0070469	GO:0000003	GO:0051537	GO:0006122	GO:0005739
CL2626.Contig2_YK	GO:0009792	GO:0046872	GO:0008121	GO:0070469	GO:0000003	GO:0051537	GO:0006122	GO:0005739
CL2627.Contig1_YK	GO:0002119	GO:0008340	GO:0008152	GO:0040007	GO:0003824
CL2627.Contig2_YK	GO:0002119	GO:0008340	GO:0008152	GO:0040007	GO:0003824
CL2628.Contig1_YK	GO:0008233	GO:0006457	GO:0006355	GO:0006508	GO:0005524	GO:0016887	GO:0008134	GO:0051082
CL2628.Contig2_YK	GO:0017111	GO:0044260	GO:0019538	GO:0005515	GO:0000166
CL2628.Contig3_YK	GO:0017111	GO:0044260	GO:0019538	GO:0005515	GO:0000166
CL2631.Contig1_YK	GO:0016301
CL2631.Contig2_YK	GO:0016301
CL2633.Contig1_YK	GO:0040008	GO:0009987	GO:0048856	GO:0022607	GO:0044767	GO:0007275	GO:0022414
CL2633.Contig2_YK	GO:0040008	GO:0009987	GO:0048856	GO:0022607	GO:0044767	GO:0007275	GO:0022414
CL2635.Contig1_YK	GO:0002119	GO:0005215	GO:0005783	GO:0005829	GO:0019900	GO:0040010	GO:0031397	GO:0000139	GO:0031122	GO:0017156	GO:0006469	GO:0005886	GO:0022406	GO:0006611	GO:0045056	GO:0001578	GO:0061025	GO:0050821	GO:0019722	GO:0030133	GO:0060050	GO:0005509	GO:0051259	GO:0040011	GO:0031953	GO:0051222	GO:0005634	GO:0008017	GO:0015630
CL2635.Contig2_YK	GO:0002119	GO:0005215	GO:0005783	GO:0032417	GO:0032088	GO:0005829	GO:0019900	GO:0040010	GO:0071468	GO:0031397	GO:0000139	GO:0031122	GO:0051879	GO:0017156	GO:0006469	GO:0070885	GO:0005886	GO:0022406	GO:0006611	GO:0045056	GO:0090314	GO:0001578	GO:0061025	GO:0048306	GO:0042308	GO:0010923	GO:0050821	GO:0051453	GO:0030133	GO:0060050	GO:0005509	GO:0051259	GO:0031953	GO:0005634	GO:0008017	GO:0015630
CL2637.Contig1_YK	GO:0009987	GO:0043229
CL2637.Contig2_YK	GO:0009987	GO:0043229
CL264.Contig10_YK	GO:0005576	GO:0008152
CL264.Contig11_YK	GO:0005576	GO:0008152
CL264.Contig1_YK	GO:0005576	GO:0008152
CL264.Contig2_YK	GO:0005576	GO:0008152
CL264.Contig3_YK	GO:0005576	GO:0008152
CL264.Contig4_YK	GO:0005576	GO:0008152
CL264.Contig5_YK	GO:0005576	GO:0008152
CL264.Contig6_YK	GO:0005576	GO:0008152
CL264.Contig7_YK	GO:0005576	GO:0008152
CL264.Contig8_YK	GO:0005576	GO:0008152
CL264.Contig9_YK	GO:0005576	GO:0008152
CL2640.Contig1_YK	GO:0005764	GO:0016787
CL2640.Contig2_YK	GO:0005764	GO:0016787
CL2644.Contig1_YK	GO:2000049	GO:0055037	GO:0017112
CL2644.Contig2_YK	GO:2000049	GO:0055037	GO:0017112
CL2649.Contig1_YK	GO:0040011	GO:0019915
CL2649.Contig2_YK	GO:0040011	GO:0019915
CL2654.Contig1_YK	GO:0009792	GO:0002119	GO:0003735	GO:0003723	GO:0015935	GO:0000003	GO:0040007	GO:0006412	GO:0006915
CL2654.Contig2_YK	GO:0009792	GO:0002119	GO:0003735	GO:0003723	GO:0015935	GO:0000003	GO:0040007	GO:0006412	GO:0006915
CL2655.Contig1_YK	GO:0005515	GO:0044444
CL2655.Contig2_YK	GO:0005515	GO:0044444
CL2655.Contig3_YK	GO:0005515	GO:0044444
CL2659.Contig1_YK	GO:0006952	GO:0016020
CL2659.Contig2_YK	GO:0006952	GO:0016020
CL2663.Contig1_YK	GO:0055085	GO:0006412	GO:0000910	GO:0006915	GO:0006364	GO:0040007	GO:0003735	GO:0000003	GO:0022627	GO:0030686	GO:0042274	GO:0002119	GO:0032040	GO:0005215	GO:0009792	GO:0016020
CL2666.Contig2_YK	GO:0048666	GO:0016020	GO:0007417	GO:0048794	GO:0090090	GO:0044464	GO:0035567	GO:0042813	GO:0001889
CL2668.Contig1_YK	GO:0033138	GO:0004674	GO:0071407	GO:0044027	GO:0016055	GO:0032007	GO:0003214	GO:0005829	GO:2000467	GO:0005977	GO:0006349	GO:0050321	GO:0016477	GO:0034236	GO:0045944	GO:0007399	GO:0003073	GO:0071285	GO:0005524	GO:0051348	GO:0061052	GO:0046627	GO:0045823	GO:0071879	GO:0046325	GO:0010800	GO:0030819
CL2668.Contig2_YK	GO:0021766	GO:0043025	GO:0048156	GO:0001837	GO:0031333	GO:2000738	GO:0030877	GO:0010226	GO:0030426	GO:0007409	GO:0032855	GO:0032091	GO:0000320	GO:0033138	GO:0030529	GO:0006349	GO:0043407	GO:0008283	GO:0031625	GO:0045444	GO:0008013	GO:0043066	GO:0071260	GO:0043198	GO:0006917	GO:0044337	GO:0006983	GO:0045944	GO:0007010	GO:0001954	GO:0005886	GO:0035255	GO:0048168	GO:0035372	GO:0031334	GO:0010800	GO:0045121	GO:0051059	GO:0004674	GO:0050321	GO:0005829	GO:0071109	GO:0005730	GO:0046827	GO:0032886	GO:0001085	GO:0002039	GO:0007520	GO:0005977	GO:0005813	GO:0016477	GO:0001947	GO:0005524	GO:0034236	GO:0032092	GO:0030010	GO:0048471	GO:0005178	GO:0045892	GO:0042493	GO:0043197	GO:0044027	GO:0051534	GO:0003146	GO:0050774
CL2669.Contig1_YK	GO:0018991	GO:0040007	GO:0048017	GO:0040011	GO:0005863	GO:0006936	GO:0000146	GO:0008307	GO:0009792	GO:0043050	GO:0002119	GO:0051015	GO:0007413	GO:0010171	GO:0030241	GO:0005524
CL2669.Contig2_YK	GO:0018991	GO:0040007	GO:0048017	GO:0040011	GO:0005863	GO:0006936	GO:0000146	GO:0008307	GO:0009792	GO:0043050	GO:0002119	GO:0051015	GO:0007413	GO:0010171	GO:0030241	GO:0005524
CL2669.Contig3_YK	GO:0018991	GO:0000166	GO:0040007	GO:0048017	GO:0040011	GO:0005863	GO:0006936	GO:0000146	GO:0008307	GO:0009792	GO:0043050	GO:0002119	GO:0051015	GO:0007413	GO:0010171	GO:0030241
CL2669.Contig4_YK	GO:0018991	GO:0040007	GO:0048017	GO:0040011	GO:0005863	GO:0006936	GO:0000146	GO:0008307	GO:0043050	GO:0002119	GO:0051015	GO:0007413	GO:0010171	GO:0030241	GO:0005524
CL2669.Contig5_YK	GO:0018991	GO:0040007	GO:0048017	GO:0040011	GO:0005863	GO:0006936	GO:0000146	GO:0008307	GO:0009792	GO:0043050	GO:0002119	GO:0051015	GO:0007413	GO:0010171	GO:0030241	GO:0005524
CL2679.Contig1_YK	GO:0000003	GO:0042127	GO:0008360	GO:0040007	GO:0008362	GO:0007426	GO:0035159	GO:0042052	GO:0003382	GO:0007009	GO:0007464	GO:0009792	GO:0043565	GO:0002119	GO:0003700	GO:0045944	GO:0042803	GO:0061041	GO:0005634
CL2679.Contig2_YK	GO:0000003	GO:0042127	GO:0008360	GO:0040007	GO:0008362	GO:0007426	GO:0035159	GO:0042052	GO:0003382	GO:0007009	GO:0007464	GO:0007402	GO:0007419	GO:0009792	GO:0043565	GO:0002119	GO:0007428	GO:0003700	GO:0045944	GO:0042803	GO:0061041	GO:0005634
CL2679.Contig3_YK	GO:0000003	GO:0042127	GO:0008360	GO:0040007	GO:0008362	GO:0007426	GO:0035159	GO:0042052	GO:0003382	GO:0007009	GO:0007464	GO:0007402	GO:0007419	GO:0009792	GO:0043565	GO:0002119	GO:0007428	GO:0003700	GO:0045944	GO:0042803	GO:0061041	GO:0005634
CL268.Contig1_YK	GO:0017111	GO:0007040	GO:0010877	GO:0030139	GO:0009792
CL268.Contig2_YK	GO:0007527	GO:0030898	GO:0007040	GO:0007517	GO:0005863	GO:0050821	GO:0045214	GO:0006936	GO:0010877	GO:0060361	GO:0031672	GO:0005703	GO:0008307	GO:0030139	GO:0009792	GO:0007427	GO:0042626	GO:0031427	GO:0030241	GO:0042803	GO:0007298	GO:0006364
CL268.Contig3_YK	GO:0055085	GO:0016021	GO:0042626	GO:0006200	GO:0005524
CL268.Contig5_YK	GO:0000166	GO:0007040	GO:0010877	GO:0030139	GO:0009792	GO:0005215	GO:0016887
CL268.Contig6_YK	GO:0055085	GO:0016021	GO:0042626	GO:0006200	GO:0005524
CL268.Contig7_YK	GO:0009987	GO:0006810	GO:0044710	GO:0016887	GO:0000166	GO:0005215
CL268.Contig8_YK	GO:0055085	GO:0055114	GO:0016021	GO:0042626	GO:0006200	GO:0005524	GO:0032440	GO:0005886
CL268.Contig9_YK	GO:0044699
CL2680.Contig1_YK	GO:0016070	GO:0005488	GO:0000910	GO:0040007	GO:0018996	GO:0002119	GO:0007281	GO:0010467	GO:0009792	GO:0001703	GO:0044424	GO:0006974
CL2681.Contig1_YK	GO:0004721	GO:0000122	GO:0042127	GO:0005515	GO:0007179	GO:0006796	GO:0006464	GO:0046330
CL2682.Contig1_YK	GO:0009792	GO:0006457	GO:0005515	GO:0005623	GO:0000413	GO:0003755
CL2682.Contig2_YK	GO:0009792	GO:0006457	GO:0005515	GO:0005623	GO:0000413	GO:0003755
CL2684.Contig1_YK	GO:0005488
CL2684.Contig2_YK	GO:0005488
CL2685.Contig1_YK	GO:0009792	GO:0000003	GO:0040007	GO:0002119
CL2685.Contig2_YK	GO:0009792	GO:0000003	GO:0040007	GO:0002119
CL2686.Contig10_YK	GO:0006915	GO:0009792	GO:0000003	GO:0040007	GO:0002119
CL2686.Contig1_YK	GO:0006915	GO:0009792	GO:0000003	GO:0040007	GO:0002119
CL2686.Contig2_YK	GO:0006915	GO:0009792	GO:0000003	GO:0040007	GO:0002119
CL2686.Contig3_YK	GO:0005634	GO:0005737
CL2686.Contig4_YK	GO:0005634	GO:0005737
CL2686.Contig5_YK	GO:0006915	GO:0009792	GO:0000003	GO:0040007	GO:0002119
CL2686.Contig6_YK	GO:0005840	GO:0003735	GO:0006412
CL2686.Contig7_YK	GO:0005634	GO:0005737
CL2686.Contig8_YK	GO:0048011	GO:0035419	GO:0051436	GO:0007250	GO:0043123	GO:0003735	GO:0002479	GO:0034138	GO:0019985	GO:0030512	GO:0000216	GO:0034142	GO:0008063	GO:0046788	GO:0000084	GO:0006414	GO:0046872	GO:0006977	GO:0005654	GO:0007220	GO:0031145	GO:0006413	GO:0019221	GO:0034130	GO:0061418	GO:0007254	GO:0045944	GO:0006415	GO:0034146	GO:0007219	GO:0002755	GO:0035681	GO:0042981	GO:0005886	GO:0006614	GO:0042059	GO:0051092	GO:0006367	GO:0070423	GO:0010008	GO:0000122	GO:0032480	GO:0051437	GO:0035666	GO:0016044	GO:0019083	GO:0050852	GO:0034134	GO:0000080	GO:0030666	GO:0000184	GO:0008543	GO:0022627	GO:0034154	GO:0000209	GO:0016197	GO:0035682
CL2686.Contig9_YK	GO:0009792	GO:0002119	GO:0005840	GO:0003735	GO:0000003	GO:0040007	GO:0006412	GO:0006915
CL2687.Contig1_YK	GO:0019915	GO:0016772
CL2687.Contig2_YK	GO:0016301	GO:0019915
CL269.Contig1_YK	GO:0005911	GO:0044699	GO:0040007	GO:0005243
CL269.Contig2_YK	GO:0005911	GO:0044699	GO:0040007	GO:0005243
CL2690.Contig2_YK	GO:0035282	GO:0030307	GO:0045746	GO:0001751	GO:0043066	GO:0042246	GO:0046843	GO:0006355	GO:0009996	GO:0007297	GO:0005737	GO:0008101	GO:0008284	GO:0035071	GO:0003700	GO:0005488	GO:0007476
CL2691.Contig1_YK	GO:0009987	GO:0071704	GO:0005622	GO:0044699
CL2694.Contig1_YK	GO:0005654	GO:0016246	GO:0042127	GO:0006406	GO:0040007	GO:0008406	GO:0031124	GO:0040039	GO:0071013	GO:0009792	GO:0002009	GO:0006369	GO:0002119	GO:0040020	GO:0007281	GO:0010171	GO:0040022	GO:0001703	GO:0000398
CL2694.Contig2_YK	GO:0005654	GO:0016246	GO:0042127	GO:0006406	GO:0040007	GO:0008406	GO:0031124	GO:0040039	GO:0071013	GO:0009792	GO:0002009	GO:0006369	GO:0002119	GO:0040020	GO:0007281	GO:0010171	GO:0040022	GO:0001703	GO:0000398
CL2698.Contig1_YK	GO:0018991	GO:0043051	GO:0016021	GO:0005921	GO:0042221	GO:0032589	GO:0016264	GO:0040011	GO:0055077	GO:0034220	GO:0030163
CL2698.Contig2_YK	GO:0018991	GO:0043051	GO:0016021	GO:0005921	GO:0042221	GO:0032589	GO:0016264	GO:0040011	GO:0055077	GO:0034220	GO:0030163
CL2699.Contig1_YK	GO:0003676	GO:0005524	GO:0008026
CL2699.Contig2_YK	GO:0003676	GO:0005524	GO:0008026
CL270.Contig1_YK	GO:0005737	GO:0009792	GO:0007126
CL270.Contig2_YK	GO:0005737	GO:0009792	GO:0007126
CL2701.Contig1_YK	GO:0005515
CL2701.Contig2_YK	GO:0005515
CL2702.Contig1_YK	GO:0005515	GO:0043167
CL2703.Contig1_YK	GO:0016787
CL2703.Contig2_YK	GO:0016787
CL2705.Contig2_YK	GO:0034654
CL2706.Contig1_YK	GO:0005875	GO:0097159	GO:0031122	GO:0046331	GO:1901363
CL2706.Contig2_YK	GO:0005875	GO:0097159	GO:0031122	GO:0046331	GO:1901363
CL2708.Contig1_YK	GO:0016323	GO:0015108	GO:0016324	GO:0000003	GO:0015116	GO:0019532	GO:0019531	GO:0006821
CL2708.Contig2_YK	GO:0016323	GO:0015108	GO:0016324	GO:0000003	GO:0015116	GO:0019532	GO:0019531	GO:0006821
CL2709.Contig1_YK	GO:0005840	GO:0003735	GO:0006412
CL271.Contig1_YK	GO:0016020
CL271.Contig2_YK	GO:0006284	GO:0009792	GO:0002119	GO:0008081	GO:0040007	GO:0003906
CL2712.Contig1_YK	GO:0045132
CL2712.Contig2_YK	GO:0045132	GO:0016787
CL2713.Contig1_YK	GO:0007411	GO:0030054	GO:0031430	GO:0040010	GO:0016328	GO:0016358	GO:0008305	GO:0005543	GO:0008091	GO:0031674	GO:0007413	GO:0002119	GO:0003779	GO:0046716	GO:0040017	GO:0005200	GO:0010172
CL2713.Contig2_YK	GO:0007411	GO:0030054	GO:0031430	GO:0040010	GO:0016328	GO:0016358	GO:0008305	GO:0005543	GO:0008091	GO:0031674	GO:0007413	GO:0002119	GO:0003779	GO:0046716	GO:0040017	GO:0005200	GO:0010172
CL2714.Contig1_YK	GO:0016020
CL2715.Contig1_YK	GO:0006879	GO:0016021	GO:0009792	GO:0042626	GO:0055085	GO:0006200	GO:0005524	GO:0005739
CL2715.Contig2_YK	GO:0006810	GO:0000166	GO:0006879	GO:0009792	GO:0016887	GO:0005739
CL2716.Contig1_YK	GO:0048609	GO:0048856	GO:0040007	GO:0044767	GO:0007275
CL2716.Contig2_YK	GO:0048609	GO:0048856	GO:0040007	GO:0044767	GO:0007275
CL2716.Contig3_YK	GO:0048609	GO:0048856	GO:0040007	GO:0044767	GO:0007275
CL2717.Contig2_YK	GO:0018095
CL272.Contig1_YK	GO:0040010	GO:0051302	GO:0006915	GO:0043631	GO:0040035	GO:0005515	GO:0004652	GO:0043186	GO:0042127	GO:0006997	GO:0006898	GO:0002009	GO:0009792	GO:0031379	GO:0040020
CL272.Contig2_YK	GO:0040010	GO:0051302	GO:0006915	GO:0043631	GO:0040035	GO:0005515	GO:0004652	GO:0043186	GO:0042127	GO:0006997	GO:0006898	GO:0002009	GO:0009792	GO:0031379	GO:0040020
CL2720.Contig1_YK	GO:0005524	GO:0006950
CL2721.Contig1_YK	GO:0016301
CL2721.Contig2_YK	GO:0016301
CL2722.Contig1_YK	GO:0005488	GO:0006259	GO:0007127	GO:0007275	GO:0005634
CL2722.Contig2_YK	GO:0005488	GO:0006259	GO:0032501	GO:0007127	GO:0044424
CL2723.Contig1_YK	GO:0005515	GO:0016604
CL2724.Contig1_YK	GO:0009792	GO:0002119	GO:0040010	GO:0000003	GO:0030529
CL2727.Contig1_YK	GO:0003824
CL2727.Contig2_YK	GO:0031012	GO:0016787	GO:0016971	GO:0001889	GO:0005634	GO:0005739	GO:0042803	GO:0055114
CL273.Contig1_YK	GO:0000184	GO:0006415	GO:0006413	GO:0000166	GO:0034101	GO:0006414	GO:0003743	GO:0005730	GO:0000462	GO:0003735	GO:0019083	GO:0031369	GO:0006614	GO:0022627
CL273.Contig2_YK	GO:0000184	GO:0006415	GO:0006413	GO:0000166	GO:0034101	GO:0006414	GO:0003743	GO:0005730	GO:0000462	GO:0003735	GO:0019083	GO:0031369	GO:0006614	GO:0022627
CL2730.Contig1_YK	GO:0005741	GO:0019674	GO:0004502
CL2730.Contig2_YK	GO:0016174	GO:0005829	GO:0009651	GO:0005741	GO:0019674	GO:0006569	GO:0050660	GO:0004502	GO:0070189
CL2731.Contig1_YK	GO:0003824
CL2731.Contig2_YK	GO:0016874
CL2732.Contig1_YK	GO:0032956	GO:0010172	GO:0005913	GO:0032880	GO:0045296
CL2732.Contig2_YK	GO:0032956	GO:0010172	GO:0005913	GO:0032880	GO:0045296
CL2733.Contig2_YK	GO:0005886	GO:0055085	GO:0006865	GO:0006520	GO:0016021
CL2739.Contig1_YK	GO:0000334	GO:0055114	GO:0031966	GO:0046874	GO:0019825	GO:0005506
CL274.Contig1_YK	GO:0031987	GO:0008340
CL274.Contig2_YK	GO:0031987	GO:0008340
CL2742.Contig1_YK	GO:0008233	GO:0008152
CL2743.Contig1_YK	GO:0006811	GO:0016020
CL2743.Contig2_YK	GO:0006811	GO:0016020
CL2744.Contig1_YK	GO:0016491	GO:0031090	GO:0000003	GO:0005783	GO:0044425
CL2746.Contig1_YK	GO:0004739	GO:0040010	GO:0008340	GO:0006281	GO:0005739	GO:0006086	GO:0003908	GO:0009792
CL2746.Contig2_YK	GO:0009792	GO:0004739	GO:0040010	GO:0008340	GO:0006086	GO:0005739
CL2746.Contig3_YK	GO:0071704	GO:0040010	GO:0008340	GO:0044710	GO:0005739	GO:0016491	GO:0009792	GO:0044237
CL2748.Contig1_YK	GO:0005840	GO:0003735	GO:0006412
CL275.Contig1_YK	GO:0055114	GO:0070588	GO:0005509	GO:0016021	GO:0043068	GO:0004420	GO:0006874	GO:0033365	GO:0031674	GO:0005515	GO:0040011	GO:0005219
CL275.Contig2_YK	GO:0005875	GO:0055114	GO:0070588	GO:0005509	GO:0016021	GO:0043068	GO:0004420	GO:0006874	GO:0033365	GO:0031674	GO:0035206	GO:0005515	GO:0040011	GO:0005219	GO:0006936
CL275.Contig3_YK	GO:0005875	GO:0070588	GO:0005509	GO:0016021	GO:0006874	GO:0035206	GO:0005219	GO:0006936
CL2750.Contig1_YK	GO:0005980	GO:0005764	GO:0004558
CL2750.Contig2_YK	GO:0005980	GO:0005764	GO:0004558
CL2750.Contig3_YK	GO:0005980	GO:0004558
CL2752.Contig1_YK	GO:0097359	GO:0003980	GO:0018279	GO:0030968	GO:0061062
CL2757.Contig1_YK	GO:0005267	GO:0071805	GO:0016021
CL2757.Contig2_YK	GO:0005267	GO:0071805	GO:0016021
CL276.Contig1_YK	GO:0006367	GO:0007219	GO:0005515	GO:0000166	GO:0007179	GO:0016592	GO:0016310	GO:0004674	GO:0045944
CL276.Contig2_YK	GO:0007411	GO:0007417	GO:0045944	GO:0003705	GO:0030111	GO:0005515	GO:0031490	GO:0005634
CL276.Contig4_YK	GO:0050896	GO:0005488	GO:0044763	GO:0006355	GO:0007399	GO:0003700
CL2761.Contig1_YK	GO:0009790	GO:0008158	GO:0018996	GO:0016021	GO:0040007
CL2761.Contig2_YK	GO:0009790	GO:0008158	GO:0018996	GO:0016021	GO:0040007
CL2764.Contig1_YK	GO:0048011	GO:0043555	GO:0034138	GO:2000491	GO:0007411	GO:0034142	GO:0008063	GO:0007268	GO:0005829	GO:0043167	GO:0005654	GO:0008134	GO:0043027	GO:0034130	GO:0045597	GO:0045944	GO:0002755	GO:0043620	GO:0000166	GO:0051403	GO:0030307	GO:0004711	GO:0043154	GO:0005819	GO:0035666	GO:0034134	GO:0043066	GO:0006468
CL2764.Contig2_YK	GO:0048011	GO:0043555	GO:0034138	GO:2000491	GO:0007411	GO:0034142	GO:0008063	GO:0007268	GO:0005829	GO:0043167	GO:0005654	GO:0008134	GO:0043027	GO:0034130	GO:0045597	GO:0045944	GO:0002755	GO:0043620	GO:0000166	GO:0051403	GO:0030307	GO:0004711	GO:0043154	GO:0005819	GO:0035666	GO:0034134	GO:0043066	GO:0006468
CL2765.Contig1_YK	GO:0006412	GO:0008340	GO:0005730	GO:0006915	GO:0003735	GO:0000003	GO:0005515	GO:0009792	GO:0022625
CL2765.Contig2_YK	GO:0005840	GO:0003735	GO:0006412
CL2768.Contig2_YK	GO:0009792
CL2769.Contig1_YK	GO:0003824
CL2770.Contig1_YK	GO:0008483	GO:0008152
CL2770.Contig2_YK	GO:0008483	GO:0008152
CL2772.Contig1_YK	GO:0020037	GO:0016705	GO:0004497	GO:0005506	GO:0009055	GO:0055114
CL2772.Contig2_YK	GO:0016491	GO:0005488
CL2773.Contig1_YK	GO:0044763	GO:0004103	GO:0071944	GO:0005515	GO:0016310	GO:0006657	GO:0005737
CL278.Contig3_YK	GO:0006810
CL278.Contig4_YK	GO:0006810
CL278.Contig5_YK	GO:0006811
CL278.Contig6_YK	GO:0006811
CL2780.Contig1_YK	GO:0030056	GO:0040010	GO:0006898	GO:0009925	GO:0005882	GO:0040039	GO:0007050	GO:0009792	GO:0002009	GO:0002119	GO:0030163	GO:0051015	GO:0010171	GO:0071688	GO:0001703	GO:0040035	GO:0016324	GO:0032940
CL2780.Contig2_YK	GO:0030056	GO:0040010	GO:0006898	GO:0009925	GO:0005882	GO:0040039	GO:0007050	GO:0009792	GO:0002009	GO:0002119	GO:0030163	GO:0051015	GO:0010171	GO:0071688	GO:0001703	GO:0040035	GO:0016324	GO:0032940
CL2780.Contig3_YK	GO:0030056	GO:0040010	GO:0006898	GO:0009925	GO:0005882	GO:0040039	GO:0007050	GO:0009792	GO:0002009	GO:0002119	GO:0030163	GO:0051015	GO:0010171	GO:0071688	GO:0001703	GO:0040035	GO:0016324	GO:0032940
CL2780.Contig4_YK	GO:0030056	GO:0040010	GO:0006898	GO:0009925	GO:0005882	GO:0040039	GO:0007050	GO:0009792	GO:0002009	GO:0002119	GO:0030163	GO:0051015	GO:0010171	GO:0071688	GO:0001703	GO:0040035	GO:0016324	GO:0032940
CL2783.Contig1_YK	GO:0043229	GO:0050789	GO:0004672	GO:0043170	GO:0048511	GO:0044237
CL2784.Contig1_YK	GO:0000022	GO:0003735	GO:0005811	GO:0022627	GO:0006412
CL2788.Contig1_YK	GO:0007276	GO:0040010	GO:0003729	GO:0000932	GO:0040035	GO:0010171	GO:0005515	GO:0043186	GO:0000166	GO:0006898	GO:0002009	GO:0009792
CL2788.Contig2_YK	GO:0007276	GO:0040010	GO:0003729	GO:0000932	GO:0040035	GO:0010171	GO:0005515	GO:0043186	GO:0006898	GO:0002009	GO:0009792
CL279.Contig1_YK	GO:0005488	GO:0016787
CL279.Contig2_YK	GO:0005488	GO:0016887
CL279.Contig3_YK	GO:0016887	GO:0043167	GO:0000166	GO:0016020
CL279.Contig4_YK	GO:0016887	GO:0043167	GO:0000166	GO:0016020
CL279.Contig5_YK	GO:0016887	GO:0043167	GO:0000166	GO:0016020
CL2790.Contig1_YK	GO:0016020	GO:0040011
CL2790.Contig2_YK	GO:0016021	GO:0006865	GO:0040011
CL2791.Contig1_YK	GO:0022857
CL2791.Contig2_YK	GO:0044763	GO:0048856	GO:0022891	GO:0008643	GO:0016020
CL2799.Contig1_YK	GO:0017153	GO:0005886	GO:0016021	GO:0008345	GO:0015813	GO:0005313	GO:0042995
CL2799.Contig2_YK	GO:0017153	GO:0005886	GO:0016021	GO:0005313	GO:0015813	GO:0042995
CL280.Contig2_YK	GO:0032501	GO:0071688
CL280.Contig3_YK	GO:0009792	GO:0071688	GO:0006915	GO:0048477
CL2800.Contig1_YK	GO:0002821	GO:0008340	GO:0008286	GO:0033613	GO:0046890	GO:0050829	GO:0040015	GO:0000977	GO:0043053	GO:0060537	GO:0009411	GO:0005829	GO:0010564	GO:0031625	GO:0043065	GO:0043620	GO:0003700	GO:0034605	GO:0045944	GO:0045087	GO:0005634
CL2800.Contig2_YK	GO:0002821	GO:0008340	GO:0008286	GO:0033613	GO:0046890	GO:0050829	GO:0040015	GO:0000977	GO:0043053	GO:0060537	GO:0009411	GO:0005829	GO:0010564	GO:0031625	GO:0043065	GO:0043620	GO:0003700	GO:0034605	GO:0045944	GO:0045087	GO:0005634
CL2806.Contig1_YK	GO:0016491	GO:0043167
CL2806.Contig2_YK	GO:0016491	GO:0043167
CL2808.Contig1_YK	GO:0007507	GO:0060465	GO:0014706	GO:0009790	GO:0051179	GO:0007517	GO:0040007	GO:0048518	GO:0005515	GO:0048523	GO:0051146	GO:0045165	GO:0050896	GO:0005634	GO:0009887	GO:0006355
CL2808.Contig2_YK	GO:0060596	GO:0043282	GO:0060021	GO:0035909	GO:0042733	GO:0000122	GO:0090398	GO:0040010	GO:0048596	GO:0060560	GO:0003256	GO:0040011	GO:0042048	GO:0042694	GO:0005737	GO:0005667	GO:0032880	GO:0003203	GO:0043565	GO:0002119	GO:0036302	GO:1901208	GO:0003700	GO:0060045	GO:0007521	GO:1901211	GO:0019899	GO:0003148
CL2809.Contig1_YK	GO:0005488	GO:0019915	GO:0008152	GO:0003824
CL2809.Contig2_YK	GO:0005488	GO:0008483	GO:0019915	GO:0008152
CL2810.Contig1_YK	GO:0009792	GO:0016477	GO:0006915	GO:0008406	GO:0048477
CL2810.Contig2_YK	GO:0009792	GO:0016477	GO:0006915	GO:0008406	GO:0048477
CL2812.Contig2_YK	GO:0044763	GO:0048856	GO:0032501	GO:0016043
CL2814.Contig1_YK	GO:0042067	GO:0046331	GO:0005515	GO:0030162	GO:0007349	GO:0042308	GO:0016567	GO:0043065	GO:0046330	GO:0005634	GO:0045879
CL2816.Contig1_YK	GO:0040010	GO:0018991	GO:0005859	GO:0005509	GO:0043051	GO:0007517	GO:0002119	GO:0040017	GO:0006937
CL2816.Contig2_YK	GO:0040010	GO:0018991	GO:0005859	GO:0005509	GO:0043051	GO:0007517	GO:0002119	GO:0040017	GO:0006937
CL2817.Contig1_YK	GO:0003824	GO:0048519	GO:0006952	GO:0005488	GO:0006355
CL2817.Contig2_YK	GO:0003824	GO:0048519	GO:0006952	GO:0005488	GO:0006355
CL2820.Contig1_YK	GO:0015672	GO:0006820	GO:0015301	GO:0016020
CL2820.Contig2_YK	GO:0015672	GO:0006820	GO:0015301	GO:0016020
CL2821.Contig1_YK	GO:0046872	GO:0016491	GO:0003676	GO:0008033
CL2821.Contig2_YK	GO:0046872	GO:0016491	GO:0003676	GO:0008033
CL2825.Contig2_YK	GO:0040011	GO:0016772
CL2826.Contig2_YK	GO:0007166	GO:0044707	GO:0044464
CL2827.Contig1_YK	GO:0040010	GO:0022008	GO:0040035	GO:0010171	GO:0005515	GO:0040011	GO:0007165	GO:0006898	GO:0002009	GO:0009792	GO:0005737	GO:0040015
CL2827.Contig2_YK	GO:0040010	GO:0022008	GO:0040035	GO:0010171	GO:0005515	GO:0040011	GO:0007165	GO:0006898	GO:0002009	GO:0009792	GO:0005737	GO:0040015
CL283.Contig1_YK	GO:0040010	GO:0005739	GO:0006427	GO:0002119	GO:0000166	GO:0004821	GO:0007281	GO:0006898	GO:0009792	GO:0040018
CL283.Contig2_YK	GO:0040010	GO:0005739	GO:0006427	GO:0002119	GO:0000166	GO:0004821	GO:0007281	GO:0006898	GO:0009792	GO:0040018
CL2831.Contig1_YK	GO:0009605	GO:0042127	GO:0016607	GO:0035115	GO:0072001	GO:0035116	GO:0009617	GO:0046329	GO:0009791	GO:0001780	GO:0030900	GO:0043069	GO:0045892	GO:0060039	GO:0051726	GO:0003677	GO:0006954	GO:0003700	GO:0045944	GO:0042803	GO:0071425	GO:0001701
CL2831.Contig2_YK	GO:0008270	GO:0003676	GO:0005622
CL2834.Contig1_YK	GO:0035094	GO:0006941	GO:0032496	GO:0005929	GO:0018991	GO:0008360	GO:0051289	GO:0040010	GO:0015629	GO:0040011	GO:0006000	GO:0043627	GO:0030388	GO:0008092	GO:0006754	GO:0006096	GO:0009792	GO:0001666	GO:0046716	GO:0070062	GO:0009408	GO:0070061	GO:0004332	GO:0005739
CL2834.Contig2_YK	GO:0018991	GO:0040010	GO:0043060	GO:0004672	GO:0040011	GO:0007498	GO:0000705	GO:0031430	GO:0033046	GO:0016321	GO:0000776	GO:0005819	GO:0006096	GO:0009792	GO:0006468	GO:0001666	GO:0005813	GO:0032837	GO:0051322	GO:0007100	GO:0030018	GO:0007094	GO:0007095	GO:0004332
CL2835.Contig2_YK	GO:0006879	GO:0016491	GO:0008199	GO:0006826	GO:0055114
CL2836.Contig1_YK	GO:0006412	GO:0005875	GO:0005840	GO:0008340	GO:0006915	GO:0040007	GO:0003735	GO:0000003	GO:0018996	GO:0002119	GO:0005515	GO:0040011	GO:0009792
CL2836.Contig2_YK	GO:0009792	GO:0002119	GO:0005840	GO:0018996	GO:0005515	GO:0000003	GO:0008340	GO:0040011	GO:0040007	GO:0006915
CL2840.Contig1_YK	GO:0004017	GO:0046034	GO:0043231	GO:0005524	GO:0042995	GO:0016310	GO:0005737
CL2840.Contig2_YK	GO:0006796	GO:0006139	GO:0019205
CL2842.Contig1_YK	GO:0040007	GO:0002119	GO:0016082	GO:0040011	GO:0006898	GO:0009792	GO:0031201
CL2842.Contig2_YK	GO:0040007	GO:0002119	GO:0016082	GO:0040011	GO:0006898	GO:0009792	GO:0031201
CL2842.Contig3_YK	GO:0040007	GO:0002119	GO:0016082	GO:0040011	GO:0006898	GO:0009792	GO:0031201
CL2842.Contig4_YK	GO:0040007	GO:0002119	GO:0016082	GO:0040011	GO:0006898	GO:0009792	GO:0031201
CL2842.Contig5_YK	GO:0040007	GO:0002119	GO:0016082	GO:0040011	GO:0006898	GO:0009792	GO:0031201
CL2842.Contig6_YK	GO:0040007	GO:0002119	GO:0016082	GO:0040011	GO:0006898	GO:0009792	GO:0031201
CL2842.Contig7_YK	GO:0040007	GO:0002119	GO:0016082	GO:0040011	GO:0006898	GO:0009792	GO:0031201
CL2842.Contig8_YK	GO:0040007	GO:0002119	GO:0016082	GO:0040011	GO:0006898	GO:0009792	GO:0031201
CL2846.Contig1_YK	GO:0040010	GO:0000786	GO:0018991	GO:0040035	GO:0043565	GO:0035267	GO:0002119	GO:0040011	GO:0006334	GO:0046982	GO:0009792	GO:0005811	GO:0060465
CL2849.Contig1_YK	GO:0016787
CL2849.Contig2_YK	GO:0000176	GO:0016075	GO:0004519	GO:0005730	GO:0005085	GO:0005515	GO:0071034	GO:0000288	GO:0010467	GO:0005654	GO:0000175
CL2850.Contig2_YK	GO:0000022	GO:0005840	GO:0003735	GO:0005811
CL2851.Contig1_YK	GO:0051216	GO:0044763	GO:0040007	GO:0000003	GO:0002119	GO:0040011	GO:0009792
CL2851.Contig2_YK	GO:0044763	GO:0000003	GO:0040007	GO:0006355	GO:0040011	GO:0048513	GO:0009792	GO:0003677	GO:0002119
CL2852.Contig1_YK	GO:0016057	GO:0005516	GO:0016021	GO:0006813	GO:0016286	GO:0030163	GO:0009881
CL2852.Contig2_YK	GO:0016057	GO:0005516	GO:0016021	GO:0006813	GO:0016286	GO:0030163	GO:0009881
CL2852.Contig3_YK	GO:0016057	GO:0005516	GO:0016021	GO:0006813	GO:0016286	GO:0030163	GO:0009881
CL2853.Contig1_YK	GO:0016772
CL2853.Contig2_YK	GO:0016310	GO:0004672	GO:0000166
CL2854.Contig1_YK	GO:0016310	GO:0004672	GO:0000166
CL2854.Contig2_YK	GO:0016310	GO:0004672	GO:0000166
CL2856.Contig1_YK	GO:0048856	GO:0044767	GO:0016740	GO:0007275	GO:0022414
CL2856.Contig2_YK	GO:0048856	GO:0044767	GO:0016740	GO:0007275	GO:0022414
CL2857.Contig1_YK	GO:0005980	GO:0004558
CL2857.Contig2_YK	GO:0005980	GO:0030246	GO:0005764	GO:0004558
CL2860.Contig2_YK	GO:0055085	GO:0005739	GO:0015805	GO:0016020
CL2861.Contig1_YK	GO:0023061	GO:0010033	GO:0015293	GO:0006836	GO:0016021	GO:0007268	GO:0065007	GO:0005886	GO:0046903
CL2861.Contig2_YK	GO:0015370	GO:0006810	GO:0016021
CL2863.Contig1_YK	GO:0015464	GO:0007274	GO:0043005	GO:0043051	GO:0005230	GO:0046662	GO:0006811	GO:0043025	GO:0045211	GO:0040011
CL2863.Contig2_YK	GO:0030054	GO:0015464	GO:0007274	GO:0043005	GO:0043051	GO:0016021	GO:0046662	GO:0006811	GO:0043025	GO:0045211	GO:0040011	GO:0004889	GO:0005886
CL2863.Contig3_YK	GO:0006810	GO:0015464	GO:0007274	GO:0043005	GO:0043051	GO:0005230	GO:0046662	GO:0043025	GO:0045211	GO:0040011
CL2863.Contig4_YK	GO:0015464	GO:0007274	GO:0043005	GO:0043051	GO:0005230	GO:0046662	GO:0006811	GO:0043025	GO:0045211	GO:0040011
CL2866.Contig1_YK	GO:0044464	GO:0043009	GO:0035567	GO:0044260	GO:0016043	GO:0001822	GO:0002009	GO:0042074	GO:0060255	GO:0009798	GO:0080090	GO:0031323	GO:0010740	GO:0051240	GO:0001664	GO:0060070	GO:2000027	GO:0048523	GO:0045165	GO:0014033	GO:0060914	GO:0003002	GO:0044421	GO:0014031
CL2866.Contig2_YK	GO:0003676	GO:0000003	GO:0000166
CL2868.Contig1_YK	GO:0043229	GO:0004778	GO:0015938	GO:0047994	GO:0003986
CL2870.Contig1_YK	GO:0018996	GO:0008340	GO:0040010
CL2872.Contig1_YK	GO:0003746	GO:0005853	GO:0016740	GO:0006414
CL2872.Contig2_YK	GO:0009792	GO:0040010	GO:0000003	GO:0006412
CL2874.Contig1_YK	GO:0006567	GO:0016597	GO:0004794
CL2875.Contig4_YK	GO:0006629
CL2878.Contig1_YK	GO:0070887	GO:0071704	GO:0016740	GO:0005515	GO:0044237	GO:0010033
CL288.Contig1_YK	GO:0019915
CL288.Contig2_YK	GO:0019915
CL2883.Contig1_YK	GO:0046982	GO:0006366
CL2884.Contig1_YK	GO:0034765	GO:0007638	GO:0043056	GO:0051260	GO:0008076	GO:0050920	GO:0005251	GO:0071805	GO:0006972	GO:0005515	GO:0030163
CL2884.Contig2_YK	GO:0034765	GO:0007638	GO:0043056	GO:0051260	GO:0008076	GO:0050920	GO:0005251	GO:0071805	GO:0006972	GO:0005515	GO:0030163
CL2885.Contig1_YK	GO:0000003	GO:0015030	GO:0005515	GO:0016607	GO:0040007	GO:0006397	GO:0003746	GO:0040011	GO:0006414	GO:0005525	GO:0006184	GO:0018996	GO:0005737	GO:0071013	GO:0009792	GO:0008380	GO:0002119	GO:0003924	GO:0071688	GO:0000910
CL2885.Contig2_YK	GO:0000003	GO:0040007	GO:0040011	GO:0005525	GO:0006184	GO:0018996	GO:0003676	GO:0009792	GO:0002119	GO:0003924	GO:0071688	GO:0000910
CL2887.Contig1_YK	GO:0071704	GO:0016787	GO:0044238
CL2889.Contig1_YK	GO:0035114	GO:0008340	GO:0018991	GO:0005515	GO:0006357	GO:0045727	GO:0019915	GO:0009792	GO:0003677	GO:0002119	GO:0045595	GO:0048749	GO:0035120	GO:0030163	GO:0007501	GO:0007380	GO:0042692	GO:0003700	GO:0010171	GO:0048477	GO:0007560	GO:0005634	GO:0035218	GO:0016477	GO:0040035	GO:0030182
CL2889.Contig2_YK	GO:0035114	GO:0008340	GO:0018991	GO:0005515	GO:0006357	GO:0045727	GO:0019915	GO:0009792	GO:0003677	GO:0002119	GO:0045595	GO:0048749	GO:0035120	GO:0030163	GO:0007501	GO:0007380	GO:0042692	GO:0003700	GO:0010171	GO:0048477	GO:0007560	GO:0005634	GO:0035218	GO:0016477	GO:0040035	GO:0030182
CL289.Contig2_YK	GO:0044699	GO:0009987
CL2893.Contig1_YK	GO:0040010
CL2893.Contig2_YK	GO:0040010
CL2893.Contig3_YK	GO:0040010
CL2893.Contig4_YK	GO:0040010
CL2894.Contig1_YK	GO:0055085	GO:0043051	GO:0016021	GO:0051899	GO:0040007	GO:0005245	GO:0006811	GO:0000003	GO:0002119	GO:0045760
CL2894.Contig2_YK	GO:0034765	GO:0070588	GO:0043051	GO:0051899	GO:0040007	GO:0005245	GO:0000003	GO:0002119	GO:0005891	GO:0045760
CL2896.Contig1_YK	GO:1901363	GO:0097159	GO:0016772
CL2897.Contig1_YK	GO:0005874	GO:0051258	GO:0006184	GO:0007017	GO:0003924	GO:0005200	GO:0005737	GO:0005525
CL2897.Contig2_YK	GO:0035046	GO:0040007	GO:0007052	GO:0005525	GO:0006184	GO:0005737	GO:0040039	GO:0051258	GO:0009792	GO:0007067	GO:0002119	GO:0005876	GO:0003924	GO:0007018	GO:0005200
CL2898.Contig1_YK	GO:0016021
CL2898.Contig2_YK	GO:0016021
CL290.Contig1_YK	GO:0006814	GO:0043652	GO:0007638	GO:0061096	GO:0032589	GO:0043200	GO:0005887	GO:0015280
CL290.Contig2_YK	GO:0006814	GO:0043652	GO:0007638	GO:0061096	GO:0032589	GO:0043200	GO:0005887	GO:0015280
CL290.Contig3_YK	GO:0043652	GO:0007638	GO:0061096	GO:0006811	GO:0032589	GO:0005887	GO:0015280
CL290.Contig4_YK	GO:0043652	GO:0007638	GO:0061096	GO:0006811	GO:0032589	GO:0005887	GO:0015280
CL290.Contig5_YK	GO:0043652	GO:0007638	GO:0061096	GO:0006811	GO:0032589	GO:0005887	GO:0015280
CL290.Contig6_YK	GO:0044763	GO:0007638	GO:0061096	GO:0006811	GO:0032589	GO:0005887	GO:0015280
CL2900.Contig1_YK	GO:0016301	GO:0016310	GO:0005524	GO:0016021
CL2900.Contig2_YK	GO:0016301	GO:0016310	GO:0005524	GO:0016021
CL2901.Contig2_YK	GO:0006367	GO:0007219	GO:0005515	GO:0000166	GO:0007179	GO:0016592	GO:0016310	GO:0004674	GO:0045944
CL2905.Contig1_YK	GO:0007411	GO:0030863	GO:0034332	GO:0019901	GO:0031941	GO:0006928	GO:0043034	GO:0051592	GO:0050998	GO:0045214	GO:0019894	GO:0005829	GO:0030957	GO:0034329	GO:0007596	GO:0042802	GO:0030424	GO:0070062	GO:0014069	GO:0070688	GO:0051086	GO:0035267	GO:0005524	GO:0030529	GO:0005200
CL2907.Contig1_YK	GO:0016746
CL2908.Contig1_YK	GO:0042493	GO:0030424	GO:0055080	GO:0040017	GO:0034703	GO:0005261
CL2908.Contig2_YK	GO:0042493	GO:0030424	GO:0055080	GO:0040017	GO:0034703	GO:0005261
CL2908.Contig3_YK	GO:0042493	GO:0030424	GO:0055080	GO:0040017	GO:0034703	GO:0005261
CL2908.Contig4_YK	GO:0042493	GO:0030424	GO:0055080	GO:0040017	GO:0034703	GO:0005261
CL292.Contig1_YK	GO:0031224	GO:0000070	GO:0022891	GO:0007051	GO:0010970	GO:0043231	GO:0030261	GO:0071702	GO:0005737	GO:0042051	GO:0016787	GO:0005819	GO:0005874	GO:0034613	GO:0006950	GO:0044427	GO:0005488
CL292.Contig3_YK	GO:0007276	GO:0055114	GO:0006310	GO:0006281	GO:0000910	GO:0000070	GO:0030261	GO:0040007	GO:0040035	GO:0000775	GO:0016491	GO:0005524	GO:0007062	GO:0002119	GO:0005515	GO:0000793	GO:0040039	GO:0009792	GO:0005634
CL294.Contig1_YK	GO:0010171	GO:0042395	GO:0004222	GO:0040015	GO:0040002	GO:0000003	GO:0005576
CL294.Contig2_YK	GO:0010171	GO:0042395	GO:0004222	GO:0040015	GO:0040002	GO:0000003	GO:0005576
CL294.Contig3_YK	GO:0010171	GO:0042395	GO:0004222	GO:0040015	GO:0040002	GO:0000003	GO:0005576
CL294.Contig4_YK	GO:0010171	GO:0042395	GO:0004222	GO:0040015	GO:0040002	GO:0000003	GO:0005576
CL295.Contig10_YK	GO:0044446	GO:0007204	GO:0042713	GO:0030334	GO:0043051	GO:0031090	GO:0017022	GO:0031094	GO:0005783	GO:0007169	GO:0015278	GO:0012505	GO:0006898	GO:0040007	GO:0006936	GO:0007622	GO:0051489	GO:0035556	GO:0030421	GO:0034607	GO:0005217	GO:0006950	GO:0030728	GO:0030163	GO:0006816	GO:0048598	GO:0012501	GO:0001556
CL295.Contig11_YK	GO:0005262	GO:0016020	GO:0040007	GO:0012501	GO:0006898	GO:0007204	GO:0030334	GO:0043051	GO:0006936	GO:0017022	GO:0007622	GO:0030163	GO:0034607	GO:0006811	GO:0042713	GO:0030421	GO:0001556	GO:0005783	GO:0030728	GO:0051489	GO:0048598
CL295.Contig1_YK	GO:0016020	GO:0040007	GO:0012501	GO:0006898	GO:0007204	GO:0030334	GO:0043051	GO:0006936	GO:0017022	GO:0007622	GO:0030163	GO:0034607	GO:0006811	GO:0042713	GO:0030421	GO:0001556	GO:0005783	GO:0048016	GO:0030728	GO:0005220	GO:0051489	GO:0048598
CL295.Contig2_YK	GO:0005262	GO:0016020	GO:0040007	GO:0012501	GO:0006898	GO:0007204	GO:0030334	GO:0043051	GO:0006936	GO:0017022	GO:0007622	GO:0030163	GO:0034607	GO:0006811	GO:0042713	GO:0030421	GO:0001556	GO:0005783	GO:0030728	GO:0051489	GO:0048598
CL295.Contig3_YK	GO:0016020	GO:0040007	GO:0012501	GO:0006898	GO:0007204	GO:0030334	GO:0043051	GO:0006936	GO:0017022	GO:0007622	GO:0030163	GO:0034607	GO:0006811	GO:0042713	GO:0030421	GO:0001556	GO:0005783	GO:0048016	GO:0030728	GO:0005220	GO:0051489	GO:0048598
CL295.Contig4_YK	GO:0007204	GO:0042713	GO:0030334	GO:0043051	GO:0044710	GO:0031088	GO:0017022	GO:0031094	GO:0005783	GO:0051649	GO:0007169	GO:0015278	GO:0007596	GO:0006898	GO:0001666	GO:0040007	GO:0044425	GO:0006936	GO:0007622	GO:0051489	GO:0035556	GO:0071363	GO:0030421	GO:0034607	GO:0005217	GO:0030728	GO:0030163	GO:0006816	GO:0048598	GO:0012501	GO:0001556
CL295.Contig5_YK	GO:0016020	GO:0040007	GO:0012501	GO:0006898	GO:0007204	GO:0030334	GO:0043051	GO:0006936	GO:0017022	GO:0007622	GO:0030163	GO:0034607	GO:0006811	GO:0042713	GO:0030421	GO:0001556	GO:0005783	GO:0048016	GO:0030728	GO:0005220	GO:0051489	GO:0048598
CL295.Contig6_YK	GO:0007204	GO:0042713	GO:0030334	GO:0043051	GO:0044710	GO:0031088	GO:0017022	GO:0031094	GO:0005783	GO:0051649	GO:0007169	GO:0015278	GO:0007596	GO:0006898	GO:0001666	GO:0040007	GO:0044425	GO:0006936	GO:0007622	GO:0051489	GO:0035556	GO:0071363	GO:0030421	GO:0034607	GO:0005217	GO:0030728	GO:0030163	GO:0006816	GO:0048598	GO:0012501	GO:0001556
CL295.Contig7_YK	GO:0005262	GO:0016020	GO:0040007	GO:0012501	GO:0006898	GO:0007204	GO:0030334	GO:0043051	GO:0006936	GO:0017022	GO:0007622	GO:0030163	GO:0034607	GO:0006811	GO:0042713	GO:0030421	GO:0001556	GO:0005783	GO:0030728	GO:0051489	GO:0048598
CL295.Contig8_YK	GO:0016020	GO:0040007	GO:0012501	GO:0006898	GO:0007204	GO:0030334	GO:0043051	GO:0006936	GO:0017022	GO:0007622	GO:0030163	GO:0034607	GO:0006811	GO:0042713	GO:0030421	GO:0001556	GO:0005783	GO:0048016	GO:0030728	GO:0005220	GO:0051489	GO:0048598
CL295.Contig9_YK	GO:0005262	GO:0016020	GO:0040007	GO:0012501	GO:0006898	GO:0007204	GO:0030334	GO:0043051	GO:0006936	GO:0017022	GO:0007622	GO:0030163	GO:0034607	GO:0006811	GO:0042713	GO:0030421	GO:0001556	GO:0005783	GO:0030728	GO:0051489	GO:0048598
CL296.Contig10_YK	GO:0070534	GO:0005515	GO:0070936	GO:0004842	GO:0005634	GO:0070979
CL296.Contig11_YK	GO:0070534	GO:0005515	GO:0070936	GO:0004842	GO:0005634	GO:0070979
CL296.Contig12_YK	GO:0070534	GO:0005515	GO:0070936	GO:0004842	GO:0005634	GO:0070979
CL296.Contig13_YK	GO:0070534	GO:0005515	GO:0070936	GO:0004842	GO:0005634	GO:0070979
CL296.Contig14_YK	GO:0070534	GO:0005515	GO:0070936	GO:0004842	GO:0005634	GO:0070979
CL296.Contig15_YK	GO:0070534	GO:0005515	GO:0070936	GO:0004842	GO:0005634	GO:0070979
CL296.Contig16_YK	GO:0070534	GO:0005515	GO:0070936	GO:0004842	GO:0005634	GO:0070979
CL296.Contig1_YK	GO:0070534	GO:0005515	GO:0070936	GO:0004842	GO:0005634	GO:0070979
CL296.Contig2_YK	GO:0070534	GO:0005515	GO:0070936	GO:0004842	GO:0005634	GO:0070979
CL296.Contig3_YK	GO:0070534	GO:0005515	GO:0070936	GO:0004842	GO:0005634	GO:0070979
CL296.Contig4_YK	GO:0070534	GO:0005515	GO:0070936	GO:0004842	GO:0005634	GO:0070979
CL296.Contig5_YK	GO:0070534	GO:0005515	GO:0070936	GO:0004842	GO:0005634	GO:0070979
CL296.Contig6_YK	GO:0070534	GO:0005515	GO:0070936	GO:0004842	GO:0005634	GO:0070979
CL296.Contig7_YK	GO:0070534	GO:0005515	GO:0070936	GO:0004842	GO:0005634	GO:0070979
CL296.Contig8_YK	GO:0070534	GO:0005515	GO:0070936	GO:0004842	GO:0005634	GO:0070979
CL296.Contig9_YK	GO:0070534	GO:0005515	GO:0070936	GO:0004842	GO:0005634	GO:0070979
CL297.Contig10_YK	GO:0008340	GO:0044763	GO:0046662	GO:0009792	GO:0005737	GO:0016020
CL297.Contig11_YK	GO:0008340	GO:0044763	GO:0046662	GO:0009792	GO:0005737	GO:0016020
CL297.Contig12_YK	GO:0005764	GO:0008340	GO:0007034	GO:0046662	GO:0015809	GO:0031301	GO:0009792	GO:0051453	GO:0007040
CL297.Contig13_YK	GO:0043229	GO:0008340	GO:0044763	GO:0016021	GO:0046662	GO:0044765	GO:0043227	GO:0009792	GO:0005737
CL297.Contig14_YK	GO:0005764	GO:0008340	GO:0007034	GO:0046662	GO:0015809	GO:0031301	GO:0009792	GO:0051453	GO:0007040
CL297.Contig15_YK	GO:0008340	GO:0044763	GO:0046662	GO:0009792	GO:0005737	GO:0016020
CL297.Contig16_YK	GO:0043229	GO:0008340	GO:0044763	GO:0016021	GO:0046662	GO:0044765	GO:0043227	GO:0009792	GO:0005737
CL297.Contig1_YK	GO:0008340	GO:0044763	GO:0046662	GO:0009792	GO:0005737	GO:0016020
CL297.Contig2_YK	GO:0008340	GO:0044763	GO:0046662	GO:0009792	GO:0005737	GO:0016020
CL297.Contig3_YK	GO:0008340	GO:0044763	GO:0046662	GO:0009792	GO:0005737	GO:0016020
CL297.Contig4_YK	GO:0008340	GO:0044763	GO:0046662	GO:0009792	GO:0005737	GO:0016020
CL297.Contig5_YK	GO:0008340	GO:0044763	GO:0046662	GO:0009792	GO:0005737	GO:0016020
CL297.Contig6_YK	GO:0008340	GO:0044763	GO:0046662	GO:0009792	GO:0005737	GO:0016020
CL297.Contig7_YK	GO:0008340	GO:0044763	GO:0046662	GO:0009792	GO:0005737	GO:0016020
CL297.Contig8_YK	GO:0008340	GO:0044763	GO:0046662	GO:0009792	GO:0005737	GO:0016020
CL297.Contig9_YK	GO:0008340	GO:0044763	GO:0046662	GO:0009792	GO:0005737	GO:0016020
CL300.Contig1_YK	GO:0005865	GO:0022607	GO:0008092	GO:0009792	GO:0007067	GO:0055120	GO:0071822	GO:0043266
CL300.Contig2_YK	GO:0009792	GO:0005515	GO:0007067	GO:0005865	GO:0055120
CL303.Contig1_YK	GO:0016787
CL303.Contig2_YK	GO:0016787
CL304.Contig1_YK	GO:0005960	GO:0043652	GO:0008340	GO:0045454	GO:0040007	GO:0008033	GO:0006546	GO:0006099	GO:0006748	GO:0002119	GO:0050660	GO:0040011	GO:0005947	GO:0004148	GO:0009792	GO:0005811
CL304.Contig2_YK	GO:0005960	GO:0043652	GO:0008340	GO:0045454	GO:0040007	GO:0008033	GO:0006546	GO:0006099	GO:0006748	GO:0002119	GO:0050660	GO:0040011	GO:0005947	GO:0004148	GO:0009792	GO:0005811
CL304.Contig3_YK	GO:0005960	GO:0043652	GO:0008340	GO:0045454	GO:0040007	GO:0008033	GO:0006546	GO:0006099	GO:0006748	GO:0002119	GO:0050660	GO:0040011	GO:0005947	GO:0004148	GO:0009792	GO:0005811
CL304.Contig4_YK	GO:0005960	GO:0043652	GO:0008340	GO:0045454	GO:0040007	GO:0008033	GO:0006546	GO:0006099	GO:0006748	GO:0002119	GO:0050660	GO:0040011	GO:0005947	GO:0004148	GO:0009792	GO:0005811
CL304.Contig6_YK	GO:0005960	GO:0043652	GO:0008340	GO:0045454	GO:0040007	GO:0008033	GO:0006546	GO:0006099	GO:0006748	GO:0002119	GO:0050660	GO:0040011	GO:0005947	GO:0004148	GO:0009792	GO:0005811
CL304.Contig7_YK	GO:0005960	GO:0043652	GO:0008340	GO:0045454	GO:0040007	GO:0008033	GO:0006546	GO:0006099	GO:0006748	GO:0002119	GO:0050660	GO:0040011	GO:0005947	GO:0004148	GO:0009792	GO:0005811
CL305.Contig1_YK	GO:0016780
CL305.Contig2_YK	GO:0016780
CL306.Contig1_YK	GO:0016020	GO:0045202	GO:0043196	GO:0030163
CL306.Contig2_YK	GO:0016020	GO:0045202	GO:0043196	GO:0030163
CL306.Contig3_YK	GO:0016020	GO:0045202	GO:0043196	GO:0030163
CL306.Contig4_YK	GO:0016020	GO:0045202	GO:0043196	GO:0030163
CL307.Contig10_YK	GO:0035418	GO:0040010	GO:0043051	GO:0046662	GO:0006935	GO:0043052	GO:0008081	GO:0040017	GO:0007212	GO:0007320	GO:0030163	GO:0009792	GO:0034609	GO:0005886
CL307.Contig11_YK	GO:0004871	GO:0043052	GO:0051019	GO:0007602	GO:0005790	GO:0004435	GO:0040010	GO:0016042	GO:0007320	GO:0034609	GO:0040017	GO:0035418	GO:0043051	GO:0005509	GO:0007212	GO:0046662	GO:0009792	GO:0006935	GO:0014069	GO:0030163	GO:0043267	GO:0005886	GO:0005634	GO:0035556
CL307.Contig12_YK	GO:0043052	GO:0051019	GO:0007602	GO:0005790	GO:0004435	GO:0040010	GO:0007320	GO:0034609	GO:0040017	GO:0035418	GO:0043051	GO:0005509	GO:0007212	GO:0016021	GO:0046662	GO:0009792	GO:0006629	GO:0006935	GO:0014069	GO:0030163	GO:0043267	GO:0005886	GO:0005634
CL307.Contig1_YK	GO:0043052	GO:0051019	GO:0005790	GO:0040010	GO:0007320	GO:0034609	GO:0040017	GO:0035418	GO:0043051	GO:0007212	GO:0046662	GO:0009792	GO:0006935	GO:0014069	GO:0030163	GO:0043267	GO:0005886	GO:0005634
CL307.Contig2_YK	GO:0043052	GO:0051019	GO:0005790	GO:0040010	GO:0007320	GO:0034609	GO:0040017	GO:0035418	GO:0043051	GO:0007212	GO:0046662	GO:0009792	GO:0006629	GO:0006935	GO:0014069	GO:0030163	GO:0043267	GO:0008081	GO:0005886	GO:0005634
CL307.Contig5_YK	GO:0035418	GO:0040010	GO:0043051	GO:0046662	GO:0006935	GO:0043052	GO:0008081	GO:0040017	GO:0007212	GO:0007320	GO:0030163	GO:0009792	GO:0034609	GO:0005886
CL307.Contig6_YK	GO:0043052	GO:0051019	GO:0007602	GO:0005790	GO:0040010	GO:0007320	GO:0034609	GO:0040017	GO:0035418	GO:0043051	GO:0007212	GO:0046662	GO:0009792	GO:0006629	GO:0006935	GO:0014069	GO:0030163	GO:0043267	GO:0008081	GO:0005886	GO:0005634
CL307.Contig7_YK	GO:0043052	GO:0051019	GO:0005790	GO:0040010	GO:0007320	GO:0034609	GO:0040017	GO:0035418	GO:0043051	GO:0007212	GO:0046662	GO:0009792	GO:0006935	GO:0014069	GO:0030163	GO:0043267	GO:0005886	GO:0005634
CL307.Contig8_YK	GO:0004871	GO:0043052	GO:0051019	GO:0007602	GO:0005790	GO:0004435	GO:0040010	GO:0016042	GO:0007320	GO:0034609	GO:0040017	GO:0035418	GO:0043051	GO:0005509	GO:0007212	GO:0046662	GO:0009792	GO:0006935	GO:0014069	GO:0030163	GO:0043267	GO:0005886	GO:0005634	GO:0035556
CL307.Contig9_YK	GO:0043052	GO:0051019	GO:0005790	GO:0040010	GO:0007320	GO:0034609	GO:0040017	GO:0035418	GO:0043051	GO:0007212	GO:0046662	GO:0009792	GO:0006629	GO:0006935	GO:0014069	GO:0030163	GO:0043267	GO:0008081	GO:0005886	GO:0005634
CL308.Contig1_YK	GO:0044699
CL308.Contig3_YK	GO:0044699
CL308.Contig4_YK	GO:0044260	GO:0044699	GO:0006139	GO:0003824
CL308.Contig5_YK	GO:0044260	GO:0044699	GO:0006139	GO:0003824
CL31.Contig1_YK	GO:0044699	GO:0032502
CL31.Contig2_YK	GO:0044699	GO:0032502
CL312.Contig1_YK	GO:0005981	GO:0030512	GO:0019901	GO:0017018	GO:0030155	GO:0051301	GO:0000164	GO:0050115	GO:0019433	GO:0005730	GO:0005829	GO:0046872	GO:0009792	GO:0007067	GO:0072357	GO:0005979	GO:0007126	GO:0002119	GO:0044281	GO:0070688	GO:0006470	GO:0001889	GO:0016568	GO:0042587
CL315.Contig1_YK	GO:0051766	GO:0044710	GO:0019637	GO:0016310
CL315.Contig2_YK	GO:0051766	GO:0044710	GO:0019637	GO:0016310
CL315.Contig3_YK	GO:0051766	GO:0044710	GO:0019637	GO:0016310
CL315.Contig4_YK	GO:0051766	GO:0044710	GO:0019637	GO:0016310
CL317.Contig1_YK	GO:0000235	GO:0016358	GO:0030496	GO:0007059	GO:0035046	GO:0005813	GO:0060069	GO:0005938	GO:0000776	GO:0035371	GO:0005515	GO:0007067	GO:0035047	GO:0002009	GO:0009792	GO:0005869	GO:0000132	GO:0051233
CL32.Contig1_YK	GO:0016772	GO:0071704	GO:0044238	GO:0016829	GO:0006796
CL32.Contig2_YK	GO:0016772	GO:0071704	GO:0044238	GO:0016829	GO:0006796
CL321.Contig1_YK	GO:0005488
CL322.Contig1_YK	GO:0005543	GO:0006810	GO:0005516
CL322.Contig2_YK	GO:0005543	GO:0005516	GO:0006869
CL323.Contig1_YK	GO:0016021	GO:0015662	GO:0016125	GO:0019829	GO:0005524	GO:0015914	GO:0000287	GO:0004012	GO:0006812	GO:0032502
CL323.Contig2_YK	GO:0042625	GO:0046872	GO:0044765	GO:0016125	GO:0000166	GO:0032502	GO:0016020
CL323.Contig3_YK	GO:0016021	GO:0015662	GO:0016125	GO:0019829	GO:0005524	GO:0015914	GO:0000287	GO:0004012	GO:0006812	GO:0032502
CL323.Contig4_YK	GO:0042625	GO:0046872	GO:0044765	GO:0016125	GO:0000166	GO:0032502	GO:0016020
CL326.Contig1_YK	GO:0007411	GO:0048729	GO:0048518	GO:0022603	GO:2000026	GO:0050794	GO:0048646
CL326.Contig2_YK	GO:0007411	GO:0048729	GO:0048518	GO:0022603	GO:2000026	GO:0050794	GO:0048646
CL327.Contig1_YK	GO:0003824
CL327.Contig2_YK	GO:0016874	GO:0043167	GO:0008152
CL327.Contig4_YK	GO:0016874	GO:0043167	GO:0008152
CL329.Contig1_YK	GO:0005730	GO:0003723
CL329.Contig2_YK	GO:0005730	GO:0003723
CL33.Contig2_YK	GO:0006412	GO:0005762	GO:0040010	GO:0003735	GO:0000003	GO:0002119	GO:0009792
CL33.Contig4_YK	GO:0016021
CL330.Contig1_YK	GO:0043234	GO:0044427	GO:0031981	GO:0005515
CL330.Contig2_YK	GO:0043234	GO:0044427	GO:0031981	GO:0005515
CL331.Contig1_YK	GO:0008407	GO:0031987	GO:0001964	GO:0007548	GO:0000166	GO:0008362	GO:0000381	GO:0009306	GO:0004712	GO:0045494	GO:0046777	GO:0004674	GO:0000165	GO:0035071	GO:0007350	GO:0005875	GO:0005783	GO:0042051	GO:0030717	GO:0005634	GO:0048854
CL331.Contig2_YK	GO:0008407	GO:0031987	GO:0001964	GO:0007548	GO:0008362	GO:0000381	GO:0009306	GO:0004712	GO:0045494	GO:0046777	GO:0004674	GO:0000165	GO:0035071	GO:0007350	GO:0005875	GO:0005783	GO:0042051	GO:0030717	GO:0005634	GO:0005524	GO:0048854
CL331.Contig3_YK	GO:0008407	GO:0031987	GO:0001964	GO:0007548	GO:0008362	GO:0000381	GO:0009306	GO:0004712	GO:0045494	GO:0046777	GO:0004674	GO:0000165	GO:0035071	GO:0007350	GO:0005875	GO:0005783	GO:0042051	GO:0030717	GO:0005634	GO:0005524	GO:0048854
CL333.Contig1_YK	GO:1901576	GO:0016853	GO:0044238
CL333.Contig2_YK	GO:0005829	GO:0018279	GO:0043687	GO:0016853	GO:0009298	GO:0006488
CL334.Contig1_YK	GO:0003824
CL334.Contig2_YK	GO:0003824
CL335.Contig1_YK	GO:0009987
CL335.Contig2_YK	GO:0009987
CL335.Contig3_YK	GO:0009987
CL335.Contig4_YK	GO:0009987
CL338.Contig1_YK	GO:0040010
CL338.Contig2_YK	GO:0020037	GO:0016705	GO:0004497	GO:0005506	GO:0009055	GO:0055114
CL338.Contig3_YK	GO:0040010
CL339.Contig1_YK	GO:0030529	GO:0003723
CL339.Contig2_YK	GO:0030529	GO:0003723
CL34.Contig2_YK	GO:0050789	GO:0044699
CL34.Contig3_YK	GO:0004672	GO:0044699
CL341.Contig1_YK	GO:0007606	GO:0004383	GO:0043005	GO:0004672	GO:0044297	GO:0006935	GO:0042048	GO:0000166	GO:0006182
CL341.Contig2_YK	GO:0007606	GO:0004383	GO:0043005	GO:0004672	GO:0044297	GO:0006935	GO:0042048	GO:0000166	GO:0006182
CL342.Contig1_YK	GO:0022414	GO:0009790
CL342.Contig2_YK	GO:0043652	GO:0040007	GO:0040035	GO:0043621	GO:0010171	GO:0002119	GO:0007281	GO:0048477	GO:0009792	GO:0001703	GO:0005634
CL344.Contig1_YK	GO:0043234	GO:0015630	GO:0000279	GO:0044430
CL344.Contig2_YK	GO:0000910	GO:0045132	GO:0005874	GO:0000922	GO:0097159	GO:0005938	GO:0019915	GO:1901363	GO:0009792
CL345.Contig1_YK	GO:0055114	GO:0009263	GO:0006915	GO:0040007	GO:0006260	GO:0040035	GO:0005524	GO:0002119	GO:0040017	GO:0005971	GO:0004748	GO:0009792
CL345.Contig2_YK	GO:0000278	GO:0005515	GO:0051290	GO:0008584	GO:0021846	GO:0005737	GO:0004748	GO:0060041	GO:0005635	GO:0043025	GO:0042995	GO:0010212	GO:0009263	GO:0006206	GO:0017076
CL346.Contig1_YK	GO:0004197	GO:0006508
CL346.Contig2_YK	GO:0016787
CL347.Contig1_YK	GO:0055114	GO:0009263	GO:0006915	GO:0040007	GO:0006260	GO:0040035	GO:0051290	GO:0005524	GO:0002119	GO:0005515	GO:0040017	GO:0005971	GO:0004748	GO:0009792
CL349.Contig1_YK	GO:0043050	GO:0005515	GO:0008340	GO:0040011	GO:0008270	GO:0055120
CL349.Contig2_YK	GO:0043050	GO:0005515	GO:0008340	GO:0040011	GO:0008270	GO:0055120
CL349.Contig4_YK	GO:0043050	GO:0005515	GO:0008340	GO:0040011	GO:0008270	GO:0055120
CL350.Contig1_YK	GO:0040035	GO:0009792	GO:0002119	GO:0003676	GO:0007281	GO:0040007	GO:0000166
CL350.Contig2_YK	GO:0040035	GO:0009792	GO:0002119	GO:0007281	GO:0040007
CL350.Contig3_YK	GO:0040035	GO:0009792	GO:0002119	GO:0007281	GO:1901363	GO:0040007	GO:0097159
CL352.Contig18_YK	GO:0016020	GO:0008236
CL352.Contig1_YK	GO:0016020	GO:0008236
CL352.Contig21_YK	GO:0016020	GO:0008236
CL355.Contig4_YK	GO:0005488	GO:0043516	GO:0043523
CL356.Contig1_YK	GO:0040010	GO:0043231	GO:0008340	GO:0043051	GO:0004497	GO:0001676
CL356.Contig3_YK	GO:0040010	GO:0043231	GO:0008340	GO:0043051	GO:0004497	GO:0001676
CL358.Contig1_YK	GO:0008340
CL358.Contig2_YK	GO:0008340
CL36.Contig1_YK	GO:0005515	GO:0007611
CL36.Contig2_YK	GO:0005912	GO:0007616	GO:0008013	GO:0035254	GO:0046959	GO:0032880	GO:0045202
CL361.Contig1_YK	GO:0006412	GO:0003723	GO:0005840	GO:0040007	GO:0003735	GO:0001540	GO:0002119	GO:0005884	GO:0009792	GO:0007631
CL361.Contig2_YK	GO:0044238	GO:0044260	GO:0097159	GO:0040007	GO:0001540	GO:0002119	GO:0005884	GO:1901363	GO:0010467	GO:0009792	GO:0007631
CL361.Contig3_YK	GO:0044238	GO:0044260	GO:0097159	GO:0040007	GO:0001540	GO:0002119	GO:0005884	GO:1901363	GO:0010467	GO:0009792	GO:0007631
CL361.Contig4_YK	GO:0044238	GO:0044260	GO:0097159	GO:0040007	GO:0001540	GO:0002119	GO:0005884	GO:1901363	GO:0010467	GO:0009792	GO:0007631
CL361.Contig5_YK	GO:0044238	GO:0044260	GO:0097159	GO:0040007	GO:0001540	GO:0002119	GO:0005884	GO:1901363	GO:0010467	GO:0009792	GO:0007631
CL361.Contig6_YK	GO:0097159	GO:0040007	GO:0001540	GO:0002119	GO:0005884	GO:1901363	GO:0009792	GO:0007631
CL362.Contig1_YK	GO:0005488
CL362.Contig2_YK	GO:0005488
CL364.Contig1_YK	GO:0043161	GO:0040010	GO:0008340	GO:0018991	GO:0000122	GO:0080135	GO:0008134	GO:0040018	GO:0005634
CL364.Contig2_YK	GO:0043161	GO:0040010	GO:0008340	GO:0018991	GO:0000122	GO:0080135	GO:0008134	GO:0040018	GO:0005634
CL365.Contig2_YK	GO:0040010	GO:0006898	GO:0006352	GO:0040011	GO:0000786	GO:0046982	GO:0019915	GO:0009792	GO:0043565	GO:0060465	GO:0002119	GO:0010171	GO:0071688	GO:0006334	GO:0006952	GO:0005634	GO:0040035	GO:0032940
CL365.Contig3_YK	GO:0040010	GO:0006898	GO:0006352	GO:0040011	GO:0000786	GO:0046982	GO:0019915	GO:0009792	GO:0043565	GO:0060465	GO:0002119	GO:0010171	GO:0071688	GO:0006334	GO:0006952	GO:0005634	GO:0040035	GO:0032940
CL366.Contig1_YK	GO:0051258	GO:0000226	GO:0005881	GO:0006184	GO:0007018	GO:0003924	GO:0005200	GO:0005525
CL366.Contig2_YK	GO:0051258	GO:0000226	GO:0005881	GO:0006184	GO:0007018	GO:0003924	GO:0005200	GO:0005525
CL366.Contig3_YK	GO:0001966	GO:0005525	GO:0006184	GO:0005737	GO:0005874	GO:0051258	GO:0043025	GO:0007638	GO:0030424	GO:0003924	GO:0007018	GO:0005200
CL367.Contig1_YK	GO:0018991	GO:0030835	GO:0040015	GO:0043393	GO:0034609	GO:0040017	GO:0005865	GO:0030833	GO:0018996	GO:0009792	GO:0060465	GO:0002119	GO:0051015	GO:0010171	GO:0030728	GO:0040035	GO:0000910
CL368.Contig2_YK	GO:0044699
CL370.Contig1_YK	GO:0072350	GO:0006879	GO:0003723	GO:0051539	GO:0003994	GO:0005829
CL370.Contig2_YK	GO:0005829	GO:0030350	GO:0006447	GO:0006879	GO:0072350	GO:0003994	GO:0005506
CL370.Contig3_YK	GO:0072350	GO:0006879	GO:0003723	GO:0051539	GO:0003994	GO:0005829
CL370.Contig4_YK	GO:0005829	GO:0030350	GO:0006447	GO:0006879	GO:0051539	GO:0072350	GO:0003994	GO:0005506
CL372.Contig1_YK	GO:0005249	GO:0044763	GO:0044707	GO:0005886
CL372.Contig2_YK	GO:0005249	GO:0044763	GO:0044707	GO:0005886
CL372.Contig3_YK	GO:0044763	GO:0044464	GO:0005267
CL372.Contig4_YK	GO:0005249	GO:0044763	GO:0044707	GO:0005886
CL372.Contig5_YK	GO:0005249	GO:0044763	GO:0044707	GO:0005886
CL372.Contig6_YK	GO:0044763	GO:0044464	GO:0005267
CL372.Contig7_YK	GO:0044763	GO:0044464	GO:0005267
CL372.Contig8_YK	GO:0044763	GO:0044464	GO:0005267
CL374.Contig1_YK	GO:0006810	GO:0005215
CL376.Contig1_YK	GO:0046872	GO:0008152	GO:0007165	GO:0004114
CL376.Contig2_YK	GO:0010033	GO:0004114	GO:0046872	GO:0007165	GO:0009719	GO:0022414	GO:0008152	GO:0048610	GO:0032501
CL376.Contig3_YK	GO:0046872	GO:0008152	GO:0007165	GO:0004114
CL376.Contig4_YK	GO:0010033	GO:0004114	GO:0046872	GO:0007165	GO:0009719	GO:0022414	GO:0008152	GO:0048610	GO:0032501
CL376.Contig5_YK	GO:0046872	GO:0008152	GO:0007165	GO:0004114
CL376.Contig6_YK	GO:0046872	GO:0008152	GO:0007165	GO:0004114
CL378.Contig1_YK	GO:0018105	GO:0016321	GO:0005488	GO:0004674	GO:0060249	GO:0031101	GO:0007093	GO:0007060	GO:0009790
CL378.Contig2_YK	GO:0016321	GO:0006468	GO:0005488	GO:0060249	GO:0004672	GO:0031101	GO:0007093	GO:0007060	GO:0009790
CL378.Contig3_YK	GO:0006468	GO:0005488	GO:0045132	GO:0048856	GO:0004672	GO:0044767	GO:0007275
CL378.Contig4_YK	GO:0006468	GO:0005488	GO:0045132	GO:0048856	GO:0004672	GO:0044767	GO:0007275
CL378.Contig5_YK	GO:0016321	GO:0006468	GO:0005488	GO:0060249	GO:0004672	GO:0031101	GO:0007093	GO:0007060	GO:0009790
CL379.Contig1_YK	GO:0006814	GO:0050896	GO:0043652	GO:0048856	GO:0044767	GO:0005272	GO:0016020
CL379.Contig2_YK	GO:0006814	GO:0043652	GO:0048856	GO:0044767	GO:0005272	GO:0016020	GO:0009612
CL38.Contig1_YK	GO:0009792
CL38.Contig2_YK	GO:0009792
CL383.Contig10_YK	GO:0007275	GO:0048856
CL383.Contig11_YK	GO:0007275	GO:0048856
CL383.Contig12_YK	GO:0007275	GO:0048856
CL383.Contig19_YK	GO:0007275	GO:0048856
CL383.Contig1_YK	GO:0007275	GO:0048856
CL383.Contig20_YK	GO:0007275	GO:0048856
CL383.Contig21_YK	GO:0007275	GO:0048856
CL383.Contig22_YK	GO:0007275	GO:0048856
CL383.Contig2_YK	GO:0007275	GO:0048856
CL383.Contig3_YK	GO:0007275	GO:0048856
CL383.Contig9_YK	GO:0007275	GO:0048856
CL384.Contig1_YK	GO:0040010
CL387.Contig2_YK	GO:0003712	GO:0044238	GO:0044260	GO:0005634
CL388.Contig1_YK	GO:0097157	GO:0032956	GO:0016607	GO:0000381	GO:0005515	GO:0040012	GO:0030529
CL388.Contig2_YK	GO:0097157	GO:0032956	GO:0016607	GO:0000381	GO:0005515	GO:0040012	GO:0030529
CL388.Contig3_YK	GO:0097157	GO:0032956	GO:0016607	GO:0000381	GO:0005515	GO:0040012	GO:0030529
CL388.Contig4_YK	GO:0097157	GO:0032956	GO:0016607	GO:0000381	GO:0005515	GO:0040012	GO:0030529
CL39.Contig10_YK	GO:0000226	GO:0007605	GO:0031594	GO:0036062	GO:0042734	GO:0007016	GO:1900074	GO:0016787	GO:0008092	GO:0048675	GO:0007528	GO:0043195	GO:0005886	GO:0070050	GO:0005200
CL39.Contig11_YK	GO:0000226	GO:0007605	GO:0034613	GO:0031594	GO:0036062	GO:0042734	GO:1900074	GO:0048675	GO:0007528	GO:0043195	GO:0005886	GO:0070050
CL39.Contig12_YK	GO:0000226	GO:0007605	GO:0031594	GO:0036062	GO:0042734	GO:0007016	GO:1900074	GO:0016787	GO:0008092	GO:0048675	GO:0007528	GO:0043195	GO:0005886	GO:0070050	GO:0005200
CL39.Contig1_YK	GO:0000226	GO:0007605	GO:0031594	GO:0036062	GO:0042734	GO:1900074	GO:0048675	GO:0007528	GO:0043195	GO:0005886	GO:0070050
CL39.Contig2_YK	GO:0000226	GO:0007605	GO:0031594	GO:0036062	GO:0042734	GO:0007016	GO:1900074	GO:0016787	GO:0008092	GO:0048675	GO:0007528	GO:0043195	GO:0005886	GO:0070050	GO:0005200
CL39.Contig3_YK	GO:0000226	GO:0007605	GO:0034613	GO:0031594	GO:0036062	GO:0042734	GO:1900074	GO:0048675	GO:0007528	GO:0043195	GO:0005886	GO:0070050
CL39.Contig4_YK	GO:0000226	GO:0007605	GO:0031594	GO:0036062	GO:0042734	GO:0007016	GO:1900074	GO:0016787	GO:0008092	GO:0048675	GO:0007528	GO:0043195	GO:0005886	GO:0070050	GO:0005200
CL39.Contig5_YK	GO:0000226	GO:0007605	GO:0034613	GO:0031594	GO:0036062	GO:0042734	GO:1900074	GO:0048675	GO:0007528	GO:0043195	GO:0005886	GO:0070050
CL39.Contig6_YK	GO:0000226	GO:0007605	GO:0031594	GO:0036062	GO:0042734	GO:1900074	GO:0048675	GO:0007528	GO:0043195	GO:0005886	GO:0070050
CL39.Contig7_YK	GO:0000226	GO:0007605	GO:0031594	GO:0036062	GO:0042734	GO:1900074	GO:0048675	GO:0007528	GO:0043195	GO:0005886	GO:0070050
CL39.Contig8_YK	GO:0000226	GO:0007605	GO:0034613	GO:0031594	GO:0036062	GO:0042734	GO:1900074	GO:0048675	GO:0007528	GO:0043195	GO:0005886	GO:0070050
CL39.Contig9_YK	GO:0000226	GO:0007605	GO:0031594	GO:0036062	GO:0042734	GO:1900074	GO:0048675	GO:0007528	GO:0043195	GO:0005886	GO:0070050
CL392.Contig1_YK	GO:0071688
CL392.Contig2_YK	GO:0071688
CL397.Contig1_YK	GO:0071688	GO:0006915	GO:0040007	GO:0000003	GO:0032940	GO:0002119	GO:0005515	GO:0000166	GO:0006898	GO:0009792
CL397.Contig2_YK	GO:0071688	GO:0006915	GO:0040007	GO:0000003	GO:0032940	GO:0002119	GO:0005515	GO:0000166	GO:0006898	GO:0009792
CL399.Contig1_YK	GO:0016740
CL399.Contig3_YK	GO:0016740
CL40.Contig1_YK	GO:0016324	GO:0006810	GO:0009925	GO:0005215
CL40.Contig2_YK	GO:0044765	GO:0016324	GO:0009925	GO:0022857
CL401.Contig1_YK	GO:0009792	GO:0055114	GO:0048037	GO:0008445	GO:0047821
CL401.Contig2_YK	GO:0009792	GO:0055114	GO:0048037	GO:0008445	GO:0047821
CL403.Contig1_YK	GO:0055120	GO:0005515
CL404.Contig1_YK	GO:0042493	GO:0030424	GO:0055080	GO:0040017	GO:0034703	GO:0005261
CL404.Contig2_YK	GO:0065007
CL404.Contig3_YK	GO:0042493	GO:0030424	GO:0055080	GO:0040017	GO:0034703	GO:0005261
CL405.Contig2_YK	GO:0008068	GO:0043051	GO:0045211	GO:0031987	GO:0042493	GO:0030054	GO:0005886	GO:0008144	GO:0006811	GO:0016021
CL405.Contig3_YK	GO:0008068	GO:0043051	GO:0045211	GO:0031987	GO:0042493	GO:0030054	GO:0005886	GO:0008144	GO:0006811	GO:0016021
CL405.Contig4_YK	GO:0008068	GO:0043051	GO:0045211	GO:0031987	GO:0042493	GO:0030054	GO:0005886	GO:0008144	GO:0006811	GO:0016021
CL405.Contig5_YK	GO:0008068	GO:0043051	GO:0045211	GO:0031987	GO:0042493	GO:0030054	GO:0005886	GO:0008144	GO:0006811	GO:0016021
CL406.Contig1_YK	GO:0071704	GO:0040010	GO:0044238	GO:0016783	GO:0051536	GO:0002119	GO:0009792	GO:0044237
CL406.Contig2_YK	GO:0071704	GO:0040010	GO:0044238	GO:0016783	GO:0051536	GO:0002119	GO:0009792	GO:0044237
CL411.Contig1_YK	GO:0009612	GO:0003779	GO:0018996	GO:0040010	GO:0040011	GO:0048104
CL411.Contig2_YK	GO:0009612	GO:0018996	GO:0040010	GO:0040011	GO:0048104
CL411.Contig3_YK	GO:0002009	GO:0018996	GO:0040010	GO:0040011
CL414.Contig1_YK	GO:0003746	GO:0040010	GO:0008340	GO:0000003	GO:0006414	GO:0006184	GO:0002119	GO:0040011	GO:0003924	GO:0009792	GO:0005737	GO:0005525
CL414.Contig2_YK	GO:0003746	GO:0040010	GO:0008340	GO:0000003	GO:0006414	GO:0006184	GO:0002119	GO:0040011	GO:0003924	GO:0009792	GO:0005737	GO:0005525
CL415.Contig1_YK	GO:0009792	GO:0043296	GO:0040027	GO:0045216	GO:0005488	GO:0016327	GO:0005913	GO:0040010	GO:0040011
CL415.Contig2_YK	GO:0009792	GO:0043296	GO:0040027	GO:0045216	GO:0005488	GO:0016327	GO:0005913	GO:0040010	GO:0040011
CL415.Contig3_YK	GO:0009792	GO:0043296	GO:0040027	GO:0045216	GO:0005488	GO:0016327	GO:0005913	GO:0040010	GO:0040011
CL415.Contig4_YK	GO:0009792	GO:0043296	GO:0040027	GO:0045216	GO:0005488	GO:0016327	GO:0005913	GO:0040010	GO:0040011
CL416.Contig1_YK	GO:0031513	GO:0055085	GO:0006811	GO:0016021	GO:0005216
CL416.Contig2_YK	GO:0031513	GO:0006810
CL416.Contig3_YK	GO:0044765	GO:0031513	GO:0016020
CL417.Contig1_YK	GO:0005515	GO:0008340	GO:0055120
CL417.Contig2_YK	GO:0005515	GO:0008340	GO:0055120
CL417.Contig3_YK	GO:0005515	GO:0008340	GO:0055120
CL417.Contig4_YK	GO:0005515	GO:0008340	GO:0055120
CL418.Contig1_YK	GO:0007276	GO:0016021
CL42.Contig1_YK	GO:0008152
CL42.Contig2_YK	GO:0050872	GO:0071333	GO:0071394	GO:0030729	GO:0045471	GO:0071397	GO:0005829	GO:0042594	GO:0042493	GO:0060612	GO:0001889	GO:0034201	GO:0014074	GO:0008152	GO:0047760	GO:0007584	GO:0032024
CL421.Contig1_YK	GO:0005547	GO:0032009	GO:0090389	GO:0040027	GO:0043621	GO:0051020	GO:0097194	GO:0009792
CL421.Contig2_YK	GO:0005547	GO:0032009	GO:0090389	GO:0040027	GO:0043621	GO:0051020	GO:0097194	GO:0009792
CL421.Contig3_YK	GO:0005547	GO:0032009	GO:0090389	GO:0040027	GO:0043621	GO:0051020	GO:0097194	GO:0009792
CL421.Contig4_YK	GO:0005547	GO:0032009	GO:0090389	GO:0040027	GO:0043621	GO:0051020	GO:0097194	GO:0009792
CL424.Contig1_YK	GO:0010165	GO:0016020	GO:0040007	GO:0006898	GO:0006310	GO:0040011	GO:0016740	GO:0030261	GO:0009411	GO:0009792	GO:0003677	GO:0002119	GO:0000790	GO:0007064	GO:0005524	GO:0040035	GO:0008278	GO:0006281
CL424.Contig2_YK	GO:0005654	GO:0010165	GO:0000075	GO:0040007	GO:0000236	GO:0006898	GO:0042770	GO:0007052	GO:0030893	GO:0040011	GO:0009411	GO:0005737	GO:0005730	GO:0046982	GO:0003777	GO:0000776	GO:0009792	GO:0003677	GO:0007126	GO:0002119	GO:0008280	GO:0000794	GO:0000790	GO:0007064	GO:0003682	GO:0000398	GO:0032876	GO:0007091	GO:0040035	GO:0006281
CL424.Contig3_YK	GO:0005654	GO:0010165	GO:0000075	GO:0040007	GO:0000236	GO:0006898	GO:0042770	GO:0007052	GO:0030893	GO:0040011	GO:0009411	GO:0005737	GO:0005730	GO:0046982	GO:0000776	GO:0009792	GO:0003677	GO:0002119	GO:0008280	GO:0000794	GO:0000790	GO:0007064	GO:0003682	GO:0000398	GO:0032876	GO:0007091	GO:0040035	GO:0006281
CL425.Contig1_YK	GO:0005515	GO:0016055	GO:0007409	GO:0009968	GO:0040011
CL426.Contig1_YK	GO:0016021	GO:0005921
CL426.Contig2_YK	GO:0016021	GO:0005921
CL428.Contig1_YK	GO:0000139	GO:0046920	GO:0016051
CL428.Contig2_YK	GO:0000139	GO:0046920	GO:0016051
CL43.Contig1_YK	GO:0002009	GO:0018996	GO:0040010	GO:0040011
CL43.Contig2_YK	GO:0044699
CL430.Contig1_YK	GO:0007411	GO:0018991	GO:0005515	GO:0097157	GO:0040010	GO:0006898	GO:0000381	GO:0040017	GO:0003727	GO:0009792	GO:0002009	GO:0043186	GO:0002119	GO:0007413	GO:0005634
CL430.Contig2_YK	GO:0007411	GO:0018991	GO:0005515	GO:0097157	GO:0040010	GO:0006898	GO:0000381	GO:0040017	GO:0003727	GO:0009792	GO:0002009	GO:0043186	GO:0002119	GO:0007413	GO:0005634
CL431.Contig1_YK	GO:0030017	GO:0005783	GO:0055120	GO:0005509
CL431.Contig2_YK	GO:0030017	GO:0005783	GO:0055120	GO:0005509
CL431.Contig3_YK	GO:0030017	GO:0005783	GO:0055120	GO:0005509
CL432.Contig1_YK	GO:0016301
CL432.Contig2_YK	GO:0016301
CL432.Contig3_YK	GO:0016301
CL432.Contig4_YK	GO:0002119	GO:0004672	GO:0040011	GO:0040007
CL432.Contig5_YK	GO:0016301
CL432.Contig6_YK	GO:0016301
CL438.Contig2_YK	GO:0007179	GO:0010468	GO:0009636	GO:0001824	GO:0016324	GO:0005901	GO:0031625	GO:0007507	GO:0009966	GO:0070723	GO:0009952	GO:0051602	GO:0043234	GO:0005025	GO:0030199	GO:0016323	GO:0060037	GO:0048701	GO:0009791	GO:0031100	GO:0001822	GO:0045602	GO:0032331	GO:0048565	GO:0001666	GO:0043542	GO:0001937	GO:0007568	GO:0080090	GO:0031323	GO:0060017	GO:0048844	GO:0032403	GO:0008354	GO:0051491	GO:0043393	GO:0002088	GO:0034695	GO:0043627	GO:0005524	GO:0007566	GO:0050431	GO:0046777	GO:0046982	GO:0001525	GO:0060021	GO:0043066	GO:0048663	GO:0046332	GO:0048538	GO:0030324	GO:0006917
CL438.Contig3_YK	GO:0007179	GO:0010468	GO:0009636	GO:0001824	GO:0016324	GO:0005901	GO:0031625	GO:0007507	GO:0009966	GO:0070723	GO:0009952	GO:0051602	GO:0043234	GO:0005025	GO:0030199	GO:0016323	GO:0060037	GO:0048701	GO:0009791	GO:0031100	GO:0001822	GO:0045602	GO:0032331	GO:0048565	GO:0001666	GO:0043542	GO:0001937	GO:0007568	GO:0080090	GO:0031323	GO:0060017	GO:0048844	GO:0032403	GO:0008354	GO:0051491	GO:0043393	GO:0002088	GO:0034695	GO:0043627	GO:0005524	GO:0007566	GO:0050431	GO:0046777	GO:0046982	GO:0001525	GO:0060021	GO:0043066	GO:0048663	GO:0046332	GO:0048538	GO:0030324	GO:0006917
CL439.Contig10_YK	GO:0030056	GO:0040010	GO:0006898	GO:0009925	GO:0005882	GO:0040039	GO:0003779	GO:0009792	GO:0002009	GO:0002119	GO:0030163	GO:0010171	GO:0071688	GO:0001703	GO:0040035	GO:0016324	GO:0032940
CL439.Contig11_YK	GO:0030056	GO:0040010	GO:0006898	GO:0009925	GO:0005882	GO:0040039	GO:0003779	GO:0009792	GO:0002009	GO:0002119	GO:0030163	GO:0010171	GO:0071688	GO:0001703	GO:0040035	GO:0016324	GO:0032940
CL439.Contig12_YK	GO:0030056	GO:0040010	GO:0006898	GO:0009925	GO:0005882	GO:0040039	GO:0007050	GO:0009792	GO:0002009	GO:0002119	GO:0030163	GO:0051015	GO:0010171	GO:0071688	GO:0001703	GO:0040035	GO:0016324	GO:0032940
CL439.Contig1_YK	GO:0030056	GO:0040010	GO:0006898	GO:0009925	GO:0005882	GO:0040039	GO:0007050	GO:0009792	GO:0002009	GO:0002119	GO:0030163	GO:0051015	GO:0010171	GO:0071688	GO:0001703	GO:0040035	GO:0016324	GO:0032940
CL439.Contig2_YK	GO:0030056	GO:0040010	GO:0006898	GO:0009925	GO:0005882	GO:0040039	GO:0003779	GO:0009792	GO:0002009	GO:0002119	GO:0030163	GO:0010171	GO:0071688	GO:0001703	GO:0040035	GO:0016324	GO:0032940
CL439.Contig3_YK	GO:0030056	GO:0040010	GO:0006898	GO:0009925	GO:0005882	GO:0040039	GO:0009792	GO:0002009	GO:0002119	GO:0030163	GO:0051015	GO:0010171	GO:0071688	GO:0001703	GO:0040035	GO:0016324	GO:0032940
CL439.Contig4_YK	GO:0030056	GO:0040010	GO:0006898	GO:0009925	GO:0005882	GO:0040039	GO:0007050	GO:0009792	GO:0002009	GO:0002119	GO:0030163	GO:0051015	GO:0010171	GO:0071688	GO:0001703	GO:0040035	GO:0016324	GO:0032940
CL439.Contig5_YK	GO:0030056	GO:0040010	GO:0006898	GO:0009925	GO:0005882	GO:0040039	GO:0003779	GO:0009792	GO:0002009	GO:0002119	GO:0030163	GO:0010171	GO:0071688	GO:0001703	GO:0040035	GO:0016324	GO:0032940
CL439.Contig6_YK	GO:0030056	GO:0040010	GO:0006898	GO:0009925	GO:0005882	GO:0040039	GO:0007050	GO:0009792	GO:0002009	GO:0002119	GO:0030163	GO:0051015	GO:0010171	GO:0071688	GO:0001703	GO:0040035	GO:0016324	GO:0032940
CL439.Contig7_YK	GO:0030056	GO:0040010	GO:0006898	GO:0009925	GO:0005882	GO:0040039	GO:0007050	GO:0009792	GO:0002009	GO:0002119	GO:0030163	GO:0051015	GO:0010171	GO:0071688	GO:0001703	GO:0040035	GO:0016324	GO:0032940
CL439.Contig8_YK	GO:0030056	GO:0040010	GO:0006898	GO:0009925	GO:0005882	GO:0040039	GO:0009792	GO:0002009	GO:0002119	GO:0030163	GO:0051015	GO:0010171	GO:0071688	GO:0001703	GO:0040035	GO:0016324	GO:0032940
CL439.Contig9_YK	GO:0030056	GO:0040010	GO:0006898	GO:0009925	GO:0005882	GO:0040039	GO:0007050	GO:0009792	GO:0002009	GO:0002119	GO:0030163	GO:0051015	GO:0010171	GO:0071688	GO:0001703	GO:0040035	GO:0016324	GO:0032940
CL44.Contig1_YK	GO:0034765	GO:0070588	GO:0043051	GO:0051899	GO:0040007	GO:0000003	GO:0002119	GO:0005891	GO:0045760	GO:0008332
CL44.Contig2_YK	GO:0034765	GO:0070588	GO:0043051	GO:0051899	GO:0040007	GO:0000003	GO:0002119	GO:0005891	GO:0045760	GO:0008332
CL440.Contig1_YK	GO:0009190	GO:0016849	GO:0002119	GO:0040011	GO:0040015	GO:0007188	GO:0005886
CL440.Contig2_YK	GO:0035556	GO:0016021	GO:0004016	GO:0002119	GO:0000166	GO:0040011	GO:0006171	GO:0040015	GO:0007188	GO:0005886
CL444.Contig1_YK	GO:0016780
CL444.Contig2_YK	GO:0016780
CL444.Contig3_YK	GO:0016780
CL446.Contig1_YK	GO:0003676	GO:0005634	GO:0005515	GO:0007399
CL446.Contig2_YK	GO:0003676	GO:0005634	GO:0005515	GO:0007399
CL447.Contig1_YK	GO:0034641	GO:0044238	GO:0006725	GO:0046483	GO:1901360	GO:0043170	GO:0003824
CL447.Contig2_YK	GO:0034641	GO:0044238	GO:0006725	GO:0046483	GO:1901360	GO:0043170	GO:0003824
CL447.Contig3_YK	GO:0034641	GO:0044238	GO:0006725	GO:0046483	GO:1901360	GO:0043170	GO:0003824
CL449.Contig3_YK	GO:0055085	GO:0005249	GO:0016021	GO:0007617	GO:0006813	GO:0046662	GO:0043050	GO:0040011	GO:0006937	GO:0030163
CL449.Contig4_YK	GO:0055085	GO:0005249	GO:0016021	GO:0007617	GO:0006813	GO:0046662	GO:0043050	GO:0040011	GO:0006937	GO:0030163
CL449.Contig5_YK	GO:0055085	GO:0005249	GO:0016021	GO:0007617	GO:0006813	GO:0046662	GO:0043050	GO:0040011	GO:0006937	GO:0030163
CL449.Contig6_YK	GO:0055085	GO:0005249	GO:0016021	GO:0007617	GO:0006813	GO:0046662	GO:0043050	GO:0040011	GO:0006937	GO:0030163
CL45.Contig1_YK	GO:0008307	GO:0045214	GO:0030424	GO:0055120	GO:0046662	GO:0007626	GO:0046716	GO:0005515	GO:0040017	GO:0016010
CL45.Contig2_YK	GO:0044763	GO:0044464	GO:0007610	GO:0050789	GO:0005488
CL45.Contig3_YK	GO:0044422	GO:0003824	GO:1901360	GO:0044238	GO:0050789	GO:0043234	GO:0043232	GO:0046483	GO:0006725	GO:0044763	GO:0005488	GO:0007610	GO:0034641
CL45.Contig4_YK	GO:0008307	GO:0045214	GO:0030424	GO:0055120	GO:0046662	GO:0007626	GO:0046716	GO:0005515	GO:0040017	GO:0016010
CL45.Contig5_YK	GO:0008307	GO:0045214	GO:0030424	GO:0055120	GO:0046662	GO:0007626	GO:0046716	GO:0005515	GO:0040017	GO:0016010
CL451.Contig1_YK	GO:0035071
CL451.Contig2_YK	GO:0035071
CL452.Contig1_YK	GO:0035282	GO:0030307	GO:0045746	GO:0001751	GO:0043066	GO:0042246	GO:0046843	GO:0006355	GO:0009996	GO:0007297	GO:0005737	GO:0008101	GO:0008284	GO:0035071	GO:0003700	GO:0005488	GO:0007476
CL452.Contig2_YK	GO:0035282	GO:0030307	GO:0045746	GO:0001751	GO:0043066	GO:0042246	GO:0046843	GO:0006355	GO:0009996	GO:0007297	GO:0005737	GO:0008101	GO:0008284	GO:0035071	GO:0003700	GO:0005488	GO:0007476
CL453.Contig1_YK	GO:0009792
CL453.Contig2_YK	GO:0009792
CL454.Contig1_YK	GO:0035869
CL454.Contig4_YK	GO:0035869
CL455.Contig1_YK	GO:0000122	GO:0005515	GO:0001012	GO:0003824
CL455.Contig2_YK	GO:0000122	GO:0005515	GO:0001012	GO:0003824
CL46.Contig1_YK	GO:0016874	GO:0019915	GO:0008152
CL46.Contig2_YK	GO:0006085	GO:0019915	GO:0003824
CL46.Contig3_YK	GO:0006085	GO:0032550	GO:0043168	GO:0008610	GO:0072330	GO:0019915	GO:0005737	GO:0003987	GO:0006083	GO:0032559
CL461.Contig1_YK	GO:0006629	GO:0043231	GO:0016616	GO:0034754	GO:0005737	GO:0016020
CL462.Contig1_YK	GO:0003677
CL462.Contig2_YK	GO:0007492	GO:0001077	GO:0030512	GO:0001952	GO:0030183	GO:0045165	GO:0031018	GO:0003705	GO:0003677	GO:0006006	GO:0042384	GO:0045944	GO:0001889	GO:0030335	GO:0005634	GO:0048536	GO:0002064
CL462.Contig3_YK	GO:0007492	GO:0001077	GO:0030512	GO:0001952	GO:0030183	GO:0045165	GO:0031018	GO:0003705	GO:0003677	GO:0006006	GO:0042384	GO:0045944	GO:0001889	GO:0030335	GO:0005634	GO:0048536	GO:0002064
CL463.Contig1_YK	GO:0050789	GO:0044763
CL463.Contig2_YK	GO:0005488
CL463.Contig5_YK	GO:0050789	GO:0044763
CL463.Contig7_YK	GO:0005488
CL466.Contig4_YK	GO:0048519	GO:0048592	GO:0048522	GO:0009966	GO:0019538
CL467.Contig1_YK	GO:0022008	GO:0032968	GO:0035101	GO:0003682	GO:0001672
CL467.Contig2_YK	GO:0006997	GO:0000910	GO:0018996	GO:0009792	GO:0008340	GO:0001703
CL467.Contig3_YK	GO:0006997	GO:0000910	GO:0018996	GO:0009792	GO:0008340	GO:0001703
CL469.Contig1_YK	GO:0007411	GO:0040010	GO:0043051	GO:0048786	GO:0045211	GO:0046662	GO:0043195	GO:0016079	GO:0005516
CL47.Contig1_YK	GO:0015937	GO:0016044	GO:0007283	GO:0040011	GO:0005737	GO:0005819	GO:0007067	GO:0007059	GO:0007126	GO:0070328	GO:0048477	GO:0004594	GO:0005886	GO:0007476	GO:0000910
CL47.Contig2_YK	GO:0006796	GO:0016301
CL470.Contig1_YK	GO:0016787
CL470.Contig2_YK	GO:0016787
CL473.Contig1_YK	GO:0061199	GO:0005634
CL473.Contig3_YK	GO:0061199	GO:0008340	GO:0005634
CL475.Contig1_YK	GO:0006629	GO:0005488	GO:0008081	GO:0007165
CL475.Contig2_YK	GO:0006629	GO:0005488	GO:0008081	GO:0007165
CL475.Contig3_YK	GO:0006629	GO:0005488	GO:0008081	GO:0007165
CL475.Contig4_YK	GO:0006629	GO:0005488	GO:0008081	GO:0007165
CL476.Contig10_YK	GO:0009792	GO:0003824	GO:0040007	GO:0002119
CL476.Contig11_YK	GO:0009792	GO:0016787	GO:0040007	GO:0002119
CL476.Contig12_YK	GO:0009792	GO:0016787	GO:0040007	GO:0002119
CL476.Contig1_YK	GO:0009792	GO:0040007	GO:0002119
CL476.Contig2_YK	GO:0009792	GO:0016787	GO:0040007	GO:0002119
CL476.Contig3_YK	GO:0016787
CL476.Contig4_YK	GO:0009792	GO:0003824	GO:0040007	GO:0002119
CL476.Contig5_YK	GO:0009792	GO:0040007	GO:0002119
CL476.Contig6_YK	GO:0009792	GO:0040007	GO:0002119
CL476.Contig7_YK	GO:0009792	GO:0016787	GO:0040007	GO:0002119
CL476.Contig8_YK	GO:0009792	GO:0040007	GO:0002119
CL476.Contig9_YK	GO:0003824
CL479.Contig1_YK	GO:0031430	GO:0071688	GO:0051493	GO:0040011	GO:0017022	GO:0030163	GO:0005863
CL479.Contig2_YK	GO:0031430	GO:0071688	GO:0051493	GO:0040011	GO:0017022	GO:0030163	GO:0005863
CL481.Contig1_YK	GO:0044237	GO:0016881	GO:0005488
CL481.Contig2_YK	GO:0044237	GO:0016881	GO:0050662	GO:0000166
CL482.Contig1_YK	GO:0040010	GO:0008340	GO:0097159	GO:0040035	GO:0002119	GO:0040011	GO:1901363	GO:0002009	GO:0009792
CL482.Contig2_YK	GO:0040010	GO:0008340	GO:0097159	GO:0040035	GO:0002119	GO:0040011	GO:1901363	GO:0002009	GO:0009792
CL485.Contig4_YK	GO:0003824
CL485.Contig5_YK	GO:0003824
CL487.Contig1_YK	GO:0018991	GO:0040007	GO:0048017	GO:0040011	GO:0005863	GO:0006936	GO:0000146	GO:0008307	GO:0043050	GO:0002119	GO:0051015	GO:0007413	GO:0010171	GO:0030241	GO:0005524
CL487.Contig2_YK	GO:0018991	GO:0007626	GO:0040007	GO:0006898	GO:0048017	GO:0040017	GO:0005863	GO:0006936	GO:0031672	GO:0000146	GO:0008307	GO:0009792	GO:0043050	GO:0002119	GO:0051015	GO:0007413	GO:0010171	GO:0030241	GO:0005524
CL489.Contig3_YK	GO:0016021
CL49.Contig10_YK	GO:0016477	GO:0040010	GO:0008340	GO:0016358	GO:0031581	GO:0005604	GO:0030239	GO:0000003	GO:0018996	GO:0048644	GO:0061199	GO:0002119	GO:0040017	GO:0006898	GO:0005198	GO:0030163	GO:0009792	GO:0007173
CL49.Contig11_YK	GO:0016477	GO:0040010	GO:0008340	GO:0016358	GO:0031581	GO:0005604	GO:0030239	GO:0000003	GO:0018996	GO:0048644	GO:0061199	GO:0002119	GO:0040017	GO:0006898	GO:0005198	GO:0030163	GO:0009792	GO:0007173
CL49.Contig12_YK	GO:0016477	GO:0040010	GO:0008340	GO:0016358	GO:0031581	GO:0005604	GO:0030239	GO:0000003	GO:0018996	GO:0048644	GO:0061199	GO:0002119	GO:0040017	GO:0006898	GO:0005198	GO:0030163	GO:0009792	GO:0007173
CL49.Contig13_YK	GO:0016477	GO:0040010	GO:0008340	GO:0016358	GO:0031581	GO:0005604	GO:0030239	GO:0000003	GO:0018996	GO:0048644	GO:0061199	GO:0002119	GO:0040017	GO:0006898	GO:0005198	GO:0030163	GO:0009792	GO:0007173
CL49.Contig14_YK	GO:0016477	GO:0040010	GO:0008340	GO:0016358	GO:0031581	GO:0005604	GO:0030239	GO:0000003	GO:0018996	GO:0048644	GO:0061199	GO:0002119	GO:0040017	GO:0006898	GO:0005198	GO:0030163	GO:0009792	GO:0007173
CL49.Contig15_YK	GO:0016477	GO:0040010	GO:0008340	GO:0016358	GO:0031581	GO:0005604	GO:0030239	GO:0000003	GO:0018996	GO:0048644	GO:0061199	GO:0002119	GO:0040017	GO:0006898	GO:0005198	GO:0030163	GO:0009792	GO:0007173
CL49.Contig16_YK	GO:0016477	GO:0040010	GO:0008340	GO:0016358	GO:0031581	GO:0005604	GO:0030239	GO:0000003	GO:0018996	GO:0048644	GO:0061199	GO:0002119	GO:0040017	GO:0006898	GO:0005198	GO:0030163	GO:0009792	GO:0007173
CL49.Contig17_YK	GO:0016477	GO:0040010	GO:0008340	GO:0016358	GO:0031581	GO:0005604	GO:0030239	GO:0000003	GO:0018996	GO:0048644	GO:0061199	GO:0002119	GO:0040017	GO:0006898	GO:0005198	GO:0030163	GO:0009792	GO:0007173
CL49.Contig18_YK	GO:0016358	GO:0008340	GO:0000003	GO:0005198	GO:0031581	GO:0005604	GO:0040010	GO:0006898	GO:0040017	GO:0030239	GO:0007173	GO:0018996	GO:0048644	GO:0009792	GO:0002119	GO:0030163	GO:0061199	GO:0016477
CL49.Contig19_YK	GO:0016477	GO:0040010	GO:0008340	GO:0016358	GO:0031581	GO:0005604	GO:0030239	GO:0000003	GO:0018996	GO:0048644	GO:0061199	GO:0002119	GO:0040017	GO:0006898	GO:0005198	GO:0030163	GO:0009792	GO:0007173
CL49.Contig1_YK	GO:0016477	GO:0040010	GO:0008340	GO:0016358	GO:0031581	GO:0005604	GO:0030239	GO:0000003	GO:0018996	GO:0048644	GO:0061199	GO:0002119	GO:0040017	GO:0006898	GO:0005198	GO:0030163	GO:0009792	GO:0007173
CL49.Contig20_YK	GO:0016358	GO:0008340	GO:0000003	GO:0005198	GO:0031581	GO:0005604	GO:0040010	GO:0006898	GO:0040017	GO:0030239	GO:0007173	GO:0018996	GO:0048644	GO:0009792	GO:0002119	GO:0030163	GO:0061199	GO:0016477
CL49.Contig21_YK	GO:0016358	GO:0008340	GO:0000003	GO:0005198	GO:0031581	GO:0005604	GO:0040010	GO:0006898	GO:0040017	GO:0030239	GO:0007173	GO:0018996	GO:0048644	GO:0009792	GO:0002119	GO:0030163	GO:0061199	GO:0016477
CL49.Contig2_YK	GO:0016477	GO:0040010	GO:0008340	GO:0016358	GO:0031581	GO:0005604	GO:0030239	GO:0000003	GO:0018996	GO:0048644	GO:0061199	GO:0002119	GO:0040017	GO:0006898	GO:0005198	GO:0030163	GO:0009792	GO:0007173
CL49.Contig3_YK	GO:0016477	GO:0040010	GO:0008340	GO:0016358	GO:0031581	GO:0005604	GO:0030239	GO:0000003	GO:0018996	GO:0048644	GO:0061199	GO:0002119	GO:0040017	GO:0006898	GO:0005198	GO:0030163	GO:0009792	GO:0007173
CL49.Contig4_YK	GO:0016477	GO:0040010	GO:0008340	GO:0016358	GO:0031581	GO:0005604	GO:0030239	GO:0000003	GO:0018996	GO:0048644	GO:0061199	GO:0002119	GO:0040017	GO:0006898	GO:0005198	GO:0030163	GO:0009792	GO:0007173
CL49.Contig5_YK	GO:0016358	GO:0008340	GO:0000003	GO:0005198	GO:0031581	GO:0005604	GO:0040010	GO:0006898	GO:0040017	GO:0030239	GO:0007173	GO:0018996	GO:0048644	GO:0009792	GO:0002119	GO:0030163	GO:0061199	GO:0016477
CL49.Contig6_YK	GO:0016358	GO:0008340	GO:0000003	GO:0005198	GO:0031581	GO:0005604	GO:0040010	GO:0006898	GO:0040017	GO:0030239	GO:0007173	GO:0018996	GO:0048644	GO:0009792	GO:0002119	GO:0030163	GO:0061199	GO:0016477
CL49.Contig7_YK	GO:0016477	GO:0040010	GO:0008340	GO:0016358	GO:0031581	GO:0005604	GO:0030239	GO:0000003	GO:0018996	GO:0048644	GO:0061199	GO:0002119	GO:0040017	GO:0006898	GO:0005198	GO:0030163	GO:0009792	GO:0007173
CL49.Contig8_YK	GO:0016477	GO:0040010	GO:0008340	GO:0016358	GO:0031581	GO:0005604	GO:0030239	GO:0000003	GO:0018996	GO:0048644	GO:0061199	GO:0002119	GO:0040017	GO:0006898	GO:0005198	GO:0030163	GO:0009792	GO:0007173
CL49.Contig9_YK	GO:0016477	GO:0040010	GO:0008340	GO:0016358	GO:0031581	GO:0005604	GO:0030239	GO:0000003	GO:0018996	GO:0048644	GO:0061199	GO:0002119	GO:0040017	GO:0006898	GO:0005198	GO:0030163	GO:0009792	GO:0007173
CL491.Contig1_YK	GO:0000003
CL491.Contig2_YK	GO:0000003
CL497.Contig1_YK	GO:0036195	GO:0055120	GO:0071805	GO:0006937	GO:0005887	GO:0005267
CL497.Contig2_YK	GO:0036195	GO:0055120	GO:0071805	GO:0006937	GO:0005887	GO:0005267
CL498.Contig1_YK	GO:0003824
CL498.Contig2_YK	GO:0003824
CL499.Contig2_YK	GO:0009987	GO:0003824
CL502.Contig1_YK	GO:0005604	GO:0010171	GO:0002119	GO:0040011	GO:0009792	GO:0040018
CL502.Contig2_YK	GO:0005604	GO:0010171	GO:0002119	GO:0040011	GO:0009792	GO:0040018
CL503.Contig1_YK	GO:0005886	GO:0055120	GO:0044425
CL503.Contig2_YK	GO:0005737	GO:0043232	GO:0016012
CL504.Contig2_YK	GO:0008381	GO:0007638	GO:0071260
CL506.Contig1_YK	GO:0055085	GO:0015379	GO:0007638	GO:0006813	GO:0006821	GO:0022820	GO:0009792	GO:0016020
CL506.Contig2_YK	GO:0055085	GO:0015379	GO:0007638	GO:0006813	GO:0006821	GO:0022820	GO:0009792	GO:0016020
CL506.Contig3_YK	GO:0055085	GO:0015379	GO:0007638	GO:0006813	GO:0006821	GO:0022820	GO:0009792	GO:0016020
CL507.Contig1_YK	GO:0040010
CL507.Contig2_YK	GO:0040010	GO:0044763
CL507.Contig4_YK	GO:0040010	GO:0016020
CL508.Contig1_YK	GO:0016772	GO:0008152
CL510.Contig1_YK	GO:0004725	GO:0016358	GO:0035335	GO:0007413
CL510.Contig2_YK	GO:0004725	GO:0016358	GO:0035335	GO:0007413
CL511.Contig1_YK	GO:0044424
CL511.Contig2_YK	GO:0044424
CL512.Contig2_YK	GO:0010172	GO:0004672	GO:0007010	GO:0008284	GO:0032880	GO:0007169	GO:0045604	GO:0016337	GO:0043232	GO:0008013	GO:0019221	GO:0016477	GO:0005886	GO:0005737	GO:0017137	GO:0019915	GO:0040018	GO:0005911	GO:0009792	GO:0002376	GO:0048583	GO:0019901	GO:0046777	GO:0045296	GO:0005634	GO:1901701	GO:0045295	GO:0009719	GO:0003779
CL512.Contig3_YK	GO:0046777	GO:0016337	GO:0008013	GO:0004672	GO:0032880	GO:0019915	GO:0005911	GO:0000166	GO:0008284	GO:0010172	GO:0045604	GO:0009792	GO:0005737	GO:0005634	GO:0005886
CL514.Contig3_YK	GO:0005488
CL514.Contig4_YK	GO:0005488
CL516.Contig1_YK	GO:0055085	GO:0043051	GO:0016021	GO:0051899	GO:0040007	GO:0005245	GO:0006811	GO:0000003	GO:0002119	GO:0045760
CL519.Contig1_YK	GO:0055120
CL519.Contig2_YK	GO:0055120
CL519.Contig3_YK	GO:0055120
CL520.Contig1_YK	GO:0009792	GO:0005515	GO:0000003
CL520.Contig2_YK	GO:0009792	GO:0005515	GO:0000003	GO:0009987
CL524.Contig1_YK	GO:0005829	GO:0001678	GO:0060361	GO:0005524	GO:0005515	GO:0006096	GO:0016310	GO:0051156	GO:0009792	GO:0004340	GO:0019158	GO:0008865
CL524.Contig2_YK	GO:0005829	GO:0001678	GO:0005524	GO:0005515	GO:0006096	GO:0016310	GO:0051156	GO:0009792	GO:0004340	GO:0019158	GO:0008865
CL525.Contig10_YK	GO:0008021	GO:0040017	GO:0006886	GO:0016020	GO:0008270	GO:0017137	GO:0005215
CL525.Contig11_YK	GO:0008021	GO:0040017	GO:0006886	GO:0016020	GO:0008270	GO:0017137	GO:0005215
CL525.Contig12_YK	GO:0008021	GO:0040017	GO:0006886	GO:0016020	GO:0008270	GO:0017137	GO:0005215
CL525.Contig1_YK	GO:0008021	GO:0040017	GO:0006810
CL525.Contig2_YK	GO:0008021	GO:0040017	GO:0006886	GO:0016020	GO:0008270	GO:0017137	GO:0005215
CL525.Contig3_YK	GO:0008021	GO:0040017	GO:0006810
CL525.Contig4_YK	GO:0008021	GO:0040017	GO:0006810
CL525.Contig5_YK	GO:0008021	GO:0040017	GO:0006886	GO:0016020	GO:0008270	GO:0017137	GO:0005215
CL525.Contig6_YK	GO:0008021	GO:0040017	GO:0006810
CL525.Contig7_YK	GO:0008021	GO:0040017	GO:0006810
CL525.Contig8_YK	GO:0008021	GO:0040017	GO:0006886	GO:0016020	GO:0008270	GO:0017137	GO:0005215
CL525.Contig9_YK	GO:0008021	GO:0040017	GO:0006810
CL526.Contig1_YK	GO:0008138	GO:0007275	GO:0040007	GO:0048518	GO:0048856	GO:0043409	GO:0044767	GO:0006950	GO:0006470
CL526.Contig2_YK	GO:0008138	GO:0007275	GO:0040007	GO:0048518	GO:0048856	GO:0043409	GO:0044767	GO:0006950	GO:0006470
CL527.Contig10_YK	GO:0044464
CL527.Contig2_YK	GO:0044464	GO:0005515
CL527.Contig3_YK	GO:0043229	GO:0005515	GO:0005737	GO:0005886
CL527.Contig9_YK	GO:0044464
CL529.Contig1_YK	GO:0008340	GO:0000003	GO:0040010	GO:0040018	GO:0040017	GO:0016021	GO:0051481	GO:0046872	GO:0006754	GO:0009792	GO:0002119	GO:0005388	GO:0045807	GO:0070588	GO:0005886	GO:0005524	GO:0032940
CL529.Contig2_YK	GO:0008340	GO:0040010	GO:0040017	GO:0016021	GO:0051481	GO:0046872	GO:0006754	GO:0009792	GO:0002119	GO:0005388	GO:0045807	GO:0070588	GO:0005886	GO:0005524	GO:0032940
CL529.Contig3_YK	GO:0008340	GO:0000003	GO:0040010	GO:0040018	GO:0040017	GO:0016021	GO:0051481	GO:0046872	GO:0006754	GO:0009792	GO:0002119	GO:0005388	GO:0045807	GO:0070588	GO:0005886	GO:0005524	GO:0032940
CL529.Contig4_YK	GO:0008340	GO:0000003	GO:0040010	GO:0040018	GO:0040017	GO:0016021	GO:0051481	GO:0046872	GO:0006754	GO:0009792	GO:0002119	GO:0005388	GO:0045807	GO:0070588	GO:0005886	GO:0005524	GO:0032940
CL529.Contig5_YK	GO:0008340	GO:0040010	GO:0040017	GO:0016021	GO:0051481	GO:0046872	GO:0006754	GO:0009792	GO:0002119	GO:0005388	GO:0045807	GO:0070588	GO:0005886	GO:0005524	GO:0032940
CL529.Contig6_YK	GO:0008340	GO:0000003	GO:0040010	GO:0040018	GO:0040017	GO:0016021	GO:0051481	GO:0046872	GO:0006754	GO:0009792	GO:0002119	GO:0005388	GO:0045807	GO:0070588	GO:0005886	GO:0005524	GO:0032940
CL53.Contig1_YK	GO:0005739
CL530.Contig1_YK	GO:0006355	GO:0046534	GO:0003677	GO:0044446	GO:0005634	GO:0007623
CL536.Contig1_YK	GO:0007411	GO:0075015	GO:0016325	GO:0033227	GO:0045165	GO:0008049	GO:0001744	GO:0005737	GO:0046662	GO:0007299	GO:0006688	GO:0042248	GO:0030720	GO:0005887	GO:0007298	GO:0045434	GO:0019187
CL536.Contig2_YK	GO:0007411	GO:0075015	GO:0016325	GO:0033227	GO:0045165	GO:0008049	GO:0001744	GO:0005737	GO:0046662	GO:0007299	GO:0006688	GO:0042248	GO:0030720	GO:0005887	GO:0007298	GO:0045434	GO:0019187
CL539.Contig1_YK	GO:0006468	GO:0004674	GO:0000166
CL539.Contig2_YK	GO:0006468	GO:0004674	GO:0000166
CL539.Contig3_YK	GO:0004672	GO:0016310
CL539.Contig4_YK	GO:0004672	GO:0016310
CL542.Contig1_YK	GO:0007097	GO:0018991	GO:0016021	GO:0005638	GO:0030334	GO:0007399	GO:0040025	GO:0005515	GO:0009792	GO:0005637
CL542.Contig2_YK	GO:0007097	GO:0018991	GO:0016021	GO:0005638	GO:0030334	GO:0007399	GO:0040025	GO:0005515	GO:0009792	GO:0005637
CL542.Contig3_YK	GO:0007097	GO:0018991	GO:0016021	GO:0005638	GO:0030334	GO:0007399	GO:0040025	GO:0005515	GO:0009792	GO:0005637
CL542.Contig4_YK	GO:0007097	GO:0018991	GO:0016021	GO:0005638	GO:0030334	GO:0007399	GO:0040025	GO:0005515	GO:0009792	GO:0005637
CL542.Contig5_YK	GO:0007097	GO:0018991	GO:0016021	GO:0005638	GO:0030334	GO:0007399	GO:0040025	GO:0005515	GO:0009792	GO:0005637
CL544.Contig1_YK	GO:0046872	GO:0016491	GO:0040017	GO:0040010	GO:0000003	GO:1901363	GO:0008152	GO:0097159
CL544.Contig2_YK	GO:0046872	GO:0000003	GO:0040017	GO:0097159	GO:0040010	GO:1901363
CL544.Contig3_YK	GO:0046872	GO:0016491	GO:0040017	GO:0040010	GO:0000003	GO:1901363	GO:0008152	GO:0097159
CL546.Contig1_YK	GO:0044763	GO:0050794	GO:0032502
CL546.Contig2_YK	GO:0009653	GO:0007275	GO:0007154	GO:0044700	GO:0050794	GO:0044767
CL548.Contig1_YK	GO:0009987	GO:0044699	GO:0019538	GO:0044464
CL548.Contig2_YK	GO:0016787
CL549.Contig1_YK	GO:0009653	GO:0048731	GO:0046578	GO:0044464	GO:0022402	GO:0044767
CL549.Contig2_YK	GO:0046578	GO:0000279	GO:0006996	GO:0005096	GO:0007059	GO:0009887	GO:0022008	GO:0005886
CL55.Contig1_YK	GO:0015464	GO:0007268	GO:0005230	GO:0006810	GO:0040011	GO:0016020	GO:0045202	GO:0042995
CL55.Contig2_YK	GO:0004889	GO:0015464	GO:0045211	GO:0007268	GO:0030054	GO:0005886	GO:0006811	GO:0040011	GO:0016021	GO:0042995
CL556.Contig1_YK	GO:0016477	GO:0040010	GO:0008340	GO:0005739	GO:0016491	GO:0008152	GO:0006898	GO:0048477	GO:0009792	GO:0008406
CL556.Contig2_YK	GO:0016477	GO:0040010	GO:0008340	GO:0005739	GO:0016491	GO:0008152	GO:0006898	GO:0048477	GO:0009792	GO:0008406
CL557.Contig1_YK	GO:0009790	GO:0005840	GO:0003735	GO:0007420	GO:0006412	GO:0019843
CL557.Contig2_YK	GO:0005840	GO:0003735	GO:0003723	GO:0006412
CL562.Contig1_YK	GO:0055085	GO:0006811	GO:0005251	GO:0005886
CL562.Contig2_YK	GO:0051260	GO:0008076	GO:0005251	GO:0071805	GO:0030163
CL564.Contig10_YK	GO:0040010	GO:0003723	GO:0055114	GO:0008340	GO:0008137	GO:0005747	GO:0002119	GO:0006898	GO:0009792
CL564.Contig13_YK	GO:0040010	GO:0003723	GO:0055114	GO:0008340	GO:0008137	GO:0005747	GO:0002119	GO:0006898	GO:0009792
CL564.Contig14_YK	GO:0040010	GO:0003723	GO:0055114	GO:0008340	GO:0008137	GO:0005747	GO:0002119	GO:0006898	GO:0009792
CL564.Contig16_YK	GO:0040010	GO:0003723	GO:0055114	GO:0008340	GO:0008137	GO:0005747	GO:0002119	GO:0006898	GO:0009792
CL564.Contig2_YK	GO:0040010	GO:0003723	GO:0055114	GO:0008340	GO:0008137	GO:0005747	GO:0002119	GO:0006898	GO:0009792
CL564.Contig3_YK	GO:0040010	GO:0003723	GO:0055114	GO:0008340	GO:0008137	GO:0005747	GO:0002119	GO:0006898	GO:0009792
CL564.Contig5_YK	GO:0040010	GO:0003723	GO:0055114	GO:0008340	GO:0008137	GO:0005747	GO:0002119	GO:0006898	GO:0009792
CL564.Contig6_YK	GO:0040010	GO:0003723	GO:0055114	GO:0008340	GO:0008137	GO:0005747	GO:0002119	GO:0006898	GO:0009792
CL564.Contig7_YK	GO:0040010	GO:0003723	GO:0055114	GO:0008340	GO:0008137	GO:0005747	GO:0002119	GO:0006898	GO:0009792
CL564.Contig8_YK	GO:0040010	GO:0003723	GO:0055114	GO:0008340	GO:0008137	GO:0005747	GO:0002119	GO:0006898	GO:0009792
CL564.Contig9_YK	GO:0040010	GO:0003723	GO:0055114	GO:0008340	GO:0008137	GO:0005747	GO:0002119	GO:0006898	GO:0009792
CL568.Contig1_YK	GO:0009792	GO:0005509
CL568.Contig2_YK	GO:0009792	GO:0005509
CL570.Contig1_YK	GO:0005654	GO:0043089	GO:0008105	GO:0005938
CL570.Contig2_YK	GO:0035023	GO:0005737	GO:0035556
CL575.Contig1_YK	GO:0005886	GO:0006810	GO:0016021	GO:0005326	GO:0015293
CL575.Contig2_YK	GO:0006836	GO:0005886	GO:0005328	GO:0016021
CL576.Contig1_YK	GO:0003676	GO:0006351
CL576.Contig2_YK	GO:0003676	GO:0006351
CL577.Contig1_YK	GO:0051716	GO:0005515	GO:0048518	GO:0006355	GO:0044424	GO:0003677	GO:0009628	GO:0002119	GO:0044767	GO:0006952
CL577.Contig2_YK	GO:0005515	GO:0040007	GO:0006355	GO:0006955	GO:0007568	GO:0001071	GO:0005737	GO:0043565	GO:0006629	GO:0048522	GO:0009408	GO:0033554	GO:0040024	GO:0006952
CL577.Contig3_YK	GO:0005515	GO:0040007	GO:0006355	GO:0006955	GO:0007568	GO:0001071	GO:0005737	GO:0043565	GO:0006629	GO:0048522	GO:0009408	GO:0033554	GO:0040024	GO:0006952
CL577.Contig4_YK	GO:0005515	GO:0040007	GO:0006355	GO:0006955	GO:0007568	GO:0001071	GO:0005737	GO:0043565	GO:0006629	GO:0048522	GO:0009408	GO:0033554	GO:0040024	GO:0006952
CL577.Contig5_YK	GO:0002821	GO:0008340	GO:0008286	GO:0033613	GO:0046890	GO:0050829	GO:0040015	GO:0000977	GO:0043053	GO:0060537	GO:0009411	GO:0005829	GO:0010564	GO:0031625	GO:0043065	GO:0043620	GO:0003700	GO:0034605	GO:0045944	GO:0045087	GO:0005634
CL577.Contig6_YK	GO:0051716	GO:0005515	GO:0048518	GO:0006355	GO:0044424	GO:0003677	GO:0009628	GO:0002119	GO:0044767	GO:0006952
CL58.Contig1_YK	GO:0016020
CL58.Contig3_YK	GO:0006810	GO:0040027	GO:0040035	GO:0009792	GO:0016020
CL581.Contig1_YK	GO:0008233	GO:0032504	GO:0040010	GO:0008340	GO:0040002	GO:0048598	GO:0000902	GO:0040035	GO:0002119	GO:0040039	GO:0006898	GO:0002009	GO:0009792
CL581.Contig2_YK	GO:0008233	GO:0032504	GO:0040010	GO:0008340	GO:0040002	GO:0048598	GO:0000902	GO:0040035	GO:0002119	GO:0040039	GO:0006898	GO:0031012	GO:0005576	GO:0002009	GO:0009792
CL581.Contig3_YK	GO:0032504	GO:0040010	GO:0008340	GO:0030414	GO:0040002	GO:0048598	GO:0000902	GO:0040035	GO:0008237	GO:0002119	GO:0040039	GO:0006898	GO:0031012	GO:0005576	GO:0002009	GO:0009792
CL581.Contig4_YK	GO:0032504	GO:0040010	GO:0008340	GO:0030414	GO:0040002	GO:0048598	GO:0000902	GO:0040035	GO:0008237	GO:0002119	GO:0040039	GO:0006898	GO:0031012	GO:0005576	GO:0002009	GO:0009792
CL589.Contig2_YK	GO:0044297	GO:0050839	GO:0043005	GO:0030017	GO:0005886
CL589.Contig3_YK	GO:0044456	GO:0050839	GO:0043005	GO:0042221	GO:0065008	GO:0044297	GO:0008306	GO:0048468	GO:0019098	GO:0001654	GO:0009628	GO:0007268	GO:0016043	GO:0007399	GO:0005886	GO:0030017
CL591.Contig1_YK	GO:0035408	GO:0050853	GO:0043005	GO:0042393	GO:0008270	GO:0006357	GO:0035162	GO:0004713	GO:0016021	GO:0035403	GO:0006915	GO:0035206	GO:0005829	GO:0043123	GO:0018105	GO:0043025	GO:0042113	GO:0003682	GO:0019992	GO:0030374	GO:0005634	GO:0005524	GO:0050681	GO:0004698
CL591.Contig2_YK	GO:0018105	GO:0005829	GO:0035556	GO:0008270	GO:0043005	GO:0016021	GO:0018107	GO:0004713	GO:0005524	GO:0035206	GO:0043025	GO:0019992	GO:0004698
CL591.Contig3_YK	GO:0018105	GO:0005829	GO:0035556	GO:0008270	GO:0043005	GO:0016021	GO:0018107	GO:0004713	GO:0005524	GO:0035206	GO:0043025	GO:0019992	GO:0004698
CL591.Contig4_YK	GO:0035408	GO:0050853	GO:0043005	GO:0042393	GO:0008270	GO:0006357	GO:0035162	GO:0004713	GO:0016021	GO:0035403	GO:0006915	GO:0035206	GO:0005829	GO:0043123	GO:0018105	GO:0043025	GO:0042113	GO:0003682	GO:0019992	GO:0030374	GO:0005634	GO:0005524	GO:0050681	GO:0004698
CL591.Contig5_YK	GO:0018105	GO:0005829	GO:0035556	GO:0008270	GO:0043005	GO:0016021	GO:0018107	GO:0004713	GO:0005524	GO:0035206	GO:0043025	GO:0019992	GO:0004698
CL591.Contig6_YK	GO:0035408	GO:0050853	GO:0043005	GO:0042393	GO:0008270	GO:0006357	GO:0035162	GO:0004713	GO:0016021	GO:0035403	GO:0006915	GO:0035206	GO:0005829	GO:0043123	GO:0018105	GO:0043025	GO:0042113	GO:0003682	GO:0019992	GO:0030374	GO:0005634	GO:0005524	GO:0050681	GO:0004698
CL591.Contig7_YK	GO:0018105	GO:0005829	GO:0035556	GO:0008270	GO:0043005	GO:0016021	GO:0018107	GO:0004713	GO:0005524	GO:0035206	GO:0043025	GO:0019992	GO:0004698
CL591.Contig8_YK	GO:0035408	GO:0050853	GO:0043005	GO:0042393	GO:0008270	GO:0006357	GO:0035162	GO:0004713	GO:0016021	GO:0035403	GO:0006915	GO:0035206	GO:0005829	GO:0043123	GO:0018105	GO:0043025	GO:0042113	GO:0003682	GO:0019992	GO:0030374	GO:0005634	GO:0005524	GO:0050681	GO:0004698
CL592.Contig1_YK	GO:0005201	GO:0040017	GO:0005578	GO:0030198
CL592.Contig2_YK	GO:0005201	GO:0040017	GO:0005578	GO:0030198
CL592.Contig3_YK	GO:0005201	GO:0040017	GO:0005578	GO:0030198
CL593.Contig1_YK	GO:0031430	GO:0010940	GO:0008234
CL593.Contig2_YK	GO:0031430	GO:0016540	GO:0010940	GO:0004198	GO:0005509	GO:0016021	GO:0006508
CL595.Contig2_YK	GO:0005886	GO:0005216
CL595.Contig3_YK	GO:0005886
CL598.Contig1_YK	GO:0016324	GO:0006810	GO:0009925	GO:0005215
CL598.Contig2_YK	GO:0016324	GO:0006810	GO:0009925	GO:0005215
CL599.Contig1_YK	GO:0043051	GO:0000003	GO:0040017
CL599.Contig2_YK	GO:0043051	GO:0000003	GO:0040017
CL602.Contig1_YK	GO:0000289	GO:0022008	GO:0030014	GO:0005515	GO:0006351	GO:0005737
CL602.Contig2_YK	GO:0032991	GO:0016071	GO:0005515	GO:0050794	GO:0010467	GO:0005737
CL603.Contig2_YK	GO:0051216	GO:0003677	GO:0003700
CL604.Contig1_YK	GO:0016787
CL605.Contig1_YK	GO:0017153	GO:0005886	GO:0016021	GO:0005313	GO:0015813	GO:0042995
CL605.Contig2_YK	GO:0017153	GO:0005886	GO:0016021	GO:0008345	GO:0015813	GO:0005313	GO:0042995
CL605.Contig3_YK	GO:0017153	GO:0005886	GO:0016021	GO:0005313	GO:0015813	GO:0042995
CL605.Contig4_YK	GO:0017153	GO:0005886	GO:0016021	GO:0008345	GO:0015813	GO:0005313	GO:0042995
CL606.Contig1_YK	GO:0008601	GO:0005829	GO:0006470	GO:0005856	GO:0004722	GO:0005515	GO:0007165	GO:0000159	GO:0010467	GO:0043278	GO:0016020	GO:0000184
CL606.Contig2_YK	GO:0000910	GO:0018991	GO:0007052	GO:0040026	GO:0040011	GO:0002009	GO:0009792
CL606.Contig3_YK	GO:0000184	GO:0018991	GO:0005515	GO:0010467	GO:0000159	GO:0040026	GO:0007052	GO:0040011	GO:0005829	GO:0043278	GO:0009792	GO:0002009	GO:0008601	GO:0006470	GO:0004722	GO:0000910
CL607.Contig1_YK	GO:0080090	GO:0016070	GO:0048856	GO:0022402	GO:0010468	GO:0000226	GO:0044767	GO:0051234	GO:2000112	GO:0007275
CL607.Contig2_YK	GO:0080090	GO:0016070	GO:0048856	GO:0022402	GO:0010468	GO:0000226	GO:0044767	GO:0051234	GO:2000112	GO:0007275
CL610.Contig1_YK	GO:0003824
CL611.Contig1_YK	GO:0016311	GO:0016791
CL612.Contig1_YK	GO:0001751	GO:0065008	GO:0005737	GO:0061061	GO:0005488
CL612.Contig2_YK	GO:0000381	GO:0045924	GO:0042052	GO:0007517	GO:0006915	GO:0003676	GO:0009790	GO:0046716	GO:0048471	GO:0005634	GO:0007476
CL612.Contig4_YK	GO:0008270	GO:0000381	GO:0045924	GO:0042052	GO:0007517	GO:0006915	GO:0003676	GO:0009790	GO:0046716	GO:0048471	GO:0005634	GO:0007476
CL615.Contig1_YK	GO:0016021
CL615.Contig2_YK	GO:0016021
CL615.Contig3_YK	GO:0016021
CL615.Contig4_YK	GO:0016021
CL615.Contig5_YK	GO:0016021
CL615.Contig6_YK	GO:0016021
CL615.Contig7_YK	GO:0016021
CL615.Contig8_YK	GO:0016021
CL62.Contig1_YK	GO:0045862	GO:0007224	GO:0009953	GO:0001841	GO:0001947	GO:0044292	GO:0032391	GO:0042733
CL62.Contig2_YK	GO:0045862	GO:0007224	GO:0009953	GO:0001841	GO:0001947	GO:0044292	GO:0032391	GO:0042073	GO:0042733	GO:0005932	GO:0005930
CL621.Contig1_YK	GO:0040035	GO:0009792	GO:0002119	GO:0055085	GO:0040010	GO:0016021
CL621.Contig2_YK	GO:0040035	GO:0009792	GO:0002119	GO:0055085	GO:0040010	GO:0016021
CL623.Contig1_YK	GO:0016740
CL623.Contig2_YK	GO:0016740
CL624.Contig1_YK	GO:0016021	GO:0007186	GO:0004930
CL624.Contig3_YK	GO:0016021	GO:0007186	GO:0004930
CL625.Contig1_YK	GO:0005737	GO:0005634	GO:0043023	GO:0000055
CL625.Contig2_YK	GO:0005730	GO:0006810
CL626.Contig1_YK	GO:0045332	GO:0005515	GO:0000166	GO:0070265	GO:0007040	GO:0016323	GO:0005794	GO:0046872	GO:0009792	GO:0042625	GO:0005768	GO:0004012	GO:0060101	GO:0005887	GO:0060100	GO:0016324
CL626.Contig2_YK	GO:0045332	GO:0005515	GO:0000166	GO:0070265	GO:0007040	GO:0016323	GO:0005794	GO:0046872	GO:0009792	GO:0042625	GO:0005768	GO:0004012	GO:0060101	GO:0005887	GO:0060100	GO:0016324
CL627.Contig1_YK	GO:0005886	GO:0007155	GO:0040012	GO:0016021	GO:0055120	GO:0015629	GO:0045296	GO:0005198
CL627.Contig2_YK	GO:0005886	GO:0007155	GO:0040012	GO:0016021	GO:0055120	GO:0015629	GO:0045296	GO:0005198
CL633.Contig1_YK	GO:0016021	GO:0006813	GO:0005251	GO:0034220	GO:0005886
CL633.Contig2_YK	GO:0016021	GO:0006813	GO:0005251	GO:0034220	GO:0005886
CL633.Contig3_YK	GO:0016021	GO:0006813	GO:0005251	GO:0034220	GO:0005886
CL633.Contig4_YK	GO:0016021	GO:0006813	GO:0005251	GO:0034220	GO:0005886
CL633.Contig5_YK	GO:0016021	GO:0006813	GO:0005251	GO:0034220	GO:0005886
CL633.Contig6_YK	GO:0016021	GO:0006813	GO:0005251	GO:0034220	GO:0005886
CL637.Contig1_YK	GO:0008417	GO:0044723	GO:0016020
CL637.Contig2_YK	GO:1901576	GO:0008417	GO:0005794	GO:0044723	GO:0016020
CL637.Contig3_YK	GO:0008417	GO:0044723	GO:0016020
CL639.Contig2_YK	GO:0045169	GO:0042048	GO:0005790	GO:0002121	GO:0044432	GO:0005811
CL64.Contig1_YK	GO:0016020
CL641.Contig1_YK	GO:0016491	GO:0055114	GO:0000166
CL641.Contig2_YK	GO:0016491	GO:0055114	GO:0000166
CL642.Contig1_YK	GO:0055085	GO:0016020
CL642.Contig2_YK	GO:0055085	GO:0016020
CL642.Contig3_YK	GO:0055085	GO:0016020
CL643.Contig1_YK	GO:0009792	GO:0040010	GO:0000003	GO:0040011	GO:0006898
CL643.Contig2_YK	GO:0009792	GO:0040010	GO:0016787	GO:0000003	GO:0040011	GO:0006898	GO:0006396
CL645.Contig1_YK	GO:0005515	GO:0045892	GO:0005737	GO:0005730	GO:0003682	GO:0046638
CL645.Contig2_YK	GO:0005515	GO:0040027	GO:0040010	GO:0006898	GO:0040011	GO:0045892	GO:0005737	GO:0005730	GO:0009792	GO:0010171	GO:0003682	GO:0001703	GO:0046638
CL646.Contig1_YK	GO:0009150	GO:0046129	GO:0000166	GO:0046939	GO:0007050	GO:0036126	GO:0001520	GO:0005886	GO:0044444	GO:0004017
CL646.Contig2_YK	GO:0006796	GO:0006139	GO:0019205
CL647.Contig1_YK	GO:0009792	GO:0002119	GO:0005587	GO:0040018	GO:0000003	GO:0040039	GO:0030020
CL647.Contig2_YK	GO:0007528	GO:0000003	GO:0005605	GO:0002119	GO:0030020	GO:0031594	GO:0040039	GO:0009792	GO:0040018	GO:0005587
CL648.Contig1_YK	GO:0050896
CL648.Contig2_YK	GO:0050896
CL65.Contig1_YK	GO:0009792
CL650.Contig1_YK	GO:0005856	GO:0005089	GO:0003779
CL650.Contig2_YK	GO:0005856	GO:0005089	GO:0003779
CL654.Contig1_YK	GO:0016757
CL654.Contig2_YK	GO:0016740
CL654.Contig3_YK	GO:0016757
CL657.Contig1_YK	GO:0006814	GO:0035829	GO:0006813	GO:0048878	GO:0035827	GO:0008511	GO:0007588	GO:0006821	GO:0005515	GO:0016324	GO:0001822	GO:0034220
CL657.Contig2_YK	GO:0006814	GO:0035829	GO:0006813	GO:0048878	GO:0035827	GO:0008511	GO:0007588	GO:0006821	GO:0005515	GO:0016324	GO:0001822	GO:0034220
CL66.Contig1_YK	GO:0005886
CL66.Contig2_YK	GO:0016020
CL660.Contig1_YK	GO:0030126	GO:0040010	GO:0006915	GO:0000003	GO:0032940	GO:0002119	GO:0040011	GO:0006898	GO:0006886	GO:0005198
CL660.Contig2_YK	GO:0000139	GO:0005798	GO:0006810
CL660.Contig3_YK	GO:0040010	GO:0006915	GO:0000139	GO:0000003	GO:0032940	GO:0002119	GO:0040011	GO:0006898	GO:0005798
CL661.Contig1_YK	GO:0009792	GO:0002119	GO:0000003	GO:0040007	GO:0055120
CL661.Contig3_YK	GO:0009792	GO:0002119	GO:0000003	GO:0040007	GO:0055120
CL661.Contig4_YK	GO:0009792	GO:0002119	GO:0000003	GO:0040007	GO:0055120
CL662.Contig1_YK	GO:0061014	GO:0005525	GO:0006184	GO:0000177	GO:0005829	GO:0003924
CL662.Contig2_YK	GO:0006412	GO:0061014	GO:0005525	GO:0006184	GO:0000177	GO:0005829	GO:0003924	GO:0030529
CL665.Contig1_YK	GO:0005488	GO:0031966
CL667.Contig1_YK	GO:0030424	GO:0004672	GO:0030425	GO:0005929	GO:0005515	GO:0000166	GO:0016310	GO:0043025	GO:0034608	GO:0034606
CL667.Contig2_YK	GO:0030424	GO:0004672	GO:0030425	GO:0005929	GO:0005515	GO:0000166	GO:0016310	GO:0043025	GO:0034608	GO:0034606
CL667.Contig3_YK	GO:0030424	GO:0004672	GO:0030425	GO:0005929	GO:0005515	GO:0000166	GO:0016310	GO:0043025	GO:0034608	GO:0034606
CL67.Contig1_YK	GO:0016310	GO:0004672	GO:0000166
CL67.Contig2_YK	GO:0006468	GO:0030424	GO:0030425	GO:0004713	GO:0005524	GO:0005929	GO:0005515	GO:0043025	GO:0034608	GO:0034606
CL670.Contig1_YK	GO:0003824
CL670.Contig2_YK	GO:0003824
CL671.Contig1_YK	GO:0040018	GO:0018996	GO:0040011	GO:0044767
CL671.Contig2_YK	GO:0040018	GO:0018996	GO:0040011	GO:0044767
CL672.Contig1_YK	GO:0070404	GO:0003730	GO:0005829	GO:0042178	GO:0003960	GO:0007601	GO:0070402	GO:0051289	GO:0005794
CL672.Contig2_YK	GO:0003730	GO:0005829	GO:0055114	GO:0008270	GO:0042178	GO:0003677	GO:0003960	GO:0070402	GO:0051289	GO:0005794
CL673.Contig1_YK	GO:0016021
CL673.Contig2_YK	GO:0016021
CL674.Contig1_YK	GO:0016740	GO:0035097	GO:0006464	GO:0043232	GO:0005488
CL674.Contig3_YK	GO:0009987	GO:0005488	GO:0003824
CL674.Contig6_YK	GO:0003824
CL677.Contig2_YK	GO:0071704	GO:0055114	GO:0044763	GO:0050794	GO:0044237
CL678.Contig1_YK	GO:0009792	GO:0002119	GO:0005840	GO:0003735	GO:0040017	GO:0040010	GO:0000003	GO:0006412
CL679.Contig1_YK	GO:0009987	GO:0071704	GO:0044238	GO:0044699	GO:0003824
CL679.Contig2_YK	GO:0016798
CL680.Contig10_YK	GO:0031594	GO:0005615
CL680.Contig11_YK	GO:0031594	GO:0005615
CL680.Contig12_YK	GO:0031594	GO:0005615
CL680.Contig13_YK	GO:0031594	GO:0005615
CL680.Contig14_YK	GO:0031594	GO:0005615
CL680.Contig15_YK	GO:0031594	GO:0005615
CL680.Contig16_YK	GO:0031594	GO:0005615
CL680.Contig1_YK	GO:0031594	GO:0005615
CL680.Contig2_YK	GO:0031594	GO:0005615
CL680.Contig3_YK	GO:0031594	GO:0005615
CL680.Contig4_YK	GO:0031594	GO:0005615
CL680.Contig5_YK	GO:0031594	GO:0005615
CL680.Contig6_YK	GO:0031594	GO:0005615
CL680.Contig7_YK	GO:0031594	GO:0005615
CL680.Contig8_YK	GO:0031594	GO:0005615
CL680.Contig9_YK	GO:0031594	GO:0005615
CL681.Contig1_YK	GO:0005737	GO:0044763
CL683.Contig2_YK	GO:0005452	GO:0006820	GO:0009401	GO:0005351	GO:0016021
CL683.Contig3_YK	GO:0005452	GO:0006820	GO:0009401	GO:0005351	GO:0016021
CL684.Contig1_YK	GO:0016020
CL684.Contig2_YK	GO:0016020
CL688.Contig1_YK	GO:0003677
CL688.Contig2_YK	GO:0003677
CL689.Contig1_YK	GO:0019509	GO:0044763	GO:0006738	GO:0005515	GO:0043231	GO:0065009	GO:0031323	GO:0016491	GO:0048513	GO:0005829	GO:0017061	GO:0034654	GO:0044767	GO:0051704	GO:1901700	GO:0033993	GO:0006595
CL689.Contig2_YK	GO:0019509	GO:0044763	GO:0006738	GO:0005515	GO:0043231	GO:0065009	GO:0031323	GO:0016491	GO:0048513	GO:0005829	GO:0017061	GO:0034654	GO:0044767	GO:0051704	GO:1901700	GO:0033993	GO:0006595
CL689.Contig3_YK	GO:0019509	GO:0044763	GO:0006738	GO:0005515	GO:0043231	GO:0065009	GO:0031323	GO:0016491	GO:0048513	GO:0005829	GO:0017061	GO:0034654	GO:0044767	GO:0051704	GO:1901700	GO:0033993	GO:0006595
CL689.Contig4_YK	GO:0019509	GO:0044763	GO:0006738	GO:0005515	GO:0043231	GO:0065009	GO:0031323	GO:0016491	GO:0048513	GO:0005829	GO:0017061	GO:0034654	GO:0044767	GO:0051704	GO:1901700	GO:0033993	GO:0006595
CL689.Contig5_YK	GO:0019509	GO:0044763	GO:0006738	GO:0005515	GO:0043231	GO:0065009	GO:0031323	GO:0016491	GO:0048513	GO:0005829	GO:0017061	GO:0034654	GO:0044767	GO:0051704	GO:1901700	GO:0033993	GO:0006595
CL689.Contig6_YK	GO:0019509	GO:0044763	GO:0006738	GO:0005515	GO:0043231	GO:0065009	GO:0031323	GO:0016491	GO:0048513	GO:0005829	GO:0017061	GO:0034654	GO:0044767	GO:0051704	GO:1901700	GO:0033993	GO:0006595
CL689.Contig7_YK	GO:0019509	GO:0044763	GO:0006738	GO:0005515	GO:0043231	GO:0065009	GO:0031323	GO:0016491	GO:0048513	GO:0005829	GO:0017061	GO:0034654	GO:0044767	GO:0051704	GO:1901700	GO:0033993	GO:0006595
CL689.Contig8_YK	GO:0019509	GO:0044763	GO:0006738	GO:0005515	GO:0043231	GO:0065009	GO:0031323	GO:0016491	GO:0048513	GO:0005829	GO:0017061	GO:0034654	GO:0044767	GO:0051704	GO:1901700	GO:0033993	GO:0006595
CL691.Contig1_YK	GO:0017111
CL692.Contig1_YK	GO:0043229	GO:0005488	GO:0044763	GO:0072080	GO:0009653	GO:0005737	GO:0048793	GO:0009790
CL692.Contig2_YK	GO:0019915
CL692.Contig3_YK	GO:0043229	GO:0005488	GO:0044763	GO:0072080	GO:0009653	GO:0005737	GO:0048793	GO:0009790
CL692.Contig4_YK	GO:0043229	GO:0005488	GO:0044763	GO:0072080	GO:0009653	GO:0005737	GO:0048793	GO:0009790
CL692.Contig5_YK	GO:0019915
CL692.Contig6_YK	GO:0043229	GO:0005488	GO:0044763	GO:0072080	GO:0009653	GO:0005737	GO:0048793	GO:0009790
CL692.Contig7_YK	GO:0019915
CL692.Contig8_YK	GO:0019915
CL695.Contig2_YK	GO:0007276	GO:0016772	GO:0040010	GO:0040035	GO:0009792
CL695.Contig3_YK	GO:0007276	GO:0016772	GO:0040010	GO:0030424	GO:0030425	GO:0040035	GO:0005929	GO:0005515	GO:0043025	GO:0034608	GO:0034606	GO:0009792
CL695.Contig4_YK	GO:0007276	GO:0016772	GO:0040010	GO:0040035	GO:0009792
CL7.Contig1_YK	GO:0005488	GO:0009987
CL7.Contig2_YK	GO:0005488	GO:0009987
CL700.Contig1_YK	GO:0005488
CL700.Contig2_YK	GO:0005488
CL702.Contig1_YK	GO:0003676	GO:0005634	GO:0005515	GO:0007399
CL706.Contig1_YK	GO:0044699
CL706.Contig2_YK	GO:0044699
CL708.Contig1_YK	GO:0005488	GO:0046496
CL708.Contig2_YK	GO:0005488	GO:0046496
CL71.Contig1_YK	GO:0048519	GO:0048592	GO:0048522	GO:0009966	GO:0019538
CL71.Contig2_YK	GO:0048519	GO:0048592	GO:0048522	GO:0009966	GO:0019538
CL710.Contig1_YK	GO:0008233	GO:0008340	GO:0006310	GO:0006281	GO:0000932	GO:0022624	GO:0000003	GO:0006508	GO:0005524	GO:0002119	GO:0016887	GO:0005515	GO:0001824	GO:0048471	GO:0009378	GO:0030163	GO:0005634
CL710.Contig2_YK	GO:0010722	GO:0019230	GO:0018283	GO:0046621	GO:0006879	GO:0043066	GO:0040015	GO:0005759	GO:0006783	GO:0070301	GO:0048554	GO:0010039	GO:0006119	GO:0005829	GO:0007628	GO:0016540	GO:0051537	GO:0008284	GO:0009792	GO:0045773	GO:0008199	GO:0051353	GO:0034986	GO:0009060	GO:0051349	GO:0051347	GO:0008198	GO:0090201	GO:0004322	GO:0019899
CL714.Contig1_YK	GO:0040010	GO:0005622	GO:0040035	GO:0002119	GO:0006898	GO:0002009	GO:0009792
CL714.Contig2_YK	GO:0040010	GO:0005622	GO:0040035	GO:0002119	GO:0006898	GO:0002009	GO:0009792
CL715.Contig1_YK	GO:0009987	GO:0043229	GO:0032991
CL716.Contig1_YK	GO:0006811	GO:0016020
CL716.Contig2_YK	GO:0005267	GO:0071805	GO:0016021
CL716.Contig3_YK	GO:0006811	GO:0016020
CL717.Contig1_YK	GO:0009792
CL717.Contig2_YK	GO:0009792
CL717.Contig3_YK	GO:0009792
CL717.Contig4_YK	GO:0009792
CL719.Contig1_YK	GO:0043229	GO:0001654	GO:0060173	GO:0007224	GO:0032402	GO:0007420	GO:0051877	GO:0034464	GO:0001947	GO:0033339	GO:0070121	GO:0046907	GO:0042384	GO:0060021	GO:0008104
CL719.Contig2_YK	GO:0048869	GO:0048731	GO:0034464	GO:0051905	GO:0005813	GO:0044767	GO:0005515	GO:0007368	GO:0009653
CL720.Contig1_YK	GO:0008013	GO:0006357	GO:0044212	GO:0005667	GO:0019899	GO:0043565	GO:0060070
CL720.Contig2_YK	GO:0008013	GO:0006357	GO:0044212	GO:0005667	GO:0019899	GO:0043565	GO:0060070
CL721.Contig2_YK	GO:0044456	GO:0097458	GO:0050795	GO:0048518	GO:0040011	GO:0048468	GO:0051239	GO:0007268	GO:0016043	GO:0007399
CL721.Contig3_YK	GO:0048731	GO:0097458	GO:0005515	GO:0048518	GO:0007269	GO:0051239	GO:0050896	GO:0016043	GO:0050794	GO:0044767	GO:0045202
CL721.Contig4_YK	GO:0007411	GO:0016082	GO:0040010	GO:0043051	GO:0048786	GO:0045211	GO:0046662	GO:0008021	GO:0043195	GO:0019992	GO:0005516
CL723.Contig1_YK	GO:0000122	GO:0018991	GO:0008270	GO:0040010	GO:0000977	GO:0040011	GO:0043067	GO:0040034	GO:0002009	GO:0003705	GO:0002119	GO:0048749	GO:0007480	GO:0005634	GO:0040035
CL723.Contig2_YK	GO:0000122	GO:0018991	GO:0008270	GO:0040010	GO:0000977	GO:0040011	GO:0043067	GO:0040034	GO:0002009	GO:0003705	GO:0002119	GO:0048749	GO:0007480	GO:0005634	GO:0040035
CL726.Contig1_YK	GO:0008340	GO:0016301	GO:0000166	GO:0016773	GO:0044424	GO:0006222	GO:0040035	GO:0010138
CL727.Contig1_YK	GO:0040025	GO:0040018	GO:0018996	GO:0000003	GO:0008340	GO:0040011	GO:0045138	GO:0006897
CL727.Contig2_YK	GO:0040025	GO:0040018	GO:0018996	GO:0000003	GO:0008340	GO:0040011	GO:0045138	GO:0006897
CL728.Contig1_YK	GO:0044763	GO:0000166	GO:0031966
CL728.Contig2_YK	GO:0044763	GO:0000166	GO:0031966
CL729.Contig1_YK	GO:0005249	GO:0007243	GO:0006813	GO:0007213
CL729.Contig2_YK	GO:0007243	GO:0008076	GO:0005251	GO:0007213	GO:0071805
CL729.Contig3_YK	GO:0005249	GO:0007243	GO:0006813	GO:0008076	GO:0007213
CL729.Contig4_YK	GO:0007243	GO:0008076	GO:0005251	GO:0007213	GO:0071805
CL730.Contig1_YK	GO:0009987	GO:0005488	GO:0019915	GO:0010033
CL730.Contig2_YK	GO:0009987	GO:0005488	GO:0019915	GO:0010033
CL732.Contig1_YK	GO:0006357	GO:0065008	GO:0044707	GO:0003677
CL732.Contig2_YK	GO:0006357	GO:0065008	GO:0044707	GO:0003677
CL733.Contig2_YK	GO:1901363	GO:0097159
CL735.Contig1_YK	GO:0043231	GO:0016787	GO:0044444
CL735.Contig2_YK	GO:0008237
CL735.Contig4_YK	GO:0008237
CL737.Contig2_YK	GO:0006351	GO:0080090	GO:0007275	GO:0040007	GO:0031323	GO:0010468
CL737.Contig3_YK	GO:0006351	GO:0080090	GO:0007275	GO:0040007	GO:0031323	GO:0010468
CL739.Contig1_YK	GO:0050660	GO:0050661	GO:0000003	GO:0031227	GO:0004499	GO:0016021	GO:0055114
CL741.Contig1_YK	GO:0007417	GO:0044763	GO:0004672	GO:0016020
CL741.Contig2_YK	GO:0016772
CL741.Contig3_YK	GO:0016772
CL743.Contig1_YK	GO:0005488	GO:0050789	GO:0071542	GO:0021884
CL743.Contig2_YK	GO:0005488	GO:0050789	GO:0071542	GO:0021884
CL745.Contig1_YK	GO:0007186	GO:0004930
CL745.Contig2_YK	GO:0016021	GO:0007186	GO:0004930
CL746.Contig1_YK	GO:0005980	GO:0004558
CL746.Contig2_YK	GO:0016787
CL747.Contig10_YK	GO:0003723	GO:0000398
CL747.Contig11_YK	GO:0003723	GO:0000398	GO:0005634	GO:0000166
CL747.Contig12_YK	GO:0003723	GO:0000398
CL747.Contig1_YK	GO:0003723	GO:0000398	GO:0005634	GO:0000166
CL747.Contig2_YK	GO:0003723	GO:0000398	GO:0005634	GO:0000166
CL747.Contig3_YK	GO:0003723	GO:0000398	GO:0005634	GO:0000166
CL747.Contig4_YK	GO:0003723	GO:0000398	GO:0005634	GO:0000166
CL747.Contig5_YK	GO:0003723	GO:0000398
CL747.Contig6_YK	GO:0003723	GO:0000398
CL747.Contig7_YK	GO:0003723	GO:0000398
CL747.Contig8_YK	GO:0003723	GO:0000398
CL747.Contig9_YK	GO:0003723	GO:0000398	GO:0005634	GO:0000166
CL749.Contig1_YK	GO:0040002
CL749.Contig2_YK	GO:0040002
CL75.Contig1_YK	GO:0005515	GO:0051179	GO:0044425	GO:0050789	GO:0007268	GO:0005886
CL75.Contig2_YK	GO:0019725	GO:0048468	GO:0051641	GO:0010959	GO:0044057	GO:0071704	GO:0007268	GO:0043234	GO:0043232	GO:0044237	GO:0005886	GO:0048518	GO:0044425	GO:0007399	GO:0006941	GO:0005515	GO:0050794
CL75.Contig3_YK	GO:0005515	GO:0051179	GO:0044425	GO:0050789	GO:0007268	GO:0005886
CL750.Contig1_YK	GO:0006569	GO:0044424
CL750.Contig2_YK	GO:0006569	GO:0044424
CL751.Contig2_YK	GO:0004301	GO:0044255
CL751.Contig3_YK	GO:0004301	GO:0044255
CL751.Contig4_YK	GO:0004301	GO:0044255
CL753.Contig1_YK	GO:0009987
CL753.Contig2_YK	GO:0009987
CL754.Contig1_YK	GO:0043967	GO:0000003	GO:0004402	GO:0006974	GO:0040027	GO:0000123	GO:0040010	GO:0006898	GO:0048167	GO:0001708	GO:0005705	GO:0009792	GO:0002009	GO:0010171	GO:0007399	GO:2000331	GO:0043486	GO:0071168
CL754.Contig2_YK	GO:0000003	GO:0040027	GO:0040010	GO:0006898	GO:0001708	GO:0009792	GO:0002009	GO:0010171	GO:0071168	GO:0016746
CL755.Contig1_YK	GO:0043412	GO:0016070	GO:0050794	GO:0005488
CL755.Contig2_YK	GO:0043412	GO:0016070	GO:0050794	GO:0005488
CL756.Contig3_YK	GO:0006811	GO:0016020
CL756.Contig4_YK	GO:0006811	GO:0016020
CL756.Contig5_YK	GO:0006811	GO:0016020
CL756.Contig6_YK	GO:0006811	GO:0016020
CL757.Contig1_YK	GO:0008152	GO:0003824
CL758.Contig1_YK	GO:0035114	GO:0035220	GO:0040007	GO:0048518	GO:0050896	GO:0009790	GO:0002119	GO:0035120	GO:0050794	GO:0007560	GO:0022414	GO:0030182
CL758.Contig2_YK	GO:0035114	GO:0035220	GO:0040007	GO:0048518	GO:0050896	GO:0009790	GO:0002119	GO:0035120	GO:0050794	GO:0007560	GO:0022414	GO:0030182
CL758.Contig3_YK	GO:0009653	GO:0040007	GO:0007444	GO:0048518	GO:0050896	GO:0009790	GO:0002119	GO:0048569	GO:0022414	GO:0030182
CL760.Contig1_YK	GO:0019915	GO:0009792	GO:0040007	GO:0010171	GO:0006898	GO:0002119	GO:0040011
CL760.Contig2_YK	GO:0019915	GO:0005576	GO:0016021	GO:0042302	GO:0010171	GO:0006898	GO:0040002	GO:0002119	GO:0040011
CL760.Contig3_YK	GO:0019915	GO:0005576	GO:0016021	GO:0042302	GO:0010171	GO:0006898	GO:0040002	GO:0002119	GO:0040011
CL760.Contig4_YK	GO:0019915	GO:0005576	GO:0016021	GO:0042302	GO:0010171	GO:0006898	GO:0040002	GO:0002119	GO:0040011
CL760.Contig5_YK	GO:0019915	GO:0005576	GO:0016021	GO:0042302	GO:0010171	GO:0006898	GO:0040002	GO:0002119	GO:0040011
CL760.Contig6_YK	GO:0019915	GO:0005576	GO:0016021	GO:0042302	GO:0010171	GO:0006898	GO:0040002	GO:0002119	GO:0040011
CL760.Contig7_YK	GO:0019915	GO:0005576	GO:0016021	GO:0042302	GO:0010171	GO:0006898	GO:0040002	GO:0002119	GO:0040011
CL761.Contig1_YK	GO:0007411	GO:0004871	GO:0007154	GO:0044700	GO:1900194	GO:0008152	GO:0004115
CL761.Contig2_YK	GO:0007411	GO:0004871	GO:0007154	GO:0044700	GO:1900194	GO:0008152	GO:0004115
CL761.Contig3_YK	GO:0007411	GO:0004871	GO:0007154	GO:0044700	GO:1900194	GO:0008152	GO:0004115
CL761.Contig4_YK	GO:0007411	GO:0004871	GO:0007154	GO:0044700	GO:1900194	GO:0008152	GO:0004115
CL761.Contig5_YK	GO:0007411	GO:0004871	GO:0007154	GO:0044700	GO:1900194	GO:0008152	GO:0004115
CL761.Contig6_YK	GO:0007411	GO:0004871	GO:0007154	GO:0044700	GO:1900194	GO:0008152	GO:0004115
CL763.Contig1_YK	GO:0004890	GO:0045211	GO:0030054	GO:0005886	GO:0005230	GO:0006811	GO:0016021
CL763.Contig2_YK	GO:0030424	GO:0016021	GO:0005230	GO:0030425	GO:0050805	GO:0046682	GO:0006811	GO:0042749	GO:0004890	GO:0045211	GO:0090328	GO:0005886	GO:0009612	GO:0030431
CL763.Contig3_YK	GO:0030424	GO:0016021	GO:0005230	GO:0030425	GO:0050805	GO:0046682	GO:0006811	GO:0042749	GO:0004890	GO:0045211	GO:0090328	GO:0005886	GO:0009612	GO:0030431
CL763.Contig4_YK	GO:0004890	GO:0045211	GO:0030054	GO:0005886	GO:0005230	GO:0006811	GO:0016021
CL763.Contig5_YK	GO:0030054	GO:0030424	GO:0016021	GO:0005230	GO:0030425	GO:0050805	GO:0046682	GO:0006811	GO:0042749	GO:0004890	GO:0045211	GO:0090328	GO:0005886	GO:0009612	GO:0030431
CL763.Contig6_YK	GO:0030054	GO:0030424	GO:0016021	GO:0005230	GO:0030425	GO:0050805	GO:0046682	GO:0006811	GO:0042749	GO:0004890	GO:0045211	GO:0090328	GO:0005886	GO:0009612	GO:0030431
CL766.Contig1_YK	GO:0004356	GO:0005524	GO:0006542
CL766.Contig2_YK	GO:0045213	GO:0007416	GO:0006542	GO:0005524	GO:0004356	GO:0006538	GO:0005737
CL766.Contig3_YK	GO:0004356	GO:0005524	GO:0006542
CL767.Contig1_YK	GO:0009986	GO:0006810
CL767.Contig2_YK	GO:0009986	GO:0055085	GO:0016020
CL768.Contig5_YK	GO:0016853
CL768.Contig6_YK	GO:0016853
CL770.Contig1_YK	GO:0044707
CL770.Contig2_YK	GO:0044707
CL770.Contig3_YK	GO:0044707
CL770.Contig4_YK	GO:0044707
CL772.Contig1_YK	GO:0045944	GO:0009792
CL772.Contig2_YK	GO:0045944	GO:0009792
CL772.Contig3_YK	GO:0045944	GO:0009792
CL774.Contig1_YK	GO:0021766	GO:0051348	GO:0060070	GO:0001837	GO:0031333	GO:0030877	GO:0007409	GO:0032855	GO:0032091	GO:0071363	GO:0035556	GO:0031625	GO:0008013	GO:0043066	GO:0006983	GO:0001954	GO:0005886	GO:0031334	GO:0007169	GO:0051059	GO:0004674	GO:0010721	GO:0050321	GO:0071109	GO:0005730	GO:0046827	GO:0032886	GO:0001085	GO:0002039	GO:0005977	GO:0018105	GO:0005813	GO:0040011	GO:0009968	GO:0034236	GO:0051247	GO:2000026	GO:0045892	GO:0051534
CL774.Contig2_YK	GO:0031325	GO:0004672	GO:0016055	GO:0048523	GO:0044424	GO:0071310	GO:0007275	GO:0005488	GO:0006468	GO:0006355
CL776.Contig1_YK	GO:0016740	GO:0008033
CL776.Contig2_YK	GO:0016740	GO:0008033
CL777.Contig2_YK	GO:0002119	GO:0040011	GO:0002009
CL78.Contig1_YK	GO:0006468	GO:0044763	GO:0004672	GO:0097159	GO:0033036	GO:0050794	GO:1901363	GO:0044424	GO:0009790
CL78.Contig2_YK	GO:0046777	GO:0016337	GO:0008013	GO:0004672	GO:0097159	GO:0032880	GO:0019915	GO:0005911	GO:1901363	GO:0008284	GO:0010172	GO:0045604	GO:0009792	GO:0005737	GO:0005634	GO:0005886
CL78.Contig3_YK	GO:0016301	GO:0044237	GO:1901363	GO:0097159
CL780.Contig1_YK	GO:0050896	GO:0005488	GO:0044763	GO:0004553	GO:0005975	GO:0009057	GO:0005576	GO:0009792	GO:0006030
CL780.Contig2_YK	GO:0009792	GO:0016787	GO:0008152
CL783.Contig1_YK	GO:0009987	GO:0044428
CL783.Contig2_YK	GO:0009987	GO:0044428
CL783.Contig3_YK	GO:0009987	GO:0044428
CL786.Contig1_YK	GO:0019915
CL786.Contig2_YK	GO:0019915
CL786.Contig3_YK	GO:0019915
CL79.Contig1_YK	GO:0008219	GO:0009190	GO:0016849	GO:0042221	GO:0002119	GO:0040017	GO:0007188	GO:0005886	GO:0030431
CL79.Contig2_YK	GO:0008219	GO:0009190	GO:0016849	GO:0042221	GO:0002119	GO:0040017	GO:0007188	GO:0005886	GO:0030431
CL79.Contig3_YK	GO:0008219	GO:0009190	GO:0016849	GO:0042221	GO:0002119	GO:0040017	GO:0007188	GO:0005886	GO:0030431
CL79.Contig4_YK	GO:0008219	GO:0009190	GO:0016849	GO:0042221	GO:0002119	GO:0040017	GO:0007188	GO:0005886	GO:0030431
CL79.Contig5_YK	GO:0008219	GO:0009190	GO:0016849	GO:0042221	GO:0002119	GO:0040017	GO:0007188	GO:0005886	GO:0030431
CL79.Contig6_YK	GO:0042221	GO:0030431	GO:0040017	GO:0006171	GO:0002119	GO:0008219	GO:0007188	GO:0005886	GO:0016849
CL79.Contig7_YK	GO:0008219	GO:0009190	GO:0016849	GO:0042221	GO:0002119	GO:0040017	GO:0007188	GO:0005886	GO:0030431
CL79.Contig8_YK	GO:0008219	GO:0009190	GO:0016849	GO:0042221	GO:0002119	GO:0040017	GO:0007188	GO:0005886	GO:0030431
CL790.Contig1_YK	GO:0043229	GO:0006259	GO:0016740
CL790.Contig2_YK	GO:0006139	GO:0003824
CL790.Contig3_YK	GO:0006139	GO:0003824
CL792.Contig2_YK	GO:0044464
CL792.Contig4_YK	GO:0044464
CL792.Contig5_YK	GO:0044464
CL792.Contig6_YK	GO:0044464
CL792.Contig8_YK	GO:0044464
CL792.Contig9_YK	GO:0044464
CL795.Contig1_YK	GO:0009792	GO:0005840	GO:0040010	GO:0000166
CL795.Contig2_YK	GO:0005840	GO:0009792	GO:0040010
CL797.Contig1_YK	GO:0043652	GO:0008340	GO:0046872	GO:0018996	GO:0008237	GO:0008361	GO:0010171	GO:0002119	GO:0030199	GO:0040011	GO:0040018
CL797.Contig2_YK	GO:0008233	GO:0043652	GO:0008340	GO:0018996	GO:0008361	GO:0010171	GO:0002119	GO:0030199	GO:0040011	GO:0040018
CL797.Contig3_YK	GO:0008233	GO:0043652	GO:0008340	GO:0018996	GO:0008361	GO:0010171	GO:0002119	GO:0030199	GO:0040011	GO:0040018
CL797.Contig4_YK	GO:0043652	GO:0008340	GO:0046872	GO:0018996	GO:0008237	GO:0008361	GO:0010171	GO:0002119	GO:0030199	GO:0040011	GO:0040018
CL797.Contig5_YK	GO:0008233	GO:0043652	GO:0008340	GO:0018996	GO:0008361	GO:0010171	GO:0002119	GO:0030199	GO:0040011	GO:0040018
CL797.Contig6_YK	GO:0008233	GO:0043652	GO:0008340	GO:0018996	GO:0008361	GO:0010171	GO:0002119	GO:0030199	GO:0040011	GO:0040018
CL797.Contig7_YK	GO:0043652	GO:0008340	GO:0046872	GO:0018996	GO:0008237	GO:0008361	GO:0010171	GO:0002119	GO:0030199	GO:0040011	GO:0040018
CL797.Contig8_YK	GO:0008233	GO:0043652	GO:0008340	GO:0018996	GO:0008361	GO:0010171	GO:0002119	GO:0030199	GO:0040011	GO:0040018
CL80.Contig1_YK	GO:0040010	GO:0008340	GO:0040035	GO:0019915	GO:0002119	GO:0005515	GO:0040011	GO:0006898	GO:0002009	GO:0009792	GO:0040018
CL80.Contig2_YK	GO:0006351	GO:0008340	GO:0005515	GO:0040010	GO:0006898	GO:0040018	GO:0040011	GO:0044424	GO:0019915	GO:0009792	GO:0002009	GO:0002119	GO:0050794	GO:0040035
CL800.Contig1_YK	GO:0040010
CL800.Contig2_YK	GO:0040010
CL801.Contig1_YK	GO:0006810	GO:0018991	GO:0016820	GO:0015075	GO:0040024	GO:0005488
CL801.Contig2_YK	GO:0006810	GO:0018991	GO:0016820	GO:0015075	GO:0040024	GO:0005488
CL801.Contig3_YK	GO:0006810	GO:0018991	GO:0016820	GO:0015075	GO:0040024	GO:0005488
CL801.Contig4_YK	GO:0018991	GO:0016020	GO:0000166	GO:0043167	GO:0006812	GO:0042625	GO:0040024	GO:0008152	GO:0008324
CL801.Contig5_YK	GO:0006810	GO:0018991	GO:0016820	GO:0015075	GO:0040024	GO:0005488
CL801.Contig6_YK	GO:0018991	GO:0016020	GO:0000166	GO:0043167	GO:0006812	GO:0042625	GO:0040024	GO:0008152
CL803.Contig1_YK	GO:0009792	GO:0040017
CL803.Contig2_YK	GO:0003824
CL809.Contig1_YK	GO:0016358	GO:0070382	GO:0015992	GO:0051046	GO:0040010	GO:0006898	GO:0043068	GO:0040002	GO:0006915	GO:0018996	GO:0040039	GO:0030104	GO:0009792	GO:0001666	GO:0005771	GO:0016471	GO:0002119	GO:0030163	GO:0034220	GO:0010171	GO:0048477	GO:0044298	GO:0007271	GO:0040035	GO:0016324
CL809.Contig2_YK	GO:0016358	GO:0070382	GO:0015992	GO:0051046	GO:0040010	GO:0006898	GO:0043068	GO:0040002	GO:0006915	GO:0018996	GO:0040039	GO:0030104	GO:0009792	GO:0001666	GO:0005771	GO:0016471	GO:0002119	GO:0030163	GO:0034220	GO:0010171	GO:0048477	GO:0033177	GO:0044298	GO:0007271	GO:0040035	GO:0016324
CL81.Contig1_YK	GO:0015108	GO:0016324	GO:0015116	GO:0019532	GO:0019531	GO:0006821
CL81.Contig2_YK	GO:0015698	GO:0044459	GO:0015116
CL810.Contig1_YK	GO:0007275
CL810.Contig2_YK	GO:0007275
CL810.Contig3_YK	GO:0048856	GO:0007275	GO:0044767
CL811.Contig1_YK	GO:0009792
CL811.Contig2_YK	GO:0009792
CL811.Contig3_YK	GO:0009792
CL811.Contig4_YK	GO:0009792
CL812.Contig1_YK	GO:0007015	GO:0001935	GO:0005923	GO:0045186	GO:0002119	GO:0008022	GO:0008152	GO:0005783	GO:0015459	GO:0016337	GO:0043268	GO:0042391	GO:0030866	GO:0016323	GO:0097016	GO:0045930	GO:0070830	GO:0009653	GO:0009898	GO:0044325	GO:0003008	GO:0040007	GO:0019902	GO:0048471	GO:0009792	GO:0005794	GO:0090004	GO:0031434	GO:0005874	GO:0050896	GO:0016301	GO:0097025	GO:0030728	GO:0005634	GO:0048731
CL812.Contig2_YK	GO:0007015	GO:0001935	GO:0005923	GO:0045186	GO:0002119	GO:0008022	GO:0008152	GO:0005783	GO:0015459	GO:0016337	GO:0043268	GO:0042391	GO:0030866	GO:0016323	GO:0097016	GO:0045930	GO:0070830	GO:0009653	GO:0009898	GO:0044325	GO:0003008	GO:0040007	GO:0019902	GO:0048471	GO:0009792	GO:0005794	GO:0090004	GO:0031434	GO:0005874	GO:0050896	GO:0016301	GO:0097025	GO:0030728	GO:0005634	GO:0048731
CL814.Contig1_YK	GO:0016055	GO:0007163	GO:0046662	GO:0045138	GO:0040028	GO:0005102	GO:0060573	GO:0040011	GO:0044421
CL814.Contig2_YK	GO:0016055	GO:0007163	GO:0046662	GO:0045138	GO:0040028	GO:0005102	GO:0060573	GO:0040011	GO:0044421
CL815.Contig1_YK	GO:0016787
CL815.Contig2_YK	GO:0016817
CL815.Contig3_YK	GO:0009615	GO:0044464	GO:0016787	GO:0001819	GO:0002376	GO:0003723	GO:0006952
CL815.Contig4_YK	GO:0016787
CL815.Contig5_YK	GO:0016817
CL815.Contig6_YK	GO:0009615	GO:0044464	GO:0016787	GO:0001819	GO:0002376	GO:0003723	GO:0006952
CL818.Contig1_YK	GO:0016301
CL818.Contig2_YK	GO:0016310	GO:0004672	GO:0000166
CL819.Contig1_YK	GO:0055007	GO:0000166	GO:0006111	GO:0005759	GO:0009791	GO:0050662	GO:0042802	GO:0030424	GO:0043168	GO:0005978	GO:0042594	GO:0009409	GO:0051793	GO:0033539	GO:0001889	GO:0019254	GO:0045329	GO:0070991
CL819.Contig2_YK	GO:0055007	GO:0000166	GO:0006111	GO:0005759	GO:0009791	GO:0050662	GO:0042802	GO:0030424	GO:0043168	GO:0005978	GO:0042594	GO:0009409	GO:0051793	GO:0033539	GO:0001889	GO:0019254	GO:0045329	GO:0070991
CL821.Contig1_YK	GO:0000786	GO:0003677	GO:0006334	GO:0005634	GO:0046982
CL821.Contig2_YK	GO:0018991	GO:0040010	GO:0006355	GO:0040011	GO:0006915	GO:0000786	GO:0046982	GO:0009792	GO:0043565	GO:0060465	GO:0002119	GO:0006334	GO:0006952	GO:0005634	GO:0040035	GO:0006281
CL821.Contig3_YK	GO:0000786	GO:0003677	GO:0006334	GO:0005634	GO:0046982
CL821.Contig4_YK	GO:0018991	GO:0040010	GO:0006355	GO:0040011	GO:0006915	GO:0000786	GO:0046982	GO:0009792	GO:0043565	GO:0060465	GO:0002119	GO:0006334	GO:0006952	GO:0005634	GO:0040035	GO:0006281
CL821.Contig5_YK	GO:0018991	GO:0040010	GO:0006355	GO:0040011	GO:0006915	GO:0000786	GO:0046982	GO:0009792	GO:0043565	GO:0060465	GO:0002119	GO:0006334	GO:0006952	GO:0005634	GO:0040035	GO:0006281
CL822.Contig1_YK	GO:0043652	GO:0051017	GO:0051015	GO:0005865	GO:0031674	GO:0001725	GO:0010171	GO:0040011	GO:0030163
CL822.Contig4_YK	GO:0043652	GO:0051017	GO:0051015	GO:0005865	GO:0031674	GO:0001725	GO:0010171	GO:0040011	GO:0030163
CL824.Contig1_YK	GO:0044425	GO:0008152	GO:0003824	GO:0005783
CL824.Contig2_YK	GO:0005783
CL825.Contig1_YK	GO:0005267	GO:0018991	GO:0007611	GO:0019901	GO:0038023	GO:0022843	GO:0044237	GO:0030534	GO:0006936	GO:0007635	GO:0007165	GO:0030163	GO:0055085	GO:0007399	GO:0006813	GO:0005887
CL825.Contig2_YK	GO:0042221	GO:0038023	GO:0044464	GO:0016021	GO:0005261	GO:0019098	GO:0007165	GO:0044238	GO:0006811	GO:0051704	GO:0043170	GO:0005488	GO:0044708	GO:0003008
CL826.Contig1_YK	GO:0044763	GO:0044260	GO:0040027	GO:0040010	GO:0006898	GO:0040011	GO:0009792	GO:0044238	GO:0001703	GO:0040035
CL826.Contig2_YK	GO:0044763	GO:0044260	GO:0040027	GO:0040010	GO:0006898	GO:0040011	GO:0009792	GO:0044238	GO:0001703	GO:0040035
CL83.Contig1_YK	GO:0044699	GO:0050794
CL83.Contig3_YK	GO:0044699	GO:0050794
CL83.Contig5_YK	GO:0044699	GO:0050794
CL83.Contig6_YK	GO:0044699	GO:0050794
CL830.Contig1_YK	GO:0003916	GO:0005694	GO:0009987	GO:0008152
CL830.Contig2_YK	GO:0003916	GO:0008152
CL832.Contig1_YK	GO:0001764	GO:0043005	GO:0043652	GO:0019901	GO:0040026	GO:0005525	GO:0015031	GO:0006184	GO:0005737	GO:0040039	GO:0007254	GO:0007264	GO:0033563	GO:0001932	GO:0046688	GO:0048846	GO:0008045	GO:0008078	GO:0003924	GO:0009898
CL833.Contig1_YK	GO:0000278	GO:0005488	GO:0022402	GO:0044446	GO:0005634
CL836.Contig1_YK	GO:0007043	GO:0005912	GO:0007163	GO:0045108	GO:0040035	GO:0007155	GO:0040011	GO:0030029	GO:0016323	GO:0009792	GO:0030728	GO:0060465	GO:0040015	GO:0015031
CL836.Contig2_YK	GO:0007043	GO:0005912	GO:0007163	GO:0045108	GO:0040035	GO:0007155	GO:0040011	GO:0030029	GO:0016323	GO:0009792	GO:0030728	GO:0060465	GO:0040015	GO:0015031
CL837.Contig1_YK	GO:0003746	GO:0006511	GO:0006414
CL837.Contig2_YK	GO:0005654	GO:0032968	GO:0003746	GO:0006414	GO:0061418	GO:0005829	GO:0006511	GO:0004842	GO:0019048	GO:0050434	GO:0032403	GO:0030891
CL838.Contig1_YK	GO:0002027	GO:0006967	GO:0030097	GO:0016324	GO:0030512	GO:0008063	GO:0009950	GO:0006887	GO:0031594	GO:0007602	GO:0045433	GO:0006911	GO:0016323	GO:0042045	GO:0008134	GO:0042994	GO:0046843	GO:0046928	GO:0008332	GO:0035545	GO:0045087	GO:0006974	GO:0005737	GO:0042594	GO:0009408	GO:0008331	GO:0008344	GO:0003677	GO:0048787	GO:0015667	GO:0045887	GO:0007632	GO:0005509	GO:0050908	GO:0070588	GO:0090124	GO:0005891
CL838.Contig2_YK	GO:0002027	GO:0006967	GO:0030097	GO:0016324	GO:0030512	GO:0008063	GO:0009950	GO:0006887	GO:0031594	GO:0007602	GO:0045433	GO:0006911	GO:0016323	GO:0042045	GO:0008134	GO:0042994	GO:0046843	GO:0046928	GO:0008332	GO:0035545	GO:0045087	GO:0006974	GO:0005737	GO:0042594	GO:0009408	GO:0008331	GO:0008344	GO:0003677	GO:0048787	GO:0015667	GO:0045887	GO:0007632	GO:0005509	GO:0050908	GO:0070588	GO:0090124	GO:0005891
CL838.Contig3_YK	GO:0002027	GO:0006967	GO:0030097	GO:0016324	GO:0030512	GO:0008063	GO:0009950	GO:0006887	GO:0031594	GO:0007602	GO:0045433	GO:0006911	GO:0016323	GO:0042045	GO:0008134	GO:0042994	GO:0046843	GO:0046928	GO:0008332	GO:0035545	GO:0045087	GO:0006974	GO:0005737	GO:0042594	GO:0009408	GO:0008331	GO:0008344	GO:0003677	GO:0048787	GO:0015667	GO:0045887	GO:0007632	GO:0005509	GO:0050908	GO:0070588	GO:0090124	GO:0005891
CL838.Contig4_YK	GO:0002027	GO:0006967	GO:0030097	GO:0016324	GO:0030512	GO:0008063	GO:0009950	GO:0006887	GO:0031594	GO:0007602	GO:0045433	GO:0006911	GO:0016323	GO:0042045	GO:0008134	GO:0042994	GO:0046843	GO:0046928	GO:0008332	GO:0035545	GO:0045087	GO:0006974	GO:0005737	GO:0042594	GO:0009408	GO:0008331	GO:0008344	GO:0003677	GO:0048787	GO:0015667	GO:0045887	GO:0007632	GO:0005509	GO:0050908	GO:0070588	GO:0090124	GO:0005891
CL838.Contig5_YK	GO:0002027	GO:0006967	GO:0030097	GO:0016324	GO:0030512	GO:0008063	GO:0009950	GO:0006887	GO:0031594	GO:0007602	GO:0045433	GO:0006911	GO:0016323	GO:0042045	GO:0008134	GO:0042994	GO:0046843	GO:0046928	GO:0008332	GO:0035545	GO:0045087	GO:0006974	GO:0005737	GO:0042594	GO:0009408	GO:0008331	GO:0008344	GO:0003677	GO:0048787	GO:0015667	GO:0045887	GO:0007632	GO:0005509	GO:0050908	GO:0070588	GO:0090124	GO:0005891
CL838.Contig6_YK	GO:0006810	GO:0044763
CL838.Contig7_YK	GO:0006810	GO:0044763
CL838.Contig8_YK	GO:0002027	GO:0006967	GO:0030097	GO:0016324	GO:0030512	GO:0008063	GO:0009950	GO:0006887	GO:0031594	GO:0007602	GO:0045433	GO:0006911	GO:0016323	GO:0042045	GO:0008134	GO:0042994	GO:0046843	GO:0046928	GO:0008332	GO:0035545	GO:0045087	GO:0006974	GO:0005737	GO:0042594	GO:0009408	GO:0008331	GO:0008344	GO:0003677	GO:0048787	GO:0015667	GO:0045887	GO:0007632	GO:0005509	GO:0050908	GO:0070588	GO:0090124	GO:0005891
CL839.Contig1_YK	GO:0009987	GO:0006810	GO:0005488	GO:0005768
CL839.Contig2_YK	GO:0005488
CL840.Contig1_YK	GO:0051287	GO:0006098	GO:0004455	GO:0046168	GO:0004616	GO:0006561	GO:0004735	GO:0005737
CL840.Contig2_YK	GO:0051287	GO:0006098	GO:0004455	GO:0046168	GO:0004616	GO:0006561	GO:0004735	GO:0005737
CL841.Contig3_YK	GO:0032589	GO:0016021	GO:0007638
CL841.Contig4_YK	GO:0032589	GO:0016021	GO:0007638
CL841.Contig5_YK	GO:0032589	GO:0016021	GO:0007638
CL841.Contig6_YK	GO:0032589	GO:0016021	GO:0007638
CL841.Contig7_YK	GO:0032589	GO:0016021	GO:0007638
CL841.Contig8_YK	GO:0032589	GO:0016021	GO:0007638
CL842.Contig1_YK	GO:0005929	GO:0006833	GO:0015250	GO:0043025
CL842.Contig2_YK	GO:0005929	GO:0006833	GO:0015250	GO:0043025
CL844.Contig2_YK	GO:0005515
CL844.Contig3_YK	GO:0005515
CL844.Contig4_YK	GO:0005515
CL844.Contig5_YK	GO:0005515
CL844.Contig6_YK	GO:0005515
CL849.Contig1_YK	GO:0002009	GO:0009792	GO:0000003	GO:0040007	GO:0010171	GO:0002119	GO:0040011
CL849.Contig2_YK	GO:0002009	GO:0009792	GO:0000003	GO:0040007	GO:0097159	GO:0010171	GO:0002119	GO:0040011	GO:1901363
CL850.Contig1_YK	GO:0005737	GO:0005515	GO:0016235	GO:0071566	GO:0043231	GO:0071569	GO:0000166
CL850.Contig2_YK	GO:0043167	GO:0071566	GO:0016616	GO:0048037	GO:0071569	GO:0055114	GO:0000166	GO:0044424
CL852.Contig1_YK	GO:0007264	GO:0006913	GO:0004767	GO:0006184	GO:0003924	GO:0006886	GO:0005737	GO:0016020	GO:0005525	GO:0005634
CL852.Contig2_YK	GO:0007264	GO:0006913	GO:0004767	GO:0006184	GO:0003924	GO:0006886	GO:0005737	GO:0016020	GO:0005525	GO:0005634
CL852.Contig3_YK	GO:0007264	GO:0004767	GO:0046907	GO:0044424	GO:0015031	GO:0005525
CL853.Contig1_YK	GO:0044699
CL853.Contig2_YK	GO:0044699
CL855.Contig1_YK	GO:0040035	GO:0009792	GO:0018991	GO:0040010	GO:0040011
CL855.Contig2_YK	GO:0040035	GO:0009792	GO:0018991	GO:0040010	GO:0040011
CL856.Contig1_YK	GO:0007411	GO:0005515	GO:0016021	GO:0051179	GO:0044238	GO:0050794	GO:0043170	GO:0044459
CL856.Contig2_YK	GO:0008340	GO:0018991	GO:0040010	GO:0030334	GO:0031253	GO:0035545	GO:0019915	GO:0019904	GO:0033563	GO:0030163	GO:0008045	GO:0007413	GO:0005887
CL857.Contig1_YK	GO:0009987	GO:0006810	GO:0016887	GO:0000166	GO:0016020
CL857.Contig2_YK	GO:0009987	GO:0006810	GO:0016887	GO:0000166	GO:0016020
CL859.Contig10_YK	GO:2000786	GO:0016301
CL859.Contig1_YK	GO:0004672	GO:2000786	GO:0000166	GO:0016310
CL859.Contig2_YK	GO:2000786	GO:0016301
CL859.Contig3_YK	GO:0004672	GO:2000786	GO:0000166	GO:0016310
CL859.Contig4_YK	GO:0004672	GO:2000786	GO:0000166	GO:0016310
CL859.Contig5_YK	GO:0004672	GO:2000786	GO:0000166	GO:0016310
CL859.Contig6_YK	GO:0004672	GO:2000786	GO:0000166	GO:0016310
CL859.Contig7_YK	GO:0004672	GO:2000786	GO:0000166	GO:0016310
CL859.Contig8_YK	GO:0004672	GO:2000786	GO:0000166	GO:0016310
CL859.Contig9_YK	GO:0004672	GO:2000786	GO:0000166	GO:0016310
CL86.Contig1_YK	GO:0016301	GO:0007165
CL86.Contig2_YK	GO:0009987	GO:0016740
CL86.Contig3_YK	GO:0016301	GO:0007165
CL86.Contig4_YK	GO:0009987	GO:0016740
CL86.Contig5_YK	GO:0009987	GO:0016740
CL86.Contig6_YK	GO:0016301	GO:0007165
CL86.Contig7_YK	GO:0009987	GO:0016740
CL86.Contig8_YK	GO:0016301	GO:0007165
CL86.Contig9_YK	GO:0016301	GO:0007165
CL863.Contig1_YK	GO:0046907	GO:0005515	GO:0032940	GO:0019915	GO:0006898	GO:0040039
CL863.Contig2_YK	GO:0046907	GO:0005515	GO:0032940	GO:0019915	GO:0006898	GO:0040039
CL865.Contig1_YK	GO:0000003
CL865.Contig3_YK	GO:0000003
CL866.Contig1_YK	GO:0005488
CL869.Contig1_YK	GO:0005622	GO:0006355	GO:0005515	GO:0003700
CL869.Contig2_YK	GO:0016070	GO:0005488	GO:0010467
CL871.Contig1_YK	GO:0016491	GO:0008152	GO:0033555	GO:0009792
CL872.Contig2_YK	GO:0016772	GO:0071310	GO:0008152
CL875.Contig1_YK	GO:0046983	GO:0043652
CL875.Contig2_YK	GO:0046983	GO:0043652
CL882.Contig1_YK	GO:0044699	GO:0032501	GO:0009987
CL882.Contig2_YK	GO:0016126	GO:0044699	GO:0008203	GO:1901700	GO:0033993	GO:0004659	GO:0032501	GO:0005739	GO:0008299
CL882.Contig4_YK	GO:0044699	GO:0032501	GO:0009987
CL882.Contig5_YK	GO:0044699	GO:0043231	GO:1901700	GO:0033993	GO:0044444	GO:0004659	GO:0032501	GO:0008299
CL882.Contig6_YK	GO:0044699	GO:0043231	GO:1901700	GO:0033993	GO:0044444	GO:0004659	GO:0032501	GO:0008299
CL882.Contig7_YK	GO:0044699	GO:0043231	GO:1901700	GO:0033993	GO:0044444	GO:0004659	GO:0032501	GO:0008299
CL883.Contig1_YK	GO:0030421
CL883.Contig3_YK	GO:0030421
CL883.Contig4_YK	GO:0030421
CL884.Contig1_YK	GO:0009792
CL884.Contig2_YK	GO:0009792
CL884.Contig3_YK	GO:0009792
CL884.Contig4_YK	GO:0009792
CL889.Contig1_YK	GO:0005515	GO:0008285	GO:2000134	GO:0048856	GO:0050790	GO:0008601	GO:0044767	GO:0006470	GO:0003682
CL889.Contig2_YK	GO:0005515	GO:0008285	GO:2000134	GO:0048856	GO:0050790	GO:0008601	GO:0044767	GO:0006470	GO:0003682
CL889.Contig3_YK	GO:0005515	GO:0008285	GO:2000134	GO:0048856	GO:0050790	GO:0008601	GO:0044767	GO:0006470	GO:0003682
CL889.Contig4_YK	GO:0005515	GO:0008285	GO:2000134	GO:0048856	GO:0050790	GO:0008601	GO:0044767	GO:0006470	GO:0003682
CL890.Contig1_YK	GO:0008168	GO:0016571	GO:0005488
CL890.Contig2_YK	GO:0008168	GO:0016571	GO:0005488
CL893.Contig1_YK	GO:0005488	GO:0006281
CL893.Contig2_YK	GO:0005488	GO:0006281
CL895.Contig1_YK	GO:0034765	GO:0006813	GO:0005251	GO:0005886
CL895.Contig2_YK	GO:0034765	GO:0006813	GO:0005251	GO:0005886
CL896.Contig1_YK	GO:0004197	GO:0000184	GO:0050072	GO:2000637	GO:0005515	GO:1900074	GO:0045476	GO:0030036	GO:0010603	GO:0045169	GO:0035071	GO:0006922	GO:0043186	GO:0010623	GO:0000932	GO:0016322	GO:0007300	GO:0045451
CL896.Contig2_YK	GO:0004197	GO:0000184	GO:0050072	GO:2000637	GO:0005515	GO:1900074	GO:0045476	GO:0030036	GO:0010603	GO:0045169	GO:0035071	GO:0006922	GO:0043186	GO:0010623	GO:0000932	GO:0016322	GO:0007300	GO:0045451
CL898.Contig1_YK	GO:0043652	GO:0006470	GO:0004725	GO:0005515	GO:0044424
CL898.Contig2_YK	GO:0043652	GO:0006470	GO:0004725	GO:0005515	GO:0044424
CL899.Contig1_YK	GO:0031430	GO:0030054	GO:0055120
CL899.Contig2_YK	GO:0030054	GO:0031430	GO:0055120
CL899.Contig3_YK	GO:0030054	GO:0031430	GO:0055120
CL899.Contig4_YK	GO:0031430	GO:0030054	GO:0016787	GO:0055120
CL899.Contig5_YK	GO:0030054	GO:0031430	GO:0055120
CL9.Contig1_YK	GO:0005488	GO:0003824
CL90.Contig1_YK	GO:0018991	GO:0040011
CL90.Contig2_YK	GO:0008152	GO:0016491
CL90.Contig4_YK	GO:0018991	GO:0040011
CL900.Contig1_YK	GO:0042802	GO:0040009	GO:0046662
CL900.Contig2_YK	GO:0042802	GO:0040009	GO:0046662
CL902.Contig1_YK	GO:0009792	GO:0005509
CL902.Contig2_YK	GO:0009792	GO:0005509
CL906.Contig1_YK	GO:0040022	GO:0005681	GO:0030628	GO:0000398	GO:0040035	GO:0048589	GO:0002119	GO:0005515	GO:0000166	GO:0042127	GO:0007281	GO:0010172	GO:0009792	GO:0040020
CL906.Contig2_YK	GO:0040022	GO:0005681	GO:0030628	GO:0000398	GO:0040035	GO:0048589	GO:0002119	GO:0005515	GO:0000166	GO:0042127	GO:0007281	GO:0010172	GO:0009792	GO:0040020
CL906.Contig3_YK	GO:0040022	GO:0005681	GO:0030628	GO:0000398	GO:0040035	GO:0048589	GO:0002119	GO:0005515	GO:0000166	GO:0042127	GO:0007281	GO:0010172	GO:0009792	GO:0040020
CL908.Contig1_YK	GO:0043005	GO:0000138	GO:0008105	GO:0050975	GO:0007270	GO:0005515	GO:0040026	GO:0043025	GO:0030140	GO:0005886
CL908.Contig2_YK	GO:0005737	GO:0044707
CL908.Contig3_YK	GO:0043005	GO:0000138	GO:0008105	GO:0050975	GO:0007270	GO:0005515	GO:0040026	GO:0043025	GO:0030140	GO:0005886
CL908.Contig4_YK	GO:0005737	GO:0044707
CL908.Contig5_YK	GO:0043005	GO:0000138	GO:0008105	GO:0050975	GO:0007270	GO:0005515	GO:0040026	GO:0043025	GO:0030140	GO:0005886
CL908.Contig6_YK	GO:0043005	GO:0000138	GO:0008105	GO:0050975	GO:0007270	GO:0005515	GO:0040026	GO:0043025	GO:0030140	GO:0005886
CL91.Contig1_YK	GO:0018991	GO:0007626	GO:0040007	GO:0006898	GO:0048017	GO:0040017	GO:0005863	GO:0006936	GO:0031672	GO:0000146	GO:0008307	GO:0009792	GO:0043050	GO:0002119	GO:0051015	GO:0007413	GO:0010171	GO:0030241	GO:0005524
CL91.Contig2_YK	GO:0031672	GO:0040007	GO:0000003	GO:0007626	GO:0005524	GO:0010171	GO:0002119	GO:0003774	GO:0003779	GO:0040017	GO:0006898	GO:0009792	GO:0005863
CL91.Contig3_YK	GO:0031672	GO:0040007	GO:0000003	GO:0007626	GO:0005524	GO:0010171	GO:0002119	GO:0003774	GO:0003779	GO:0040017	GO:0006898	GO:0009792	GO:0005863
CL91.Contig4_YK	GO:0018991	GO:0007626	GO:0040007	GO:0006898	GO:0048017	GO:0040017	GO:0005863	GO:0006936	GO:0031672	GO:0000146	GO:0008307	GO:0009792	GO:0043050	GO:0002119	GO:0051015	GO:0007413	GO:0010171	GO:0030241	GO:0005524
CL91.Contig5_YK	GO:0018991	GO:0007626	GO:0040007	GO:0048017	GO:0040011	GO:0005863	GO:0006936	GO:0031672	GO:0000146	GO:0008307	GO:0043050	GO:0002119	GO:0051015	GO:0007413	GO:0010171	GO:0030241	GO:0005524
CL91.Contig6_YK	GO:0018991	GO:0040007	GO:0048017	GO:0040011	GO:0005863	GO:0006936	GO:0000146	GO:0008307	GO:0043050	GO:0002119	GO:0051015	GO:0007413	GO:0010171	GO:0030241	GO:0005524
CL91.Contig7_YK	GO:0018991	GO:0040007	GO:0048017	GO:0040011	GO:0005863	GO:0006936	GO:0000146	GO:0008307	GO:0043050	GO:0002119	GO:0051015	GO:0007413	GO:0010171	GO:0030241	GO:0005524
CL916.Contig1_YK	GO:0021612	GO:0030278	GO:0032868	GO:0007611	GO:0071837	GO:0048168	GO:0006611	GO:0071310	GO:0005737	GO:0045444	GO:0021660	GO:0044212	GO:0035914	GO:0014037	GO:0035284	GO:0021666	GO:0007622	GO:0001102	GO:0008045	GO:0003700	GO:0045944	GO:0003682	GO:0042552	GO:0005634
CL916.Contig2_YK	GO:0021612	GO:0030278	GO:0032868	GO:0007611	GO:0071837	GO:0048168	GO:0006611	GO:0071310	GO:0005737	GO:0045444	GO:0021660	GO:0044212	GO:0035914	GO:0014037	GO:0035284	GO:0021666	GO:0007622	GO:0001102	GO:0008045	GO:0003700	GO:0045944	GO:0003682	GO:0042552	GO:0005634
CL918.Contig1_YK	GO:0044763	GO:0040010	GO:0040011	GO:0018996	GO:0002119	GO:0050794	GO:0005488	GO:0040035
CL918.Contig2_YK	GO:0044763	GO:0040010	GO:0040011	GO:0018996	GO:0002119	GO:0050794	GO:0005488	GO:0040035
CL918.Contig3_YK	GO:0044763	GO:0040010	GO:0040011	GO:0018996	GO:0002119	GO:0050794	GO:0005488	GO:0040035
CL919.Contig1_YK	GO:0016491	GO:0043231	GO:0044444	GO:0008152
CL919.Contig2_YK	GO:0016491	GO:0043231	GO:0044444	GO:0044710
CL92.Contig1_YK	GO:0044699
CL92.Contig2_YK	GO:0044699
CL92.Contig3_YK	GO:0044699
CL92.Contig4_YK	GO:0044699
CL92.Contig5_YK	GO:0044699
CL921.Contig1_YK	GO:0016772
CL921.Contig2_YK	GO:0016772
CL922.Contig1_YK	GO:0016604	GO:0005730	GO:0008380	GO:0005515	GO:0071013	GO:0006397	GO:0006366
CL923.Contig1_YK	GO:0040035	GO:0030334	GO:0002119	GO:0040039	GO:0002009	GO:0009792	GO:0035262	GO:0040018	GO:0005783	GO:0005794
CL923.Contig2_YK	GO:0040035	GO:0030334	GO:0002119	GO:0040039	GO:0002009	GO:0009792	GO:0035262	GO:0040018	GO:0005783	GO:0005794
CL923.Contig3_YK	GO:0040035	GO:0030334	GO:0002119	GO:0040039	GO:0002009	GO:0009792	GO:0035262	GO:0040018	GO:0005783	GO:0005794
CL924.Contig10_YK	GO:0006541	GO:0004359
CL924.Contig12_YK	GO:0006541	GO:0004359
CL924.Contig4_YK	GO:0006541	GO:0004359
CL924.Contig6_YK	GO:0006541	GO:0004359
CL924.Contig9_YK	GO:0006541	GO:0004359
CL927.Contig1_YK	GO:0046872	GO:0009792
CL927.Contig2_YK	GO:0046872
CL927.Contig3_YK	GO:0046872	GO:0009792
CL93.Contig1_YK	GO:0005488
CL935.Contig1_YK	GO:0016787
CL935.Contig2_YK	GO:0004721
CL937.Contig1_YK	GO:0016021	GO:0006811	GO:0005230
CL937.Contig2_YK	GO:0005887	GO:0006810
CL937.Contig3_YK	GO:0005887	GO:0006810
CL938.Contig1_YK	GO:0018996	GO:0040018	GO:0040011
CL938.Contig2_YK	GO:0018996	GO:0040018	GO:0040011
CL938.Contig3_YK	GO:0040025	GO:0040018	GO:0018996	GO:0005515	GO:0040002	GO:0040011
CL938.Contig4_YK	GO:0018996	GO:0040018	GO:0040011
CL938.Contig5_YK	GO:0048856	GO:0040018	GO:0018996	GO:0005515	GO:0007275	GO:0040011	GO:0044767
CL938.Contig6_YK	GO:0048856	GO:0040018	GO:0018996	GO:0005515	GO:0007275	GO:0040011	GO:0044767
CL939.Contig1_YK	GO:0005764	GO:0008152	GO:0008234
CL939.Contig2_YK	GO:0005764	GO:0016787
CL944.Contig1_YK	GO:0045167	GO:0005730	GO:0000209	GO:0006915	GO:0031581	GO:0006284	GO:0016574	GO:0006513	GO:0004842	GO:0002119	GO:0005515	GO:0009792	GO:0005737
CL945.Contig1_YK	GO:0005634
CL945.Contig2_YK	GO:0005634
CL945.Contig3_YK	GO:0005634
CL945.Contig4_YK	GO:0005634
CL946.Contig1_YK	GO:0009792
CL946.Contig2_YK	GO:0009792
CL947.Contig1_YK	GO:0008411	GO:0005811	GO:0006084	GO:0016787	GO:0022008
CL947.Contig2_YK	GO:0008411	GO:0005811	GO:0006084	GO:0016787	GO:0022008
CL952.Contig1_YK	GO:0008236	GO:0006508
CL952.Contig2_YK	GO:0008236	GO:0006508
CL954.Contig1_YK	GO:0003824
CL956.Contig1_YK	GO:0009792	GO:0010171	GO:0002119	GO:0004252	GO:0018996	GO:0040002	GO:0040011	GO:0016021	GO:0040007	GO:0006508	GO:0005634
CL956.Contig2_YK	GO:0009792	GO:0010171	GO:0002119	GO:0004252	GO:0018996	GO:0040002	GO:0040011	GO:0016021	GO:0040007	GO:0006508	GO:0005634
CL956.Contig3_YK	GO:0009792	GO:0010171	GO:0002119	GO:0004252	GO:0018996	GO:0040002	GO:0040011	GO:0016021	GO:0040007	GO:0006508	GO:0005634
CL956.Contig4_YK	GO:0009792	GO:0010171	GO:0002119	GO:0004252	GO:0018996	GO:0040002	GO:0040011	GO:0016021	GO:0040007	GO:0006508	GO:0005634
CL957.Contig1_YK	GO:0008340	GO:0016529	GO:0006874	GO:0040007	GO:0006898	GO:0042175	GO:0016021	GO:0006915	GO:0018996	GO:0030104	GO:0046872	GO:0006754	GO:0005635	GO:0009792	GO:0031410	GO:0005388	GO:0048477	GO:0040024	GO:0070509	GO:0071688	GO:0030968	GO:0005524	GO:0031490
CL957.Contig2_YK	GO:0008340	GO:0016529	GO:0006874	GO:0040007	GO:0006898	GO:0042175	GO:0016021	GO:0006915	GO:0018996	GO:0030104	GO:0046872	GO:0006754	GO:0005635	GO:0009792	GO:0031410	GO:0005388	GO:0048477	GO:0040024	GO:0070509	GO:0071688	GO:0030968	GO:0005524	GO:0031490
CL96.Contig1_YK	GO:0008152
CL96.Contig2_YK	GO:0008152
CL961.Contig5_YK	GO:0005488
CL961.Contig8_YK	GO:0005488
CL966.Contig1_YK	GO:0031143	GO:0005515	GO:0043652	GO:0045335	GO:0000166	GO:0040007	GO:0001891	GO:0006898	GO:0010940	GO:0006915	GO:0006184	GO:0018996	GO:0040039	GO:0009792	GO:0032154	GO:0030424	GO:0002119	GO:0007281	GO:0030496	GO:0030163	GO:0045177	GO:0090386	GO:0005876	GO:0003924	GO:0045202
CL966.Contig2_YK	GO:0031143	GO:0005515	GO:0043652	GO:0045335	GO:0000166	GO:0040007	GO:0001891	GO:0006898	GO:0010940	GO:0006915	GO:0006184	GO:0018996	GO:0040039	GO:0009792	GO:0032154	GO:0030424	GO:0002119	GO:0007281	GO:0030496	GO:0030163	GO:0045177	GO:0090386	GO:0005876	GO:0003924	GO:0045202
CL966.Contig3_YK	GO:0031143	GO:0005515	GO:0043652	GO:0045335	GO:0040007	GO:0001891	GO:0006898	GO:0010940	GO:0006915	GO:0006184	GO:0018996	GO:0040039	GO:0009792	GO:0032154	GO:0030424	GO:0002119	GO:0007281	GO:0030496	GO:0030163	GO:0045177	GO:0090386	GO:0005876	GO:0003924	GO:0045202
CL966.Contig4_YK	GO:0031143	GO:0005515	GO:0043652	GO:0045335	GO:0000166	GO:0040007	GO:0001891	GO:0006898	GO:0010940	GO:0006915	GO:0006184	GO:0018996	GO:0040039	GO:0009792	GO:0032154	GO:0030424	GO:0002119	GO:0007281	GO:0030496	GO:0030163	GO:0045177	GO:0090386	GO:0005876	GO:0003924	GO:0045202
CL966.Contig5_YK	GO:0031143	GO:0005515	GO:0043652	GO:0045335	GO:0040007	GO:0001891	GO:0006898	GO:0010940	GO:0006915	GO:0006184	GO:0018996	GO:0040039	GO:0009792	GO:0032154	GO:0030424	GO:0002119	GO:0007281	GO:0030496	GO:0030163	GO:0045177	GO:0090386	GO:0005876	GO:0003924	GO:0045202
CL966.Contig6_YK	GO:0031143	GO:0005515	GO:0043652	GO:0045335	GO:0040007	GO:0001891	GO:0006898	GO:0010940	GO:0006915	GO:0006184	GO:0018996	GO:0040039	GO:0009792	GO:0032154	GO:0030424	GO:0002119	GO:0007281	GO:0030496	GO:0030163	GO:0045177	GO:0090386	GO:0005876	GO:0003924	GO:0045202
CL968.Contig1_YK	GO:0016311	GO:0004721
CL968.Contig2_YK	GO:0031175	GO:0016791
CL968.Contig3_YK	GO:0009792	GO:0016791
CL97.Contig1_YK	GO:0040010	GO:0000786	GO:0018991	GO:0040035	GO:0043565	GO:0035267	GO:0002119	GO:0040011	GO:0006334	GO:0046982	GO:0009792	GO:0005811	GO:0060465
CL97.Contig2_YK	GO:0040010	GO:0000786	GO:0018991	GO:0040035	GO:0043565	GO:0035267	GO:0002119	GO:0040011	GO:0006334	GO:0046982	GO:0009792	GO:0005811	GO:0060465
CL971.Contig1_YK	GO:0003824
CL971.Contig2_YK	GO:0003824
CL972.Contig1_YK	GO:0040011
CL972.Contig2_YK	GO:0040011
CL972.Contig3_YK	GO:0040011
CL972.Contig4_YK	GO:0040011
CL974.Contig1_YK	GO:0030321	GO:0016323	GO:0005254
CL974.Contig2_YK	GO:0030321	GO:0016323	GO:0005254
CL975.Contig1_YK	GO:0016773	GO:0016301	GO:0008152
CL975.Contig2_YK	GO:0016773	GO:0016301	GO:0008152
CL975.Contig3_YK	GO:0016773	GO:0016301	GO:0008152
CL976.Contig1_YK	GO:0007411	GO:0075015	GO:0016325	GO:0033227	GO:0045165	GO:0008049	GO:0001744	GO:0005737	GO:0046662	GO:0007299	GO:0006486	GO:0006688	GO:0042248	GO:0030720	GO:0005887	GO:0007298	GO:0045434	GO:0019187
CL979.Contig1_YK	GO:0005488	GO:0009886	GO:0001071	GO:0006970	GO:0045892	GO:0009792
CL979.Contig3_YK	GO:0005488	GO:0009886	GO:0001071	GO:0006970	GO:0045892	GO:0009792
CL98.Contig1_YK	GO:0046872	GO:0009792
CL98.Contig2_YK	GO:0046872
CL981.Contig1_YK	GO:0046872	GO:0040035	GO:0007413	GO:0008152	GO:0040039	GO:0008406
CL981.Contig2_YK	GO:0046872	GO:0040035	GO:0007413	GO:0008152	GO:0040039	GO:0008406
CL983.Contig1_YK	GO:0016757	GO:0005794	GO:0006486	GO:0016021
CL983.Contig2_YK	GO:0016757	GO:0005794	GO:0006486	GO:0016021
CL985.Contig1_YK	GO:0005515	GO:0000166	GO:0045931	GO:0006259	GO:0000287	GO:0016887	GO:0006200	GO:0005634
CL985.Contig2_YK	GO:0005515	GO:0006310	GO:0045931	GO:0051301	GO:0007067	GO:0000287	GO:0016887	GO:0006200	GO:0005634	GO:0005524	GO:0009378	GO:0006281
CL987.Contig1_YK	GO:0065008	GO:0016151	GO:0070588	GO:0030955	GO:0005509	GO:0030145	GO:0008273	GO:0046983	GO:0031226	GO:0046870	GO:0050877	GO:0031402
CL987.Contig2_YK	GO:0016151	GO:0070588	GO:0030955	GO:0005509	GO:0030145	GO:0008273	GO:0046983	GO:0031226	GO:0046870	GO:0050877	GO:0031402
CL987.Contig3_YK	GO:0016151	GO:0070588	GO:0030955	GO:0005509	GO:0030145	GO:0008273	GO:0046983	GO:0031226	GO:0046870	GO:0050877	GO:0031402
CL987.Contig4_YK	GO:0055085	GO:0031224	GO:0031420	GO:0046914	GO:0015085	GO:0015291	GO:0006816	GO:0050877
CL987.Contig5_YK	GO:0055085	GO:0031224	GO:0031420	GO:0046914	GO:0015085	GO:0015291	GO:0006816	GO:0050877
CL987.Contig6_YK	GO:0055085	GO:0031224	GO:0031420	GO:0046914	GO:0015085	GO:0015291	GO:0006816	GO:0050877
CL987.Contig7_YK	GO:0065008	GO:0016151	GO:0070588	GO:0030955	GO:0005509	GO:0030145	GO:0008273	GO:0046983	GO:0031226	GO:0046870	GO:0050877	GO:0031402
CL987.Contig8_YK	GO:0055085	GO:0031224	GO:0031420	GO:0046914	GO:0015085	GO:0015291	GO:0006816	GO:0050877
CL991.Contig1_YK	GO:0044763	GO:0005515	GO:0043231	GO:0043232	GO:0044444
CL991.Contig2_YK	GO:0044763	GO:0005515	GO:0043231	GO:0043232	GO:0044444
CL992.Contig2_YK	GO:0000003
CL998.Contig3_YK	GO:0016020	GO:0004930
Unigene10000_YK	GO:0005488
Unigene10001_YK	GO:0018991	GO:0016021	GO:0046872	GO:0015662	GO:0040024	GO:0006754	GO:0005524	GO:0006812
Unigene10002_YK	GO:0009792	GO:0002119	GO:0005840	GO:0040010	GO:0040019
Unigene10004_YK	GO:0044297	GO:0043005	GO:0055120
Unigene10007_YK	GO:0017153	GO:0005886	GO:0016021	GO:0005313	GO:0015813	GO:0042995
Unigene10008_YK	GO:0009792	GO:0040010
Unigene10009_YK	GO:0007411	GO:0008340	GO:0005515	GO:0000166	GO:0012501	GO:0070265	GO:0046777	GO:0043025	GO:0009792	GO:0004674	GO:0032880	GO:0030424	GO:0030163	GO:0006914	GO:0045138	GO:0043277	GO:0040024	GO:0030516	GO:0040014	GO:0016477
Unigene10010_YK	GO:0043005	GO:0004672	GO:0040011	GO:0051239	GO:0051179	GO:0048675	GO:0040008	GO:0008361	GO:0006468	GO:0009056	GO:0008219	GO:0005488
Unigene10015_YK	GO:0009987
Unigene10020_YK	GO:0005515	GO:0032094	GO:0016021	GO:0001591	GO:0007212
Unigene10024_YK	GO:0006351	GO:0000003	GO:0040010	GO:0040011	GO:0006915	GO:0006996	GO:0009792	GO:0002119	GO:0050794	GO:0006479	GO:0016279	GO:0005634
Unigene10028_YK	GO:0043051	GO:0005488	GO:0004497	GO:0001676	GO:0043231	GO:0008340
Unigene10029_YK	GO:0040010	GO:0043231	GO:0008340	GO:0043051	GO:0046872	GO:0004497	GO:0001676
Unigene10030_YK	GO:0043051	GO:0005488	GO:0004497	GO:0001676	GO:0043231	GO:0008340
Unigene10031_YK	GO:0016491	GO:0044710
Unigene10034_YK	GO:0008340	GO:0071688	GO:0005509	GO:0016021	GO:0006915	GO:0040007	GO:0000003	GO:0018996	GO:0030056	GO:0002119	GO:0040011	GO:0006898	GO:0031012	GO:0030163	GO:0005882
Unigene10035_YK	GO:0008340	GO:0071688	GO:0006915	GO:0040007	GO:0000003	GO:0018996	GO:0030056	GO:0002119	GO:0040011	GO:0006898	GO:0031012	GO:0030163	GO:0005882
Unigene10036_YK	GO:0006915	GO:0040007	GO:0000003	GO:0044767	GO:0030056	GO:0002119	GO:0040011	GO:0005882
Unigene10037_YK	GO:0008340	GO:0071688	GO:0006915	GO:0040007	GO:0000003	GO:0018996	GO:0030056	GO:0002119	GO:0040011	GO:0006898	GO:0031012	GO:0030163	GO:0005882
Unigene10038_YK	GO:0016787
Unigene10039_YK	GO:0000278	GO:0006470	GO:0016319	GO:0050770	GO:0017017	GO:0010591	GO:0008064	GO:0003779	GO:0008330	GO:0048749	GO:0005737
Unigene10042_YK	GO:0080090	GO:0044260	GO:0060255	GO:0044699	GO:0019220	GO:0031324	GO:0005515	GO:0005634
Unigene10046_YK	GO:0009792	GO:0002119	GO:0007126	GO:0005882	GO:0040010	GO:0005198
Unigene10052_YK	GO:0032299	GO:0004519	GO:0005488	GO:0016070
Unigene10060_YK	GO:0016021
Unigene10061_YK	GO:0006412	GO:0040010	GO:0005840	GO:0003735	GO:0000003	GO:0002119	GO:0040011	GO:0006898	GO:0009792
Unigene10062_YK	GO:0009792	GO:0002119	GO:0040010	GO:0044444	GO:0000003	GO:0040011	GO:0043229	GO:0006898
Unigene10065_YK	GO:0007264	GO:0006184	GO:0003924	GO:0016020	GO:0005525
Unigene10074_YK	GO:0046872	GO:0008237
Unigene10078_YK	GO:0016020	GO:0008509	GO:0006810
Unigene10079_YK	GO:0006351	GO:0016246	GO:0042127	GO:0040007	GO:0040011	GO:0070064	GO:0009792	GO:0002119	GO:0040020	GO:0010171	GO:0040035
Unigene1007_YK	GO:0016021	GO:0007186	GO:0004930
Unigene10082_YK	GO:0005829	GO:0008340	GO:0040007	GO:0005524	GO:0002119	GO:0016310	GO:0040011	GO:0009792	GO:0004496	GO:0008299
Unigene10087_YK	GO:0006915	GO:0040035	GO:0032940	GO:0002119	GO:0005515	GO:0040011	GO:0006898	GO:0002009	GO:0009792	GO:0040018
Unigene10096_YK	GO:0040011
Unigene10097_YK	GO:0007219	GO:0008375	GO:0016333	GO:0030707	GO:0044723	GO:0048646	GO:1901137	GO:0044249
Unigene1009_YK	GO:0006810	GO:0005215
Unigene10100_YK	GO:0016740
Unigene10101_YK	GO:0005515	GO:0005634	GO:0006355
Unigene10102_YK	GO:0005829	GO:0000289	GO:0030014	GO:2000036	GO:0000932	GO:0005515
Unigene10107_YK	GO:0071704	GO:0018996	GO:0040011	GO:0040018
Unigene10108_YK	GO:0009792
Unigene10110_YK	GO:0005262	GO:0070588	GO:0016021
Unigene10111_YK	GO:0005262	GO:0070588	GO:0016021
Unigene10121_YK	GO:0016021	GO:0007186
Unigene10125_YK	GO:0040035	GO:0009792	GO:0010171	GO:0002119	GO:0040010	GO:0040011	GO:0048477
Unigene10131_YK	GO:0071526	GO:0033564	GO:0033563	GO:0017154	GO:0005887
Unigene10132_YK	GO:0005887	GO:0071526	GO:0017154	GO:0033563	GO:0033564
Unigene10135_YK	GO:1901363	GO:0040007	GO:0002119	GO:0006139	GO:0097159
Unigene1013_YK	GO:0008417	GO:0016020
Unigene10143_YK	GO:0006464	GO:0016874
Unigene10144_YK	GO:0005243	GO:0040010	GO:0018991	GO:0043051	GO:0005921	GO:0040035	GO:0042221	GO:0032589	GO:0040011	GO:0034220	GO:0002009	GO:0030163
Unigene10145_YK	GO:0005929	GO:0016020
Unigene10156_YK	GO:0005488	GO:0008152	GO:0003824
Unigene10163_YK	GO:0040010	GO:0001556	GO:0043410	GO:0045987	GO:0019915
Unigene10165_YK	GO:0038032	GO:0043547	GO:0005096	GO:0005737	GO:0005886
Unigene10172_YK	GO:0016020
Unigene10173_YK	GO:0032589	GO:0016021	GO:0007638
Unigene10176_YK	GO:0043231	GO:0044444	GO:0052689
Unigene10177_YK	GO:0015108	GO:0016324	GO:0015116	GO:0019532	GO:0019531	GO:0006821
Unigene10183_YK	GO:0012501	GO:0003677	GO:0050794
Unigene10190_YK	GO:0008152
Unigene10194_YK	GO:0016199	GO:0031513	GO:0004383	GO:0016772	GO:0009651	GO:0006182	GO:0008045	GO:0008188
Unigene10195_YK	GO:0005515
Unigene10197_YK	GO:0048011	GO:0030838	GO:0017124	GO:0005154	GO:0071479	GO:0042770	GO:0007411	GO:0070436	GO:0040028	GO:2000379	GO:0031295	GO:0005829	GO:0043408	GO:0040015	GO:0030168	GO:0040010	GO:0007517	GO:0008340	GO:0001784	GO:0050900	GO:0007265	GO:0008180	GO:0032940	GO:0048646	GO:0019915	GO:0030539	GO:0043560	GO:0042802	GO:0042059	GO:0005168	GO:0031623	GO:0005070	GO:0060670	GO:0007267	GO:0019901	GO:0040035	GO:0019903	GO:0031344	GO:0051291	GO:0008543	GO:0046875	GO:0012506	GO:0005768	GO:0008286
Unigene10198_YK	GO:0004871	GO:0007015	GO:0008595	GO:0007614	GO:0008355	GO:0040028	GO:0040015	GO:0008293	GO:0016477	GO:0040010	GO:0006898	GO:0007517	GO:0008340	GO:0007265	GO:0005886	GO:0032940	GO:0019915	GO:0030539	GO:0007175	GO:0001700	GO:0045500	GO:0005070	GO:0045678	GO:0040035	GO:0005118	GO:0008360	GO:0007476	GO:0031344
Unigene10199_YK	GO:0003676	GO:0044260	GO:0006139	GO:0016787
Unigene10200_YK	GO:0016772
Unigene10201_YK	GO:0040010	GO:0019706	GO:0006903	GO:0009306	GO:0000003	GO:0002119	GO:0006888	GO:0040011	GO:0006898	GO:0009792	GO:0031201	GO:0006904	GO:0005783	GO:0005794	GO:0005887
Unigene10202_YK	GO:0009792	GO:0016311	GO:0016791	GO:0000003
Unigene10204_YK	GO:0005777	GO:0004092	GO:0040011	GO:0005102	GO:0006631	GO:0016020	GO:0005783	GO:0005739	GO:0019254
Unigene10205_YK	GO:0040011	GO:0005739
Unigene10207_YK	GO:0005488
Unigene10209_YK	GO:0004837	GO:0030424	GO:0004058	GO:0006520	GO:0043025	GO:0006589	GO:0030170
Unigene10210_YK	GO:0019752	GO:0004837	GO:0030424	GO:0043025	GO:0006589
Unigene10211_YK	GO:0004837	GO:0030424	GO:0004058	GO:0006520	GO:0043025	GO:0006589	GO:0030170
Unigene10221_YK	GO:0048484	GO:0008157	GO:0051726	GO:0030036	GO:0003779	GO:0071862	GO:0001755	GO:2001045	GO:0061386	GO:0030027	GO:0007266	GO:0043085	GO:0001843
Unigene10224_YK	GO:0070382	GO:0040010	GO:0005771	GO:0033177	GO:0040002	GO:0016471	GO:0051046	GO:0044298	GO:0040035	GO:0018996	GO:0010171	GO:0002119	GO:0040011	GO:0016324	GO:0009792	GO:0030104
Unigene10229_YK	GO:0005488
Unigene10237_YK	GO:0003824
Unigene10243_YK	GO:0005829	GO:0034930	GO:0004062	GO:0006790
Unigene10244_YK	GO:0005829	GO:0034930	GO:0004062	GO:0006790
Unigene10245_YK	GO:0005829	GO:0034930	GO:0004062	GO:0006790
Unigene10247_YK	GO:0042384	GO:0030991	GO:0044446
Unigene10249_YK	GO:0005488
Unigene10250_YK	GO:0006281	GO:0031981	GO:0046872	GO:0006260	GO:0016893	GO:0004527
Unigene10252_YK	GO:0031430	GO:0000003	GO:0017151	GO:0005634	GO:0055120
Unigene10253_YK	GO:0031430	GO:0000003	GO:0017151	GO:0005634	GO:0055120
Unigene10255_YK	GO:0040010	GO:0000003	GO:0002119	GO:0040039	GO:0006898
Unigene10256_YK	GO:0009987	GO:0051179	GO:0040007	GO:0044699
Unigene10257_YK	GO:0006898	GO:0009792	GO:0002119	GO:0050789	GO:0071688	GO:0040035
Unigene10262_YK	GO:0006915	GO:0040007	GO:0000003	GO:0018996	GO:0002119	GO:0046961	GO:0040011	GO:0006898	GO:0015991	GO:0046933	GO:0009792	GO:0033180
Unigene10263_YK	GO:0006915	GO:0040007	GO:0000003	GO:0018996	GO:0002119	GO:0046961	GO:0040011	GO:0006898	GO:0015991	GO:0046933	GO:0009792	GO:0033180
Unigene10264_YK	GO:0034765	GO:0005250	GO:0051260	GO:0008076	GO:0005251	GO:0071805	GO:0007268
Unigene10271_YK	GO:0048856	GO:0007275	GO:0006810	GO:0044767
Unigene10272_YK	GO:0040025	GO:0040018	GO:0018996	GO:0040002	GO:0000003	GO:0008340	GO:0040011	GO:0019915	GO:0045138	GO:0006897
Unigene10273_YK	GO:0009792	GO:0006629	GO:0002119	GO:0007276	GO:0047066	GO:0090087	GO:0004601	GO:0040007	GO:0055114
Unigene10275_YK	GO:0008152	GO:0016491	GO:0016209
Unigene10277_YK	GO:0005488	GO:0040010
Unigene10278_YK	GO:0005488	GO:0040010
Unigene1027_YK	GO:0040032	GO:0018991	GO:0036342	GO:0045026	GO:0045138	GO:0000768	GO:0042802	GO:0040035	GO:0043282	GO:0040025	GO:0040011	GO:0010172	GO:0005576	GO:0002009	GO:0009792	GO:0005887
Unigene10283_YK	GO:0000139	GO:0046920	GO:0016051
Unigene10286_YK	GO:0044765	GO:0016020	GO:0005216
Unigene1028_YK	GO:0044763	GO:0016021	GO:0010171	GO:0048513	GO:0009791	GO:0022414	GO:0009790
Unigene10292_YK	GO:0048731	GO:0010467	GO:0006936	GO:0030239	GO:0044085	GO:0031033	GO:0006139	GO:0042626	GO:0005488	GO:0016477	GO:0005859	GO:0030017
Unigene10293_YK	GO:0017111
Unigene10296_YK	GO:0048856	GO:0032501	GO:0022414	GO:0044767
Unigene10297_YK	GO:0018991	GO:0005604	GO:0040035	GO:0040011	GO:0002009
Unigene10298_YK	GO:0040035	GO:0018991	GO:0040011	GO:0005604	GO:0002009
Unigene10299_YK	GO:0006468	GO:0009299	GO:0005524	GO:0004693	GO:0045448	GO:0009792
Unigene102_YK	GO:0005488
Unigene10302_YK	GO:0044699	GO:0032501	GO:0000003
Unigene10308_YK	GO:0016740
Unigene10310_YK	GO:0004301	GO:0044255
Unigene10311_YK	GO:0009792
Unigene10312_YK	GO:0016020	GO:0044765	GO:0009792
Unigene10313_YK	GO:0016491	GO:0031090	GO:0000003	GO:0005783	GO:0044425
Unigene10319_YK	GO:0005509
Unigene10323_YK	GO:0006259	GO:0046872	GO:0003676	GO:0003824
Unigene1032_YK	GO:0007498	GO:0006468	GO:0030018	GO:0008307	GO:0045214	GO:0008586	GO:0000166	GO:0005200	GO:0004687
Unigene10331_YK	GO:0000381	GO:0003729	GO:0005634
Unigene10332_YK	GO:0000381	GO:0003729	GO:0005634
Unigene10336_YK	GO:0016021	GO:0055093	GO:0009454	GO:0005216	GO:0006811	GO:0055085	GO:0045944	GO:0030516
Unigene10337_YK	GO:0043231
Unigene10338_YK	GO:0016579	GO:0005515	GO:0005634
Unigene10339_YK	GO:0006413	GO:0019083	GO:0003723	GO:0003735	GO:0006414	GO:0006415	GO:0006614	GO:0022625	GO:0000184
Unigene10340_YK	GO:0008746	GO:0005739	GO:0000166
Unigene10350_YK	GO:0001956	GO:0045202	GO:0016791	GO:0031045	GO:0060465
Unigene10352_YK	GO:0044763	GO:0016787	GO:0090304
Unigene10354_YK	GO:0000003
Unigene10355_YK	GO:0018991	GO:0007626	GO:0040007	GO:0006898	GO:0048017	GO:0040017	GO:0032440	GO:0005863	GO:0006936	GO:0031672	GO:0000146	GO:0008307	GO:0009792	GO:0043050	GO:0002119	GO:0051015	GO:0007413	GO:0010171	GO:0055114	GO:0030241	GO:0005524
Unigene10363_YK	GO:0006468	GO:0004713	GO:0005524	GO:0048812	GO:0007165	GO:0004702
Unigene10365_YK	GO:0006468	GO:0005524	GO:0007165	GO:0004674
Unigene10369_YK	GO:0044767	GO:0007275
Unigene1036_YK	GO:0040035	GO:0009792	GO:0002119	GO:0007276	GO:0040010	GO:0040011
Unigene10380_YK	GO:0007274	GO:0005277	GO:0005328	GO:0015870	GO:0001504	GO:0015871	GO:0030165	GO:0040017	GO:0045211
Unigene10384_YK	GO:0007165
Unigene10386_YK	GO:0001932	GO:0017034	GO:0017132	GO:0008603	GO:0004690	GO:0051056	GO:0005952
Unigene10387_YK	GO:0005622	GO:0030234	GO:0007264
Unigene10388_YK	GO:0051533	GO:0051928	GO:0006915	GO:0007399	GO:0016324	GO:0015279	GO:0005891	GO:0016323	GO:0030728	GO:0002115
Unigene10389_YK	GO:0044763	GO:0005488
Unigene10390_YK	GO:0006813	GO:0008076	GO:0005251	GO:0034220	GO:0030163	GO:0016787	GO:0030431
Unigene10391_YK	GO:0005249	GO:0032809	GO:0051260	GO:0008076	GO:0032590	GO:0071805	GO:0030673	GO:0030163
Unigene10399_YK	GO:0005654	GO:0043089	GO:0008105	GO:0005089	GO:0005938
Unigene103_YK	GO:0006810	GO:0016020	GO:0045202	GO:0005216
Unigene10402_YK	GO:0019915	GO:0005576	GO:0016021	GO:0042302	GO:0010171	GO:0006898	GO:0040002	GO:0002119	GO:0040011
Unigene10403_YK	GO:0009792	GO:0010171	GO:0002119	GO:0060102	GO:0030163	GO:0044420	GO:0040002	GO:0040011	GO:0016021	GO:0040007	GO:0042302
Unigene10404_YK	GO:0009792	GO:0010171	GO:0002119	GO:0060102	GO:0030163	GO:0040002	GO:0040011	GO:0016021	GO:0040007	GO:0042302
Unigene10408_YK	GO:0016491	GO:0005488
Unigene10409_YK	GO:0005743	GO:0055085	GO:0016021	GO:0005215
Unigene10410_YK	GO:0046914	GO:0008340	GO:0043066	GO:0001822	GO:0006898	GO:0005971	GO:0003014	GO:0009200	GO:0008406	GO:0004748	GO:0009792	GO:0002009	GO:0009186	GO:0006264	GO:0055114	GO:0009263	GO:0030728	GO:0005634	GO:0016477	GO:0006979	GO:0040035	GO:0006281	GO:0005739
Unigene10416_YK	GO:0045121	GO:0033344	GO:0005515	GO:0008202	GO:0031982	GO:0071404	GO:0005764	GO:0016242	GO:0005576	GO:0005794	GO:0007628	GO:0005635	GO:0006486	GO:0006897	GO:0042493	GO:0046686	GO:0005768	GO:0071383	GO:0005886
Unigene10417_YK	GO:0060102	GO:0010171
Unigene10418_YK	GO:0060102	GO:0010171
Unigene10422_YK	GO:0016021	GO:0042301	GO:0015293	GO:0015321	GO:0016324	GO:0031402	GO:0006817
Unigene10425_YK	GO:0005488	GO:0003824
Unigene10426_YK	GO:0008355
Unigene10428_YK	GO:0000226	GO:0005874	GO:0008270
Unigene10429_YK	GO:0044446
Unigene10437_YK	GO:0044765	GO:0008509
Unigene10438_YK	GO:0044260	GO:0090304
Unigene10439_YK	GO:0009615	GO:0016301	GO:0016310	GO:0007165	GO:0001725	GO:0005886	GO:0005488
Unigene10440_YK	GO:0009615	GO:0044699	GO:0004672	GO:0016310	GO:0001725	GO:0005886	GO:0005488
Unigene10441_YK	GO:0016772
Unigene10442_YK	GO:0006457	GO:0000413	GO:0016020	GO:0003755	GO:0005509	GO:0005528
Unigene10449_YK	GO:0048731	GO:0048518	GO:0040011	GO:0050896	GO:0051179	GO:0048858	GO:0050794
Unigene10453_YK	GO:0035282	GO:0030307	GO:0045746	GO:0001751	GO:0043066	GO:0042246	GO:0046843	GO:0006355	GO:0009996	GO:0007297	GO:0005737	GO:0008101	GO:0008284	GO:0007422	GO:0035071	GO:0001709	GO:0003700	GO:0042803	GO:0005634	GO:0007476
Unigene10455_YK	GO:0002119	GO:0004672	GO:0006468	GO:0005524	GO:0040011	GO:0040007
Unigene10456_YK	GO:0044699	GO:0044464	GO:0050789	GO:0009987
Unigene1045_YK	GO:0030246
Unigene10466_YK	GO:0005267	GO:0071805	GO:0016021
Unigene10467_YK	GO:0005267	GO:0071805	GO:0016021
Unigene10468_YK	GO:0005515	GO:0005730	GO:0050794
Unigene10473_YK	GO:0008033
Unigene1047_YK	GO:0040010	GO:0004672	GO:0040002	GO:0000003	GO:0010171	GO:0002119	GO:0040011	GO:0002009
Unigene10485_YK	GO:0005525	GO:0006915	GO:0007411	GO:0008103	GO:0008406	GO:0006887	GO:0045467	GO:0016477	GO:0016023	GO:0006886	GO:0007264	GO:0005515	GO:0045451	GO:0006913	GO:0003924	GO:0007293	GO:0006184	GO:0005634	GO:0060078	GO:0016020	GO:0031985
Unigene10488_YK	GO:0005925	GO:0005515	GO:0005737	GO:0009966
Unigene1048_YK	GO:0040010	GO:0040002	GO:0000003	GO:0010171	GO:0002119	GO:0040011	GO:0016301	GO:0002009
Unigene10491_YK	GO:0043005	GO:0050966	GO:0046928	GO:0001642	GO:0042734	GO:0035249	GO:0045211	GO:0019915	GO:0043025	GO:0006629	GO:1901214	GO:0007196	GO:0005887
Unigene10492_YK	GO:0006629	GO:0019915	GO:0016020
Unigene10493_YK	GO:0006629	GO:0004871	GO:0007165	GO:0019915	GO:0016020
Unigene10494_YK	GO:0009653	GO:0000003	GO:0048699	GO:0005604	GO:0048513	GO:2000026	GO:0009790	GO:0002119	GO:0016043	GO:0050794	GO:0006950	GO:0016477	GO:0040012
Unigene10495_YK	GO:0001764	GO:0010950	GO:0007414	GO:0006915	GO:0051788	GO:0040007	GO:0005604	GO:0040027	GO:0040035	GO:0009408	GO:0071711	GO:0010171	GO:0040017	GO:0042127	GO:0006898	GO:0002009	GO:0009792
Unigene10502_YK	GO:0006357	GO:0042755	GO:0009887	GO:0030036	GO:0043282	GO:0002119	GO:0003700	GO:0042694	GO:0040014	GO:0000976	GO:0005634
Unigene10504_YK	GO:0006357	GO:0042755	GO:0009887	GO:0030036	GO:0043282	GO:0002119	GO:0003700	GO:0042694	GO:0040014	GO:0000976	GO:0005634
Unigene10505_YK	GO:0016020	GO:0009792	GO:0006810
Unigene10506_YK	GO:0016021	GO:0004965	GO:0007186
Unigene10507_YK	GO:0016021	GO:0004965	GO:0007186
Unigene10510_YK	GO:0016358	GO:0008295	GO:0006597	GO:0007413	GO:0004014	GO:0040011
Unigene10518_YK	GO:0005488
Unigene10520_YK	GO:0003824
Unigene10523_YK	GO:0030421	GO:0006811	GO:0040035	GO:0007067	GO:0008406	GO:0015075	GO:0016020
Unigene10526_YK	GO:0005249	GO:0006811	GO:0005886
Unigene10533_YK	GO:0043170	GO:0044238
Unigene10541_YK	GO:0048244	GO:0009055	GO:0001561	GO:0005515	GO:0006720	GO:0097089	GO:0005782	GO:0048037
Unigene10542_YK	GO:0044255	GO:0003824
Unigene10543_YK	GO:0009987	GO:0032502
Unigene10547_YK	GO:0040010	GO:0008340	GO:0030424	GO:0005509	GO:0030425	GO:0010468	GO:0006935	GO:0040024	GO:0043052	GO:0005929	GO:0019915	GO:0006972	GO:0005515	GO:0043025	GO:0040040	GO:0008355	GO:0004721	GO:0005737	GO:0040018	GO:0005634
Unigene10550_YK	GO:0001501	GO:0007411	GO:0043589	GO:0007266	GO:0030168	GO:0007179	GO:0005788	GO:0001568	GO:0042476	GO:0005201	GO:0005615	GO:0050900	GO:0048407	GO:0030674	GO:0046872	GO:0005584	GO:0042802	GO:0030199	GO:0070062	GO:0070208	GO:0071230	GO:0008217	GO:0046332
Unigene10551_YK	GO:0043589	GO:0060351	GO:0001957	GO:0007605	GO:0090263	GO:0034505	GO:0001649	GO:0001568	GO:0034504	GO:0005201	GO:0005615	GO:0060325	GO:0048706	GO:0015031	GO:0048407	GO:0005737	GO:0071260	GO:0046872	GO:0007601	GO:0010812	GO:0005584	GO:0042802	GO:0060346	GO:0032964	GO:0030199	GO:0045893	GO:0070208	GO:0010718	GO:0030335	GO:0071230	GO:0001958
Unigene10553_YK	GO:0031983	GO:0048609	GO:0008340	GO:0048856	GO:0042718	GO:0031410
Unigene10558_YK	GO:0006468	GO:0004703	GO:0038032	GO:0004713	GO:0005524	GO:0085033
Unigene10559_YK	GO:0006810
Unigene10563_YK	GO:0016020	GO:0005216
Unigene10565_YK	GO:0016020	GO:0044444	GO:0043231
Unigene10568_YK	GO:0005829	GO:0008340	GO:0005739	GO:0008637	GO:0006184	GO:0003924	GO:0002009	GO:0009792	GO:0000266	GO:0016020	GO:0005525
Unigene10570_YK	GO:0005488
Unigene10574_YK	GO:0035335	GO:0005509	GO:0004725	GO:0002119	GO:0007067	GO:0040012	GO:0010172	GO:0009792	GO:0040018
Unigene10575_YK	GO:0010172	GO:0002119	GO:0002168	GO:0008302	GO:0008091	GO:0030727	GO:0048790	GO:0007009	GO:0016337	GO:0031594	GO:0016323	GO:0045169	GO:0042062	GO:0040012	GO:0030707	GO:0045478	GO:0016199	GO:0007274	GO:0040018	GO:0005811	GO:0009792	GO:0016787	GO:0005794	GO:0030721	GO:0007417	GO:0005516	GO:0007308	GO:0005509	GO:0008360	GO:0045170	GO:0008017	GO:0007067	GO:0007026	GO:0007294	GO:0003779
Unigene10576_YK	GO:0005509	GO:0002119	GO:0007067	GO:0040012	GO:0010172	GO:0009792	GO:0016787	GO:0040018
Unigene10577_YK	GO:0009887	GO:0007610	GO:0044425	GO:0042995	GO:0097458	GO:0007219	GO:0002376	GO:0050790	GO:0044446	GO:0065008	GO:0005783	GO:0007399	GO:0048523	GO:0009605	GO:0007167	GO:0031399	GO:0042325	GO:0008104	GO:0031090	GO:0009791	GO:0043232	GO:0009967	GO:0044765	GO:0030154	GO:0071944	GO:0005515
Unigene10584_YK	GO:0015793	GO:0016021	GO:0009986	GO:0015250	GO:0006833
Unigene10585_YK	GO:0009986	GO:0005372	GO:0006810	GO:0015168	GO:0015105	GO:0015204	GO:0016020
Unigene10588_YK	GO:0031981	GO:0043565	GO:0065007	GO:0006351
Unigene10589_YK	GO:0030054	GO:0015464	GO:0007274	GO:0043005	GO:0043051	GO:0016021	GO:0046662	GO:0006811	GO:0043025	GO:0045211	GO:0040011	GO:0004889	GO:0005886
Unigene10591_YK	GO:0016787
Unigene10594_YK	GO:0003824
Unigene105_YK	GO:0040010	GO:0003723	GO:0071688	GO:0005730	GO:0040035	GO:0002119	GO:0006898	GO:0042255
Unigene10600_YK	GO:0006120	GO:0008137	GO:0044281	GO:0005747	GO:0016021
Unigene10601_YK	GO:0016740
Unigene10602_YK	GO:0005793	GO:0005801	GO:0070971	GO:0016020	GO:0090161
Unigene10606_YK	GO:0042461	GO:0048518	GO:0006355	GO:0007389	GO:0009887	GO:0005488
Unigene10610_YK	GO:2000026	GO:0022603	GO:0044700	GO:0044260	GO:0016043	GO:0002009	GO:0048513	GO:0060255	GO:0080090	GO:0031323	GO:0048523	GO:0048522	GO:0072001	GO:0007154
Unigene10613_YK	GO:0044763	GO:0043005	GO:0006469	GO:0016021	GO:0050896	GO:0009792
Unigene10614_YK	GO:0045211	GO:0030054	GO:0005886	GO:0005234	GO:0006811	GO:0004970	GO:0016021	GO:0035235	GO:0030288
Unigene10618_YK	GO:0007017	GO:0044464
Unigene10620_YK	GO:0007049	GO:0005730	GO:0044260	GO:0019538	GO:0031465	GO:0005515	GO:0005886
Unigene10623_YK	GO:0016021
Unigene10626_YK	GO:0019915	GO:0043547	GO:0005096	GO:0005737
Unigene10627_YK	GO:0016028	GO:0071244	GO:0004871	GO:0007602	GO:0035046	GO:0005834	GO:0003924	GO:0046982	GO:0007186	GO:0009792	GO:0005737
Unigene10632_YK	GO:0040010	GO:0055114	GO:0016021	GO:0005741	GO:0002119	GO:0006636	GO:0030497	GO:0050660	GO:0006898	GO:0004128	GO:0009792	GO:0005789	GO:0006695	GO:0017144
Unigene10633_YK	GO:0009792	GO:0002119	GO:0006629	GO:0016491	GO:0040010	GO:0006898	GO:0055114
Unigene10636_YK	GO:0019915
Unigene10638_YK	GO:0016758	GO:0008194	GO:1901135
Unigene10639_YK	GO:0009653	GO:0048731	GO:0044763	GO:0044767
Unigene10642_YK	GO:0005089	GO:0005543	GO:0005622	GO:0035023
Unigene10644_YK	GO:0016787
Unigene10645_YK	GO:0016199	GO:0001764	GO:0048495	GO:0046331	GO:0003151	GO:0048813	GO:0008406	GO:0035050	GO:0005576	GO:0008201	GO:0008347	GO:0071666	GO:0007502	GO:0007432	GO:0022409	GO:0050919	GO:0035385	GO:0008078	GO:2000274	GO:0031012
Unigene10646_YK	GO:0016199	GO:0001764	GO:0048495	GO:0046331	GO:0003151	GO:0048813	GO:0008406	GO:0035050	GO:0005576	GO:0008201	GO:0008347	GO:0071666	GO:0007502	GO:0007432	GO:0022409	GO:0050919	GO:0035385	GO:0008078	GO:2000274	GO:0031012
Unigene10648_YK	GO:0044699
Unigene10656_YK	GO:0044765	GO:0016323	GO:0000003	GO:0015116
Unigene10657_YK	GO:0048519	GO:0044424	GO:0048513	GO:0044767	GO:0034968	GO:0022414
Unigene10658_YK	GO:0007268
Unigene10660_YK	GO:0040025	GO:0040018	GO:0018996	GO:0040002	GO:0000003	GO:0008340	GO:0040011	GO:0019915	GO:0045138	GO:0006897
Unigene10666_YK	GO:0044763	GO:0044464	GO:0044238	GO:0043170	GO:0005488
Unigene10672_YK	GO:0003333	GO:0015171	GO:0016021
Unigene10673_YK	GO:0065008	GO:0044763	GO:0005488
Unigene10674_YK	GO:0065008	GO:0044763	GO:0005488	GO:0044425
Unigene10676_YK	GO:0004871	GO:0007165
Unigene10680_YK	GO:0005737	GO:0009792	GO:0040025	GO:0018991	GO:0016020	GO:0002009
Unigene10683_YK	GO:0016070
Unigene10690_YK	GO:0046872	GO:0009792	GO:0001703	GO:0005634
Unigene10696_YK	GO:0048864	GO:0005737	GO:0005844	GO:0000166	GO:0008266
Unigene106_YK	GO:0005515
Unigene10701_YK	GO:0005262	GO:0070588	GO:0016740	GO:0016021
Unigene10702_YK	GO:0015075	GO:0006811	GO:0016021
Unigene10703_YK	GO:0015075	GO:0006811	GO:0016021
Unigene10706_YK	GO:0002009	GO:0009792	GO:0000003	GO:0040007	GO:0097159	GO:0010171	GO:0002119	GO:0040011	GO:1901363
Unigene10709_YK	GO:0043200	GO:0005886	GO:0040011	GO:0005261	GO:0043025	GO:0006814
Unigene10722_YK	GO:0048190	GO:0051036	GO:0008586	GO:0008407	GO:0016348	GO:0050768	GO:0001745	GO:0007219	GO:0007474	GO:0008467	GO:0008587	GO:0007032	GO:0007040
Unigene10728_YK	GO:0005488
Unigene10730_YK	GO:0016310	GO:0004672	GO:0019915	GO:0000166
Unigene10731_YK	GO:0072347
Unigene10737_YK	GO:0044699	GO:0032502
Unigene10745_YK	GO:0006511	GO:0004221	GO:0004843	GO:0005515	GO:0032228	GO:0016579	GO:0001662
Unigene10746_YK	GO:0000003	GO:0009791	GO:0048513	GO:0003677	GO:0050794	GO:0044767
Unigene10748_YK	GO:0005488	GO:0044699	GO:0032526	GO:0050794
Unigene10752_YK	GO:0005088	GO:0007131	GO:0045214	GO:0032317	GO:0000795	GO:0016203	GO:0007525
Unigene10753_YK	GO:0005829	GO:0048011	GO:0016337	GO:0048008	GO:0004871	GO:0005070	GO:0005085	GO:0005768	GO:0000186	GO:0001568
Unigene10759_YK	GO:0006810	GO:0002804	GO:0015293	GO:0030139	GO:0008134	GO:0045177	GO:0016020
Unigene10760_YK	GO:0002804	GO:0030139	GO:0008134	GO:0045177
Unigene10762_YK	GO:0005615	GO:0016798	GO:0032504
Unigene10766_YK	GO:0004930	GO:0040010	GO:0007165	GO:0016020
Unigene10767_YK	GO:0040010	GO:0044700	GO:0050794	GO:0007154	GO:0016020
Unigene10776_YK	GO:0008022	GO:0040010	GO:0040015	GO:0016561	GO:0050821	GO:0005829	GO:0002119	GO:0042623	GO:0032403	GO:0006200	GO:0005524	GO:0005778
Unigene10781_YK	GO:0002119	GO:0045211	GO:0030054	GO:0005886	GO:0032940	GO:0005230	GO:0040010	GO:0006811	GO:0008340	GO:0040011	GO:0016021
Unigene10782_YK	GO:0045211	GO:0030054	GO:0005886	GO:0005230	GO:0006811	GO:0016021
Unigene10785_YK	GO:0003824
Unigene10789_YK	GO:0006810	GO:0016020	GO:0045202
Unigene10790_YK	GO:0002119	GO:0045211	GO:0030054	GO:0005886	GO:0032940	GO:0005230	GO:0040010	GO:0006811	GO:0008340	GO:0040011	GO:0016021
Unigene10801_YK	GO:0008340
Unigene10805_YK	GO:0009792	GO:0010171	GO:0005267	GO:0071805	GO:0040011	GO:0016021
Unigene10806_YK	GO:0009792	GO:0010171	GO:0040011
Unigene10808_YK	GO:0009792	GO:0010171	GO:0006811	GO:0040011	GO:0019915	GO:0016020
Unigene10810_YK	GO:0008484	GO:0008152
Unigene10812_YK	GO:0080090	GO:0044763	GO:0031323	GO:0044260	GO:0060255	GO:0005515
Unigene10818_YK	GO:0040010	GO:0007126	GO:0000212	GO:0006915	GO:0051301	GO:0010171	GO:0002119	GO:0006898	GO:0008283	GO:0009792	GO:0004721	GO:0051729	GO:0005634
Unigene10819_YK	GO:0007126	GO:0000212	GO:0006915	GO:0051301	GO:0008283	GO:0009792	GO:0004721	GO:0051729	GO:0005634
Unigene10820_YK	GO:0016310	GO:0004672	GO:0000166
Unigene10821_YK	GO:0006810	GO:0016020
Unigene10825_YK	GO:0016020
Unigene10826_YK	GO:0000003
Unigene10827_YK	GO:0000003	GO:0007165
Unigene10828_YK	GO:0000003	GO:0007165
Unigene10829_YK	GO:0016021	GO:0006355	GO:0004930	GO:0043565	GO:0003700	GO:0007186	GO:0005634	GO:0005886
Unigene10835_YK	GO:0005515	GO:0008340	GO:0055120
Unigene10841_YK	GO:0055085	GO:0006996	GO:0016021	GO:0042626	GO:0019915	GO:0031090	GO:0000166	GO:0005886
Unigene10842_YK	GO:0055085	GO:0006996	GO:0016021	GO:0042626	GO:0019915	GO:0031090	GO:0000166	GO:0005886
Unigene10843_YK	GO:0004672	GO:0006468	GO:0005524	GO:0007165
Unigene10844_YK	GO:0004672	GO:0000166	GO:0016310	GO:0007165
Unigene10845_YK	GO:0004721
Unigene10848_YK	GO:0001764	GO:0018991	GO:0030334	GO:0006355	GO:0001708	GO:0043565	GO:0003700	GO:0005634
Unigene10849_YK	GO:0021766	GO:0045995	GO:0060042	GO:0030334	GO:0001704	GO:0090183	GO:0022603	GO:0021879	GO:0072009	GO:0001708	GO:0072028	GO:0018991	GO:0001071	GO:0002009	GO:0021527	GO:0040010	GO:0060322	GO:0040026	GO:0045595	GO:0005515	GO:0001657	GO:0045893	GO:0003002	GO:0021846	GO:0007413	GO:0021937	GO:0021702
Unigene10851_YK	GO:0044699	GO:0050794
Unigene10853_YK	GO:0042127	GO:0005548	GO:0005622	GO:0040020	GO:0033700	GO:0016324
Unigene10854_YK	GO:0042127	GO:0016020	GO:0043231	GO:0044238	GO:0040020	GO:1901360	GO:0044444
Unigene10855_YK	GO:0042127	GO:0040020
Unigene10856_YK	GO:0009986	GO:0034364	GO:0007584	GO:1901360	GO:0051649	GO:0022892	GO:0015914	GO:0016043	GO:0030301	GO:0043231	GO:0007165	GO:0044281	GO:0005515	GO:0065008	GO:0042158	GO:0042493	GO:0044444	GO:0042626	GO:0016020	GO:0071397
Unigene10859_YK	GO:0008340	GO:0016020	GO:0008202	GO:0004772	GO:0040011
Unigene1085_YK	GO:0045109	GO:0031424	GO:0051798	GO:0071944	GO:0045727	GO:0032395	GO:0045095	GO:0042289	GO:0030307	GO:0007165	GO:0005200	GO:0002009	GO:0005737
Unigene10860_YK	GO:0005488	GO:0031090	GO:0043231	GO:0044444	GO:0044446
Unigene10866_YK	GO:0009792	GO:0005743	GO:0055085	GO:0006839	GO:0016021	GO:0005215
Unigene10867_YK	GO:0009792	GO:0005743	GO:0006839	GO:0005215
Unigene10868_YK	GO:0044763	GO:0048513	GO:0044767
Unigene10871_YK	GO:0046872	GO:0004462
Unigene10872_YK	GO:0046872	GO:0004462
Unigene10876_YK	GO:0009792	GO:0005634	GO:0016758	GO:0005516	GO:0006487
Unigene10877_YK	GO:0044444	GO:0043229
Unigene10887_YK	GO:0005388	GO:0021707	GO:0046068	GO:0050885	GO:0016324	GO:0048167	GO:0006996	GO:0005783	GO:0060088	GO:0005102	GO:0046872	GO:0045299	GO:0006200	GO:0051928	GO:0006754	GO:0040010	GO:0050910	GO:0040018	GO:0007626	GO:0050808	GO:0016021	GO:0008361	GO:0005524	GO:0090102	GO:0005929	GO:0030899	GO:0005516	GO:0042428	GO:0040011	GO:0070588	GO:0043025	GO:0007595	GO:0051480	GO:0021702
Unigene10888_YK	GO:0008340	GO:0000003	GO:0000166	GO:0040010	GO:0040018	GO:0006816	GO:0040017	GO:0051481	GO:0043167	GO:0009792	GO:0002119	GO:0005388	GO:0045807	GO:0005886	GO:0005516	GO:0008152	GO:0032940
Unigene10889_YK	GO:0007275
Unigene10892_YK	GO:0009792	GO:0040018	GO:0010171	GO:0040010	GO:0002119	GO:0040011
Unigene10895_YK	GO:0040010	GO:0008340	GO:0044710	GO:0000003	GO:0002119	GO:0006898	GO:0009792	GO:0040018	GO:0044237
Unigene10899_YK	GO:0008340	GO:0018991	GO:0005515	GO:0045727	GO:0019915	GO:0009792	GO:0003677	GO:0002119	GO:0030163	GO:0007501	GO:0042692	GO:0010171	GO:0048477	GO:0016477	GO:0040035
Unigene108_YK	GO:0016620	GO:0044710
Unigene10903_YK	GO:0008407	GO:0007605	GO:0035293	GO:0008586	GO:0030048	GO:0030898	GO:0005902	GO:0031476	GO:0032027	GO:0007015	GO:0045179	GO:0007165	GO:0048800	GO:0035317	GO:0008134	GO:0005524	GO:0031477
Unigene10906_YK	GO:0040011	GO:0016772
Unigene10907_YK	GO:0005739
Unigene10908_YK	GO:0007165	GO:0044464	GO:0016020
Unigene10916_YK	GO:0005887	GO:0034220	GO:0007606	GO:0050906	GO:0005216
Unigene10918_YK	GO:0005887	GO:0034220	GO:0007606	GO:0050906	GO:0005216
Unigene10921_YK	GO:0016740
Unigene10923_YK	GO:0005975	GO:0008810
Unigene10926_YK	GO:0005737	GO:0006208	GO:0004157	GO:0005634
Unigene10931_YK	GO:0005488	GO:0051640	GO:0007286	GO:0009792
Unigene10932_YK	GO:0060002	GO:0030139	GO:0042803	GO:0031090	GO:0051716	GO:0005884	GO:0005654	GO:0046903	GO:0042491	GO:0050974	GO:0032559	GO:0032550	GO:0006886	GO:0006897	GO:0050794	GO:0030136	GO:0007267	GO:0071944	GO:0043168	GO:0005905	GO:0001726	GO:0003779
Unigene10935_YK	GO:0000003	GO:0005515	GO:0050907	GO:0007179	GO:0055088	GO:0040010	GO:0040018	GO:0043053	GO:0005737	GO:0046777	GO:0004674	GO:0042594	GO:0045717	GO:0005634
Unigene10936_YK	GO:0015299	GO:0006812	GO:0016020	GO:0048471
Unigene10938_YK	GO:0004124	GO:0005515	GO:0006535	GO:0016740
Unigene10939_YK	GO:0004124	GO:0005515	GO:0006535	GO:0016740
Unigene10940_YK	GO:0030163
Unigene10942_YK	GO:0005887	GO:0015459	GO:0016477	GO:0006937	GO:0043266	GO:0019915	GO:0055120
Unigene10947_YK	GO:0008340	GO:0072347	GO:0000139	GO:0004571	GO:0035010	GO:0006487
Unigene10948_YK	GO:0005267	GO:0071805	GO:0016021
Unigene10951_YK	GO:0007548	GO:0043565	GO:0007399	GO:0006351	GO:0043066	GO:0005634
Unigene10956_YK	GO:0006412	GO:0040010	GO:0003723	GO:0005840	GO:0006915	GO:0003735	GO:0000003	GO:0032940	GO:0002119	GO:0006898	GO:0009792
Unigene10961_YK	GO:0009792	GO:0002119
Unigene10963_YK	GO:0040010
Unigene10972_YK	GO:0005623	GO:0044699	GO:0050794
Unigene10973_YK	GO:0007275	GO:0010467	GO:0016070	GO:0048856	GO:0050789	GO:0030154	GO:0044767
Unigene10981_YK	GO:0006259	GO:0003676	GO:0016779
Unigene1098_YK	GO:0000003
Unigene10993_YK	GO:0007165
Unigene10996_YK	GO:0016021	GO:0055077	GO:0005921	GO:0006508	GO:0005886	GO:0008234
Unigene11003_YK	GO:0016477	GO:0004989	GO:0006915	GO:0040007	GO:0040013	GO:0040035	GO:0002119	GO:0042127	GO:0007281	GO:0002009	GO:0009792	GO:0008406	GO:0007211	GO:0040020
Unigene11007_YK	GO:0005488
Unigene11008_YK	GO:0030971	GO:0009792	GO:0010171	GO:0002119	GO:0007052	GO:0060069	GO:0040007
Unigene11011_YK	GO:0009792	GO:0002119	GO:0005622	GO:0040010	GO:0009987	GO:0006898
Unigene11017_YK	GO:0050896	GO:0044699	GO:0065007
Unigene11019_YK	GO:0035085	GO:0060021	GO:0042733	GO:0048853	GO:0060411	GO:0005515	GO:0048568	GO:0005814	GO:0035058	GO:0003382	GO:0031512	GO:0016485	GO:0001654	GO:0008104	GO:0032391	GO:0007224	GO:0060426	GO:0007368	GO:0045177	GO:0009952	GO:0021537	GO:0021513	GO:0005932	GO:0045862	GO:0042487	GO:0001701
Unigene11020_YK	GO:0016020
Unigene11023_YK	GO:0016021	GO:0055077	GO:0005921	GO:0006810	GO:0005886
Unigene11025_YK	GO:0005856	GO:0005198
Unigene11036_YK	GO:0009790	GO:0016740
Unigene1103_YK	GO:0019915
Unigene11042_YK	GO:0009792	GO:0000003	GO:0016772
Unigene11048_YK	GO:0001702	GO:0003979	GO:0005829	GO:0051287	GO:0006024	GO:0055114	GO:0018991	GO:0006805	GO:0042802	GO:0009055	GO:0006011	GO:0040025	GO:0002009	GO:0009792	GO:0006065
Unigene11049_YK	GO:0043067	GO:0016020
Unigene11062_YK	GO:0055085	GO:0006811	GO:0016020	GO:0005216
Unigene11063_YK	GO:0036195	GO:0055120	GO:0006813	GO:0006937	GO:0005887	GO:0005267
Unigene11072_YK	GO:0006457	GO:0000413	GO:0003755	GO:0001666
Unigene11075_YK	GO:0007411	GO:0016021	GO:0007420	GO:0004930	GO:0017147	GO:0060070	GO:0030165	GO:0042995	GO:0042813	GO:0001944	GO:0007186	GO:0008406	GO:0005737	GO:0005886	GO:0009790
Unigene11076_YK	GO:0002088	GO:0060219	GO:0007420	GO:0010842
Unigene11080_YK	GO:0030017
Unigene11081_YK	GO:0044763	GO:0016301	GO:0016773	GO:0031672	GO:0048856	GO:0044767	GO:0005488
Unigene11083_YK	GO:0046872	GO:0003677	GO:0019915	GO:0050794	GO:0006351	GO:0009792
Unigene11088_YK	GO:0005829	GO:0070207	GO:0046488	GO:0008970	GO:0070273	GO:0047499	GO:0032880	GO:0009786	GO:0005546	GO:0034638	GO:0001786	GO:0070300	GO:0051289	GO:0042803	GO:0005783	GO:0005634
Unigene11091_YK	GO:0005488
Unigene11093_YK	GO:0009987	GO:0016772
Unigene11097_YK	GO:0016787
Unigene1109_YK	GO:0001966	GO:0051968	GO:0032589	GO:0006972	GO:0005515	GO:0016247	GO:0040012	GO:0008328
Unigene11101_YK	GO:0005488	GO:0060179
Unigene11108_YK	GO:0030016
Unigene11116_YK	GO:0005488
Unigene11117_YK	GO:0005488
Unigene1111_YK	GO:0016021	GO:0007186	GO:0004930
Unigene11120_YK	GO:0055114	GO:0051536	GO:0004158	GO:0006212	GO:0008033	GO:0017150	GO:0009055	GO:0017113	GO:0006222	GO:0050660	GO:0005737	GO:0006214
Unigene11125_YK	GO:0002009	GO:0000003	GO:0040010	GO:0006898
Unigene11128_YK	GO:0006811	GO:0016020
Unigene11138_YK	GO:0009790	GO:0016740	GO:0016020
Unigene11139_YK	GO:0007548	GO:0000979	GO:0045138	GO:0000122
Unigene11140_YK	GO:0004721
Unigene11145_YK	GO:0004889	GO:0045211	GO:0006811	GO:0016021
Unigene11146_YK	GO:0071704	GO:0044238	GO:0097159	GO:1901363
Unigene11147_YK	GO:0005911	GO:0000910	GO:0055120	GO:0008270
Unigene11148_YK	GO:0005911	GO:0000910	GO:0055120	GO:0008270
Unigene1114_YK	GO:0006511	GO:0004221
Unigene11152_YK	GO:0070011
Unigene11154_YK	GO:0006810	GO:0015317	GO:0040010	GO:0015320	GO:0005743	GO:0006091	GO:0040035	GO:0002119	GO:0009792	GO:0005887
Unigene11155_YK	GO:0008307	GO:0045214	GO:0030424	GO:0055120	GO:0046662	GO:0007626	GO:0046716	GO:0005515	GO:0040017	GO:0016010
Unigene1115_YK	GO:0000184	GO:0006415	GO:0006413	GO:0071353	GO:0006414	GO:0022625	GO:0005730	GO:0003735	GO:0003723	GO:0019083	GO:0006614
Unigene11160_YK	GO:0005515	GO:0016301	GO:0042074	GO:0009792	GO:0000132	GO:0007346
Unigene11162_YK	GO:0050660	GO:0002943	GO:0003677	GO:0008270	GO:0017150	GO:0055114
Unigene11163_YK	GO:0005615	GO:0009792	GO:0000003	GO:0042338	GO:0008544	GO:0040011
Unigene11164_YK	GO:0043005	GO:0051298	GO:0019901	GO:0007269	GO:0043015	GO:0007409	GO:0009411	GO:0005730	GO:0018105	GO:0004674	GO:0005813	GO:0000287	GO:0050808	GO:0008021	GO:0030010	GO:0030054	GO:0010212	GO:0007095	GO:0005886	GO:0005524	GO:0050321	GO:0000086
Unigene11173_YK	GO:0044456	GO:0042221	GO:0007626	GO:0005515	GO:0060072	GO:0071805	GO:0048856	GO:0009628	GO:0030154	GO:0050794	GO:0019226	GO:0044767	GO:0008076	GO:0006939	GO:0006950	GO:0006873	GO:0005249
Unigene11174_YK	GO:0000278	GO:0005515	GO:0046928	GO:0048149	GO:0000166	GO:0060072	GO:0040011	GO:0045214	GO:0031430	GO:0071805	GO:0043050	GO:0009790	GO:0042493	GO:0055120	GO:0008076	GO:0005249	GO:0045202
Unigene11177_YK	GO:0016620	GO:0044710
Unigene11178_YK	GO:0016620	GO:0008152
Unigene11180_YK	GO:0019915	GO:0008340	GO:0007631
Unigene11187_YK	GO:0040035	GO:0009792	GO:0010171	GO:0002119	GO:0034046	GO:0040018	GO:0008266	GO:0040010	GO:0000932	GO:0002009
Unigene11189_YK	GO:0005887	GO:0006950	GO:0040024	GO:0017111	GO:0010038
Unigene11191_YK	GO:0006281
Unigene11192_YK	GO:0008574	GO:0072383	GO:0008089	GO:0005829	GO:0019886	GO:0007596	GO:0005813	GO:0005873	GO:0017048	GO:0007100	GO:0007368	GO:0090307	GO:0005876	GO:0005524	GO:0016939
Unigene11194_YK	GO:0050896	GO:0005488	GO:0044763	GO:0044767	GO:0048513	GO:0009653
Unigene11197_YK	GO:0004175	GO:0019538	GO:0016020
Unigene11198_YK	GO:0050896	GO:0050789	GO:0044425	GO:0007409	GO:0040011	GO:0005886
Unigene111_YK	GO:0007275	GO:0040007
Unigene11200_YK	GO:0016491	GO:0005488	GO:0040010
Unigene11201_YK	GO:0020037	GO:0016705	GO:0004497	GO:0005506	GO:0009055	GO:0040010	GO:0055114
Unigene11204_YK	GO:0044763	GO:0044260	GO:0016772	GO:0016020	GO:0043053	GO:0006508	GO:0043232
Unigene11213_YK	GO:0009987	GO:0050896	GO:0005488	GO:0043232	GO:0044446	GO:0005634
Unigene11219_YK	GO:0040010
Unigene11221_YK	GO:0009792
Unigene11222_YK	GO:0044710
Unigene11228_YK	GO:0005230	GO:0006810	GO:0016020	GO:0045202
Unigene11230_YK	GO:0009792	GO:0046872	GO:0040018	GO:0006898	GO:0016020
Unigene11233_YK	GO:0006629
Unigene11236_YK	GO:0050660	GO:0008762	GO:0055114
Unigene11239_YK	GO:0006259	GO:0046872	GO:0003676	GO:0003824
Unigene11245_YK	GO:0009792	GO:0002119	GO:0043232	GO:0043231	GO:0044444	GO:0040007	GO:0044446
Unigene11248_YK	GO:0019915
Unigene11252_YK	GO:0009792	GO:0010171	GO:0002119	GO:0004252	GO:0018996	GO:0040002	GO:0040011	GO:0016021	GO:0040007	GO:0006508	GO:0005634
Unigene11253_YK	GO:0008152	GO:0040010	GO:0016740
Unigene11254_YK	GO:0051179	GO:0048731	GO:0048518	GO:0030239	GO:0000003	GO:0040011
Unigene11259_YK	GO:0006470	GO:0040010	GO:0000235	GO:0000910	GO:0005730	GO:0030496	GO:0071850	GO:0005813	GO:0060284	GO:0009792	GO:0004721	GO:0051233	GO:0006974
Unigene11265_YK	GO:0008340	GO:0003857	GO:0005102	GO:0036112	GO:0033989	GO:0008210	GO:0008209	GO:0044594	GO:0019915	GO:0016508	GO:0006699	GO:0033540	GO:0036109	GO:0036111	GO:0042803	GO:0006952	GO:0005782	GO:0005778
Unigene11269_YK	GO:0016337	GO:0005886	GO:0044425
Unigene11270_YK	GO:0007155	GO:0044464	GO:0016020
Unigene11274_YK	GO:0001779	GO:0055062	GO:0008284	GO:0043491	GO:0043277	GO:0007283	GO:0030168	GO:0060041	GO:0042593	GO:0043231	GO:0005007	GO:0034446	GO:0032940	GO:0005737	GO:0060068	GO:0005515	GO:0001759	GO:0051250	GO:0008543	GO:0061144	GO:2000188	GO:0006468	GO:0070857	GO:0016020
Unigene11281_YK	GO:0006120	GO:0008137	GO:0044281	GO:0005747	GO:0016021
Unigene11283_YK	GO:0016529	GO:0003846	GO:0016407	GO:0019432	GO:0006651	GO:0048477	GO:0009792	GO:0050892
Unigene11284_YK	GO:0016301	GO:0005515	GO:0016310	GO:0006996	GO:0022402	GO:0050794
Unigene11287_YK	GO:0040015	GO:0045138	GO:0005615
Unigene11289_YK	GO:0009987	GO:0044464	GO:0016787
Unigene11292_YK	GO:0040010	GO:0071688	GO:0044710	GO:0000003	GO:0005991	GO:0002119	GO:0004555	GO:0009792	GO:0005886
Unigene11293_YK	GO:0005622
Unigene11296_YK	GO:0003824
Unigene11297_YK	GO:0044699	GO:0032502
Unigene11299_YK	GO:0007179	GO:0010468	GO:0009636	GO:0001824	GO:0016324	GO:0005901	GO:0031625	GO:0007507	GO:0009966	GO:0070723	GO:0009952	GO:0051602	GO:0043234	GO:0005025	GO:0030199	GO:0016323	GO:0060037	GO:0048701	GO:0009791	GO:0031100	GO:0001822	GO:0045602	GO:0032331	GO:0048565	GO:0001666	GO:0043542	GO:0001937	GO:0007568	GO:0080090	GO:0031323	GO:0060017	GO:0048844	GO:0032403	GO:0008354	GO:0051491	GO:0043393	GO:0002088	GO:0034695	GO:0043627	GO:0005524	GO:0007566	GO:0050431	GO:0046777	GO:0046982	GO:0001525	GO:0060021	GO:0043066	GO:0048663	GO:0046332	GO:0048538	GO:0030324	GO:0006917
Unigene1129_YK	GO:0006917	GO:0005615	GO:0001540	GO:0030660	GO:0005524	GO:0007399	GO:0005515	GO:0031301	GO:0010008	GO:0042985	GO:0005634	GO:0005886
Unigene112_YK	GO:0009792	GO:0004170	GO:0070265	GO:0000910	GO:0000003	GO:0006915	GO:0046080	GO:0006914
Unigene11300_YK	GO:0008270	GO:0004519	GO:0004803	GO:0000737	GO:0018024	GO:2001251	GO:0071157	GO:0006313	GO:2001034	GO:0042803	GO:0005694	GO:0015074	GO:0000729	GO:0005634	GO:0043566
Unigene11301_YK	GO:0008270	GO:0004519	GO:0004803	GO:0000737	GO:0018024	GO:2001251	GO:0071157	GO:0006313	GO:2001034	GO:0042803	GO:0005694	GO:0015074	GO:0000729	GO:0005634	GO:0043566
Unigene11302_YK	GO:0008270	GO:0004519	GO:0004803	GO:0000737	GO:0018024	GO:2001251	GO:0071157	GO:0006313	GO:2001034	GO:0042803	GO:0005694	GO:0015074	GO:0000729	GO:0005634	GO:0043566
Unigene11303_YK	GO:0003824
Unigene11304_YK	GO:0009792	GO:0002119	GO:0006629	GO:0032940	GO:0040017	GO:0040010	GO:0000003	GO:0019915	GO:0008168
Unigene11307_YK	GO:0007629	GO:0018991	GO:0008270	GO:0003707	GO:0007417	GO:0008016	GO:0019901	GO:0023014	GO:0007612	GO:0006355	GO:0004879	GO:0006936	GO:0007635	GO:0000155	GO:0051259	GO:0071805	GO:0043565	GO:0007619	GO:0030163	GO:0000160	GO:0008076	GO:0048150	GO:0005249	GO:0042066	GO:0005634	GO:0007608
Unigene1130_YK	GO:0006917	GO:0005615	GO:0001540	GO:0030660	GO:0005524	GO:0007399	GO:0005515	GO:0031301	GO:0010008	GO:0042985	GO:0005634	GO:0005886
Unigene11316_YK	GO:0010171
Unigene11317_YK	GO:0010171
Unigene11318_YK	GO:0010171
Unigene11320_YK	GO:0007270	GO:0000003	GO:0005546	GO:0008574	GO:0045055	GO:0040010	GO:0040018	GO:0010940	GO:0008089	GO:0040011	GO:0045887	GO:0070273	GO:0048156	GO:0018996	GO:0005874	GO:0030425	GO:0008017	GO:0030424	GO:0002119	GO:0005875	GO:0010171	GO:0007631	GO:0030421	GO:0007271	GO:0030516	GO:0005524	GO:0006942	GO:0045202	GO:0043113
Unigene11322_YK	GO:0009987
Unigene11323_YK	GO:0043062	GO:0007638
Unigene11325_YK	GO:0016358	GO:0007638	GO:0045944	GO:0001190	GO:0000977	GO:0008134
Unigene11327_YK	GO:0005829	GO:0006508	GO:0005515	GO:0070006
Unigene11328_YK	GO:0044763	GO:0007548	GO:0006355	GO:0040011	GO:0048513	GO:0048608	GO:0045927	GO:0003677	GO:0003700	GO:0044767
Unigene11331_YK	GO:0044255	GO:0016746
Unigene11335_YK	GO:0009986	GO:0004674	GO:0048680	GO:0050773	GO:0043053	GO:0040014	GO:0060292	GO:0008362	GO:0007427	GO:0008340	GO:0006979	GO:0045793	GO:0005737	GO:0019915	GO:0046622	GO:0031104	GO:0030307	GO:0007623	GO:0005516	GO:0035556	GO:0008360	GO:0043066	GO:0035206	GO:0006468	GO:0008286
Unigene11337_YK	GO:0003824	GO:0005976
Unigene11344_YK	GO:0016060	GO:0050254	GO:0040010	GO:0035091	GO:0004703	GO:0004713	GO:0042048	GO:0006972	GO:0047696	GO:0006468	GO:0007474	GO:0006935	GO:0001664	GO:0007603	GO:0005524	GO:0038032
Unigene11347_YK	GO:0009792	GO:0015696	GO:0016020
Unigene11353_YK	GO:0005789	GO:0000033	GO:0006487
Unigene11357_YK	GO:0044707
Unigene11360_YK	GO:0008286	GO:0040007	GO:0046983	GO:0040011	GO:0008134	GO:0009792	GO:0043054	GO:0005634
Unigene11361_YK	GO:0040035	GO:0009792	GO:0018991	GO:0040010	GO:0040011
Unigene11362_YK	GO:0009792	GO:0000003
Unigene11363_YK	GO:0048856	GO:0007275	GO:0000003	GO:0044767
Unigene11364_YK	GO:0048856	GO:0060102	GO:0007275	GO:0040007	GO:0044767
Unigene11366_YK	GO:0016772
Unigene11367_YK	GO:0007314	GO:0001751	GO:0005515	GO:0000338	GO:0007409	GO:0050821	GO:0005737	GO:0007310	GO:0008347	GO:0032435	GO:0008180	GO:0019781	GO:0007095	GO:0045787
Unigene11368_YK	GO:0005887	GO:0033563	GO:0001764
Unigene11369_YK	GO:0044763	GO:0040011
Unigene11370_YK	GO:0005887	GO:0033563	GO:0001764
Unigene11371_YK	GO:0007419	GO:0008038	GO:0007411	GO:0016319	GO:0048036	GO:0008406
Unigene11372_YK	GO:0043229	GO:0008340	GO:0044763	GO:0016021	GO:0046662	GO:0044765	GO:0043227	GO:0009792	GO:0005737
Unigene11373_YK	GO:0043229	GO:0008340	GO:0044763	GO:0016021	GO:0046662	GO:0044765	GO:0043227	GO:0009792	GO:0005737
Unigene11395_YK	GO:0010467	GO:0016021	GO:0035188	GO:0009792	GO:0016747
Unigene11396_YK	GO:0031513	GO:0018991	GO:0040011	GO:0016337	GO:0051390	GO:2001258	GO:0035545	GO:0030425	GO:0009792	GO:0004860	GO:0030424	GO:0010171	GO:0019855	GO:0005886
Unigene11402_YK	GO:0016568	GO:0044710	GO:0051213	GO:0050794	GO:0006351	GO:0005634
Unigene11404_YK	GO:1901564	GO:1901293	GO:0003824
Unigene11411_YK	GO:0035114	GO:0000003	GO:0035220	GO:0050896	GO:0005622	GO:0009790	GO:0035120	GO:0050794	GO:0007560	GO:0022008
Unigene11414_YK	GO:0008270	GO:0005622
Unigene11415_YK	GO:0003677
Unigene11417_YK	GO:0009790
Unigene1141_YK	GO:0004568	GO:0006032	GO:0016998
Unigene11422_YK	GO:0005634
Unigene11427_YK	GO:0051179	GO:0043231	GO:0071688	GO:0044444
Unigene11435_YK	GO:0031143	GO:0005515	GO:0043652	GO:0045335	GO:0040007	GO:0001891	GO:0006898	GO:0010940	GO:0005525	GO:0005543	GO:0006915	GO:0006184	GO:0018996	GO:0040039	GO:0009792	GO:0032154	GO:0030424	GO:0002119	GO:0007281	GO:0030496	GO:0030163	GO:0045177	GO:0090386	GO:0005876	GO:0003924	GO:0045202
Unigene11436_YK	GO:0006281
Unigene11437_YK	GO:0007067	GO:0009792
Unigene11441_YK	GO:0044707
Unigene11447_YK	GO:0040010
Unigene11448_YK	GO:0000786	GO:0003677	GO:0006334	GO:0005634	GO:0046982
Unigene11455_YK	GO:0009987	GO:0071704
Unigene11458_YK	GO:0051239	GO:0044763	GO:0005886	GO:0009790
Unigene11459_YK	GO:0046872	GO:0016491	GO:0040010
Unigene11460_YK	GO:0040010
Unigene11463_YK	GO:0044456	GO:0097458	GO:0006461	GO:0007610	GO:0008104	GO:0050806	GO:0019899	GO:0007271	GO:0016079
Unigene11466_YK	GO:0008152	GO:0016740
Unigene11467_YK	GO:0040010	GO:0032787	GO:0046483	GO:0016758	GO:0009698	GO:0005515	GO:0042180	GO:0044723
Unigene11468_YK	GO:0016757
Unigene11471_YK	GO:0040010	GO:0018991	GO:0043051	GO:0016021	GO:0005921	GO:0040035	GO:0042221	GO:0032589	GO:0016264	GO:0040011	GO:0055077	GO:0034220	GO:0002009	GO:0030163
Unigene11476_YK	GO:0050794
Unigene11480_YK	GO:0006810	GO:0016020
Unigene11481_YK	GO:0048598
Unigene11484_YK	GO:0000003
Unigene11492_YK	GO:0007275
Unigene11496_YK	GO:0044763	GO:0044707	GO:0005216	GO:0044765
Unigene11497_YK	GO:0005737	GO:0009792	GO:0007126	GO:0046847	GO:0007165	GO:0005634	GO:0017124	GO:0008093
Unigene11499_YK	GO:0016787
Unigene114_YK	GO:0044699	GO:0016740	GO:0008152
Unigene11503_YK	GO:0043652	GO:0008340	GO:0018996	GO:0008767	GO:0010171	GO:0019915	GO:0002119	GO:0040011	GO:0005737	GO:0040018	GO:0033692
Unigene11506_YK	GO:0046872	GO:0000003	GO:0040017	GO:0097159	GO:0040010	GO:1901363
Unigene11519_YK	GO:0050862	GO:0004674	GO:0032743	GO:0044093	GO:0010595	GO:0070374	GO:0007169	GO:2000573	GO:0043167	GO:0030424	GO:0005886	GO:0000166	GO:0018105	GO:0030425	GO:0071363	GO:0043025	GO:0005938	GO:0006355
Unigene11528_YK	GO:0006936	GO:0040011	GO:0006813	GO:0015271	GO:0016020
Unigene11529_YK	GO:0000166	GO:0007165
Unigene11532_YK	GO:0016358	GO:0007097	GO:0005515	GO:0016020	GO:0050658	GO:0043231	GO:0016325	GO:0040018	GO:0040011	GO:0051050	GO:0048489	GO:0003002	GO:0060627	GO:0009792	GO:0007309	GO:0006897	GO:0070727	GO:0048522	GO:0044444	GO:0007293	GO:0040035
Unigene11535_YK	GO:0009987	GO:0007275
Unigene11536_YK	GO:0043229	GO:0003677
Unigene11537_YK	GO:0001525	GO:0051091	GO:0018991	GO:0045944	GO:0040007	GO:0003677	GO:0002119	GO:0071542	GO:0009792
Unigene11540_YK	GO:0050660	GO:0018991	GO:0040011	GO:0003995	GO:0055114	GO:0002009
Unigene11545_YK	GO:0005488	GO:0044260	GO:0090304
Unigene11546_YK	GO:0005737	GO:0016310	GO:0004672	GO:0008340	GO:0005634	GO:0045202	GO:0000166
Unigene11548_YK	GO:0016020	GO:0009792	GO:0000003	GO:0040007	GO:0002119
Unigene11551_YK	GO:0004930	GO:0007165
Unigene11554_YK	GO:0050896	GO:0016772	GO:0044763	GO:0005622
Unigene11555_YK	GO:0051179	GO:0016772	GO:0044700	GO:0007154	GO:0005737	GO:0051716	GO:0006950	GO:0044707
Unigene11566_YK	GO:0008324	GO:0055085	GO:0006812	GO:0016021
Unigene11567_YK	GO:0048468	GO:0009888	GO:0044238	GO:0044260	GO:0009653	GO:0048513	GO:0005515	GO:0050794	GO:0006950
Unigene11568_YK	GO:0048468	GO:0009888	GO:0044238	GO:0044260	GO:0009653	GO:0048513	GO:0005515	GO:0050794	GO:0006950
Unigene11580_YK	GO:0016021	GO:0006892	GO:0016044	GO:0005769	GO:0030667	GO:0005886
Unigene11581_YK	GO:0016021	GO:0006892	GO:0016044	GO:0005769	GO:0030667	GO:0005886
Unigene11589_YK	GO:0000122	GO:0046331	GO:0042661	GO:0045747	GO:0040034	GO:0042802	GO:0043565	GO:0005634
Unigene11591_YK	GO:0016787
Unigene11592_YK	GO:0006120	GO:0008137	GO:0044281	GO:0005747	GO:0016021
Unigene11594_YK	GO:0009611	GO:0030336
Unigene11606_YK	GO:0006915	GO:0007005	GO:0009790
Unigene11608_YK	GO:0071704	GO:0000828	GO:0006796	GO:0005634
Unigene11615_YK	GO:0005515	GO:0016048	GO:0008270	GO:0040040	GO:0003700	GO:0005634	GO:0030182
Unigene11616_YK	GO:0005515	GO:0016048	GO:0008270	GO:0040040	GO:0003700	GO:0005634	GO:0030182
Unigene11617_YK	GO:0007275
Unigene11631_YK	GO:0043231	GO:0040007	GO:0018996	GO:0004197	GO:0010171	GO:0002119	GO:0044444	GO:0031012	GO:0009792
Unigene11634_YK	GO:0048731	GO:0044763	GO:0044424	GO:0019915	GO:0003677	GO:0050794
Unigene11636_YK	GO:0006811	GO:0016020
Unigene11640_YK	GO:0044699	GO:0065007
Unigene11642_YK	GO:0006811	GO:0019915	GO:0016020
Unigene11645_YK	GO:0033126	GO:0005096	GO:0043547	GO:0005886	GO:0005938	GO:0038032
Unigene11647_YK	GO:0033126	GO:0005096	GO:0043547	GO:0005886	GO:0005938
Unigene11652_YK	GO:0008152	GO:0003824
Unigene11653_YK	GO:0043170	GO:0044238
Unigene11655_YK	GO:0045167	GO:0048560	GO:0009786	GO:0040035	GO:0040028	GO:0010085	GO:0016301	GO:0009949	GO:0002009
Unigene11662_YK	GO:0000003
Unigene11664_YK	GO:0004672	GO:0006468	GO:0005524	GO:0019915
Unigene11665_YK	GO:0040025	GO:0040018	GO:0018996	GO:0000003	GO:0008340	GO:0040011	GO:0045138	GO:0006897
Unigene11668_YK	GO:0046854
Unigene11669_YK	GO:0043052	GO:0008104	GO:0046854
Unigene11670_YK	GO:0005797	GO:0000138	GO:0043005	GO:0040010	GO:0030421	GO:0040024	GO:0000003	GO:0040011	GO:0016020	GO:0005829	GO:0009408
Unigene11672_YK	GO:0055085	GO:0016021	GO:0042626	GO:0005886
Unigene11673_YK	GO:0005515	GO:0009986	GO:0009792	GO:0010038	GO:0072089	GO:0042493	GO:0044281	GO:0042626	GO:0055085	GO:0000086	GO:0016324
Unigene11674_YK	GO:0055085	GO:0016021	GO:0042626	GO:0006200	GO:0005524	GO:0005886
Unigene11681_YK	GO:0044765	GO:0016324	GO:0009925	GO:0022857
Unigene11682_YK	GO:0019957	GO:0000122	GO:0070935	GO:0019901	GO:0017091	GO:0006915	GO:0003727	GO:0005829	GO:0010494	GO:0009792	GO:0005813	GO:0043186	GO:0071889	GO:0060213	GO:0006950	GO:0001556	GO:0032680	GO:0005634	GO:0003729
Unigene11685_YK	GO:1901363	GO:0016246	GO:0042127	GO:0008026	GO:0040010	GO:0006898	GO:0040011	GO:0044424	GO:0009792	GO:0002009	GO:0002119	GO:0040020	GO:0007281	GO:0006139	GO:0040022	GO:0097159	GO:0040035
Unigene11690_YK	GO:0040022	GO:0006810	GO:0003676	GO:0005622	GO:0008026	GO:0040035	GO:0018996	GO:0005524	GO:0048589	GO:0002119	GO:0005515	GO:0042127	GO:0007281	GO:0010172	GO:0009792	GO:0040020
Unigene11691_YK	GO:0042127	GO:0048589	GO:0005515	GO:0040011	GO:0006915	GO:0018996	GO:0005730	GO:0071013	GO:0009792	GO:0002009	GO:0002119	GO:0040020	GO:0007281	GO:0003723	GO:0040022	GO:0010172	GO:0000398	GO:0004004	GO:0005524
Unigene11692_YK	GO:0006810	GO:0042127	GO:0048589	GO:0005515	GO:0071011	GO:0018996	GO:0003676	GO:0071013	GO:0009792	GO:0002119	GO:0040020	GO:0007281	GO:0040022	GO:0010172	GO:0022008	GO:0006200	GO:0000398	GO:0004004	GO:0005524	GO:0040035
Unigene11693_YK	GO:0055120
Unigene11704_YK	GO:0009653	GO:0048731	GO:0042221	GO:0005578	GO:0016043	GO:0030154	GO:0044420	GO:0044767	GO:0016477
Unigene11705_YK	GO:0009987	GO:0044699	GO:0044421
Unigene11706_YK	GO:0005488	GO:0006259	GO:0007049	GO:0005694	GO:0006974
Unigene11707_YK	GO:0007338	GO:0016787
Unigene11711_YK	GO:0040010
Unigene11714_YK	GO:0005874	GO:0051258	GO:0006184	GO:0007017	GO:0003924	GO:0005200	GO:0005737	GO:0005525
Unigene11715_YK	GO:0005874	GO:0051258	GO:0006184	GO:0007017	GO:0003924	GO:0005200	GO:0005737	GO:0005525
Unigene11716_YK	GO:0005879	GO:0005525	GO:0006184	GO:0005737	GO:0051258	GO:0009792	GO:0007067	GO:0003924	GO:0007018	GO:0005200
Unigene11718_YK	GO:0040035	GO:0006979	GO:0020037	GO:0004601	GO:0055114
Unigene11719_YK	GO:0040035
Unigene11721_YK	GO:0040035	GO:0006979	GO:0020037	GO:0004601	GO:0055114
Unigene11728_YK	GO:0016879	GO:0044271	GO:0006139	GO:0044281	GO:1901566
Unigene11734_YK	GO:0040010	GO:0016020
Unigene11735_YK	GO:0040010
Unigene11736_YK	GO:0040010
Unigene11737_YK	GO:0040010	GO:0016020
Unigene11738_YK	GO:0000075	GO:0008026	GO:0043249	GO:0001701	GO:0047485	GO:0008022	GO:0030282	GO:0043588	GO:0021510	GO:0071817	GO:0008353	GO:0006283	GO:0048820	GO:0007059	GO:0043167	GO:0009791	GO:0035264	GO:0006363	GO:0005675	GO:0001666	GO:0009650	GO:0000718	GO:0040016	GO:0006979	GO:0045944	GO:0007568	GO:0006362	GO:0005737	GO:0019907	GO:0000166	GO:0060218	GO:0050434	GO:0032289	GO:0006367	GO:0003676	GO:0030198	GO:0000441	GO:0035315	GO:0043139	GO:0006368	GO:0008283	GO:0051536	GO:0006361	GO:0006370	GO:0043066	GO:0008094	GO:0006468	GO:0043388	GO:0033683	GO:0006917
Unigene11740_YK	GO:0006123	GO:0001750	GO:0004129	GO:0042127	GO:0005515	GO:0020037	GO:0019371	GO:0009055	GO:0005743	GO:0016021	GO:0005789	GO:0016702	GO:0004601	GO:0070469	GO:0005506	GO:0006805	GO:0004666	GO:0009060	GO:0005634	GO:0008217	GO:0006979
Unigene11745_YK	GO:0000139	GO:0046920	GO:0016051
Unigene11746_YK	GO:0016757	GO:0044723	GO:0016020
Unigene11749_YK	GO:0042493	GO:0030424	GO:0055080	GO:0040017	GO:0034703	GO:0005261
Unigene11750_YK	GO:0042493	GO:0030424	GO:0055080	GO:0040017	GO:0034703	GO:0005261
Unigene11757_YK	GO:0016021	GO:0008324	GO:0006812
Unigene11759_YK	GO:0016020
Unigene11760_YK	GO:0008340
Unigene11763_YK	GO:0016358	GO:0035058	GO:0040017	GO:0009792	GO:0003677	GO:0002119	GO:0003700	GO:0045944	GO:0048665	GO:0005634
Unigene11765_YK	GO:0005576	GO:0008061	GO:0006508	GO:0006030	GO:0008233
Unigene11767_YK	GO:0022008
Unigene11768_YK	GO:0008237
Unigene11769_YK	GO:0000003	GO:0040010	GO:0006898	GO:0002119
Unigene11779_YK	GO:0005975	GO:0008810
Unigene11780_YK	GO:0005975	GO:0008810
Unigene11784_YK	GO:0016740
Unigene11785_YK	GO:0003777	GO:0005875	GO:0000235	GO:0030424	GO:0005769	GO:0035371	GO:0043025	GO:0042803	GO:0050803	GO:0051294
Unigene11791_YK	GO:0040011
Unigene11795_YK	GO:0000712	GO:0017116	GO:0051117
Unigene117_YK	GO:0006468	GO:0000910	GO:0005856	GO:0004672	GO:0051225	GO:0007346
Unigene11802_YK	GO:0018991	GO:0030835	GO:0040015	GO:0043393	GO:0034609	GO:0040017	GO:0005865	GO:0030833	GO:0018996	GO:0009792	GO:0060465	GO:0002119	GO:0051015	GO:0010171	GO:0030728	GO:0040035	GO:0000910
Unigene11805_YK	GO:0005874	GO:0051258	GO:0006184	GO:0007017	GO:0003924	GO:0005200	GO:0005737	GO:0005525
Unigene11806_YK	GO:0007411	GO:0005515	GO:0040018	GO:0005525	GO:0031122	GO:0006184	GO:0050974	GO:0005737	GO:0005874	GO:0051258	GO:0043025	GO:0009792	GO:0002009	GO:0007067	GO:0007638	GO:0030424	GO:0042277	GO:0002119	GO:0003924	GO:0007018	GO:0005886	GO:0051084	GO:0005200	GO:0040035
Unigene11807_YK	GO:0005874	GO:0051258	GO:0006184	GO:0007017	GO:0003924	GO:0005200	GO:0005737	GO:0005525
Unigene11809_YK	GO:0009792	GO:0043051	GO:0031987	GO:0006810	GO:0001508	GO:0016020	GO:0045202
Unigene11810_YK	GO:0006468	GO:0005524	GO:0004674
Unigene11813_YK	GO:0016310	GO:0006139	GO:0019205	GO:0005524	GO:0007165	GO:0008603
Unigene11814_YK	GO:0009987	GO:0016301
Unigene11815_YK	GO:0040010	GO:0018991	GO:0006811
Unigene1181_YK	GO:0009792	GO:0000003	GO:0040011
Unigene11824_YK	GO:0016787
Unigene11836_YK	GO:0043005	GO:0015631
Unigene11845_YK	GO:0009986	GO:0003333	GO:0015171	GO:0016021
Unigene11846_YK	GO:0003333	GO:0015171	GO:0008340	GO:0016021
Unigene11852_YK	GO:0044763	GO:0005515	GO:0040011	GO:0051239	GO:0050896	GO:0048513	GO:0051179	GO:0045927	GO:0002119	GO:0044767	GO:0022414
Unigene11857_YK	GO:0000022	GO:0003735	GO:0022625	GO:0006412
Unigene11860_YK	GO:0040014	GO:0030163	GO:0040011	GO:0005576	GO:0042302	GO:0040032
Unigene11861_YK	GO:0009792	GO:0000003	GO:0040007	GO:0002119
Unigene11865_YK	GO:0034765	GO:0070588	GO:0043051	GO:0051899	GO:0040007	GO:0000003	GO:0002119	GO:0005891	GO:0045760	GO:0008332
Unigene11866_YK	GO:0048519	GO:0035071	GO:0004713	GO:0016310
Unigene11870_YK	GO:1901137	GO:0034645	GO:0006464	GO:0016757	GO:0005783
Unigene11874_YK	GO:0005622	GO:0016787	GO:0007165
Unigene11887_YK	GO:0004672	GO:0006915	GO:0009966	GO:0001558	GO:0046872	GO:0042592	GO:0043231	GO:0000166	GO:0005515	GO:0030154	GO:0007166	GO:0048523	GO:0007049	GO:0048522	GO:0035556	GO:0044767	GO:0044444	GO:0048731	GO:0006468
Unigene11888_YK	GO:0019915	GO:0005886
Unigene11889_YK	GO:0055085	GO:0006412	GO:0003723	GO:0030424	GO:0016021	GO:0003735	GO:0032230	GO:0006811	GO:0040017	GO:0032224	GO:0005261	GO:0030163
Unigene11890_YK	GO:0055085	GO:0030424	GO:0016021	GO:0032230	GO:0006811	GO:0040017	GO:0032224	GO:0005261	GO:0030163
Unigene11892_YK	GO:0055085	GO:0006412	GO:0003723	GO:0030424	GO:0016021	GO:0003735	GO:0032230	GO:0006811	GO:0040017	GO:0032224	GO:0005261	GO:0030163
Unigene11898_YK	GO:0006355	GO:0045165	GO:0003677	GO:0030182	GO:0005634
Unigene11899_YK	GO:0005886	GO:0005230	GO:0006811	GO:0016021
Unigene11907_YK	GO:0005488	GO:0016740	GO:0043170	GO:0044238
Unigene11916_YK	GO:0006629	GO:0002119	GO:0042338	GO:0018149	GO:0040011	GO:0004601	GO:0040007	GO:0040032
Unigene11919_YK	GO:0048468	GO:0009888	GO:0060795	GO:0007292	GO:0048863	GO:0045596	GO:0048513	GO:0022412	GO:0048518	GO:0010629	GO:0003676	GO:0006810	GO:0006366	GO:0050896	GO:0051239	GO:0005634	GO:0006355
Unigene11920_YK	GO:0040007	GO:0002119	GO:0016082	GO:0040011	GO:0006898	GO:0009792	GO:0031201
Unigene11926_YK	GO:0046103	GO:0043005	GO:0046034	GO:0046939	GO:0006172	GO:0007050	GO:0036126	GO:0001520	GO:0010828	GO:0048471	GO:0046033	GO:0005886	GO:0005524	GO:0004017	GO:0030017
Unigene11927_YK	GO:0046103	GO:0043005	GO:0046034	GO:0046939	GO:0006172	GO:0007050	GO:0036126	GO:0001520	GO:0010828	GO:0048471	GO:0046033	GO:0005886	GO:0005524	GO:0004017	GO:0030017
Unigene11929_YK	GO:0040007	GO:0040035	GO:0002119	GO:0042127	GO:0040011	GO:0007281	GO:0009792	GO:0040020
Unigene11931_YK	GO:0043065	GO:0032879	GO:0017124	GO:0006914	GO:0008022	GO:0042692	GO:0006975	GO:0042770	GO:0051353	GO:0000287	GO:0044707	GO:2001020	GO:0030145	GO:0051128	GO:0070064	GO:0050731	GO:0048471	GO:0006897	GO:0005524	GO:0007049	GO:0007155	GO:0030036	GO:0040011	GO:0004715	GO:0005730	GO:0071901	GO:0006355	GO:0051019
Unigene11932_YK	GO:0008152	GO:0016740
Unigene11933_YK	GO:0016740
Unigene11937_YK	GO:0008340	GO:0000003	GO:0000166	GO:0040010	GO:0040018	GO:0006816	GO:0040017	GO:0051481	GO:0043167	GO:0009792	GO:0002119	GO:0005388	GO:0045807	GO:0005886	GO:0005516	GO:0008152	GO:0032940
Unigene11938_YK	GO:0005548	GO:0016056	GO:0046872	GO:0005622	GO:0007600	GO:0005886	GO:0008324
Unigene11939_YK	GO:0003824
Unigene11941_YK	GO:0009792	GO:0007067	GO:0040011
Unigene11944_YK	GO:0016639	GO:0040010	GO:0000003	GO:0006520	GO:0055114	GO:0000166
Unigene11947_YK	GO:0006629	GO:0019915
Unigene11950_YK	GO:0040017	GO:0040010
Unigene11953_YK	GO:0005975	GO:0016740	GO:0016020
Unigene11954_YK	GO:0005975	GO:0016740	GO:0016020
Unigene11956_YK	GO:0004653	GO:0005794	GO:0009312	GO:0016020
Unigene11965_YK	GO:0007595	GO:0008144	GO:0090140	GO:0006207	GO:0048039	GO:0005743	GO:0004158	GO:0007565	GO:0043025	GO:0043065	GO:0042594	GO:0042493	GO:0006222	GO:0031000	GO:0010181
Unigene11966_YK	GO:0043951	GO:0030431	GO:0006198	GO:0016021	GO:0043167	GO:0040013	GO:0045202	GO:0004115
Unigene11967_YK	GO:0043951	GO:0030431	GO:0006198	GO:0016021	GO:0046872	GO:0040013	GO:0045202	GO:0004115
Unigene11971_YK	GO:0002119	GO:0040010	GO:0016787	GO:1901363	GO:0097159
Unigene11972_YK	GO:0009792	GO:0002119	GO:0004386	GO:0040010	GO:0000166
Unigene11977_YK	GO:0016301	GO:0000166
Unigene11978_YK	GO:0016301	GO:0005524	GO:0016310
Unigene11979_YK	GO:0005234	GO:0030054	GO:0030288	GO:0004970	GO:0016021	GO:0071683	GO:0006811	GO:0035235	GO:0007608	GO:0005929	GO:0019915	GO:0045211	GO:0050907	GO:0040039	GO:0005886
Unigene11980_YK	GO:0006810	GO:0005230	GO:0045202	GO:0004872	GO:0071944	GO:0019915	GO:0040039	GO:0016020
Unigene11984_YK	GO:0008340	GO:0000003	GO:0016246	GO:0040010	GO:0006898	GO:0016787	GO:0009792	GO:0002119	GO:0071688
Unigene11985_YK	GO:0017111	GO:0040010	GO:0008340	GO:0071688	GO:0097159	GO:0000003	GO:0002119	GO:0006898	GO:1901363	GO:0009792	GO:0016246
Unigene11993_YK	GO:0014057	GO:0007618	GO:0030421	GO:0018991	GO:0005623	GO:0040007	GO:0017112	GO:0030163
Unigene12001_YK	GO:0000785	GO:0005654	GO:0000075	GO:0005515	GO:0000166	GO:0006268	GO:0030174	GO:0004386	GO:0009792	GO:0000084	GO:0042555	GO:0000082	GO:0000216	GO:0016887	GO:0003682	GO:0006200	GO:0001703	GO:0000910	GO:0006271
Unigene12003_YK	GO:0005739
Unigene12004_YK	GO:0044763
Unigene12013_YK	GO:0044707
Unigene12014_YK	GO:0016310	GO:0018991	GO:0004672	GO:0040010
Unigene12016_YK	GO:0005886
Unigene12021_YK	GO:0034641	GO:0044238	GO:0006725	GO:0046483	GO:1901360	GO:0003824
Unigene12024_YK	GO:0044699	GO:0044424
Unigene12027_YK	GO:0009792
Unigene12028_YK	GO:0031674	GO:0040010
Unigene12036_YK	GO:0019915	GO:0040018	GO:0040017	GO:0010171	GO:0040010
Unigene12037_YK	GO:0030421
Unigene12039_YK	GO:0030421
Unigene12044_YK	GO:0030424	GO:0004672	GO:0030425	GO:0005929	GO:0005515	GO:0000166	GO:0016310	GO:0043025	GO:0034608	GO:0034606
Unigene12045_YK	GO:0030424	GO:0030425	GO:0005929	GO:0005515	GO:0043025	GO:0016301	GO:0034608	GO:0034606
Unigene1204_YK	GO:0005886
Unigene12055_YK	GO:0016787
Unigene12058_YK	GO:0016020	GO:0044765
Unigene12064_YK	GO:0016740
Unigene12065_YK	GO:0043167	GO:0008265	GO:0043545
Unigene12072_YK	GO:0017153	GO:0005886	GO:0016021	GO:0008345	GO:0015813	GO:0005313	GO:0042995
Unigene12076_YK	GO:0005856	GO:0045211	GO:0007268	GO:0030054	GO:0033130	GO:0019915	GO:0008270
Unigene12077_YK	GO:0055114	GO:0021510	GO:0022402	GO:0006544	GO:0019530	GO:0021915	GO:0010468	GO:0006541	GO:0031175	GO:0004617	GO:0006566	GO:0009070	GO:0021782	GO:0000166	GO:0006563	GO:0009448	GO:0048037
Unigene12078_YK	GO:0005488	GO:0040035	GO:0016125	GO:0002119	GO:0016787	GO:0040018
Unigene12080_YK	GO:0005840	GO:0003735	GO:0006412
Unigene1208_YK	GO:0009792	GO:0046872	GO:0040010	GO:0008237
Unigene12090_YK	GO:0046777	GO:0016337	GO:0008013	GO:0004672	GO:0032880	GO:0019915	GO:0005911	GO:0008284	GO:0010172	GO:0045604	GO:0009792	GO:0005737	GO:0005634	GO:0005886
Unigene12091_YK	GO:0016301
Unigene1209_YK	GO:0005247	GO:0034765	GO:0031965	GO:0005739	GO:0005903	GO:0034707	GO:0045669	GO:0051881	GO:0006821	GO:0005515	GO:0007165	GO:0048471	GO:0005886
Unigene12100_YK	GO:0005856	GO:0004721	GO:0006470
Unigene12104_YK	GO:0040010	GO:0000003	GO:0002119	GO:0004812	GO:0006418	GO:0009792	GO:0040019
Unigene1210_YK	GO:0016787
Unigene12110_YK	GO:0055114	GO:0016021	GO:0031227	GO:0000003	GO:0050660	GO:0050661	GO:0004499
Unigene12113_YK	GO:0004144	GO:0006281	GO:0008270	GO:0004519	GO:0034379	GO:0016021	GO:0035336	GO:0003846	GO:0055089	GO:0003677	GO:0019915	GO:0019432	GO:0046339	GO:0050252	GO:0005789
Unigene12124_YK	GO:0008068	GO:0043051	GO:0045211	GO:0031987	GO:0042493	GO:0030054	GO:0005886	GO:0008144	GO:0006811	GO:0016021
Unigene12125_YK	GO:0007409
Unigene12127_YK	GO:0006857	GO:0015198	GO:0044425	GO:0010876	GO:0045927	GO:0007275	GO:0006950
Unigene12128_YK	GO:0002009	GO:0016787	GO:0000003	GO:0040010	GO:0006898
Unigene12129_YK	GO:0007126	GO:0009792	GO:0040010	GO:0005515	GO:0040011
Unigene1212_YK	GO:0007186	GO:0007267	GO:0008083	GO:0005125	GO:0060750	GO:0005615	GO:0016021	GO:0007173	GO:0060598	GO:0005737	GO:0060749	GO:0009986	GO:0060744	GO:0045740	GO:0005634	GO:0032355
Unigene12133_YK	GO:0055085	GO:0040010	GO:0008340	GO:0016021	GO:0005743	GO:0040002	GO:0040035	GO:0000295	GO:0043065	GO:0010171	GO:0002119	GO:0005515	GO:0007005	GO:0006898	GO:0002009	GO:0009792
Unigene12134_YK	GO:0031430	GO:0008233	GO:0010940
Unigene12136_YK	GO:0031430	GO:0010940	GO:0004198	GO:0016021	GO:0006508
Unigene12137_YK	GO:0040010	GO:0006915	GO:0016758	GO:0005938	GO:0030703	GO:0009792	GO:0005886
Unigene12138_YK	GO:0009792	GO:0004100	GO:0005886	GO:0040010	GO:0005938	GO:0030703	GO:0006915
Unigene12140_YK	GO:0050789	GO:0040007	GO:0044707
Unigene12141_YK	GO:0050789	GO:0040007	GO:0044707
Unigene12142_YK	GO:0050789	GO:0040007	GO:0044707
Unigene12143_YK	GO:0050789	GO:0040007	GO:0044707
Unigene1214_YK	GO:0015035	GO:0004197	GO:0004629	GO:0006457	GO:0005515	GO:0005788	GO:0003756	GO:0042470	GO:0009055	GO:0002479	GO:0009986	GO:0045454	GO:0043065	GO:0007165	GO:0006662	GO:0043687	GO:0006606	GO:0006621	GO:0018279
Unigene12155_YK	GO:0019915	GO:0003824
Unigene12157_YK	GO:0007411	GO:0075015	GO:0016325	GO:0033227	GO:0045165	GO:0008049	GO:0001744	GO:0005737	GO:0046662	GO:0007299	GO:0006486	GO:0006688	GO:0042248	GO:0030720	GO:0005887	GO:0007298	GO:0045434	GO:0019187
Unigene12158_YK	GO:0005737	GO:0006688	GO:0075015	GO:0019187
Unigene12160_YK	GO:0044763	GO:0005622	GO:0050794
Unigene12162_YK	GO:0009987	GO:0050896	GO:0008270
Unigene12171_YK	GO:0016787
Unigene12177_YK	GO:0007606	GO:0004383	GO:0043005	GO:0004672	GO:0044297	GO:0006935	GO:0042048	GO:0000166	GO:0006182
Unigene12178_YK	GO:0007606	GO:0004383	GO:0043005	GO:0004672	GO:0044297	GO:0006935	GO:0042048	GO:0000166	GO:0006182
Unigene12179_YK	GO:0007606	GO:0004383	GO:0043005	GO:0004672	GO:0044297	GO:0006935	GO:0042048	GO:0000166	GO:0006182
Unigene12180_YK	GO:0007606	GO:0006468	GO:0035556	GO:0004383	GO:0043005	GO:0016021	GO:0044297	GO:0006935	GO:0042048	GO:0004713	GO:0005524	GO:0006182
Unigene12181_YK	GO:0009888	GO:0001745	GO:0007154	GO:0044700	GO:0050789	GO:0044459	GO:0030182
Unigene12182_YK	GO:0006810
Unigene12185_YK	GO:0007567	GO:0006937	GO:0006811	GO:0040011	GO:0015271	GO:0016020
Unigene12186_YK	GO:0007567	GO:0006937	GO:0006811	GO:0040011	GO:0015271	GO:0016020
Unigene12188_YK	GO:0044699	GO:0050789
Unigene12191_YK	GO:0016791
Unigene12196_YK	GO:0044699
Unigene12198_YK	GO:0040035	GO:0009792	GO:0040027	GO:0008340	GO:0040007
Unigene12199_YK	GO:0006811
Unigene121_YK	GO:0009792	GO:0010171	GO:0002119	GO:0043652	GO:0040018	GO:0018996	GO:0000003	GO:0040011	GO:0045138
Unigene12205_YK	GO:0005737	GO:0016813	GO:0040011
Unigene12211_YK	GO:0005267	GO:0071805	GO:0016021
Unigene12213_YK	GO:0005249	GO:0007243	GO:0006813	GO:0008076	GO:0007213
Unigene12214_YK	GO:0007243	GO:0006813	GO:0007213	GO:0005267
Unigene12215_YK	GO:0005249	GO:0007243	GO:0006813	GO:0008076	GO:0007213
Unigene12216_YK	GO:0006468	GO:0004691	GO:0018991	GO:1900195	GO:0004713	GO:0005524	GO:0002119	GO:0002009	GO:0005952
Unigene12217_YK	GO:0006468	GO:0005524	GO:0004674
Unigene12218_YK	GO:0008286	GO:0006468	GO:0005516	GO:0008340	GO:0004674	GO:0005622	GO:0043053
Unigene12219_YK	GO:0006468	GO:0004691	GO:0018991	GO:1900195	GO:0004713	GO:0005524	GO:0002119	GO:0002009	GO:0005952
Unigene12226_YK	GO:0007411	GO:0016082	GO:0040010	GO:0043051	GO:0048786	GO:0045211	GO:0046662	GO:0008021	GO:0043195	GO:0019992	GO:0005516
Unigene12227_YK	GO:0007411	GO:0016082	GO:0040010	GO:0043051	GO:0048786	GO:0045211	GO:0046662	GO:0008021	GO:0043195	GO:0019992	GO:0005516
Unigene12228_YK	GO:0007411	GO:0040010	GO:0035556	GO:0043051	GO:0046872	GO:0046662	GO:0007268	GO:0019992	GO:0048786
Unigene1222_YK	GO:0009792	GO:0005267	GO:0071805	GO:0016021
Unigene12234_YK	GO:0016529	GO:0016787
Unigene12235_YK	GO:0009987	GO:0044699
Unigene12236_YK	GO:0044763	GO:0044464	GO:0005488
Unigene12237_YK	GO:0005829	GO:0007498	GO:0006468	GO:0005730	GO:0097159	GO:0004713	GO:0005515	GO:1901363	GO:0008284
Unigene12238_YK	GO:0030334	GO:0004672	GO:0050776	GO:0007169	GO:0016337	GO:0009790	GO:0009653	GO:0019221	GO:0060255	GO:0032869	GO:0080090	GO:0031323	GO:0005515	GO:0030154	GO:0044424	GO:0048522	GO:0030036	GO:0006468	GO:0016020
Unigene12239_YK	GO:0005875
Unigene1223_YK	GO:0006833	GO:0004871	GO:0007191	GO:0005525	GO:0031224	GO:0001894	GO:0007608	GO:0045669	GO:0043588	GO:0006306	GO:0071380	GO:0046872	GO:0005829	GO:0005834	GO:0007596	GO:0001958	GO:0046907	GO:0071514	GO:0048701	GO:0035264	GO:0071377	GO:0031683	GO:0071870	GO:0032588	GO:0006112	GO:0051216	GO:0031852	GO:0004016	GO:0030425	GO:0007190	GO:0003924	GO:0007565	GO:0030133	GO:0035116	GO:0050796	GO:0042493	GO:0045672	GO:0035255	GO:0007610	GO:0040032	GO:0001726	GO:0009306	GO:0055085	GO:0005576
Unigene12240_YK	GO:0005515	GO:0000151	GO:0006351
Unigene12242_YK	GO:0005576	GO:0008061	GO:0006030
Unigene12247_YK	GO:0016787
Unigene1224_YK	GO:0003824
Unigene12255_YK	GO:0005201	GO:0040017	GO:0005578	GO:0030198
Unigene12257_YK	GO:0042067	GO:0046331	GO:0005515	GO:0030162	GO:0007349	GO:0042308	GO:0016567	GO:0043065	GO:0046330	GO:0005634	GO:0045879
Unigene12259_YK	GO:0040010	GO:0003723	GO:0055114	GO:0008340	GO:0008137	GO:0005747	GO:0002119	GO:0006898	GO:0009792
Unigene1225_YK	GO:0008340	GO:0000003	GO:0005515	GO:0042147	GO:0005840	GO:0040007	GO:0006898	GO:0006412	GO:0040011	GO:0006915	GO:0005829	GO:0016616	GO:0006108	GO:0016615	GO:0005975	GO:0009792	GO:0002119	GO:0003735	GO:0009408	GO:0010171	GO:0055114	GO:0016887	GO:0006200	GO:0005634	GO:0005524
Unigene12264_YK	GO:0009792
Unigene12274_YK	GO:0040010
Unigene12279_YK	GO:0005515	GO:0006355	GO:0006473	GO:0048522	GO:0048523	GO:0005634	GO:0016568
Unigene12286_YK	GO:0005488	GO:0007275	GO:0000003
Unigene12292_YK	GO:0008219	GO:0004016	GO:0042221	GO:0002119	GO:0040017	GO:0006171	GO:0007188	GO:0005886	GO:0030431
Unigene12293_YK	GO:0008219	GO:0016021	GO:0004016	GO:0042221	GO:0002119	GO:0040017	GO:0006171	GO:0007188	GO:0005886	GO:0030431
Unigene12297_YK	GO:0044763
Unigene12298_YK	GO:0044763	GO:0003824
Unigene12299_YK	GO:0007411	GO:0000003	GO:0005515	GO:0045927
Unigene12300_YK	GO:0007411	GO:0000003	GO:0005515	GO:0045927
Unigene12302_YK	GO:0044763
Unigene12303_YK	GO:0007411	GO:0000003	GO:0005515	GO:0045927
Unigene12304_YK	GO:0044763	GO:0003824
Unigene12305_YK	GO:0016358	GO:0050839	GO:0040010	GO:0040018	GO:0040017	GO:0033563	GO:0016328	GO:0007126	GO:0010171
Unigene12307_YK	GO:0016358	GO:0050839	GO:0040010	GO:0040018	GO:0040017	GO:0033563	GO:0016328	GO:0007126	GO:0010171
Unigene12309_YK	GO:0007411	GO:0000003	GO:0005515	GO:0045927
Unigene12311_YK	GO:0016740
Unigene12315_YK	GO:0010467	GO:0035188	GO:0009792
Unigene12316_YK	GO:0010467	GO:0035188	GO:0009792	GO:0016746
Unigene12320_YK	GO:0048668	GO:0008340	GO:0008152	GO:0017040
Unigene12326_YK	GO:0016787	GO:0009451
Unigene12327_YK	GO:0044260	GO:0090304	GO:0016787
Unigene12328_YK	GO:0044260	GO:0090304	GO:0003824
Unigene1232_YK	GO:0000786	GO:0003677	GO:0006334
Unigene12334_YK	GO:0018991	GO:0040007	GO:0048017	GO:0040011	GO:0005863	GO:0006936	GO:0000146	GO:0008307	GO:0043050	GO:0002119	GO:0051015	GO:0007413	GO:0010171	GO:0030241	GO:0005524
Unigene12335_YK	GO:0031672	GO:0040007	GO:0000003	GO:0007626	GO:0005524	GO:0010171	GO:0002119	GO:0003774	GO:0003779	GO:0040017	GO:0006898	GO:0009792	GO:0005863
Unigene12336_YK	GO:0018991	GO:0040007	GO:0048017	GO:0040011	GO:0005863	GO:0006936	GO:0000146	GO:0008307	GO:0043050	GO:0002119	GO:0051015	GO:0007413	GO:0010171	GO:0030241	GO:0005524
Unigene12337_YK	GO:0008307	GO:0031672	GO:0040007	GO:0043050	GO:0048017	GO:0007626	GO:0002119	GO:0003774	GO:0000166	GO:0009792	GO:0006936	GO:0005863
Unigene1233_YK	GO:0000184	GO:0048027	GO:0006413	GO:0006415	GO:0000122	GO:0000028	GO:0006414	GO:0016787	GO:0005730	GO:0045182	GO:0030490	GO:0006417	GO:0030218	GO:0003735	GO:0019083	GO:0006614	GO:0005739	GO:0022627
Unigene12340_YK	GO:0006810	GO:0005739	GO:0016746	GO:0008152	GO:0016020
Unigene12344_YK	GO:0009792	GO:0043186
Unigene12349_YK	GO:0018996	GO:0008340	GO:0040010
Unigene1234_YK	GO:0030414
Unigene12351_YK	GO:0016020
Unigene12352_YK	GO:0009792	GO:0040018	GO:0002119
Unigene12353_YK	GO:0007275
Unigene12358_YK	GO:0016791	GO:0009987
Unigene12359_YK	GO:0016772	GO:0000166
Unigene12360_YK	GO:0071704	GO:0008233	GO:0044238
Unigene12364_YK	GO:0030283	GO:0040010	GO:0045197	GO:0008210	GO:0008340	GO:0032350	GO:0018996	GO:0050062	GO:0002119	GO:0030540	GO:0045179	GO:0042759	GO:0040011	GO:0006694	GO:0009792	GO:0008209	GO:0005783
Unigene12369_YK	GO:0009653	GO:0007275	GO:0048519	GO:0044267	GO:0007154	GO:0044700	GO:0050794	GO:0044767
Unigene12374_YK	GO:0031175	GO:0016787
Unigene12380_YK	GO:0031536	GO:0005515	GO:0000166	GO:0003730	GO:0000381	GO:0042078	GO:0007286	GO:0043186	GO:0007319	GO:0002121	GO:0030727	GO:0005634	GO:0007476	GO:0006378
Unigene12387_YK	GO:0016773	GO:0031430	GO:0019902	GO:0017048	GO:0010171	GO:0030241	GO:0005089	GO:0016477	GO:0000910
Unigene123_YK	GO:0044710	GO:0000003	GO:0016705	GO:0051301	GO:0004497	GO:0009653	GO:0009790
Unigene12405_YK	GO:0043652	GO:0008340	GO:0046872	GO:0018996	GO:0008237	GO:0008361	GO:0010171	GO:0002119	GO:0030199	GO:0040011	GO:0040018
Unigene12414_YK	GO:0043229	GO:0097159	GO:0016818	GO:0043167	GO:1901363
Unigene12415_YK	GO:0000122	GO:0032508	GO:0040027	GO:0040007	GO:0000977	GO:0016581	GO:0046580	GO:0043167	GO:0009792	GO:0001709	GO:0006338	GO:0003682	GO:0048557	GO:0008134	GO:0003678	GO:0040035
Unigene12417_YK	GO:0004725	GO:0035335
Unigene12418_YK	GO:0004725	GO:0035335
Unigene12419_YK	GO:0004725	GO:0035335
Unigene12420_YK	GO:0004725	GO:0035335
Unigene12427_YK	GO:0040035	GO:0007413	GO:0040039	GO:0008406
Unigene12428_YK	GO:0007548	GO:0044763	GO:0044767	GO:0007399	GO:0048513	GO:0048608
Unigene12436_YK	GO:0016311	GO:0016791
Unigene12448_YK	GO:0008340	GO:0005739	GO:0008033	GO:0000003	GO:0016765	GO:0002119	GO:0040014	GO:0005634
Unigene12453_YK	GO:0040038	GO:0035046	GO:0019901	GO:0031991	GO:0040039	GO:0003777	GO:0008017	GO:0009792	GO:0051233	GO:0032154	GO:0005813	GO:0007018	GO:0051256
Unigene12455_YK	GO:0030283	GO:0040010	GO:0045197	GO:0008210	GO:0008340	GO:0032350	GO:0018996	GO:0050062	GO:0002119	GO:0030540	GO:0045179	GO:0042759	GO:0040011	GO:0006694	GO:0009792	GO:0008209	GO:0005783
Unigene12458_YK	GO:0009987
Unigene12460_YK	GO:0008285	GO:0005634
Unigene12465_YK	GO:0016301	GO:0044424
Unigene12466_YK	GO:0016301	GO:0044424
Unigene12473_YK	GO:0016021
Unigene12478_YK	GO:0008340	GO:0000003	GO:0040010	GO:0040018	GO:0040017	GO:0016021	GO:0051481	GO:0046872	GO:0006754	GO:0009792	GO:0002119	GO:0005388	GO:0045807	GO:0070588	GO:0005886	GO:0005524	GO:0032940
Unigene12479_YK	GO:0044765	GO:0009987	GO:0065007
Unigene12481_YK	GO:0044767	GO:0007275
Unigene12485_YK	GO:0061199
Unigene12491_YK	GO:0018991	GO:0007626	GO:0040007	GO:0048017	GO:0040011	GO:0005863	GO:0006936	GO:0031672	GO:0000146	GO:0008307	GO:0043050	GO:0002119	GO:0051015	GO:0007413	GO:0010171	GO:0030241	GO:0005524
Unigene12492_YK	GO:0003779	GO:0016459	GO:0005524	GO:0003774
Unigene12493_YK	GO:0018991	GO:0007626	GO:0040007	GO:0006898	GO:0048017	GO:0040017	GO:0005863	GO:0006936	GO:0031672	GO:0000146	GO:0008307	GO:0009792	GO:0043050	GO:0002119	GO:0051015	GO:0007413	GO:0010171	GO:0030241	GO:0005524
Unigene12494_YK	GO:0018991	GO:0040007	GO:0048017	GO:0040011	GO:0005863	GO:0006936	GO:0000146	GO:0008307	GO:0009792	GO:0043050	GO:0002119	GO:0051015	GO:0007413	GO:0010171	GO:0030241	GO:0005524
Unigene12497_YK	GO:0040010	GO:0004672	GO:0040035	GO:0002119	GO:0040011	GO:0002009	GO:0009792
Unigene12498_YK	GO:0009987	GO:0044699	GO:0005515	GO:0004386
Unigene124_YK	GO:0006813	GO:0008076	GO:0005251	GO:0034220	GO:0030431
Unigene12501_YK	GO:0005452	GO:0006820	GO:0009401	GO:0005351	GO:0016021
Unigene12507_YK	GO:0042254	GO:0009987	GO:0031981
Unigene12512_YK	GO:0005488
Unigene12513_YK	GO:0000003	GO:0051881	GO:0016740	GO:0042127	GO:0008152	GO:0009792
Unigene12516_YK	GO:0030054	GO:0015464	GO:0007274	GO:0043005	GO:0016021	GO:0046662	GO:0006811	GO:0045211	GO:0040011	GO:0004889	GO:0005886
Unigene12517_YK	GO:0006810	GO:0005230	GO:0045202	GO:0044699	GO:0032501	GO:0044464	GO:0016020
Unigene12518_YK	GO:0015464	GO:0007274	GO:0043005	GO:0005230	GO:0046662	GO:0006811	GO:0045211	GO:0040011
Unigene12522_YK	GO:0040010	GO:0043231	GO:0008340	GO:0043051	GO:0004497	GO:0001676
Unigene12525_YK	GO:0009888	GO:0005515	GO:0048513	GO:0005918	GO:0016043	GO:0030154	GO:0043232	GO:0065007	GO:0005886	GO:0044444	GO:0048598
Unigene12526_YK	GO:0044464	GO:0005515
Unigene12528_YK	GO:0042731	GO:0044763	GO:0030507	GO:0016043	GO:0044424
Unigene12529_YK	GO:0008340	GO:0051307	GO:0051276	GO:0010165	GO:0097159	GO:0019899	GO:0007067	GO:0000077	GO:0004386	GO:0007131	GO:1901363	GO:0043066
Unigene12532_YK	GO:0005488	GO:0044763
Unigene12535_YK	GO:0009792	GO:0010171	GO:0002119	GO:0060102	GO:0030163	GO:0040002	GO:0040011	GO:0040007	GO:0042302
Unigene12536_YK	GO:0040002
Unigene12537_YK	GO:0009792	GO:0040002
Unigene12538_YK	GO:0009792	GO:0040002
Unigene12539_YK	GO:0009792	GO:0040002
Unigene12543_YK	GO:0009792	GO:0010171	GO:0002119	GO:0060102	GO:0030163	GO:0040002	GO:0040011	GO:0016021	GO:0040007	GO:0042302
Unigene12547_YK	GO:0009792
Unigene12548_YK	GO:0040002
Unigene12560_YK	GO:0005262	GO:0016020	GO:0040007	GO:0012501	GO:0006898	GO:0007204	GO:0030334	GO:0043051	GO:0006936	GO:0017022	GO:0007622	GO:0030163	GO:0034607	GO:0006811	GO:0042713	GO:0030421	GO:0001556	GO:0005783	GO:0030728	GO:0051489	GO:0048598
Unigene12561_YK	GO:0016020	GO:0040007	GO:0012501	GO:0006898	GO:0007204	GO:0030334	GO:0043051	GO:0006936	GO:0017022	GO:0007622	GO:0030163	GO:0034607	GO:0006811	GO:0042713	GO:0030421	GO:0001556	GO:0005783	GO:0048016	GO:0030728	GO:0005220	GO:0051489	GO:0048598
Unigene12562_YK	GO:0016020	GO:0040007	GO:0012501	GO:0006898	GO:0007204	GO:0030334	GO:0043051	GO:0006936	GO:0017022	GO:0007622	GO:0030163	GO:0034607	GO:0006811	GO:0042713	GO:0030421	GO:0001556	GO:0005783	GO:0048016	GO:0030728	GO:0005220	GO:0051489	GO:0048598
Unigene12563_YK	GO:0005262	GO:0016020	GO:0040007	GO:0012501	GO:0006898	GO:0007204	GO:0030334	GO:0043051	GO:0006936	GO:0017022	GO:0007622	GO:0030163	GO:0034607	GO:0006811	GO:0042713	GO:0030421	GO:0001556	GO:0005783	GO:0030728	GO:0051489	GO:0048598
Unigene12564_YK	GO:0016020	GO:0040007	GO:0012501	GO:0006898	GO:0007204	GO:0030334	GO:0043051	GO:0006936	GO:0017022	GO:0007622	GO:0030163	GO:0034607	GO:0006811	GO:0042713	GO:0030421	GO:0001556	GO:0005783	GO:0048016	GO:0030728	GO:0005220	GO:0051489	GO:0048598
Unigene12565_YK	GO:0005262	GO:0016020	GO:0040007	GO:0012501	GO:0006898	GO:0007204	GO:0030334	GO:0043051	GO:0006936	GO:0017022	GO:0007622	GO:0030163	GO:0034607	GO:0006811	GO:0042713	GO:0030421	GO:0001556	GO:0005783	GO:0030728	GO:0051489	GO:0048598
Unigene12566_YK	GO:0003746	GO:0008340	GO:0005622	GO:0040007	GO:0000003	GO:0006414	GO:0006184	GO:0016740	GO:0002119	GO:0003924	GO:0009792	GO:0005525
Unigene12569_YK	GO:0016787
Unigene12570_YK	GO:0016787
Unigene12575_YK	GO:0005737	GO:0042787	GO:0004842	GO:0005634
Unigene12587_YK	GO:0016301
Unigene12597_YK	GO:0043652	GO:0031175	GO:0009792
Unigene12599_YK	GO:0040018	GO:0040010	GO:0000003	GO:0008340	GO:0040011	GO:0003824
Unigene12600_YK	GO:0019915	GO:0008152	GO:0003824
Unigene12601_YK	GO:0005543	GO:0005516	GO:0006869
Unigene12609_YK	GO:0016020	GO:0046872	GO:0009792	GO:0003824
Unigene12610_YK	GO:0016020
Unigene12616_YK	GO:0016301
Unigene12627_YK	GO:0035335	GO:0040037	GO:0018991	GO:0040002	GO:0010171	GO:0002119	GO:0040017	GO:0005001	GO:0002009	GO:0005886
Unigene12639_YK	GO:0035418	GO:0040010	GO:0043051	GO:0046662	GO:0006935	GO:0043052	GO:0008081	GO:0040017	GO:0007212	GO:0007320	GO:0030163	GO:0009792	GO:0034609	GO:0005886
Unigene12643_YK	GO:0005488	GO:0016740
Unigene1264_YK	GO:0000184	GO:0006415	GO:0006413	GO:0006450	GO:0003735	GO:0019083	GO:0006614	GO:0003729	GO:0022627
Unigene12652_YK	GO:0042249	GO:0048566	GO:0048596	GO:0030198	GO:0045892	GO:0003677	GO:0003700	GO:0005634
Unigene12653_YK	GO:0044699
Unigene12654_YK	GO:0007267	GO:0051640	GO:0016020	GO:0043231	GO:0050896	GO:0009792	GO:0007286	GO:0044765	GO:0050877	GO:0050794	GO:0044446	GO:0007399	GO:0005488
Unigene12671_YK	GO:0016491	GO:0005488
Unigene12677_YK	GO:0005730	GO:0003723	GO:0042254
Unigene12679_YK	GO:0004725	GO:0031175	GO:0035335
Unigene12690_YK	GO:0035046	GO:0040010	GO:0045298	GO:0007052	GO:0005525	GO:0006184	GO:0005737	GO:0040039	GO:0051258	GO:0009792	GO:0002009	GO:0035047	GO:0002119	GO:0005876	GO:0003924	GO:0030728	GO:0007018	GO:0005200	GO:0040035	GO:0000212
Unigene12691_YK	GO:0005874	GO:0051258	GO:0006184	GO:0007017	GO:0003924	GO:0005200	GO:0005737	GO:0005525
Unigene12694_YK	GO:0046872	GO:0016491	GO:0016740	GO:1901363	GO:0097159
Unigene12697_YK	GO:0007131	GO:0045132	GO:0005488	GO:0005634
Unigene12699_YK	GO:0008152	GO:0040010	GO:0016740
Unigene126_YK	GO:0006810	GO:0044763	GO:0009888	GO:0016772	GO:0001503	GO:0048513	GO:0050789	GO:0044767
Unigene12715_YK	GO:0008233
Unigene12718_YK	GO:0016020	GO:0008236
Unigene12719_YK	GO:0040027
Unigene12728_YK	GO:0044699
Unigene1272_YK	GO:0005654	GO:0001077	GO:0006397	GO:0072369	GO:0000978	GO:0005737	GO:0071013	GO:0008380	GO:0048260	GO:0003723	GO:0010988	GO:0000790	GO:0045716
Unigene12733_YK	GO:0000003	GO:0004721
Unigene12737_YK	GO:0044699
Unigene12738_YK	GO:0044699
Unigene12741_YK	GO:0044699
Unigene12743_YK	GO:0008234	GO:0004175	GO:0006915	GO:0006508	GO:0044767	GO:0005515	GO:0007275	GO:0016043	GO:0030163	GO:0005737
Unigene12747_YK	GO:0005488	GO:0043170	GO:0044238
Unigene12748_YK	GO:0007097	GO:0018991	GO:0016021	GO:0005638	GO:0030334	GO:0007399	GO:0040025	GO:0005515	GO:0009792	GO:0005637
Unigene12754_YK	GO:0009792	GO:0002119	GO:0005840	GO:0003735	GO:0042254	GO:0000003	GO:0040007	GO:0003906	GO:0006915	GO:0006414
Unigene12758_YK	GO:0070588	GO:0005509	GO:0016021	GO:0043068	GO:0006874	GO:0033365	GO:0031674	GO:0005515	GO:0040011	GO:0005219
Unigene12759_YK	GO:0055114	GO:0070588	GO:0005509	GO:0016021	GO:0043068	GO:0004420	GO:0006874	GO:0033365	GO:0031674	GO:0005515	GO:0040011	GO:0005219
Unigene12760_YK	GO:0055114	GO:0070588	GO:0005509	GO:0016021	GO:0043068	GO:0004420	GO:0006874	GO:0033365	GO:0031674	GO:0005515	GO:0040011	GO:0005219
Unigene12761_YK	GO:0055085	GO:0005875	GO:0005262	GO:0043068	GO:0033365	GO:0031674	GO:0035206	GO:0005515	GO:0006816	GO:0044425	GO:0040011	GO:0006936
Unigene12762_YK	GO:0005875	GO:0070588	GO:0005509	GO:0016021	GO:0006874	GO:0035206	GO:0005219	GO:0006936
Unigene12763_YK	GO:0005875	GO:0070588	GO:0005509	GO:0016021	GO:0006874	GO:0035206	GO:0005219	GO:0006936
Unigene12765_YK	GO:0044765	GO:0031513	GO:0016020
Unigene12768_YK	GO:0031513	GO:0006810
Unigene12769_YK	GO:0031513	GO:0006810
Unigene12770_YK	GO:0044767	GO:0007275
Unigene12772_YK	GO:0043234	GO:0015630	GO:0048856	GO:0044767	GO:0007051	GO:0007275	GO:0022414	GO:0044430
Unigene12773_YK	GO:0043234	GO:0015630	GO:0048856	GO:0044767	GO:0007051	GO:0007275	GO:0022414	GO:0044430
Unigene12778_YK	GO:0016310	GO:0004672
Unigene12781_YK	GO:0016301
Unigene12784_YK	GO:0044763	GO:0016310	GO:0043167	GO:0051179	GO:0046488	GO:0016307	GO:0010008
Unigene12785_YK	GO:0009987
Unigene12790_YK	GO:0007275
Unigene12792_YK	GO:0007062	GO:0005524	GO:0005694	GO:0005634	GO:0030261	GO:0006310	GO:0006281
Unigene12793_YK	GO:0010165	GO:0006974	GO:0036033	GO:0040007	GO:0006898	GO:0030893	GO:0040011	GO:0006259	GO:0009411	GO:0019827	GO:0000775	GO:0009792	GO:0007067	GO:0003677	GO:0007126	GO:0002119	GO:0000790	GO:0003682	GO:0007062	GO:0040035
Unigene12808_YK	GO:0009653	GO:0007275	GO:0007154	GO:0044700	GO:0050794	GO:0044767
Unigene12809_YK	GO:0009653	GO:0007275	GO:0007154	GO:0044700	GO:0050794	GO:0044767
Unigene1282_YK	GO:0035909	GO:0060411	GO:0061309	GO:0045665	GO:0003215	GO:0045747	GO:0061444	GO:0002011	GO:0045639	GO:0045177	GO:0032495	GO:0045944	GO:0061314	GO:0005886	GO:0045599	GO:0005112	GO:0042491
Unigene12832_YK	GO:0006629
Unigene12833_YK	GO:0008152	GO:0016787
Unigene12834_YK	GO:0008152	GO:0016787
Unigene12836_YK	GO:0008152	GO:0016787
Unigene12841_YK	GO:0008152	GO:0016787
Unigene12844_YK	GO:0005811	GO:0016787	GO:0006642
Unigene12845_YK	GO:0008152	GO:0016787
Unigene12846_YK	GO:0008152	GO:0016787
Unigene12847_YK	GO:0005811	GO:0016787	GO:0006642
Unigene12848_YK	GO:0008152	GO:0016787
Unigene1284_YK	GO:0005247	GO:0031965	GO:0005739	GO:0005903	GO:0034707	GO:0045669	GO:0051881	GO:0006821	GO:0005515	GO:0007165	GO:0048471	GO:0005886
Unigene12858_YK	GO:0040010	GO:0040018	GO:0006310	GO:0040011	GO:0040002	GO:0071712	GO:0009792	GO:0042802	GO:0034098	GO:0007126	GO:0002119	GO:0016887	GO:0006200	GO:0030968	GO:0005634	GO:0005524	GO:0009378	GO:0000910	GO:0006281
Unigene12861_YK	GO:0016311	GO:0004721
Unigene12862_YK	GO:0016311	GO:0016791
Unigene12880_YK	GO:0005515
Unigene12881_YK	GO:0000278	GO:0007338	GO:0007097	GO:0007275	GO:0005874	GO:0006996	GO:0005819	GO:0048856	GO:0022402	GO:0048869	GO:0044767	GO:0005488	GO:0044444
Unigene12929_YK	GO:1901576	GO:0008417	GO:0005794	GO:0044723	GO:0016020
Unigene1292_YK	GO:0000184	GO:0006415	GO:0006413	GO:0034101	GO:0000028	GO:0006414	GO:0016787	GO:0003735	GO:0019083	GO:0006614	GO:0006364	GO:0022627
Unigene12930_YK	GO:0009792	GO:0002119	GO:0046872	GO:0040010	GO:0000003	GO:0003824
[truncated: 439,292 more chars]
