# Supplementary material for: Transcriptome Analysis of the Chrysanthemum Foliar Nematode, Aphelenchoides ritzemabosi (Aphelenchida: Aphelenchoididae)
Source: PLoS One. 2016 Nov 22;11(11):e0166877. doi: 10.1371/journal.pone.0166877 (PMC5119785; doi:10.1371/journal.pone.0166877)
Supplement: S5 File — (XLS) [file pone.0166877.s005.xls]

Ontology	Class	number_of_YK-Unigene	genes_of_YK-Unigene
biological_process	biological adhesion	136	CL150.Contig2_YK;CL150.Contig3_YK;CL2207.Contig2_YK;Unigene1631_YK;Unigene7459_YK;Unigene8056_YK;Unigene9430_YK;Unigene9433_YK;Unigene10551_YK;Unigene1660_YK;Unigene17547_YK;Unigene18305_YK;CL1881.Contig1_YK;CL1881.Contig2_YK;Unigene5219_YK;Unigene18657_YK;Unigene9186_YK;CL2154.Contig1_YK;Unigene14431_YK;Unigene17212_YK;Unigene4165_YK;Unigene6443_YK;Unigene6904_YK;Unigene8870_YK;CL1131.Contig3_YK…
biological_process	biological regulation	3875	CL1286.Contig3_YK;CL1286.Contig6_YK;CL809.Contig1_YK;CL809.Contig2_YK;CL957.Contig1_YK;CL957.Contig2_YK;Unigene10224_YK;Unigene14019_YK;Unigene2865_YK;Unigene3381_YK;Unigene7271_YK;Unigene8647_YK;Unigene11594_YK;Unigene18181_YK;Unigene5125_YK;Unigene13720_YK;Unigene14713_YK;Unigene14747_YK;Unigene14929_YK;CL2002.Contig1_YK;CL2135.Contig1_YK;CL2135.Contig2_YK;Unigene13296_YK;Unigene14301_YK;Unigen…
biological_process	cell killing	4	Unigene13121_YK;Unigene15184_YK;Unigene16516_YK;Unigene14651_YK
biological_process	cellular component organization or biogenesis	1826	Unigene13720_YK;Unigene14713_YK;Unigene14747_YK;Unigene14929_YK;CL2002.Contig1_YK;Unigene4659_YK;Unigene7098_YK;Unigene6890_YK;CL1457.Contig1_YK;Unigene11335_YK;Unigene15780_YK;Unigene16976_YK;Unigene18210_YK;Unigene18319_YK;Unigene4320_YK;Unigene6087_YK;Unigene6230_YK;Unigene9188_YK;CL2304.Contig2_YK;CL2353.Contig2_YK;CL1381.Contig2_YK;Unigene16250_YK;Unigene4203_YK;CL2100.Contig2_YK;Unigene6904…
biological_process	cellular process	5686	Unigene8647_YK;Unigene11594_YK;Unigene18181_YK;Unigene5125_YK;Unigene13720_YK;Unigene14713_YK;Unigene14747_YK;Unigene14929_YK;CL1702.Contig2_YK;Unigene18934_YK;Unigene18976_YK;Unigene3033_YK;Unigene4887_YK;Unigene14880_YK;Unigene3357_YK;CL150.Contig2_YK;CL150.Contig3_YK;CL2207.Contig2_YK;Unigene1631_YK;Unigene7459_YK;Unigene8056_YK;Unigene9430_YK;Unigene9433_YK;Unigene13899_YK;CL626.Contig1_YK;CL…
biological_process	developmental process	4310	Unigene16509_YK;Unigene8647_YK;CL2207.Contig2_YK;Unigene11076_YK;Unigene1212_YK;Unigene8343_YK;Unigene11019_YK;Unigene4474_YK;Unigene10550_YK;Unigene17996_YK;Unigene18946_YK;Unigene9388_YK;Unigene10575_YK;Unigene14699_YK;CL153.Contig1_YK;CL153.Contig2_YK;CL153.Contig3_YK;CL113.Contig1_YK;CL113.Contig2_YK;CL157.Contig4_YK;CL1679.Contig3_YK;CL2140.Contig2_YK;CL2808.Contig1_YK;CL549.Contig2_YK;Unige…
biological_process	establishment of localization	2355	Unigene14880_YK;Unigene3357_YK;CL2668.Contig1_YK;Unigene19057_YK;CL2506.Contig1_YK;CL2506.Contig2_YK;CL2686.Contig8_YK;Unigene13642_YK;Unigene14545_YK;Unigene15621_YK;Unigene15639_YK;Unigene3769_YK;Unigene5362_YK;Unigene7593_YK;Unigene9680_YK;Unigene13234_YK;Unigene14455_YK;Unigene1730_YK;Unigene19105_YK;Unigene3133_YK;Unigene7661_YK;Unigene14092_YK;Unigene14444_YK;CL1908.Contig1_YK;CL1908.Contig…
biological_process	growth	2087	CL2668.Contig1_YK;CL2548.Contig1_YK;CL2548.Contig2_YK;CL710.Contig2_YK;Unigene2270_YK;CL1312.Contig1_YK;CL1312.Contig2_YK;CL1373.Contig2_YK;CL229.Contig2_YK;CL229.Contig4_YK;Unigene11328_YK;Unigene11852_YK;Unigene12127_YK;Unigene12299_YK;Unigene12300_YK;Unigene12303_YK;Unigene12309_YK;Unigene14308_YK;Unigene14803_YK;Unigene2889_YK;Unigene5515_YK;Unigene9190_YK;Unigene3028_YK;Unigene12320_YK;CL105…
biological_process	immune system process	204	Unigene9232_YK;Unigene9233_YK;CL2686.Contig8_YK;Unigene13511_YK;Unigene18183_YK;Unigene7610_YK;Unigene16461_YK;CL462.Contig2_YK;CL462.Contig3_YK;Unigene13121_YK;CL2764.Contig1_YK;CL2764.Contig2_YK;Unigene14345_YK;Unigene17790_YK;Unigene19136_YK;Unigene6820_YK;Unigene15184_YK;Unigene7098_YK;Unigene8538_YK;Unigene18934_YK;Unigene11519_YK;CL2154.Contig1_YK;Unigene13546_YK;Unigene15276_YK;CL645.Conti…
biological_process	localization	2898	Unigene11594_YK;Unigene18181_YK;Unigene5125_YK;Unigene14880_YK;Unigene3357_YK;CL2668.Contig1_YK;Unigene19057_YK;CL2506.Contig1_YK;CL2506.Contig2_YK;CL2686.Contig8_YK;Unigene13642_YK;Unigene14545_YK;Unigene15621_YK;Unigene15639_YK;Unigene3769_YK;Unigene5362_YK;Unigene7593_YK;Unigene9680_YK;Unigene9232_YK;Unigene9233_YK;CL183.Contig2_YK;Unigene13234_YK;Unigene14455_YK;Unigene1730_YK;Unigene19105_YK…
biological_process	locomotion	1818	Unigene11594_YK;Unigene18181_YK;Unigene5125_YK;Unigene9232_YK;Unigene9233_YK;Unigene4165_YK;Unigene1471_YK;Unigene1472_YK;Unigene16374_YK;Unigene18934_YK;Unigene12992_YK;Unigene1787_YK;Unigene1788_YK;Unigene476_YK;Unigene6000_YK;Unigene8776_YK;Unigene9504_YK;CL166.Contig1_YK;CL166.Contig2_YK;CL1999.Contig1_YK;CL1999.Contig2_YK;CL2154.Contig1_YK;CL307.Contig10_YK;CL307.Contig11_YK;CL307.Contig12_Y…
biological_process	metabolic process	4031	CL1702.Contig2_YK;Unigene18934_YK;Unigene18976_YK;Unigene3033_YK;Unigene4887_YK;Unigene13899_YK;CL1396.Contig1_YK;CL2199.Contig2_YK;CL2686.Contig8_YK;Unigene13446_YK;Unigene13594_YK;Unigene13633_YK;Unigene13661_YK;Unigene13791_YK;Unigene14335_YK;Unigene3316_YK;Unigene5950_YK;CL1027.Contig1_YK;CL1149.Contig2_YK;CL121.Contig2_YK;CL1285.Contig1_YK;CL1285.Contig2_YK;CL1301.Contig1_YK;CL141.Contig2_YK…
biological_process	multi-organism process	764	CL1933.Contig1_YK;CL1933.Contig2_YK;CL2192.Contig1_YK;CL2192.Contig2_YK;CL295.Contig10_YK;CL295.Contig11_YK;CL295.Contig1_YK;CL295.Contig2_YK;CL295.Contig3_YK;CL295.Contig4_YK;CL295.Contig5_YK;CL295.Contig6_YK;CL295.Contig7_YK;CL295.Contig8_YK;CL295.Contig9_YK;Unigene12560_YK;Unigene12561_YK;Unigene12562_YK;Unigene12563_YK;Unigene12564_YK;Unigene12565_YK;CL1544.Contig1_YK;CL1544.Contig2_YK;CL1340…
biological_process	multicellular organismal process	4579	Unigene16509_YK;Unigene8647_YK;CL2207.Contig2_YK;Unigene9903_YK;Unigene9904_YK;Unigene11076_YK;Unigene6407_YK;Unigene1212_YK;Unigene8343_YK;Unigene11019_YK;Unigene4474_YK;CL1800.Contig2_YK;CL2414.Contig1_YK;CL2716.Contig1_YK;CL2716.Contig2_YK;CL2716.Contig3_YK;Unigene10553_YK;Unigene12931_YK;Unigene14000_YK;Unigene14707_YK;Unigene18333_YK;Unigene18816_YK;Unigene4696_YK;Unigene6255_YK;Unigene7877_…
biological_process	negative regulation of biological process	875	Unigene11594_YK;Unigene18181_YK;Unigene5125_YK;CL2668.Contig1_YK;Unigene19057_YK;CL2207.Contig2_YK;CL2686.Contig8_YK;Unigene10197_YK;Unigene14589_YK;Unigene7796_YK;Unigene10551_YK;Unigene1660_YK;Unigene17547_YK;Unigene18305_YK;CL1908.Contig1_YK;CL1908.Contig2_YK;CL1544.Contig1_YK;CL1544.Contig2_YK;Unigene3357_YK;CL1381.Contig2_YK;Unigene16250_YK;Unigene4203_YK;Unigene13937_YK;Unigene15057_YK;CL26…
biological_process	positive regulation of biological process	2120	Unigene8647_YK;Unigene13720_YK;Unigene14713_YK;Unigene14747_YK;Unigene14929_YK;Unigene9903_YK;Unigene9904_YK;Unigene9232_YK;Unigene9233_YK;CL1396.Contig1_YK;CL2686.Contig8_YK;Unigene13446_YK;Unigene13594_YK;Unigene13633_YK;Unigene13661_YK;Unigene13791_YK;Unigene3316_YK;Unigene5950_YK;Unigene13511_YK;Unigene13258_YK;CL1544.Contig1_YK;CL1544.Contig2_YK;Unigene3024_YK;Unigene5656_YK;Unigene18183_YK;…
biological_process	regulation of biological process	3706	Unigene8647_YK;Unigene11594_YK;Unigene18181_YK;Unigene5125_YK;Unigene13720_YK;Unigene14713_YK;Unigene14747_YK;Unigene14929_YK;CL2002.Contig1_YK;CL2135.Contig1_YK;CL2135.Contig2_YK;Unigene13296_YK;Unigene14301_YK;Unigene17212_YK;Unigene18657_YK;Unigene18999_YK;Unigene9903_YK;Unigene9904_YK;CL2668.Contig1_YK;Unigene19057_YK;Unigene9232_YK;Unigene9233_YK;CL1396.Contig1_YK;CL2686.Contig8_YK;Unigene13…
biological_process	reproduction	2470	CL1800.Contig2_YK;CL2414.Contig1_YK;CL2716.Contig1_YK;CL2716.Contig2_YK;CL2716.Contig3_YK;Unigene10553_YK;Unigene12931_YK;Unigene14000_YK;Unigene14707_YK;Unigene18333_YK;Unigene18816_YK;Unigene4696_YK;Unigene6255_YK;Unigene7877_YK;Unigene16461_YK;Unigene10575_YK;Unigene14699_YK;CL2458.Contig2_YK;CL2254.Contig2_YK;CL2254.Contig3_YK;Unigene13012_YK;Unigene15393_YK;CL1933.Contig1_YK;CL1933.Contig2_Y…
biological_process	reproductive process	1611	CL1800.Contig2_YK;CL2414.Contig1_YK;CL2716.Contig1_YK;CL2716.Contig2_YK;CL2716.Contig3_YK;Unigene10553_YK;Unigene12931_YK;Unigene14000_YK;Unigene14707_YK;Unigene18333_YK;Unigene18816_YK;Unigene4696_YK;Unigene6255_YK;Unigene7877_YK;Unigene16461_YK;Unigene10575_YK;Unigene14699_YK;CL2458.Contig2_YK;CL1933.Contig1_YK;CL1933.Contig2_YK;CL2192.Contig1_YK;CL2192.Contig2_YK;CL295.Contig10_YK;CL295.Contig…
biological_process	response to stimulus	2434	CL1232.Contig1_YK;CL1232.Contig2_YK;CL1437.Contig3_YK;CL1513.Contig1_YK;CL1513.Contig2_YK;CL979.Contig1_YK;CL979.Contig3_YK;Unigene13006_YK;Unigene14678_YK;Unigene4551_YK;CL2002.Contig1_YK;CL2135.Contig1_YK;CL2135.Contig2_YK;Unigene13296_YK;Unigene14301_YK;Unigene17212_YK;Unigene18657_YK;Unigene18999_YK;Unigene9232_YK;Unigene9233_YK;Unigene16461_YK;Unigene2939_YK;Unigene6963_YK;CL2686.Contig8_YK;…
biological_process	rhythmic process	44	CL530.Contig1_YK;Unigene11335_YK;Unigene14741_YK;Unigene18508_YK;Unigene18557_YK;Unigene6230_YK;Unigene9127_YK;Unigene9969_YK;Unigene5978_YK;Unigene1953_YK;CL763.Contig2_YK;CL763.Contig3_YK;CL763.Contig5_YK;CL763.Contig6_YK;Unigene14126_YK;Unigene13594_YK;Unigene6210_YK;CL1390.Contig2_YK;CL1411.Contig1_YK;CL1411.Contig2_YK;CL295.Contig10_YK;CL295.Contig11_YK;CL295.Contig1_YK;CL295.Contig2_YK;CL29…
biological_process	signaling	1357	CL2002.Contig1_YK;CL2135.Contig1_YK;CL2135.Contig2_YK;Unigene13296_YK;Unigene14301_YK;Unigene17212_YK;Unigene18657_YK;Unigene18999_YK;Unigene16461_YK;Unigene2939_YK;Unigene6963_YK;CL2304.Contig1_YK;CL2304.Contig2_YK;CL908.Contig1_YK;CL908.Contig3_YK;CL908.Contig5_YK;CL908.Contig6_YK;Unigene11320_YK;CL2686.Contig8_YK;Unigene13511_YK;CL2207.Contig2_YK;Unigene10197_YK;Unigene14589_YK;Unigene7796_YK;…
biological_process	single-organism process	6332	Unigene16509_YK;Unigene8647_YK;Unigene11594_YK;Unigene18181_YK;Unigene5125_YK;Unigene13720_YK;Unigene14713_YK;Unigene14747_YK;Unigene14929_YK;Unigene14880_YK;Unigene3357_YK;CL150.Contig2_YK;CL150.Contig3_YK;CL2207.Contig2_YK;Unigene1631_YK;Unigene7459_YK;Unigene8056_YK;Unigene9430_YK;Unigene9433_YK;CL626.Contig1_YK;CL626.Contig2_YK;Unigene10009_YK;Unigene112_YK;Unigene13024_YK;Unigene13213_YK;Uni…
cellular_component	cell	4573	CL1221.Contig1_YK;CL1282.Contig1_YK;CL1282.Contig2_YK;CL2498.Contig1_YK;CL2498.Contig2_YK;CL2534.Contig1_YK;CL2534.Contig2_YK;CL2668.Contig2_YK;CL2724.Contig1_YK;CL2905.Contig1_YK;CL339.Contig1_YK;CL339.Contig2_YK;CL388.Contig1_YK;CL388.Contig2_YK;CL388.Contig3_YK;CL388.Contig4_YK;CL662.Contig2_YK;Unigene13131_YK;Unigene13179_YK;Unigene13589_YK;Unigene13605_YK;Unigene13620_YK;Unigene13894_YK;Unig…
cellular_component	cell junction	260	CL10.Contig1_YK;CL10.Contig2_YK;CL1055.Contig3_YK;CL1158.Contig1_YK;CL1158.Contig2_YK;CL1333.Contig2_YK;CL1349.Contig1_YK;CL1349.Contig2_YK;CL1554.Contig1_YK;CL1570.Contig1_YK;CL1570.Contig2_YK;CL1767.Contig1_YK;CL1767.Contig2_YK;CL1838.Contig1_YK;CL1838.Contig2_YK;CL2007.Contig2_YK;CL2009.Contig1_YK;CL2009.Contig2_YK;CL2066.Contig1_YK;CL2066.Contig2_YK;CL2311.Contig1_YK;CL2311.Contig2_YK;CL2491.…
cellular_component	cell part	4553	CL1221.Contig1_YK;CL1282.Contig1_YK;CL1282.Contig2_YK;CL2498.Contig1_YK;CL2498.Contig2_YK;CL2534.Contig1_YK;CL2534.Contig2_YK;CL2668.Contig2_YK;CL2724.Contig1_YK;CL2905.Contig1_YK;CL339.Contig1_YK;CL339.Contig2_YK;CL388.Contig1_YK;CL388.Contig2_YK;CL388.Contig3_YK;CL388.Contig4_YK;CL662.Contig2_YK;Unigene13131_YK;Unigene13179_YK;Unigene13589_YK;Unigene13605_YK;Unigene13620_YK;Unigene13894_YK;Unig…
cellular_component	extracellular matrix	126	CL2562.Contig1_YK;CL2562.Contig2_YK;CL1055.Contig3_YK;CL1881.Contig1_YK;CL1881.Contig2_YK;CL49.Contig10_YK;CL49.Contig11_YK;CL49.Contig12_YK;CL49.Contig13_YK;CL49.Contig14_YK;CL49.Contig15_YK;CL49.Contig16_YK;CL49.Contig17_YK;CL49.Contig18_YK;CL49.Contig19_YK;CL49.Contig1_YK;CL49.Contig20_YK;CL49.Contig21_YK;CL49.Contig2_YK;CL49.Contig3_YK;CL49.Contig4_YK;CL49.Contig5_YK;CL49.Contig6_YK;CL49.Cont…
cellular_component	extracellular matrix part	73	CL2562.Contig1_YK;CL2562.Contig2_YK;CL1055.Contig3_YK;CL1881.Contig1_YK;CL1881.Contig2_YK;CL49.Contig10_YK;CL49.Contig11_YK;CL49.Contig12_YK;CL49.Contig13_YK;CL49.Contig14_YK;CL49.Contig15_YK;CL49.Contig16_YK;CL49.Contig17_YK;CL49.Contig18_YK;CL49.Contig19_YK;CL49.Contig1_YK;CL49.Contig20_YK;CL49.Contig21_YK;CL49.Contig2_YK;CL49.Contig3_YK;CL49.Contig4_YK;CL49.Contig5_YK;CL49.Contig6_YK;CL49.Cont…
cellular_component	extracellular region	271	CL2562.Contig1_YK;CL2562.Contig2_YK;CL1366.Contig2_YK;CL17.Contig2_YK;CL1768.Contig1_YK;CL2127.Contig1_YK;CL2127.Contig2_YK;CL245.Contig1_YK;CL680.Contig10_YK;CL680.Contig11_YK;CL680.Contig12_YK;CL680.Contig13_YK;CL680.Contig14_YK;CL680.Contig15_YK;CL680.Contig16_YK;CL680.Contig1_YK;CL680.Contig2_YK;CL680.Contig3_YK;CL680.Contig4_YK;CL680.Contig5_YK;CL680.Contig6_YK;CL680.Contig7_YK;CL680.Contig8…
cellular_component	extracellular region part	184	CL2562.Contig1_YK;CL2562.Contig2_YK;CL1366.Contig2_YK;CL17.Contig2_YK;CL1768.Contig1_YK;CL2127.Contig1_YK;CL2127.Contig2_YK;CL245.Contig1_YK;CL680.Contig10_YK;CL680.Contig11_YK;CL680.Contig12_YK;CL680.Contig13_YK;CL680.Contig14_YK;CL680.Contig15_YK;CL680.Contig16_YK;CL680.Contig1_YK;CL680.Contig2_YK;CL680.Contig3_YK;CL680.Contig4_YK;CL680.Contig5_YK;CL680.Contig6_YK;CL680.Contig7_YK;CL680.Contig8…
cellular_component	macromolecular complex	1385	CL1221.Contig1_YK;CL1282.Contig1_YK;CL1282.Contig2_YK;CL2498.Contig1_YK;CL2498.Contig2_YK;CL2534.Contig1_YK;CL2534.Contig2_YK;CL2668.Contig2_YK;CL2724.Contig1_YK;CL2905.Contig1_YK;CL339.Contig1_YK;CL339.Contig2_YK;CL388.Contig1_YK;CL388.Contig2_YK;CL388.Contig3_YK;CL388.Contig4_YK;CL662.Contig2_YK;Unigene13131_YK;Unigene13179_YK;Unigene13589_YK;Unigene13605_YK;Unigene13620_YK;Unigene13894_YK;Unig…
cellular_component	membrane	2472	Unigene16610_YK;Unigene1689_YK;Unigene18999_YK;Unigene6231_YK;CL2379.Contig2_YK;CL2471.Contig1_YK;CL2471.Contig2_YK;CL2471.Contig3_YK;CL2471.Contig4_YK;Unigene14000_YK;Unigene4696_YK;Unigene13992_YK;Unigene332_YK;CL2713.Contig1_YK;CL2713.Contig2_YK;Unigene13296_YK;Unigene14301_YK;Unigene18657_YK;Unigene4442_YK;Unigene6889_YK;Unigene6890_YK;CL1058.Contig1_YK;Unigene9715_YK;Unigene11580_YK;Unigene1…
cellular_component	membrane part	1440	Unigene16610_YK;Unigene1689_YK;Unigene18999_YK;Unigene6231_YK;Unigene13992_YK;Unigene332_YK;CL2713.Contig1_YK;CL2713.Contig2_YK;Unigene13296_YK;Unigene14301_YK;Unigene18657_YK;Unigene4442_YK;Unigene6889_YK;Unigene6890_YK;CL1058.Contig1_YK;Unigene9715_YK;Unigene18576_YK;Unigene3206_YK;CL2114.Contig1_YK;CL2114.Contig2_YK;Unigene12305_YK;Unigene12307_YK;Unigene13203_YK;Unigene1814_YK;Unigene4023_YK;…
cellular_component	membrane-enclosed lumen	494	CL1221.Contig1_YK;CL1859.Contig1_YK;CL1859.Contig2_YK;CL2846.Contig1_YK;CL2905.Contig1_YK;CL97.Contig1_YK;CL97.Contig2_YK;Unigene14265_YK;Unigene9024_YK;Unigene9025_YK;Unigene19055_YK;Unigene18576_YK;Unigene9232_YK;Unigene9233_YK;Unigene11738_YK;Unigene13446_YK;Unigene15558_YK;Unigene3939_YK;Unigene14075_YK;Unigene13076_YK;Unigene13282_YK;Unigene13696_YK;Unigene13841_YK;Unigene14789_YK;Unigene149…
cellular_component	nucleoid	12	CL1228.Contig1_YK;CL1288.Contig1_YK;Unigene13586_YK;Unigene14109_YK;Unigene15885_YK;Unigene1730_YK;Unigene19105_YK;Unigene3390_YK;Unigene3760_YK;Unigene7661_YK;CL1702.Contig2_YK;Unigene18976_YK
cellular_component	organelle	3046	CL158.Contig1_YK;CL2281.Contig1_YK;Unigene7022_YK;CL295.Contig10_YK;CL295.Contig4_YK;CL295.Contig6_YK;CL2905.Contig1_YK;Unigene13176_YK;Unigene18316_YK;Unigene19071_YK;Unigene4294_YK;Unigene8762_YK;CL1457.Contig1_YK;CL1457.Contig2_YK;Unigene1214_YK;Unigene13050_YK;Unigene13137_YK;Unigene14651_YK;Unigene1549_YK;Unigene1657_YK;Unigene17614_YK;Unigene1790_YK;Unigene18210_YK;Unigene18287_YK;Unigene18…
cellular_component	organelle part	1703	CL2905.Contig1_YK;Unigene13176_YK;Unigene18316_YK;Unigene19071_YK;Unigene4294_YK;Unigene8762_YK;CL2379.Contig2_YK;CL2471.Contig1_YK;CL2471.Contig2_YK;CL2471.Contig3_YK;CL2471.Contig4_YK;Unigene14000_YK;Unigene4696_YK;Unigene10247_YK;Unigene4905_YK;Unigene7179_YK;Unigene7180_YK;Unigene7477_YK;Unigene9378_YK;Unigene9379_YK;Unigene9380_YK;Unigene13458_YK;Unigene1787_YK;Unigene1788_YK;Unigene476_YK;U…
cellular_component	synapse	351	CL39.Contig10_YK;CL39.Contig11_YK;CL39.Contig12_YK;CL39.Contig1_YK;CL39.Contig2_YK;CL39.Contig3_YK;CL39.Contig4_YK;CL39.Contig5_YK;CL39.Contig6_YK;CL39.Contig7_YK;CL39.Contig8_YK;CL39.Contig9_YK;Unigene6540_YK;CL1062.Contig10_YK;CL1062.Contig11_YK;CL1062.Contig8_YK;CL1062.Contig9_YK;Unigene13342_YK;CL10.Contig1_YK;CL10.Contig2_YK;CL10.Contig3_YK;CL10.Contig4_YK;CL112.Contig1_YK;CL112.Contig2_YK;C…
cellular_component	synapse part	224	CL39.Contig10_YK;CL39.Contig11_YK;CL39.Contig12_YK;CL39.Contig1_YK;CL39.Contig2_YK;CL39.Contig3_YK;CL39.Contig4_YK;CL39.Contig5_YK;CL39.Contig6_YK;CL39.Contig7_YK;CL39.Contig8_YK;CL39.Contig9_YK;Unigene6540_YK;CL1062.Contig10_YK;CL1062.Contig11_YK;CL1062.Contig8_YK;CL1062.Contig9_YK;Unigene13342_YK;CL10.Contig1_YK;CL10.Contig2_YK;CL10.Contig3_YK;CL10.Contig4_YK;CL112.Contig1_YK;CL112.Contig2_YK;C…
molecular_function	antioxidant activity	39	Unigene13486_YK;Unigene3362_YK;Unigene3363_YK;Unigene13121_YK;Unigene19061_YK;Unigene5368_YK;Unigene3992_YK;Unigene3141_YK;CL2424.Contig1_YK;CL2424.Contig2_YK;Unigene13221_YK;Unigene2900_YK;CL1356.Contig1_YK;CL1356.Contig2_YK;CL1363.Contig2_YK;CL2325.Contig2_YK;Unigene10273_YK;Unigene11718_YK;Unigene11721_YK;Unigene11740_YK;Unigene11916_YK;Unigene13696_YK;Unigene5159_YK;Unigene6009_YK;Unigene9046…
molecular_function	binding	4007	CL2389.Contig1_YK;Unigene1085_YK;Unigene13341_YK;Unigene13446_YK;Unigene11795_YK;Unigene14454_YK;CL1119.Contig1_YK;CL1401.Contig1_YK;CL1401.Contig2_YK;CL196.Contig1_YK;CL196.Contig2_YK;CL196.Contig3_YK;CL196.Contig4_YK;CL2416.Contig1_YK;CL2416.Contig2_YK;CL2428.Contig1_YK;CL2428.Contig2_YK;CL2578.Contig1_YK;CL2808.Contig2_YK;CL710.Contig2_YK;CL720.Contig1_YK;CL720.Contig2_YK;Unigene11463_YK;Unige…
molecular_function	catalytic activity	3620	Unigene1609_YK;CL401.Contig1_YK;CL401.Contig2_YK;CL1288.Contig1_YK;Unigene10262_YK;Unigene10263_YK;Unigene13063_YK;Unigene13166_YK;Unigene13210_YK;Unigene13847_YK;Unigene1730_YK;Unigene19105_YK;Unigene5412_YK;Unigene7661_YK;Unigene1908_YK;CL307.Contig11_YK;CL307.Contig12_YK;CL307.Contig8_YK;Unigene16804_YK;CL2868.Contig1_YK;Unigene3314_YK;CL1737.Contig2_YK;CL346.Contig1_YK;CL896.Contig1_YK;CL896.…
molecular_function	channel regulator activity	25	CL2269.Contig2_YK;CL812.Contig1_YK;CL812.Contig2_YK;Unigene10942_YK;Unigene5325_YK;CL136.Contig1_YK;CL136.Contig2_YK;CL136.Contig3_YK;CL136.Contig4_YK;CL136.Contig5_YK;CL1908.Contig1_YK;CL1908.Contig2_YK;Unigene5922_YK;Unigene1109_YK;Unigene18196_YK;Unigene2607_YK;Unigene4507_YK;Unigene7227_YK;Unigene13066_YK;Unigene17254_YK;Unigene19136_YK;Unigene11396_YK;Unigene15740_YK;Unigene7989_YK;Unigene79…
molecular_function	chemoattractant activity	1	Unigene18934_YK
molecular_function	electron carrier activity	41	CL1662.Contig1_YK;CL1662.Contig2_YK;CL1732.Contig1_YK;CL2294.Contig1_YK;CL2294.Contig2_YK;CL2772.Contig1_YK;CL338.Contig2_YK;Unigene10541_YK;Unigene11048_YK;Unigene11120_YK;Unigene11201_YK;Unigene11740_YK;Unigene1214_YK;Unigene13041_YK;Unigene13370_YK;Unigene13483_YK;Unigene13801_YK;Unigene14053_YK;Unigene14314_YK;Unigene14578_YK;Unigene14863_YK;Unigene15026_YK;Unigene15513_YK;Unigene15532_YK;Uni…
molecular_function	enzyme regulator activity	147	CL2548.Contig1_YK;CL2548.Contig2_YK;Unigene10386_YK;CL248.Contig1_YK;CL248.Contig2_YK;CL248.Contig3_YK;CL256.Contig3_YK;Unigene16654_YK;Unigene18287_YK;Unigene6107_YK;Unigene6108_YK;Unigene13066_YK;Unigene17254_YK;Unigene13937_YK;Unigene15057_YK;Unigene6271_YK;CL1315.Contig1_YK;CL1315.Contig2_YK;Unigene11813_YK;CL581.Contig3_YK;CL581.Contig4_YK;Unigene1234_YK;Unigene9613_YK;Unigene9635_YK;Unigene…
molecular_function	metallochaperone activity	3	CL2322.Contig2_YK;Unigene14210_YK;CL710.Contig2_YK
molecular_function	molecular transducer activity	338	CL295.Contig1_YK;CL295.Contig3_YK;CL295.Contig5_YK;CL295.Contig8_YK;Unigene12561_YK;Unigene12562_YK;Unigene12564_YK;Unigene18448_YK;CL2168.Contig1_YK;CL2624.Contig1_YK;Unigene13674_YK;Unigene16415_YK;Unigene16757_YK;Unigene4152_YK;Unigene5417_YK;Unigene8001_YK;Unigene7858_YK;Unigene7927_YK;Unigene7929_YK;Unigene17056_YK;CL1016.Contig1_YK;CL1227.Contig2_YK;CL1411.Contig1_YK;CL1411.Contig2_YK;CL226…
molecular_function	nucleic acid binding transcription factor activity	162	CL1075.Contig1_YK;CL1075.Contig2_YK;CL1157.Contig1_YK;CL1157.Contig2_YK;CL1174.Contig2_YK;CL1278.Contig2_YK;CL1440.Contig2_YK;CL1524.Contig1_YK;CL1524.Contig2_YK;CL1544.Contig1_YK;CL1544.Contig2_YK;CL1648.Contig1_YK;CL1728.Contig1_YK;CL1728.Contig2_YK;CL1832.Contig1_YK;CL1859.Contig1_YK;CL1859.Contig2_YK;CL1902.Contig2_YK;CL2027.Contig1_YK;CL2027.Contig2_YK;CL204.Contig1_YK;CL204.Contig2_YK;CL216…
molecular_function	protein binding transcription factor activity	40	CL1278.Contig1_YK;CL387.Contig2_YK;Unigene13446_YK;Unigene14175_YK;Unigene15060_YK;Unigene2787_YK;Unigene6732_YK;Unigene11325_YK;Unigene16509_YK;Unigene3479_YK;CL1887.Contig1_YK;CL1887.Contig2_YK;Unigene14201_YK;CL1544.Contig1_YK;CL1544.Contig2_YK;CL2207.Contig1_YK;Unigene18529_YK;Unigene2195_YK;CL591.Contig1_YK;CL591.Contig4_YK;CL591.Contig6_YK;CL591.Contig8_YK;Unigene3024_YK;CL1693.Contig1_YK;C…
molecular_function	receptor activity	266	CL295.Contig1_YK;CL295.Contig3_YK;CL295.Contig5_YK;CL295.Contig8_YK;Unigene12561_YK;Unigene12562_YK;Unigene12564_YK;CL180.Contig1_YK;CL180.Contig2_YK;CL180.Contig3_YK;CL180.Contig4_YK;CL180.Contig5_YK;Unigene11980_YK;Unigene12974_YK;Unigene13066_YK;Unigene13296_YK;Unigene17254_YK;Unigene18999_YK;Unigene319_YK;Unigene4445_YK;Unigene5791_YK;Unigene7397_YK;Unigene18448_YK;CL1288.Contig1_YK;Unigene17…
molecular_function	receptor regulator activity	2	Unigene5790_YK;Unigene4165_YK
molecular_function	structural molecule activity	378	Unigene15350_YK;Unigene17485_YK;Unigene3198_YK;Unigene3965_YK;CL2128.Contig1_YK;CL2128.Contig2_YK;CL2128.Contig3_YK;CL2128.Contig4_YK;CL2128.Contig5_YK;CL2128.Contig6_YK;Unigene4471_YK;CL1011.Contig1_YK;CL105.Contig1_YK;CL1369.Contig1_YK;CL1600.Contig1_YK;CL1692.Contig1_YK;CL1716.Contig1_YK;CL1716.Contig2_YK;CL1716.Contig3_YK;CL1780.Contig1_YK;CL1981.Contig1_YK;CL1981.Contig2_YK;CL1985.Contig2_YK…
molecular_function	translation regulator activity	13	CL1011.Contig1_YK;CL2236.Contig2_YK;Unigene1233_YK;Unigene17545_YK;Unigene5900_YK;Unigene8880_YK;Unigene8881_YK;Unigene8490_YK;Unigene8491_YK;Unigene8492_YK;Unigene8691_YK;Unigene8692_YK;Unigene3124_YK
molecular_function	transporter activity	878	CL1288.Contig1_YK;Unigene10262_YK;Unigene10263_YK;Unigene13063_YK;Unigene13166_YK;Unigene13210_YK;Unigene13847_YK;Unigene1730_YK;Unigene19105_YK;Unigene5412_YK;Unigene7661_YK;CL1774.Contig1_YK;Unigene7359_YK;CL1843.Contig1_YK;CL1843.Contig2_YK;Unigene16638_YK;Unigene4419_YK;CL379.Contig1_YK;CL379.Contig2_YK;Unigene17604_YK;Unigene6943_YK;Unigene7134_YK;Unigene7541_YK;Unigene796_YK;CL295.Contig1_Y…
