# Supplementary material for: Transcriptome Analysis of the Chrysanthemum Foliar Nematode, Aphelenchoides ritzemabosi (Aphelenchida: Aphelenchoididae)
Source: PLoS One. 2016 Nov 22;11(11):e0166877. doi: 10.1371/journal.pone.0166877 (PMC5119785; doi:10.1371/journal.pone.0166877)
Supplement: S7 File — (XLS) [file pone.0166877.s007.xls]

## Sheet: Sheet1
SequenceID	Query-Length	Query-Pfam domains	Subject gi	Subject-Length	Subject-Pfam domains	Organism	CAZy Families	Domain Consistant	Length Consistant	Subject EC	Subject GenBankID	Subject UniProtID
Unigene12133_YK size 1005 gap 0 0%	1005	Mito_carr	CAB03432.3	NA	n/a	Caenorhabditis elegans Bristol N2	GT11	n/a	n/a		O45837
CL1658.Contig2_YK size 2624 gap 0 0%	2624	Fringe	ADY41740.1	483	Fringe	Ascaris suum	GT31	YES	NO
CL1456.Contig3_YK size 3992 gap 0 0%	3992	RVT_1	CAN82685.1	1576	RVT_1|Glucan_synthase	Vitis vinifera	GT48	NO	NO		A5AY60
CL470.Contig2_YK size 1381 gap 0 0%	1381	Glyco_hydro_38	CAJ55257.1	1158	Glyco_hydro_38|Alpha-mann_mid|Glyco_hydro_38C	Caenorhabditis elegans Bristol N2	GH38	NO	YES	3.2.1.114	Q21010Q2PJ74
Unigene6215_YK size 799 gap 0 0%	799	n/a	AFC37787.1	977	Glyco_transf_20	Aphelenchoides fragariae	GT20	n/a	YES
Unigene6215_YK size 799 gap 0 0%	799	n/a	AFC37788.1	963	Glyco_transf_20	Aphelenchoides fragariae	GT20	n/a	YES
CL2090.Contig1_YK size 18904 gap 0 0%	18904	fn3|I-set|I-set|fn3|fn3|I-set|fn3|I-set|fn3|fn3|I-set|fn3|fn3|fn3|I-set|fn3|fn3|I-set|fn3|I-set|fn3|fn3|I-set|fn3|fn3|I-set|fn3|fn3|I-set|fn3|fn3|I-set|fn3|fn3|I-set|fn3|fn3|I-set|fn3|fn3|I-set|fn3|I-set|I-set|I-set|I-set|I-set	BAM67138.1	1175	Glyco_hydro_18	Paenibacillus sp. FPU-7	CBM12|CBM5|GH18	NO	NO
Unigene13057_YK size 1373 gap 0 0%	1373	DnaJ_C|DnaJ_CXXCXGXG|DnaJ	ACI49189.1	1267	Alpha-amylase_C|DnaJ	Caenorhabditis sp. PS1010	CBM48	NO	YES		B6VBU6
Unigene10931_YK size 1627 gap 0 0%	1627	Myosin_head	CBQ73600.1	2019	Myosin_head|Chitin_synth_2	Sporisorium reilianum SRZ2	GT2	NO	YES
Unigene14054_YK size 1456 gap 0 0%	1456	Guanylate_kin	CCD80792.1	611	Guanylate_kin	Schistosoma mansoni	GH99	YES	NO		C4Q1N7
CL2265.Contig1_YK size 1327 gap 0 0%	1327	n/a	CCA39958.1	1371	Glyco_transf_15|Hira	Pichia pastoris CBS 7435	GT15	n/a	YES
CL1594.Contig1_YK size 2563 gap 0 0%	2563	Glycos_transf_2	ADY43296.1	593	Glycos_transf_2|Ricin_B_lectin	Ascaris suum	GT27|CBM13	NO	NO
Unigene3626_YK size 597 gap 0 0%	597	EF_hand_5|EF_hand_6|EF_hand_5|EF_hand_6	CBZ54290.1	729	Pkinase	Neospora caninum Liverpool	CBM20	NO	YES
CL1492.Contig1_YK size 1758 gap 0 0%	1758	CUB|Astacin	AFE09577.1	560	Astacin|Ricin_B_lectin|Ricin_B_lectin	Corallococcus coralloides DSM 2259	CBM13	NO	NO
Unigene3530_YK size 1220 gap 0 0%	1220	DIE2_ALG10	ADY44329.1	435	DIE2_ALG10	Ascaris suum	GT59	YES	NO
CL2116.Contig1_YK size 2472 gap 0 0%	2472	TFIIB	ADX06399.1	NA	n/a	Organic Lake phycodnavirus 2	GT7	n/a	n/a
CL1260.Contig1_YK size 3492 gap 0 0%	3492	Na_Ca_ex|Calx-beta|Calx-beta|Na_Ca_ex	NP_562792.1	764	Alpha_L_fucos|Calx-beta	Clostridium perfringens str. 13	GH29	NO	NO		Q8XJ85
CL1260.Contig1_YK size 3492 gap 0 0%	3492	Na_Ca_ex|Calx-beta|Calx-beta|Na_Ca_ex	ABG83106.1	945	Alpha_L_fucos|Calx-beta	Clostridium perfringens ATCC 13124	GH29	NO	NO		Q0TP82
Unigene3188_YK size 2995 gap 0 0%	2995	Myosin_tail_1|DUF3584|HOOK|AAA_27|DUF3584|Cast|MAD|MAD|Cast|DUF3584|Myosin_tail_1|Cast|SCP-1|Myosin_tail_1|EzrA|SMC_N|Cast|SCP-1|HOOK|DUF827|DUF3584|CALCOCO1|DUF827|Filament|PspA_IM30|HOOK|CALCOCO1|Filament|EzrA|DUF827|Trichoplein|FliJ|ERM|AAA_13|Filament|MscS_porin|Tropomyosin|Tropomyosin_1|SMC_N|Mitofilin|Filament|DUF3584|ERM	CCO17752.1	NA	n/a	Bathycoccus prasinos RCC 1105	CBM50|CBM20	n/a	n/a
CL2162.Contig1_YK size 1901 gap 0 0%	1901	Astacin	AFE09577.1	560	Astacin|Ricin_B_lectin|Ricin_B_lectin	Corallococcus coralloides DSM 2259	CBM13	NO	NO
CL2780.Contig4_YK size 10582 gap 0 0%	10582	SMC_N|AAA_27|AAA_27|AAA_27|DUF3584|AAA_27|DUF3584|DUF3584|SMC_N|GAS2	ACB77510.1	NA	n/a	Opitutus terrae PB90-1	CBM50	n/a	n/a
Unigene6622_YK size 353 gap 0 0%	353	Glyco_hydro_19	CCC54338.1	451	Glyco_hydro_19	Heligmosomoides polygyrus bakeri	GH19	YES	NO
CL112.Contig5_YK size 2293 gap 0 0%	2293	Pkinase|Pkinase_Tyr|CaMKII_AD	CBZ54290.1	729	Pkinase	Neospora caninum Liverpool	CBM20	NO	NO
Unigene12832_YK size 2679 gap 0 0%	2679	HSL_N|Abhydrolase_3|Abhydrolase_3	NP_725941.1	895	HSL_N|Abhydrolase_3	Drosophila melanogaster	CE10	NO	NO		Q7JR83Q960T4Q9V908
Unigene12832_YK size 2679 gap 0 0%	2679	HSL_N|Abhydrolase_3|Abhydrolase_3	NP_725942.1	895	HSL_N|Abhydrolase_3	Drosophila melanogaster	CE10	NO	NO		Q7JR83Q960T4Q9V908
Unigene12832_YK size 2679 gap 0 0%	2679	HSL_N|Abhydrolase_3|Abhydrolase_3	NP_611463.1	895	HSL_N|Abhydrolase_3	Drosophila melanogaster	CE10	NO	NO		Q7JR83Q960T4Q9V908
Unigene5647_YK size 1609 gap 0 0%	1609	COesterase	CCD73867.1	563	COesterase	Caenorhabditis elegans Bristol N2	CE10	YES	NO		Q9BL43
Unigene5647_YK size 1609 gap 0 0%	1609	COesterase	NP_598721.1	572	COesterase	Mus musculus	CE10	YES	NO		Q8QZR3
Unigene12721_YK size 1823 gap 0 0%	1823	n/a	AGC45330.1	NA	n/a	Myxococcus stipitatus DSM 14675	AA5	n/a	n/a
Unigene12014_YK size 1824 gap 0 0%	1824	Pkinase_Tyr	AEB47390.1	583	Pkinase	Verrucosispora maris AB-18-032	CBM2	NO	NO
Unigene10046_YK size 4999 gap 0 0%	4999	LTD|Cast|DUF3584|Myosin_tail_1|MAD|Filament|SMC_N|AAA_27|Myosin_tail_1|Cast|MAD|Cast	CCO17752.1	NA	n/a	Bathycoccus prasinos RCC 1105	CBM50|CBM20	n/a	n/a
CL112.Contig1_YK size 2494 gap 0 0%	2494	Pkinase|Pkinase_Tyr|CaMKII_AD	CBZ54290.1	729	Pkinase	Neospora caninum Liverpool	CBM20	NO	NO
CL1388.Contig2_YK size 1857 gap 0 0%	1857	DnaJ|ABC_tran|AAA_21	ACI49189.1	1267	Alpha-amylase_C|DnaJ	Caenorhabditis sp. PS1010	CBM48	NO	NO		B6VBU6
Unigene14301_YK size 1727 gap 0 0%	1727	Ank_2|Ank_4|Ank_2|Ank_4|Ank_2|Pkinase_Tyr|Pkinase	AEE28156.1	1033	Malectin|Pkinase_Tyr	Arabidopsis thaliana	CBM57	NO	NO
Unigene14301_YK size 1727 gap 0 0%	1727	Ank_2|Ank_4|Ank_2|Ank_4|Ank_2|Pkinase_Tyr|Pkinase	AEE28155.1	1027	Malectin|Pkinase_Tyr	Arabidopsis thaliana	CBM57	NO	NO
Unigene9514_YK size 870 gap 0 0%	870	n/a	ADY45883.1	414	Branch	Ascaris suum	GT14	n/a	NO
Unigene3920_YK size 1828 gap 0 0%	1828	Gaa1	CBQ71473.1	1198	ALG3|Gaa1	Sporisorium reilianum SRZ2	GT58	NO	NO
Unigene3669_YK size 1058 gap 0 0%	1058	Astacin	AFE09577.1	560	Astacin|Ricin_B_lectin|Ricin_B_lectin	Corallococcus coralloides DSM 2259	CBM13	NO	NO
Unigene10674_YK size 9807 gap 0 0%	9807	CUB|Sushi|HYR|HYR|VSP|GCC2_GCC3|GCC2_GCC3|Plasmod_Pvs28|HYR|GCC2_GCC3|GCC2_GCC3|GCC2_GCC3	AFP59701.1	NA	n/a	Musca domestica ALHF	CBM47	n/a	n/a
Unigene14500_YK size 1376 gap 0 0%	1376	Fringe	CAA84707.2	NA	n/a	Caenorhabditis elegans Bristol N2	GT31	n/a	n/a	2.4.1.122	Q18515
Unigene13937_YK size 615 gap 0 0%	615	EF_hand_5|EF_hand_5|EF_hand_6	CBZ54290.1	729	Pkinase	Neospora caninum Liverpool	CBM20	NO	YES
CL2428.Contig2_YK size 2612 gap 0 0%	2612	Pkinase_C|Pkinase_Tyr|C1_1|C1_1	CBZ54290.1	729	Pkinase	Neospora caninum Liverpool	CBM20	NO	NO
CL1847.Contig1_YK size 4142 gap 0 0%	4142	Pkinase_Tyr|Pkinase	CBZ54290.1	729	Pkinase	Neospora caninum Liverpool	CBM20	NO	NO
CL1606.Contig2_YK size 1752 gap 0 0%	1752	CBS	BAK04642.1	NA	n/a	Hordeum vulgare subsp. vulgare	CBM48	n/a	n/a
Unigene12673_YK size 1528 gap 0 0%	1528	p450	EAA66095.1	845	p450	Aspergillus nidulans FGSC A4	GT34	YES	NO		Q5BGV8
CL417.Contig2_YK size 747 gap 0 0%	747	ADH_N	EAA63396.1	764	Glyco_hydro_76|ADH_N|ADH_zinc_N	Aspergillus nidulans FGSC A4	GH76	NO	YES		Q5B9F5
Unigene3384_YK size 4228 gap 0 0%	4228	SH2|Pkinase_Tyr|Pkinase	BAI79272.1	678	Pkinase_Tyr	Lotus japonicus	CBM50	NO	NO		D3KTZ5
Unigene6864_YK size 381 gap 0 0%	381	n/a	ADY44335.1	NA	n/a	Ascaris suum	GH27	n/a	n/a
CL186.Contig6_YK size 1627 gap 0 0%	1627	Pkinase	ABQ59610.1	792	Pkinase_Tyr	Glycine max	CBM50	NO	NO		A5YJW0
Unigene14894_YK size 1078 gap 0 0%	1078	adh_short	EAA59449.1	980	Glyco_hydro_18|adh_short	Aspergillus nidulans FGSC A4	GH18	NO	YES		Q5B652
Unigene9329_YK size 4806 gap 0 0%	4806	Pkinase	AEE31121.1	1032	Malectin|Pkinase_Tyr	Arabidopsis thaliana	CBM57	NO	NO
CL91.Contig2_YK size 331 gap 0 0%	331	Myosin_head	ABB70410.1	2010	Myosin_head|Chitin_synth_2|DEK_C	Puccinia graminis f. sp. tritici	GT2	NO	NO
Unigene2726_YK size 1910 gap 0 0%	1910	DEAD|Helicase_C|DUF4217	CAL53384.1	1058	DEAD|Helicase_C|LpxC	Ostreococcus tauri OTTH0595	CE11	NO	NO		Q017M7
CL1734.Contig1_YK size 12855 gap 0 0%	12855	fn3|fn3|fn3|fn3|fn3|fn3|fn3|fn3|fn3|fn3|fn3|fn3|fn3|fn3	BAM67138.1	1175	Glyco_hydro_18	Paenibacillus sp. FPU-7	CBM12|CBM5|GH18	NO	NO
CL2205.Contig1_YK size 1319 gap 0 0%	1319	MIP	AFN53695.1	439	MIP	Linum usitatissimum	GH27	YES	NO
Unigene11546_YK size 1145 gap 0 0%	1145	Pkinase|Pkinase_Tyr	CBZ54290.1	729	Pkinase	Neospora caninum Liverpool	CBM20	NO	NO
CL139.Contig4_YK size 1866 gap 0 0%	1866	Galactosyl_T	CCD72807.1	336	Galactosyl_T	Caenorhabditis elegans Bristol N2	GT31	YES	NO		D3KZG0Q966J0
Unigene7464_YK size 2053 gap 0 0%	2053	Astacin	AFE09577.1	560	Astacin|Ricin_B_lectin|Ricin_B_lectin	Corallococcus coralloides DSM 2259	CBM13	NO	NO
Unigene3701_YK size 467 gap 0 0%	467	Galactosyl_T	ADV40376.1	699	Galactosyl_T|Galactosyl_T	Latrodectus hesperus	GT31	NO	NO
CL2419.Contig2_YK size 184 gap 0 0%	184	n/a	ADY44399.1	542	UDPGT	Ascaris suum	GT1	n/a	NO
Unigene13565_YK size 2270 gap 0 0%	2270	SelR|Adenylsucc_synt	CAN80640.1	1376	Exostosin|Adenylsucc_synt	Vitis vinifera	GT47	NO	NO		A5B050
Unigene8393_YK size 300 gap 0 0%	300	n/a	ADY44031.1	531	UDPGT	Ascaris suum	GT1	n/a	NO
Unigene6840_YK size 1642 gap 0 0%	1642	MGAT2	ADY41172.1	477	MGAT2	Ascaris suum	GT16	YES	NO
CL2669.Contig4_YK size 883 gap 0 0%	883	Myosin_head|Myosin_N	CBQ73600.1	2019	Myosin_head|Chitin_synth_2	Sporisorium reilianum SRZ2	GT2	NO	NO
Unigene7371_YK size 2339 gap 0 0%	2339	Polysacc_synt_2|3Beta_HSD|ketoacyl-synt|Ketoacyl-synt_C	AFY93865.1	2649	Glycos_transf_2|AMP-binding|AMP-binding_C|ketoacyl-synt|Ketoacyl-synt_C|Acyl_transf_1|Aminotran_3	Chamaesiphon minutus PCC 6605	GT2	NO	YES
CL667.Contig3_YK size 1336 gap 0 0%	1336	SH2|Pkinase	BAI79271.1	673	Pkinase_Tyr	Lotus japonicus	CBM50	NO	NO		D3KTZ4
CL667.Contig3_YK size 1336 gap 0 0%	1336	SH2|Pkinase	BAI79270.1	648	Pkinase_Tyr	Lotus japonicus	CBM50	NO	NO		D3KTZ3
CL25.Contig5_YK size 2712 gap 0 0%	2712	Pkinase|Pkinase_Tyr	CBZ54290.1	729	Pkinase	Neospora caninum Liverpool	CBM20	NO	NO
Unigene12837_YK size 2913 gap 0 0%	2913	HSL_N|Abhydrolase_3|Abhydrolase_3	NP_725941.1	895	HSL_N|Abhydrolase_3	Drosophila melanogaster	CE10	NO	NO		Q7JR83Q960T4Q9V908
Unigene12837_YK size 2913 gap 0 0%	2913	HSL_N|Abhydrolase_3|Abhydrolase_3	NP_725942.1	895	HSL_N|Abhydrolase_3	Drosophila melanogaster	CE10	NO	NO		Q7JR83Q960T4Q9V908
Unigene12837_YK size 2913 gap 0 0%	2913	HSL_N|Abhydrolase_3|Abhydrolase_3	NP_611463.1	895	HSL_N|Abhydrolase_3	Drosophila melanogaster	CE10	NO	NO		Q7JR83Q960T4Q9V908
CL1388.Contig3_YK size 2089 gap 0 0%	2089	DnaJ|ABC_tran|AAA_21	ACI49189.1	1267	Alpha-amylase_C|DnaJ	Caenorhabditis sp. PS1010	CBM48	NO	NO		B6VBU6
CL512.Contig2_YK size 1634 gap 0 0%	1634	Pkinase|Pkinase_Tyr	CBI36053.3	521	Pkinase_Tyr	Vitis vinifera	CBM50	NO	NO		D7U0A7
Unigene4233_YK size 1198 gap 0 0%	1198	n/a	ACZ87792.1	610	Exo_endo_phos	Streptosporangium roseum DSM 43021	CBM32	n/a	NO		D2B8I2
Unigene15830_YK size 1616 gap 0 0%	1616	UDPGT	CCD65106.1	539	UDPGT	Caenorhabditis elegans Bristol N2	GT1	YES	NO		Q18081
CL2686.Contig2_YK size 324 gap 0 0%	324	ubiquitin|Rad60-SLD|ubiquitin	NP_258300.1	365	ubiquitin|Chitin_bind_3	Spodoptera litura NPV G2	AA10	NO	YES		Q91BI7
Unigene9861_YK size 3548 gap 0 0%	3548	LRR_8|PDZ|PDZ	AEO14875.1	1040	Malectin|Pkinase	Glycine max	CBM57	NO	NO
CL427.Contig1_YK size 2358 gap 0 0%	2358	Cast|Cast|MAD|MAD|DUF2353|HOOK|DUF869|DUF827|Taxilin	CCO17752.1	NA	n/a	Bathycoccus prasinos RCC 1105	CBM50|CBM20	n/a	n/a
CL2128.Contig3_YK size 3621 gap 0 0%	3621	Jnk-SapK_ap_N	CCO17752.1	NA	n/a	Bathycoccus prasinos RCC 1105	CBM50|CBM20	n/a	n/a
Unigene4892_YK size 1042 gap 0 0%	1042	Glycos_transf_2	AAH75587.1	337	Glycos_transf_2	Xenopus (Silurana) tropicalis	GT2	YES	NO		Q6DIF5
Unigene14914_YK size 1093 gap 0 0%	1093	Col_cuticle_N	ADY41481.1	940	Glycos_transf_2	Ascaris suum	GT27|CBM13	NO	YES
Unigene14844_YK size 1736 gap 0 0%	1736	Pkinase_Tyr	CBZ54290.1	729	Pkinase	Neospora caninum Liverpool	CBM20	NO	NO
CL2177.Contig2_YK size 2629 gap 0 0%	2629	Glycos_transf_2|Ricin_B_lectin	ADY43175.1	645	Glycos_transf_2|Ricin_B_lectin	Ascaris suum	GT27|CBM13	YES	NO
Unigene5840_YK size 1477 gap 0 0%	1477	p450	EAA66095.1	845	p450	Aspergillus nidulans FGSC A4	GT34	YES	NO		Q5BGV8
Unigene14472_YK size 2400 gap 0 0%	2400	DEAD|Helicase_C|DBP10CT	CAL53384.1	1058	DEAD|Helicase_C|LpxC	Ostreococcus tauri OTTH0595	CE11	NO	NO		Q017M7
Unigene12227_YK size 2772 gap 0 0%	2772	C1_1	CBX98831.1	1458	FCH|SUN	Leptosphaeria maculans v23.1.3	GH132	NO	NO		E5A5D3
Unigene12794_YK size 1633 gap 0 0%	1633	AMP-binding	AFY93865.1	2649	Glycos_transf_2|AMP-binding|AMP-binding_C|ketoacyl-synt|Ketoacyl-synt_C|Acyl_transf_1|Aminotran_3	Chamaesiphon minutus PCC 6605	GT2	NO	NO
Unigene5554_YK size 1506 gap 0 0%	1506	Peptidase_M16|Peptidase_M16_C	ABA56022.1	629	Peptidase_M16	Sinorhizobium meliloti	GH12	NO	NO		Q1WLH8
CL2752.Contig1_YK size 4629 gap 0 0%	4629	UDP-g_GGTase	ADY40389.1	1547	UDP-g_GGTase	Ascaris suum	GT24	YES	NO
CL476.Contig2_YK size 2005 gap 0 0%	2005	Trehalase|Trehalase	ADY45200.1	429	Trehalase	Ascaris suum	GH37	NO	NO
CL1248.Contig1_YK size 1044 gap 0 0%	1044	Endonuclease_5	CAA91145.3	779	Alg6_Alg8|Endonuclease_5	Caenorhabditis elegans Bristol N2	GT57	NO	NO		P52887
CL1076.Contig1_YK size 2236 gap 0 0%	2236	2OG-FeII_Oxy_3	CCA15104.1	663	GlcNAc	Albugo laibachii Nc14	GT60	NO	NO
CL681.Contig1_YK size 3796 gap 0 0%	3796	Myosin_tail_1|DUF3584|AAA_27|Cast|Myosin_tail_1|DUF3584|Myosin_tail_1|AAA_27|Trichoplein|SMC_N|SMC_N|Cast|Trichoplein|Cast|HOOK	CCO17752.1	NA	n/a	Bathycoccus prasinos RCC 1105	CBM50|CBM20	n/a	n/a
CL181.Contig1_YK size 4262 gap 0 0%	4262	Myosin_tail_1|MAD|Cast|DUF3584|SMC_N|SCP-1|Cast|Cast|SCP-1|Myosin_tail_1|MAD|DUF3584|Myosin_tail_1|Cast|SMC_N	CCO17752.1	NA	n/a	Bathycoccus prasinos RCC 1105	CBM50|CBM20	n/a	n/a
Unigene15139_YK size 1412 gap 0 0%	1412	DEAD|Helicase_C	CAL53384.1	1058	DEAD|Helicase_C|LpxC	Ostreococcus tauri OTTH0595	CE11	NO	NO		Q017M7
CL2532.Contig2_YK size 1087 gap 0 0%	1087	Pkinase_Tyr	CBX99002.1	785	Pkinase	Leptosphaeria maculans v23.1.3	GH18	NO	NO		E5A5V7
CL1674.Contig2_YK size 3597 gap 0 0%	3597	n/a	BAI44118.1	NA	n/a	Magnaporthe oryzae	CBM18	n/a	n/a		C9K5T9
CL1674.Contig2_YK size 3597 gap 0 0%	3597	n/a	XP_365440.1	NA	n/a	Magnaporthe grisea 70-15	CBM18	n/a	n/a
CL1611.Contig2_YK size 475 gap 0 0%	475	COX6B	ADY40986.1	1142	Glyco_hydro_31	Ascaris suum	GH31	NO	NO
CL637.Contig3_YK size 1931 gap 0 0%	1931	Glyco_transf_10	ADY44672.1	399	Glyco_transf_10	Ascaris suum	GT10	YES	NO
CL686.Contig1_YK size 9217 gap 0 0%	9217	Ank_2|Ank_2|Ank_2|Ank_2|Ank_2|Ank_4|Ank_2|Ank|Ank_4|Ank_2|Ank_2|Ank_4|Ank_2|Ank_2|Ank_4|Ank_2|Ank_2|Ank_2|Ank_2|Ank_2|Ank_2|Ank_2|KH_1	XP_362336.1	1732	Osmo_MPGsynth|Ank_2|Ank_2	Magnaporthe grisea 70-15	GT55	NO	NO
Unigene13256_YK size 1063 gap 0 0%	1063	adh_short	EAA59449.1	980	Glyco_hydro_18|adh_short	Aspergillus nidulans FGSC A4	GH18	NO	YES		Q5B652
CL591.Contig6_YK size 3118 gap 0 0%	3118	C1_1|C1_1|C2|Pkinase_Tyr	CAJ58949.1	624	Pkinase	Frankia alni ACN14a	CBM13	NO	NO		Q0RTZ6
Unigene1141_YK size 153 gap 0 0%	153	n/a	ADY42126.1	487	Glyco_hydro_19	Ascaris suum	GH19	n/a	NO		Q962Y5
CL1551.Contig1_YK size 22374 gap 0 0%	22374	RhoGEF|I-set|I-set|I-set|I-set|I-set|I-set|I-set|I-set|I-set|I-set|I-set|I-set|I-set|I-set|I-set|I-set|I-set|I-set|I-set|I-set|I-set|I-set|I-set|I-set|I-set|I-set|I-set|I-set|I-set|I-set|I-set|I-set|I-set|I-set|I-set|I-set|I-set|I-set|I-set|I-set|I-set|I-set|I-set|I-set|I-set|Pkinase|I-set|Pkinase_Tyr	CBZ54290.1	729	Pkinase	Neospora caninum Liverpool	CBM20	NO	NO
CL2602.Contig2_YK size 1074 gap 0 0%	1074	Esterase	AFF24943.1	282	Esterase	Pasteurella multocida subsp. multocida str. HN06	CE1	YES	NO
CL2602.Contig2_YK size 1074 gap 0 0%	1074	Esterase	NP_246390.1	283	Esterase	Pasteurella multocida subsp. multocida str. Pm70	CE1	YES	NO		Q9CKZ9
CL2602.Contig2_YK size 1074 gap 0 0%	1074	Esterase	AFI46882.1	282	Esterase	Pasteurella multocida subsp. multocida str. 3480	CE1	YES	NO
Unigene14425_YK size 1087 gap 0 0%	1087	Cyclin_N	CAN63857.1	885	Cyclin_N|Cyclin_C|Mannosyl_trans	Vitis vinifera	GT50	NO	YES		A5BUM0
Unigene5571_YK size 300 gap 0 0%	300	n/a	ADY44672.1	399	Glyco_transf_10	Ascaris suum	GT10	n/a	NO
CL1868.Contig1_YK size 1469 gap 0 0%	1469	COesterase|Abhydrolase_3	CCD73867.1	563	COesterase	Caenorhabditis elegans Bristol N2	CE10	NO	NO		Q9BL43
Unigene6879_YK size 1292 gap 0 0%	1292	Pkinase	CBX99002.1	785	Pkinase	Leptosphaeria maculans v23.1.3	GH18	YES	NO		E5A5V7
CL2446.Contig2_YK size 974 gap 0 0%	974	NIF	ABY57947.1	626	Glycohydro_20b2|Glyco_hydro_20	Spodoptera frugiperda	GH20	NO	NO	3.2.1.52	Q3LS76
CL1175.Contig1_YK size 714 gap 0 0%	714	n/a	ADY44452.1	533	UDPGT	Ascaris suum	GT1	n/a	NO
Unigene3269_YK size 1657 gap 0 0%	1657	Thioredoxin	CBZ51751.1	1928	Glyco_transf_90|Thioredoxin|Thioredoxin|Thioredoxin|Thioredoxin|Thioredoxin|Thioredoxin|Thioredoxin|Thioredoxin|Thioredoxin	Neospora caninum Liverpool	GT90	NO	YES
CL2514.Contig2_YK size 2623 gap 0 0%	2623	Aminotran_1_2	ABC67744.1	661	Nucleotid_trans	Dictyostelium discoideum AX3	GT77	NO	NO	2.4.1.37	Q54RP0
Unigene16446_YK size 479 gap 0 0%	479	Glyco_hydro_56	CAA88874.1	471	Glyco_hydro_56	Caenorhabditis elegans Bristol N2	GH56	YES	YES	3.2.1.-3.2.1.35	G5ECE8Q22675
Unigene2953_YK size 2591 gap 0 0%	2591	Pkinase|Pkinase_Tyr|SH2|SH3_1|SH3_2	BAJ53166.1	940	Malectin|Pkinase_Tyr	Jatropha curcas Palawan	CBM57	NO	NO
CL2092.Contig2_YK size 1138 gap 0 0%	1138	UDPGT	ADY44786.1	518	UDPGT	Ascaris suum	GT1	YES	NO
CL39.Contig7_YK size 14842 gap 0 0%	14842	Ank_2|Ank_2|Ank_2|Ank_2|Ank_2|Ank_4|Ank_2|Ank_4|Ank_2|Ank_4|Ank_2|Ank_2|Ank_4|Ank_2|Ank_5|Ank_2|Ank_2|Ank_4|Ank_2|Ank_2|Ank_4|Ank_2|Ank_2|Ank_4|Ank_2|Ank_5|Ank_4|Ank_2|Ank_2|Ank_4|Ank_2|Ank_4|Ank_2|Ank_5|ZU5|Death	XP_362336.1	1732	Osmo_MPGsynth|Ank_2|Ank_2	Magnaporthe grisea 70-15	GT55	NO	NO
Unigene3357_YK size 2029 gap 0 0%	2029	Pkinase_C|Pkinase_Tyr|C1_1	CAJ63931.1	634	Pkinase	Frankia alni ACN14a	CBM13	NO	NO		Q0RF20
CL25.Contig2_YK size 2783 gap 0 0%	2783	Pkinase|Pkinase_Tyr	CBZ54290.1	729	Pkinase	Neospora caninum Liverpool	CBM20	NO	NO
Unigene3893_YK size 1491 gap 0 0%	1491	DnaJ	ACI49189.1	1267	Alpha-amylase_C|DnaJ	Caenorhabditis sp. PS1010	CBM48	NO	YES		B6VBU6
Unigene11335_YK size 2246 gap 0 0%	2246	Pkinase_Tyr|PH	CBZ54290.1	729	Pkinase	Neospora caninum Liverpool	CBM20	NO	NO
Unigene2168_YK size 802 gap 0 0%	802	RCC1_2	BAK17762.1	810	RCC1	Solibacillus silvestris StLB046	CBM48	NO	YES
CL2447.Contig1_YK size 1200 gap 0 0%	1200	Pkinase_Tyr	AFO77729.1	470	Pkinase|CBM_2	Amycolatopsis mediterranei S699	CBM2	NO	NO
CL2447.Contig1_YK size 1200 gap 0 0%	1200	Pkinase_Tyr	ADJ46018.1	470	Pkinase|CBM_2	Amycolatopsis mediterranei U32	CBM2	NO	NO		D8HRB6
CL2447.Contig1_YK size 1200 gap 0 0%	1200	Pkinase_Tyr	AEK42803.1	470	Pkinase|CBM_2	Amycolatopsis mediterranei S699	CBM2	NO	NO
Unigene10117_YK size 1757 gap 0 0%	1757	GDPD	ADY41473.1	738	GDPD	Ascaris suum	CBM20	YES	NO
Unigene10117_YK size 1757 gap 0 0%	1757	GDPD	ADY40533.1	753	GDPD	Ascaris suum	CBM20	YES	NO
Unigene15698_YK size 1109 gap 0 0%	1109	Pkinase_Tyr|Pkinase	AEE28156.1	1033	Malectin|Pkinase_Tyr	Arabidopsis thaliana	CBM57	NO	YES
Unigene15698_YK size 1109 gap 0 0%	1109	Pkinase_Tyr|Pkinase	AEE28155.1	1027	Malectin|Pkinase_Tyr	Arabidopsis thaliana	CBM57	NO	YES
CL706.Contig1_YK size 6124 gap 0 0%	6124	Cast|AAA_27|DUF3584|Myosin_tail_1|AAA_27|SCP-1|Myosin_tail_1|SMC_N	CCO17752.1	NA	n/a	Bathycoccus prasinos RCC 1105	CBM50|CBM20	n/a	n/a
CL536.Contig1_YK size 783 gap 0 0%	783	n/a	ACS33091.1	500	Glyco_tranf_2_3	Thermococcus gammatolerans EJ3 EJ3; DSM 15229	GT2	n/a	NO		C5A4C9
Unigene10884_YK size 1292 gap 0 0%	1292	TraB	CAL54069.1	1059	Glyco_hydro_31|TraB	Ostreococcus tauri OTTH0595	GH31	NO	YES		Q018V6
Unigene14792_YK size 1523 gap 0 0%	1523	Pkinase|Pkinase_Tyr	CBZ54290.1	729	Pkinase	Neospora caninum Liverpool	CBM20	NO	NO
CL777.Contig2_YK size 3276 gap 0 0%	3276	Peptidase_M14|CarboxypepD_reg	BAJ46211.1	630	Peptidase_M14|Glyco_hydro_25	Acyrthosiphon pisum ISO	GH25	NO	NO
Unigene16555_YK size 1774 gap 0 0%	1774	Beta-lactamase	AEN73852.1	981	Glyco_hydro_3|Glyco_hydro_3_C|Beta-lactamase	Rhodothermus marinus SG0.5JP17-172	GH3	NO	NO
Unigene16555_YK size 1774 gap 0 0%	1774	Beta-lactamase	ACY47819.1	979	Glyco_hydro_3|Glyco_hydro_3_C|Beta-lactamase	Rhodothermus marinus DSM 4252	GH3	NO	NO		D0MH34
Unigene16120_YK size 1612 gap 0 0%	1612	SDF	ACI65301.1	1360	SDF|Glyco_transf_49	Phaeodactylum tricornutum CCAP 1055/1	GT49	NO	YES		B5Y3E7
Unigene10297_YK size 9637 gap 0 0%	9637	I-set|I-set|I-set|I-set|I-set|I-set|I-set|I-set|I-set|Ig_2|Ig_2|I-set|I-set|I-set|I-set|I-set|I-set|Ig_2|I-set|I-set|Ig_2|I-set|I-set|I-set|I-set|I-set	AEI12575.1	1225	CelD_N|Glyco_hydro_9	Cellvibrio gilvus ATCC 13127	GH9|CBM4	NO	NO
CL25.Contig23_YK size 2828 gap 0 0%	2828	Pkinase|Pkinase_Tyr	CBZ54290.1	729	Pkinase	Neospora caninum Liverpool	CBM20	NO	NO
Unigene13932_YK size 774 gap 0 0%	774	MIR	CCO14952.1	NA	n/a	Bathycoccus prasinos RCC 1105	GT39	n/a	n/a
CL1340.Contig5_YK size 1959 gap 0 0%	1959	Pkinase|Pkinase_Tyr	CBZ54290.1	729	Pkinase	Neospora caninum Liverpool	CBM20	NO	NO
Unigene6907_YK size 3761 gap 0 0%	3761	SH3_1|Pkinase|Pkinase_Tyr	BAJ53166.1	940	Malectin|Pkinase_Tyr	Jatropha curcas Palawan	CBM57	NO	NO
Unigene14199_YK size 1445 gap 0 0%	1445	Apyrase	CCD63755.1	330	Apyrase	Caenorhabditis elegans Bristol N2	GT11	YES	NO		Q9TYN9
CL101.Contig5_YK size 5239 gap 0 0%	5239	Pkinase_Tyr	CBZ54290.1	729	Pkinase	Neospora caninum Liverpool	CBM20	NO	NO
Unigene10382_YK size 1410 gap 0 0%	1410	n/a	BAL51567.1	NA	n/a	Lactococcus lactis subsp. lactis IO-1	GH23	n/a	n/a
Unigene12298_YK size 9553 gap 0 0%	9553	n/a	CCA37660.1	1631	Flo11	Pichia pastoris CBS 7435	CBM1	n/a	NO
CL856.Contig1_YK size 4498 gap 0 0%	4498	fn3|fn3|fn3|fn3|I-set|Ig_2|I-set	NP_630514.1	2328	Glyco_hydro_92|Glyco_hydro_92|CBM_6|CBM_6	Streptomyces coelicolor A3(2)	CBM6|GH92	NO	NO		O69822
Unigene10575_YK size 2519 gap 0 0%	2519	Spectrin|Spectrin|Spectrin|Spectrin|Spectrin|DUF3584|Spectrin|Spectrin|DUF3584	CCO17752.1	NA	n/a	Bathycoccus prasinos RCC 1105	CBM50|CBM20	n/a	n/a
Unigene2563_YK size 1632 gap 0 0%	1632	Propep_M14|Peptidase_M14	AFQ43649.1	363	LysM|Peptidase_M14	Desulfosporosinus meridiei DSM 13257	CBM50	NO	NO
CL582.Contig2_YK size 682 gap 0 0%	682	n/a	CCD61299.1	412	Glyco_transf_11	Caenorhabditis elegans Bristol N2	GT11	n/a	NO		O61739
Unigene4337_YK size 3603 gap 0 0%	3603	FYVE|Ank_2|Ank_2|Ank_2|Ank_2|Ank_2|Ank_2|Ank_2|Ank_2|Ank_2|Ank_2	XP_362336.1	1732	Osmo_MPGsynth|Ank_2|Ank_2	Magnaporthe grisea 70-15	GT55	NO	NO
CL1414.Contig6_YK size 1138 gap 0 0%	1138	Glyco_transf_43	ADY44162.1	362	Glyco_transf_43	Ascaris suum	GT43	YES	NO
Unigene13905_YK size 2419 gap 0 0%	2419	Peptidase_S9_N|Peptidase_S9	NP_279482.1	612	Peptidase_S9	Halobacterium sp. NRC-1 ATCC 700922	CE10	NO	NO		Q9HS46
Unigene15980_YK size 1376 gap 0 0%	1376	Melibiase	CAX20733.1	NA	n/a	Chorthippus parallelus	GH27	n/a	n/a		D2T1A8
Unigene15980_YK size 1376 gap 0 0%	1376	Melibiase	AEE61776.1	NA	n/a	Dendroctonus ponderosae	GH27	n/a	n/a
Unigene5958_YK size 1640 gap 0 0%	1640	Abhydrolase_3|COesterase	NP_663578.1	575	COesterase	Mus musculus	CE10	NO	NO		Q91WG0
CL1323.Contig1_YK size 4390 gap 0 0%	4390	SPOC	CAK40432.1	1270	Glyco_hydro_18	Aspergillus niger CBS 513.88	GH18	NO	NO	3.2.1.14	A2QUQ2
Unigene10762_YK size 1119 gap 0 0%	1119	Glyco_hydro_2_C	CAC70111.1	641	Glyco_hydro_2_N|Glyco_hydro_2_C	Caenorhabditis elegans Bristol N2	GH2	NO	NO		Q95Q32
CL605.Contig3_YK size 2680 gap 0 0%	2680	SDF	ACI65301.1	1360	SDF|Glyco_transf_49	Phaeodactylum tricornutum CCAP 1055/1	GT49	NO	NO		B5Y3E7
CL331.Contig1_YK size 1898 gap 0 0%	1898	Pkinase_Tyr|Pkinase	CBZ54290.1	729	Pkinase	Neospora caninum Liverpool	CBM20	NO	NO
CL2292.Contig1_YK size 2054 gap 0 0%	2054	Astacin|CUB	AFE09577.1	560	Astacin|Ricin_B_lectin|Ricin_B_lectin	Corallococcus coralloides DSM 2259	CBM13	NO	NO
Unigene15011_YK size 2929 gap 0 0%	2929	Myosin_tail_1|Myosin_tail_1|Cast|MAD|Myosin_tail_1|DUF3584|SCP-1|Myosin_tail_1|Trichoplein|DUF3584	CCO17752.1	NA	n/a	Bathycoccus prasinos RCC 1105	CBM50|CBM20	n/a	n/a
Unigene8997_YK size 954 gap 0 0%	954	Myosin_tail_1	CCO17752.1	NA	n/a	Bathycoccus prasinos RCC 1105	CBM50|CBM20	n/a	n/a
CL1236.Contig3_YK size 1698 gap 0 0%	1698	Glyco_tranf_2_3|Glyco_transf_21	ADY45213.1	424	Glyco_transf_21	Ascaris suum	GT21	NO	NO
Unigene10288_YK size 1624 gap 0 0%	1624	Glyco_transf_92	EDV45435.1	579	Glyco_transf_92	Drosophila erecta TSC#14021-0224.01	GT92	YES	NO		B3P9D9
Unigene10288_YK size 1624 gap 0 0%	1624	Glyco_transf_92	AFP64170.1	571	Glyco_transf_92	Musca domestica ALHF	GT92	YES	NO
Unigene10288_YK size 1624 gap 0 0%	1624	Glyco_transf_92	AFP64169.1	571	Glyco_transf_92	Musca domestica ALHF	GT92	YES	NO
Unigene10288_YK size 1624 gap 0 0%	1624	Glyco_transf_92	AFP61158.1	571	Glyco_transf_92	Musca domestica ALHF	GT92	YES	NO
Unigene10288_YK size 1624 gap 0 0%	1624	Glyco_transf_92	EDW25932.1	574	Glyco_transf_92	Drosophila persimilis MSH-3	GT92	YES	NO		B4GTR2
Unigene10288_YK size 1624 gap 0 0%	1624	Glyco_transf_92	EAL32530.1	574	Glyco_transf_92	Drosophila pseudoobscura pseudoobscura MV2-25	GT92	YES	NO		Q29IX3
Unigene10288_YK size 1624 gap 0 0%	1624	Glyco_transf_92	AFP64171.1	545	Glyco_transf_92	Musca domestica ALHF	GT92	YES	NO
Unigene14479_YK size 559 gap 0 0%	559	Pro_isomerase	AFU57543.1	936	STT3|Pro_isomerase	Candidatus Nitrososphaera gargensis Ga9.2	GT66	NO	NO
Unigene1311_YK size 298 gap 0 0%	298	SUI1	ACI49017.1	614	Glyco_transf_22	Caenorhabditis brenneri CB5161	GT22	NO	NO		B6VBC4
CL294.Contig4_YK size 3043 gap 0 0%	3043	Astacin	AFE09577.1	560	Astacin|Ricin_B_lectin|Ricin_B_lectin	Corallococcus coralloides DSM 2259	CBM13	NO	NO
CL660.Contig1_YK size 2612 gap 0 0%	2612	Adaptin_N|Gamma-COP	ABG81487.1	629	Adaptin_N|Fringe	Bos taurus	GT31	NO	NO		Q0V888
Unigene10338_YK size 1547 gap 0 0%	1547	DUF3337	ABC67744.1	661	Nucleotid_trans	Dictyostelium discoideum AX3	GT77	NO	NO	2.4.1.37	Q54RP0
Unigene15519_YK size 844 gap 0 0%	844	HAD_2|Hydrolase	AFY55961.1	1004	Glyco_hydro_65N|Glyco_hydro_65m|HAD_2	Rivularia sp. PCC 7116	GH65	NO	YES
Unigene14351_YK size 1841 gap 0 0%	1841	DEAD|Helicase_C	CAL53384.1	1058	DEAD|Helicase_C|LpxC	Ostreococcus tauri OTTH0595	CE11	NO	NO		Q017M7
Unigene11953_YK size 2062 gap 0 0%	2062	Glyco_tranf_2_2|Ricin_B_lectin	ADY44456.1	590	Glycos_transf_2|Ricin_B_lectin	Ascaris suum	GT27|CBM13	NO	NO
CL2094.Contig2_YK size 2079 gap 0 0%	2079	G_glu_transpept	ADC49105.1	1013	G_glu_transpept|Glyco_tranf_2_3	Bacillus pseudofirmus OF4	GT2	NO	NO		D3FY82
CL917.Contig2_YK size 2336 gap 0 0%	2336	Collagen|Collagen|Collagen|Collagen	ADY41481.1	940	Glycos_transf_2	Ascaris suum	GT27|CBM13	NO	NO
Unigene13066_YK size 1121 gap 0 0%	1121	n/a	ABC67744.1	661	Nucleotid_trans	Dictyostelium discoideum AX3	GT77	n/a	NO	2.4.1.37	Q54RP0
CL1576.Contig1_YK size 1998 gap 0 0%	1998	Pkinase_Tyr|Pkinase	CBX99002.1	785	Pkinase	Leptosphaeria maculans v23.1.3	GH18	NO	NO		E5A5V7
Unigene15000_YK size 1812 gap 0 0%	1812	TPR_11	CAM25749.1	1059	TPR_11|TPR_11|Glyco_transf_41	Mus musculus	GT41	NO	NO	2.4.1.255	Q8CGY8Q91Y38
Unigene15000_YK size 1812 gap 0 0%	1812	TPR_11	CCD61615.1	986	Glyco_transf_41	Caenorhabditis elegans Bristol N2	GT41	NO	NO	2.4.1.255	O18158
Unigene15000_YK size 1812 gap 0 0%	1812	TPR_11	AFH34334.1	1049	TPR_11|TPR_11|Glyco_transf_41	Macaca mulatta	GT41	NO	NO
Unigene15000_YK size 1812 gap 0 0%	1812	TPR_11	NP_858058.1	1060	TPR_11|TPR_11|Glyco_transf_41	Homo sapiens	GT41	NO	NO	2.4.1.255	O15294Q548W1
Unigene15000_YK size 1812 gap 0 0%	1812	TPR_11	AFI38545.1	1059	TPR_11|TPR_11|Glyco_transf_41	Macaca mulatta	GT41	NO	NO
Unigene15000_YK size 1812 gap 0 0%	1812	TPR_11	AAI40543.1	1049	TPR_11|TPR_11|Glyco_transf_41	Bos taurus	GT41	NO	NO		A5D7G1
Unigene15000_YK size 1812 gap 0 0%	1812	TPR_11	CAM25748.1	1049	TPR_11|TPR_11|Glyco_transf_41	Mus musculus	GT41	NO	NO	2.4.1.255	Q8CGY8Q91Y38
Unigene15000_YK size 1812 gap 0 0%	1812	TPR_11	AFH34333.1	1059	TPR_11|TPR_11|Glyco_transf_41	Macaca mulatta	GT41	NO	NO
Unigene15000_YK size 1812 gap 0 0%	1812	TPR_11	CCD61614.1	1164	Glyco_transf_41	Caenorhabditis elegans Bristol N2	GT41	NO	NO	2.4.1.255	O18158
Unigene15000_YK size 1812 gap 0 0%	1812	TPR_11	AFB74087.1	1059	TPR_11|TPR_11|Glyco_transf_41	Bubalus bubalis	GT41	NO	NO
Unigene15000_YK size 1812 gap 0 0%	1812	TPR_11	AES03331.1	1059	TPR_11|TPR_11|Glyco_transf_41	Mustela putorius furo	GT41	NO	NO
Unigene15000_YK size 1812 gap 0 0%	1812	TPR_11	NP_858059.1	1050	TPR_11|TPR_11|Glyco_transf_41	Homo sapiens	GT41	NO	NO	2.4.1.255	O15294Q548W1
Unigene15000_YK size 1812 gap 0 0%	1812	TPR_11	CAM21282.1	1059	TPR_11|TPR_11|Glyco_transf_41	Mus musculus	GT41	NO	NO	2.4.1.255	Q8CGY8Q91Y38
Unigene15000_YK size 1812 gap 0 0%	1812	TPR_11	CAM21281.1	1049	TPR_11|TPR_11|Glyco_transf_41	Mus musculus	GT41	NO	NO	2.4.1.255	Q8CGY8Q91Y38
Unigene12238_YK size 1002 gap 0 0%	1002	Pkinase_Tyr|Pkinase	CAM03105.1	541	Pkinase|CBM_6	Saccharopolyspora erythraea NRRL 2338	CBM6	NO	NO		A4FGD0
CL1292.Contig1_YK size 4292 gap 0 0%	4292	Recep_L_domain|Furin-like|Recep_L_domain|Furin-like|Pkinase_Tyr|Pkinase	AEE31121.1	1032	Malectin|Pkinase_Tyr	Arabidopsis thaliana	CBM57	NO	NO
CL1467.Contig1_YK size 990 gap 0 0%	990	n/a	ADY40724.1	533	Glyco_hydro_20	Ascaris suum	GH20	n/a	NO
CL1397.Contig1_YK size 1654 gap 0 0%	1654	COesterase	CAB01677.2	596	COesterase	Caenorhabditis elegans Bristol N2	CE10	YES	NO		Q93251
CL293.Contig1_YK size 1449 gap 0 0%	1449	EGF_CA	BAB40792.1	NA	n/a	Phytolacca americana	CBM18	n/a	n/a		Q9AVB0
Unigene12898_YK size 8327 gap 0 0%	8327	RVT_1	CAN82685.1	1576	RVT_1|Glucan_synthase	Vitis vinifera	GT48	NO	NO		A5AY60
CL2057.Contig1_YK size 1469 gap 0 0%	1469	AIG2	ACA58829.1	609	AIG2|Glycos_transf_1	Candidatus Desulforudis audaxviator MP104C	GT4	NO	NO		B1I1B0
Unigene11452_YK size 4055 gap 0 0%	4055	Lectin_C|Lectin_C	CAP68130.1	1061	Glyco_hydro_18	Podospora anserina S mat+	CBM50|GH18	NO	NO		B2AUQ7
CL2459.Contig2_YK size 1638 gap 0 0%	1638	UDPGT	ADY44452.1	533	UDPGT	Ascaris suum	GT1	YES	NO
CL686.Contig6_YK size 9265 gap 0 0%	9265	Ank_2|Ank_2|Ank_2|Ank_2|Ank_2|Ank_4|Ank_2|Ank|Ank_4|Ank_2|Ank_2|Ank_4|Ank_2|Ank_2|Ank_4|Ank_2|Ank_2|Ank_2|Ank_2|Ank_2|Ank_2|Ank_2|KH_1	XP_362336.1	1732	Osmo_MPGsynth|Ank_2|Ank_2	Magnaporthe grisea 70-15	GT55	NO	NO
CL1.Contig1_YK size 3248 gap 0 0%	3248	efhand_3|efhand_3|SH3_1|SH3_1	AEB11253.1	NA	n/a	Marinithermus hydrothermalis DSM 14884	CBM50	n/a	n/a
CL25.Contig20_YK size 2748 gap 0 0%	2748	Pkinase|Pkinase_Tyr	CBZ54290.1	729	Pkinase	Neospora caninum Liverpool	CBM20	NO	NO
Unigene13261_YK size 2269 gap 0 0%	2269	Helicase_C|DEAD	CAL53384.1	1058	DEAD|Helicase_C|LpxC	Ostreococcus tauri OTTH0595	CE11	NO	NO		Q017M7
Unigene15308_YK size 2850 gap 0 0%	2850	Cast|Myosin_tail_1|Myosin_tail_1|Cast|AAA_27|DUF3584|Cast|DUF3584|Cast|MAD|Trichoplein|SMC_N|AAA_27|Cast|MscS_porin|SCP-1|MAD|Trichoplein|Filament|AAA_13|DUF3584|DUF827|Myosin_tail_1	CCO17752.1	NA	n/a	Bathycoccus prasinos RCC 1105	CBM50|CBM20	n/a	n/a
Unigene12497_YK size 1863 gap 0 0%	1863	Pkinase_Tyr|Pkinase	CBX99002.1	785	Pkinase	Leptosphaeria maculans v23.1.3	GH18	NO	NO		E5A5V7
Unigene3120_YK size 2345 gap 0 0%	2345	LTD|DUF3584|ALIX_LYPXL_bnd|Myosin_tail_1|HOOK|Filament|Myosin_tail_1|Myosin_tail_1|DUF3584|Myosin_tail_1|Cast|DUF3584	CCO17752.1	NA	n/a	Bathycoccus prasinos RCC 1105	CBM50|CBM20	n/a	n/a
CL2857.Contig1_YK size 940 gap 0 0%	940	n/a	ADY40973.1	954	Glyco_hydro_31	Ascaris suum	GH31	n/a	YES
CL686.Contig9_YK size 8929 gap 0 0%	8929	Ank_2|Ank_2|Ank_2|Ank_2|Ank_2|Ank_4|Ank_2|Ank|Ank_4|Ank_2|Ank_2|Ank_4|Ank_2|Ank_2|Ank_4|Ank_2|Ank_2|Ank_2|Ank_2|Ank_2|Ank_2|Ank_2|KH_1	XP_362336.1	1732	Osmo_MPGsynth|Ank_2|Ank_2	Magnaporthe grisea 70-15	GT55	NO	NO
Unigene15375_YK size 1453 gap 0 0%	1453	Glycos_transf_1	CAH92114.1	443	Glycos_transf_1	Pongo abelii	GT4	YES	NO		Q5R7Z6
Unigene9644_YK size 496 gap 0 0%	496	Branch	ADY45883.1	414	Branch	Ascaris suum	GT14	YES	YES
Unigene6880_YK size 1255 gap 0 0%	1255	Pkinase	CBX99002.1	785	Pkinase	Leptosphaeria maculans v23.1.3	GH18	YES	NO		E5A5V7
CL1654.Contig2_YK size 1810 gap 0 0%	1810	Pkinase|Pkinase_Tyr	CBZ54290.1	729	Pkinase	Neospora caninum Liverpool	CBM20	NO	NO
CL859.Contig1_YK size 1521 gap 0 0%	1521	Pkinase_C|Pkinase_Tyr|Pkinase	CBZ54290.1	729	Pkinase	Neospora caninum Liverpool	CBM20	NO	NO
Unigene17090_YK size 339 gap 0 0%	339	n/a	ADY47570.1	299	Ricin_B_lectin	Ascaris suum	GT27|CBM13	n/a	YES
Unigene17090_YK size 339 gap 0 0%	339	n/a	CCD62541.1	625	Glycos_transf_2|Ricin_B_lectin	Caenorhabditis elegans Bristol N2	GT27|CBM13	n/a	NO	2.4.1.41	P34678
Unigene8848_YK size 1925 gap 0 0%	1925	GNT-I	ADY43065.1	582	GNT-I	Ascaris suum	GT13	YES	NO
Unigene15943_YK size 700 gap 0 0%	700	n/a	ADY41481.1	940	Glycos_transf_2	Ascaris suum	GT27|CBM13	n/a	NO
Unigene9459_YK size 892 gap 0 0%	892	EF_hand_5|EF_hand_6	CBZ54290.1	729	Pkinase	Neospora caninum Liverpool	CBM20	NO	YES
CL817.Contig2_YK size 1068 gap 0 0%	1068	n/a	ADY45428.1	380	Glyco_transf_11	Ascaris suum	GT11	n/a	NO
Unigene5635_YK size 2271 gap 0 0%	2271	UDPGT|Acetyltransf_1	ADY43319.1	601	UDPGT	Ascaris suum	GT1	NO	NO
CL859.Contig3_YK size 1171 gap 0 0%	1171	Pkinase_C|Pkinase_Tyr|Pkinase	CBZ54290.1	729	Pkinase	Neospora caninum Liverpool	CBM20	NO	NO
CL2162.Contig2_YK size 1833 gap 0 0%	1833	Astacin	AFE09577.1	560	Astacin|Ricin_B_lectin|Ricin_B_lectin	Corallococcus coralloides DSM 2259	CBM13	NO	NO
Unigene5695_YK size 474 gap 0 0%	474	Pkinase_Tyr|Pkinase	CBX99002.1	785	Pkinase	Leptosphaeria maculans v23.1.3	GH18	NO	NO		E5A5V7
CL2480.Contig2_YK size 3026 gap 0 0%	3026	Abhydrolase_6|Alpha_L_fucos	CAA91546.2	495	Alpha_L_fucos	Caenorhabditis elegans Bristol N2	GH29	NO	NO		P49713
CL1023.Contig1_YK size 1426 gap 0 0%	1426	ALG3	ADY43940.1	452	ALG3	Ascaris suum	GT58	YES	NO
Unigene2293_YK size 1312 gap 0 0%	1312	n/a	BAK17762.1	810	RCC1	Solibacillus silvestris StLB046	CBM48	n/a	NO
CL1442.Contig6_YK size 5188 gap 0 0%	5188	PINIT|zf-MIZ|Transket_pyr|E1_dh	AAO51855.1	1331	Glyco_transf_49|zf-MIZ	Dictyostelium discoideum AX4	GT49	NO	NO		Q86IZ0
CL917.Contig6_YK size 2501 gap 0 0%	2501	Collagen|Collagen|Collagen|Collagen|Collagen	ADY41481.1	940	Glycos_transf_2	Ascaris suum	GT27|CBM13	NO	NO
Unigene3486_YK size 2652 gap 0 0%	2652	Pkinase|Pkinase_Tyr|Guanylate_cyc	CBI17583.3	1318	Pkinase|Pkinase	Vitis vinifera	CBM50	NO	NO		D7SPK4
Unigene12091_YK size 1472 gap 0 0%	1472	SH2|Pkinase	BAI79272.1	678	Pkinase_Tyr	Lotus japonicus	CBM50	NO	NO		D3KTZ5
CL476.Contig8_YK size 2020 gap 0 0%	2020	Trehalase|Trehalase	ADY43213.1	639	Trehalase	Ascaris suum	GH37	NO	NO
CL112.Contig3_YK size 2631 gap 0 0%	2631	Pkinase|Pkinase_Tyr|CaMKII_AD	CBZ54290.1	729	Pkinase	Neospora caninum Liverpool	CBM20	NO	NO
Unigene15107_YK size 1787 gap 0 0%	1787	Pkinase	AEK41741.1	477	Pkinase|CBM_2	Amycolatopsis mediterranei S699	CBM2	NO	NO
Unigene15107_YK size 1787 gap 0 0%	1787	Pkinase	AFO76701.1	476	Pkinase|CBM_2	Amycolatopsis mediterranei S699	CBM2	NO	NO
Unigene15107_YK size 1787 gap 0 0%	1787	Pkinase	ADJ44990.1	476	Pkinase|CBM_2	Amycolatopsis mediterranei U32	CBM2	NO	NO		D8I449
CL2682.Contig2_YK size 700 gap 0 0%	700	Pro_isomerase	AFU57543.1	936	STT3|Pro_isomerase	Candidatus Nitrososphaera gargensis Ga9.2	GT66	NO	NO
CL1766.Contig3_YK size 1589 gap 0 0%	1589	Branch	CAA85457.1	485	Branch	Caenorhabditis elegans Bristol N2	GT14	YES	NO		G5ECK8Q20406
CL124.Contig2_YK size 2862 gap 0 0%	2862	EzrA	CCO17752.1	NA	n/a	Bathycoccus prasinos RCC 1105	CBM50|CBM20	n/a	n/a
CL2104.Contig1_YK size 1635 gap 0 0%	1635	Glyco_hydro_47	CAA93106.2	581	Glyco_hydro_47	Caenorhabditis elegans Bristol N2	GH47	YES	NO		Q18679
Unigene4861_YK size 2302 gap 0 0%	2302	Pkinase_Tyr|Pkinase|PBD	CBZ54290.1	729	Pkinase	Neospora caninum Liverpool	CBM20	NO	NO
CL536.Contig2_YK size 784 gap 0 0%	784	n/a	ACS33091.1	500	Glyco_tranf_2_3	Thermococcus gammatolerans EJ3 EJ3; DSM 15229	GT2	n/a	NO		C5A4C9
CL592.Contig3_YK size 1992 gap 0 0%	1992	EGF_CA|EGF_3|EGF_CA|EGF_CA	NP_648528.1	NA	n/a	Drosophila melanogaster	CBM14	n/a	n/a		Q6NPA0Q9VTR2
Unigene14100_YK size 2316 gap 0 0%	2316	SH2	CBF97342.1	914	Transgly|Transpeptidase	Bacillus cereus G9241	GT51	NO	NO		Q4MSW3
Unigene13374_YK size 2294 gap 0 0%	2294	Pkinase|Pkinase_Tyr	CBZ54290.1	729	Pkinase	Neospora caninum Liverpool	CBM20	NO	NO
CL1401.Contig2_YK size 1177 gap 0 0%	1177	n/a	EAA59449.1	980	Glyco_hydro_18|adh_short	Aspergillus nidulans FGSC A4	GH18	n/a	YES		Q5B652
Unigene17514_YK size 393 gap 0 0%	393	n/a	CAE18060.2	353	Galactosyl_T	Caenorhabditis elegans Bristol N2	GT31	n/a	YES		Q7YWM0
Unigene13556_YK size 3871 gap 0 0%	3871	Glyco_transf_41|TPR_11|TPR_11|TPR_12|TPR_16|TPR_11|TPR_12|TPR_11|TPR_16|TPR_12|TPR_11|TPR_12|TPR_11|TPR_11|TPR_11	ADY41039.1	1113	Glyco_transf_41	Ascaris suum	GT41	NO	NO
Unigene6811_YK size 1822 gap 0 0%	1822	Glyco_hydro_20b|Glyco_hydro_20	CCD68941.1	568	Glyco_hydro_20	Caenorhabditis elegans Bristol N2	GH20	NO	NO	3.2.1.52	Q22492
Unigene11353_YK size 193 gap 0 0%	193	Alg6_Alg8	CCE64960.1	588	Alg6_Alg8	Tetrapisispora phaffii CBS 4417 type strain:CBS 4417	GT57	YES	NO
Unigene11353_YK size 193 gap 0 0%	193	Alg6_Alg8	AAO52348.1	326	Alg6_Alg8|Alg6_Alg8	Dictyostelium discoideum AX4	GT57	NO	NO		Q86I13
Unigene15623_YK size 1343 gap 0 0%	1343	O-FucT	ADY45254.1	445	O-FucT	Ascaris suum	GT68	YES	NO
CL1076.Contig2_YK size 1783 gap 0 0%	1783	2OG-FeII_Oxy_3	CCA15104.1	663	GlcNAc	Albugo laibachii Nc14	GT60	NO	NO
Unigene16793_YK size 397 gap 0 0%	397	n/a	NP_956453.1	NA	n/a	Danio rerio	GH2	n/a	n/a		Q7ZVY7
Unigene15100_YK size 2746 gap 0 0%	2746	Glyco_hydro_47	ADY42137.1	827	Glyco_hydro_47	Ascaris suum	GH47	YES	NO
CL2856.Contig1_YK size 1488 gap 0 0%	1488	Pkinase_Tyr|Pkinase	AEO14875.1	1040	Malectin|Pkinase	Glycine max	CBM57	NO	NO
CL2856.Contig1_YK size 1488 gap 0 0%	1488	Pkinase_Tyr|Pkinase	AEE31121.1	1032	Malectin|Pkinase_Tyr	Arabidopsis thaliana	CBM57	NO	NO
Unigene84_YK size 2834 gap 0 0%	2834	RVT_1	CAN82685.1	1576	RVT_1|Glucan_synthase	Vitis vinifera	GT48	NO	NO		A5AY60
CL255.Contig4_YK size 1523 gap 0 0%	1523	Pkinase|Pkinase_Tyr	CBZ54290.1	729	Pkinase	Neospora caninum Liverpool	CBM20	NO	NO
Unigene7920_YK size 1928 gap 0 0%	1928	Pkinase	AEE31121.1	1032	Malectin|Pkinase_Tyr	Arabidopsis thaliana	CBM57	NO	NO
CL431.Contig2_YK size 1132 gap 0 0%	1132	EF_hand_5	CBZ54290.1	729	Pkinase	Neospora caninum Liverpool	CBM20	NO	NO
CL476.Contig11_YK size 1978 gap 0 0%	1978	Trehalase|Trehalase|Trehalase	ADY43213.1	639	Trehalase	Ascaris suum	GH37	NO	NO
Unigene14318_YK size 3760 gap 0 0%	3760	Taxilin|Myosin_tail_1|Cast|DUF3584|SCP-1|Cast|SidE|SMC_hinge|Cast|AAA_27|Myosin_tail_1|Myosin_tail_1|CALCOCO1|MAD|Cast|AAA_23|SMC_N	CCO17752.1	NA	n/a	Bathycoccus prasinos RCC 1105	CBM50|CBM20	n/a	n/a
Unigene11252_YK size 1511 gap 0 0%	1511	Peptidase_S8	ACV48841.1	682	Peptidase_S8	Halomicrobium mukohataei DSM 12286	CBM5	YES	NO		C7P049
Unigene16333_YK size 438 gap 0 0%	438	Glyco_transf_10	ADY44672.1	399	Glyco_transf_10	Ascaris suum	GT10	YES	YES
CL2397.Contig2_YK size 1893 gap 0 0%	1893	n/a	CAB00120.1	NA	n/a	Caenorhabditis elegans Bristol N2	GH27	n/a	n/a		Q21801
CL2167.Contig2_YK size 1983 gap 0 0%	1983	Ank_2|Ank_4|Ank_2|Ank_2|Ank_4|Ank_2|Ank_4|Ank_2|Ank_2|Ank_5|Ank_4|Ank_2|Ank_2|Ank_4|Ank_2|Ank_2|Ank_2|Ank|Ank_2	XP_362336.1	1732	Osmo_MPGsynth|Ank_2|Ank_2	Magnaporthe grisea 70-15	GT55	NO	YES
CL859.Contig6_YK size 1775 gap 0 0%	1775	Pkinase_C|Pkinase|Pkinase_Tyr|Pkinase	CBZ54290.1	729	Pkinase	Neospora caninum Liverpool	CBM20	NO	NO
Unigene11837_YK size 1672 gap 0 0%	1672	n/a	CCA37660.1	1631	Flo11	Pichia pastoris CBS 7435	CBM1	n/a	YES
Unigene9457_YK size 272 gap 0 0%	272	DAGAT	EAA58455.1	868	DAGAT	Aspergillus nidulans FGSC A4	GT1	YES	NO		C8V0F3Q5AZ47
Unigene12539_YK size 1157 gap 0 0%	1157	Col_cuticle_N	ADY41481.1	940	Glycos_transf_2	Ascaris suum	GT27|CBM13	NO	YES
CL2391.Contig1_YK size 2277 gap 0 0%	2277	Glycos_transf_2|Ricin_B_lectin	ADY41481.1	940	Glycos_transf_2	Ascaris suum	GT27|CBM13	NO	NO
CL2751.Contig1_YK size 4791 gap 0 0%	4791	RVT_1	CAN82685.1	1576	RVT_1|Glucan_synthase	Vitis vinifera	GT48	NO	NO		A5AY60
CL1847.Contig3_YK size 4070 gap 0 0%	4070	Pkinase_Tyr|Pkinase	CBZ54290.1	729	Pkinase	Neospora caninum Liverpool	CBM20	NO	NO
CL362.Contig1_YK size 4637 gap 0 0%	4637	n/a	CCC79389.1	509	NLPC_P60	Lactobacillus plantarum WCFS1	CBM50	n/a	NO
Unigene4989_YK size 1151 gap 0 0%	1151	GTP1_OBG|MMR_HSR1	CCA15473.1	966	Glyco_hydro_72|YchF-GTPase_C	Albugo laibachii Nc14	GH72	NO	YES
Unigene3639_YK size 919 gap 0 0%	919	Glyco_transf_7C|Glyco_transf_7N	ADY43218.1	339	Glyco_transf_7N|Glyco_transf_7C	Ascaris suum	GT7	NO	NO
CL2893.Contig3_YK size 664 gap 0 0%	664	Ank_4|Ank_2|Ank_2|Ank_5|Ank_4|Ank_2|Ank_4|Ank_2	XP_362336.1	1732	Osmo_MPGsynth|Ank_2|Ank_2	Magnaporthe grisea 70-15	GT55	NO	NO
CL1553.Contig3_YK size 2621 gap 0 0%	2621	cNMP_binding|cNMP_binding|Pkinase_Tyr	CBZ54290.1	729	Pkinase	Neospora caninum Liverpool	CBM20	NO	NO
Unigene13824_YK size 1770 gap 0 0%	1770	n/a	ACZ43662.1	1775	GSDH|Big_5|Big_5|Malectin	Thermobaculum terrenum ATCC BAA-798	CBM57	n/a	YES		D1CIU2
CL2116.Contig2_YK size 2428 gap 0 0%	2428	TFIIB	ADX06399.1	NA	n/a	Organic Lake phycodnavirus 2	GT7	n/a	n/a
CL1553.Contig1_YK size 2991 gap 0 0%	2991	cNMP_binding|cNMP_binding|Pkinase_Tyr	CBZ54290.1	729	Pkinase	Neospora caninum Liverpool	CBM20	NO	NO
Unigene15894_YK size 795 gap 0 0%	795	Glyco_transf_49	CAE17756.1	425	Glyco_transf_49	Caenorhabditis elegans Bristol N2	GT49	YES	NO		Q7YTQ3
Unigene9889_YK size 1709 gap 0 0%	1709	Pkinase_Tyr	AEK41741.1	477	Pkinase|CBM_2	Amycolatopsis mediterranei S699	CBM2	NO	NO
Unigene9889_YK size 1709 gap 0 0%	1709	Pkinase_Tyr	AFO76701.1	476	Pkinase|CBM_2	Amycolatopsis mediterranei S699	CBM2	NO	NO
Unigene9889_YK size 1709 gap 0 0%	1709	Pkinase_Tyr	ADJ44990.1	476	Pkinase|CBM_2	Amycolatopsis mediterranei U32	CBM2	NO	NO		D8I449
Unigene6726_YK size 352 gap 0 0%	352	n/a	ADY40857.1	865	Phosphorylase	Ascaris suum	GT35	n/a	NO
Unigene15569_YK size 1278 gap 0 0%	1278	Ldl_recept_a|Ldl_recept_a|Ldl_recept_a	AGK40899.1	NA	n/a	Nilaparvata lugens	GH16|CBM39	n/a	n/a
CL1643.Contig1_YK size 1055 gap 0 0%	1055	Glycos_transf_2	ADY44456.1	590	Glycos_transf_2|Ricin_B_lectin	Ascaris suum	GT27|CBM13	NO	NO
Unigene4326_YK size 317 gap 0 0%	317	Acyl_transf_3	AGK77315.1	1040	Acyl_transf_3	Streptomyces fulvissimus DSM 40593	GH16	YES	NO
CL1879.Contig1_YK size 2715 gap 0 0%	2715	Glyco_transf_20	AFC37786.1	903	Glyco_transf_20	Aphelenchoides fragariae	GT20	YES	NO
CL1407.Contig1_YK size 3790 gap 0 0%	3790	zf-C3HC4_2|zf-RING_2|zf-C3HC4	ACL16117.1	640	CBM_6	Candidatus Methanosphaerula palustris E1-9c	CBM6	NO	NO		B8GG43
CL487.Contig1_YK size 3444 gap 0 0%	3444	Trichoplein|DUF3584|DUF827|SCP-1|Cast|CALCOCO1|SMC_N|MscS_porin|MscS_porin|Trichoplein|Cast|GAS|MAD|AAA_27|Trichoplein|Myosin_tail_1|DUF3584|DUF3584|HOOK|Trichoplein|CALCOCO1|MAD|Macoilin|MscS_porin|HOOK|SCP-1|EzrA|Tropomyosin|DUF827|ALIX_LYPXL_bnd|Filament|CALCOCO1|MAD|Trichoplein|Cast|Apolipoprotein|DUF827|SMC_N|SMC_N|Trichoplein|Tropomyosin	CCO17752.1	NA	n/a	Bathycoccus prasinos RCC 1105	CBM50|CBM20	n/a	n/a
CL695.Contig4_YK size 2311 gap 0 0%	2311	Pkinase|SH2	CAM03105.1	541	Pkinase|CBM_6	Saccharopolyspora erythraea NRRL 2338	CBM6	NO	NO		A4FGD0
Unigene6966_YK size 1790 gap 0 0%	1790	Ank_2|Ank_4|Ank_2|Ank_5|Ank_4|Ank_2|Ank_2|zf-DHHC	XP_362336.1	1732	Osmo_MPGsynth|Ank_2|Ank_2	Magnaporthe grisea 70-15	GT55	NO	YES
CL2391.Contig3_YK size 2433 gap 0 0%	2433	Glycos_transf_2|Ricin_B_lectin	ADY41481.1	940	Glycos_transf_2	Ascaris suum	GT27|CBM13	NO	NO
CL1935.Contig1_YK size 1605 gap 0 0%	1605	Glyco_hydro_30	CCD71128.1	532	Glyco_hydro_30	Caenorhabditis elegans Bristol N2	GH30	YES	NO		Q9UB00
Unigene6390_YK size 1868 gap 0 0%	1868	n/a	CCA39958.1	1371	Glyco_transf_15|Hira	Pichia pastoris CBS 7435	GT15	n/a	NO
CL1332.Contig2_YK size 1736 gap 0 0%	1736	Pkinase	BAJ53166.1	940	Malectin|Pkinase_Tyr	Jatropha curcas Palawan	CBM57	NO	NO
CL1675.Contig2_YK size 1152 gap 0 0%	1152	Collagen|Collagen|Col_cuticle_N	ADY41481.1	940	Glycos_transf_2	Ascaris suum	GT27|CBM13	NO	YES
Unigene16462_YK size 923 gap 0 0%	923	Astacin	AFE09577.1	560	Astacin|Ricin_B_lectin|Ricin_B_lectin	Corallococcus coralloides DSM 2259	CBM13	NO	NO
CL1681.Contig3_YK size 1709 gap 0 0%	1709	p450	EAA66095.1	845	p450	Aspergillus nidulans FGSC A4	GT34	YES	NO		Q5BGV8
CL2199.Contig3_YK size 715 gap 0 0%	715	Pkinase_Tyr	CBX99002.1	785	Pkinase	Leptosphaeria maculans v23.1.3	GH18	NO	YES		E5A5V7
CL1624.Contig1_YK size 1164 gap 0 0%	1164	Pkinase_Tyr|Pkinase	CBI36053.3	521	Pkinase_Tyr	Vitis vinifera	CBM50	NO	NO		D7U0A7
CL591.Contig4_YK size 2456 gap 0 0%	2456	C1_1|C1_1|C2|Pkinase_Tyr	CAJ58949.1	624	Pkinase	Frankia alni ACN14a	CBM13	NO	NO		Q0RTZ6
Unigene13915_YK size 1120 gap 0 0%	1120	Pkinase_Tyr|Pkinase	CBZ54290.1	729	Pkinase	Neospora caninum Liverpool	CBM20	NO	NO
CL25.Contig14_YK size 2632 gap 0 0%	2632	Pkinase|Pkinase_Tyr	CBZ54290.1	729	Pkinase	Neospora caninum Liverpool	CBM20	NO	NO
CL706.Contig2_YK size 6019 gap 0 0%	6019	AAA_27|DUF3584|Myosin_tail_1|AAA_27|SCP-1|Myosin_tail_1|SMC_N	CCO17752.1	NA	n/a	Bathycoccus prasinos RCC 1105	CBM50|CBM20	n/a	n/a
Unigene17235_YK size 654 gap 0 0%	654	Acyl_transf_3	BAG21593.1	1042	Acyl_transf_3	Streptomyces griseus subsp. griseus NBRC 13350	GH16	YES	NO		B1VW82
Unigene15552_YK size 1041 gap 0 0%	1041	DS	CAL54622.1	1705	Glyco_hydro_2_N|Glyco_hydro_2_C|Bgal_small_N|DS|PhyH	Ostreococcus tauri OTTH0595	GH2	NO	NO		Q014Q7
Unigene13326_YK size 2274 gap 0 0%	2274	Glycogen_syn	AAK28335.1	714	Glycogen_syn	Steinernema feltiae	GT3	YES	NO	2.4.1.11	Q9BKJ4
CL647.Contig2_YK size 4963 gap 0 0%	4963	C4|C4|Collagen|Collagen|Collagen|Collagen|Collagen|Collagen|Collagen|Collagen|Collagen|Collagen|Collagen|Collagen|Collagen|Collagen|Collagen|Collagen|Collagen|Collagen|Collagen|Collagen|Collagen|Collagen	ADY41481.1	940	Glycos_transf_2	Ascaris suum	GT27|CBM13	NO	NO
CL1532.Contig2_YK size 2512 gap 0 0%	2512	Pkinase|Pkinase_Tyr	CBX99002.1	785	Pkinase	Leptosphaeria maculans v23.1.3	GH18	NO	NO		E5A5V7
Unigene12653_YK size 1567 gap 0 0%	1567	Ank_2|Ank_2|Ank_2|Ank_2|Ank_4|Ank_2|Ank_2|Ank_2|Ank_2	XP_362336.1	1732	Osmo_MPGsynth|Ank_2|Ank_2	Magnaporthe grisea 70-15	GT55	NO	YES
Unigene10354_YK size 2183 gap 0 0%	2183	G_glu_transpept	ADC49105.1	1013	G_glu_transpept|Glyco_tranf_2_3	Bacillus pseudofirmus OF4	GT2	NO	NO		D3FY82
Unigene4884_YK size 969 gap 0 0%	969	n/a	CCD68257.1	NA	n/a	Caenorhabditis elegans Bristol N2	GT31	n/a	n/a		Q9N2M0
Unigene4884_YK size 969 gap 0 0%	969	n/a	CCD68253.1	NA	n/a	Caenorhabditis elegans Bristol N2	GT31	n/a	n/a		Q9N2M0
CL1693.Contig2_YK size 2232 gap 0 0%	2232	DEAD|Helicase_C	CAL53384.1	1058	DEAD|Helicase_C|LpxC	Ostreococcus tauri OTTH0595	CE11	NO	NO		Q017M7
Unigene13560_YK size 3016 gap 0 0%	3016	Myosin_tail_1|Myosin_tail_1|Cast|DUF3584|Pkinase_Tyr	CBZ54290.1	729	Pkinase	Neospora caninum Liverpool	CBM20	NO	NO
Unigene14341_YK size 1760 gap 0 0%	1760	COesterase	AAC39258.1	578	COesterase	Oryctolagus cuniculus	CE10	YES	NO	3.1.1.1	P12337
Unigene14675_YK size 1525 gap 0 0%	1525	n/a	ADY42633.1	701	Glyco_trans_1_4	Ascaris suum	GT33	n/a	NO
Unigene5953_YK size 3309 gap 0 0%	3309	PRP1_N	AEE86952.1	1065	Glyco_hydro_35|Gal_Lectin|PRP1_N	Arabidopsis thaliana	GH35	NO	NO		Q9SCU8
Unigene5953_YK size 3309 gap 0 0%	3309	PRP1_N	AEE86951.1	1001	Glyco_hydro_35|Gal_Lectin|PRP1_N	Arabidopsis thaliana	GH35	NO	NO		Q9SCU8
Unigene8143_YK size 560 gap 0 0%	560	n/a	ADY45883.1	414	Branch	Ascaris suum	GT14	n/a	NO
Unigene2853_YK size 1913 gap 0 0%	1913	Astacin	AFE09577.1	560	Astacin|Ricin_B_lectin|Ricin_B_lectin	Corallococcus coralloides DSM 2259	CBM13	NO	NO
CL1236.Contig1_YK size 1761 gap 0 0%	1761	Glyco_tranf_2_3|Glyco_transf_21	ADY45213.1	424	Glyco_transf_21	Ascaris suum	GT21	NO	NO
Unigene9584_YK size 1054 gap 0 0%	1054	Collagen|Collagen|Collagen|Collagen|Collagen	ADY41481.1	940	Glycos_transf_2	Ascaris suum	GT27|CBM13	NO	YES
CL637.Contig1_YK size 1973 gap 0 0%	1973	Glyco_transf_10	ADY44672.1	399	Glyco_transf_10	Ascaris suum	GT10	YES	NO
CL2669.Contig2_YK size 691 gap 0 0%	691	Myosin_head	CBQ73600.1	2019	Myosin_head|Chitin_synth_2	Sporisorium reilianum SRZ2	GT2	NO	NO
Unigene15056_YK size 2233 gap 0 0%	2233	Helicase_C|DEAD	CAL53384.1	1058	DEAD|Helicase_C|LpxC	Ostreococcus tauri OTTH0595	CE11	NO	NO		Q017M7
Unigene8623_YK size 469 gap 0 0%	469	Glyco_transf_8	CAA96680.3	462	Glyco_transf_8	Caenorhabditis elegans Bristol N2	GT8	YES	YES		Q22375
Unigene9732_YK size 1934 gap 0 0%	1934	Pkinase_Tyr|Pkinase	AEO14875.1	1040	Malectin|Pkinase	Glycine max	CBM57	NO	NO
CL2560.Contig1_YK size 4019 gap 0 0%	4019	Filament|DUF827|Cast|MscS_porin|MAD|DUF812|CALCOCO1|Myosin_tail_1|Filament|Cast|DUF3584|SCP-1|Filament|EzrA|HOOK|BicD|Trichoplein|MAD|Mitofilin|Myosin_tail_1|DUF827|RIB43A|HOOK|EzrA|DUF812|CALCOCO1|ERM|DUF827|AAA_27|MAD|DUF3584|Tropomyosin_1|SMC_N|SCP-1|Taxilin|DUF827|Filament|Cast|DUF3584|ALIX_LYPXL_bnd|SCP-1|SMC_N|Cast|EzrA|DUF3584|HCR|Myosin_tail_1|DUF869|Filament|Myosin_tail_1|Myosin_head	CCO17752.1	NA	n/a	Bathycoccus prasinos RCC 1105	CBM50|CBM20	n/a	n/a
CL1407.Contig7_YK size 3592 gap 0 0%	3592	zf-C3HC4_2|zf-RING_2|zf-C3HC4	ACL16117.1	640	CBM_6	Candidatus Methanosphaerula palustris E1-9c	CBM6	NO	NO		B8GG43
Unigene6363_YK size 1508 gap 0 0%	1508	MAD|Cast|SMC_N|Myosin_tail_1|DUF3584|MAD|HOOK|Myosin_tail_1|Jnk-SapK_ap_N|Filament	CCO17752.1	NA	n/a	Bathycoccus prasinos RCC 1105	CBM50|CBM20	n/a	n/a
Unigene11093_YK size 2876 gap 0 0%	2876	Pkinase|Pkinase_Tyr	BAI79271.1	673	Pkinase_Tyr	Lotus japonicus	CBM50	NO	NO		D3KTZ4
Unigene11093_YK size 2876 gap 0 0%	2876	Pkinase|Pkinase_Tyr	BAI79270.1	648	Pkinase_Tyr	Lotus japonicus	CBM50	NO	NO		D3KTZ3
CL1111.Contig3_YK size 3701 gap 0 0%	3701	Pkinase|Pkinase_Tyr|KA1	CBZ54290.1	729	Pkinase	Neospora caninum Liverpool	CBM20	NO	NO
Unigene4604_YK size 434 gap 0 0%	434	n/a	ADY48762.1	NA	n/a	Ascaris suum	GT31	n/a	n/a
CL1768.Contig1_YK size 2743 gap 0 0%	2743	P_proprotein|Peptidase_S8	AEE95448.1	1225	Peptidase_S8|CW_binding_2|CW_binding_2|CW_binding_2	Mahella australiensis 50-1 BON	GH18	NO	NO
CL293.Contig6_YK size 1335 gap 0 0%	1335	Plasmod_Pvs28|EGF_CA	BAB40792.1	NA	n/a	Phytolacca americana	CBM18	n/a	n/a		Q9AVB0
CL1248.Contig2_YK size 1082 gap 0 0%	1082	Endonuclease_5	CAA91145.3	779	Alg6_Alg8|Endonuclease_5	Caenorhabditis elegans Bristol N2	GT57	NO	NO		P52887
CL1693.Contig5_YK size 2021 gap 0 0%	2021	Helicase_C|DEAD	CAL53384.1	1058	DEAD|Helicase_C|LpxC	Ostreococcus tauri OTTH0595	CE11	NO	NO		Q017M7
Unigene331_YK size 1489 gap 0 0%	1489	Pkinase|Pkinase_Tyr	CBZ54290.1	729	Pkinase	Neospora caninum Liverpool	CBM20	NO	NO
Unigene7018_YK size 1371 gap 0 0%	1371	Glyco_hydro_18	ADY45342.1	418	Glyco_hydro_18	Ascaris suum	GH18	YES	NO
Unigene11972_YK size 1909 gap 0 0%	1909	Helicase_C|DEAD	CAL53384.1	1058	DEAD|Helicase_C|LpxC	Ostreococcus tauri OTTH0595	CE11	NO	NO		Q017M7
Unigene16171_YK size 1593 gap 0 0%	1593	Glyco_transf_92	ADY43188.1	467	Glyco_transf_92	Ascaris suum	GT92	YES	NO
Unigene3460_YK size 2057 gap 0 0%	2057	AMP-binding	AFY93865.1	2649	Glycos_transf_2|AMP-binding|AMP-binding_C|ketoacyl-synt|Ketoacyl-synt_C|Acyl_transf_1|Aminotran_3	Chamaesiphon minutus PCC 6605	GT2	NO	NO
Unigene14603_YK size 1550 gap 0 0%	1550	DEAD|Helicase_C	CAL53384.1	1058	DEAD|Helicase_C|LpxC	Ostreococcus tauri OTTH0595	CE11	NO	NO		Q017M7
CL428.Contig1_YK size 1201 gap 0 0%	1201	Glyco_transf_10	CAA91285.2	446	Glyco_transf_10	Caenorhabditis elegans Bristol N2	GT10	YES	NO	2.4.1.214	G5EDR5Q21362
CL1835.Contig1_YK size 2728 gap 0 0%	2728	AAA|Aminotran_1_2	BAE54672.1	NA	n/a	Aspergillus oryzae RIB40	GH17	n/a	n/a		Q2UUU3
CL686.Contig3_YK size 9313 gap 0 0%	9313	Ank_2|Ank_2|Ank_2|Ank_2|Ank_2|Ank_4|Ank_2|Ank|Ank_4|Ank_2|Ank_2|Ank_4|Ank_2|Ank_2|Ank_4|Ank_2|Ank_2|Ank_2|Ank_2|Ank_2|Ank_2|Ank_2|KH_1	XP_362336.1	1732	Osmo_MPGsynth|Ank_2|Ank_2	Magnaporthe grisea 70-15	GT55	NO	NO
Unigene14049_YK size 1712 gap 0 0%	1712	UDPGT	ADY45320.1	533	UDPGT	Ascaris suum	GT1	YES	NO
Unigene4196_YK size 1723 gap 0 0%	1723	Pkinase|Pkinase_Tyr|Pkinase_C	CBZ54290.1	729	Pkinase	Neospora caninum Liverpool	CBM20	NO	NO
CL1340.Contig3_YK size 1168 gap 0 0%	1168	C1_1|C1_1	CBX98831.1	1458	FCH|SUN	Leptosphaeria maculans v23.1.3	GH132	NO	YES		E5A5D3
CL679.Contig2_YK size 3415 gap 0 0%	3415	Glyco_hydro_38|Alpha-mann_mid	AAH72937.1	1163	Glyco_hydro_38|Alpha-mann_mid|Glyco_hydro_38C	Xenopus laevis	GH38	NO	NO		Q6GQ11
Unigene4684_YK size 1981 gap 0 0%	1981	Cyclin_C|Cyclin_N	CAN63857.1	885	Cyclin_N|Cyclin_C|Mannosyl_trans	Vitis vinifera	GT50	NO	NO		A5BUM0
Unigene4576_YK size 1495 gap 0 0%	1495	n/a	ADY41481.1	940	Glycos_transf_2	Ascaris suum	GT27|CBM13	n/a	NO
CL610.Contig1_YK size 2041 gap 0 0%	2041	Helicase_C|DEAD	CAL53384.1	1058	DEAD|Helicase_C|LpxC	Ostreococcus tauri OTTH0595	CE11	NO	NO		Q017M7
Unigene13402_YK size 2421 gap 0 0%	2421	2OG-FeII_Oxy	AGC01797.1	902	Glyco_transf_25	Acanthamoeba polyphaga moumouvirus M10A	GT25	NO	NO
Unigene13402_YK size 2421 gap 0 0%	2421	2OG-FeII_Oxy	AEX63014.1	902	Glyco_transf_25	Moumouvirus Monve	GT25	NO	NO
Unigene11048_YK size 1645 gap 0 0%	1645	UDPG_MGDP_dh_N|UDPG_MGDP_dh|UDPG_MGDP_dh_C	BAI61021.1	534	UDPG_MGDP_dh_N|UDPG_MGDP_dh|Glycos_transf_2	Methanocella paludicola SANAE	GT2	NO	NO		D1YX49
Unigene617_YK size 319 gap 0 0%	319	Collagen|Collagen	AGH56775.1	NA	n/a	Cellulophaga phage phiST	PL1	n/a	n/a
Unigene6495_YK size 702 gap 0 0%	702	tRNA-synt_2d	CAL55340.1	555	Glyco_trans_1_4	Ostreococcus tauri OTTH0595	GT4	NO	NO		Q011U0
CL2199.Contig1_YK size 1242 gap 0 0%	1242	Pkinase_Tyr	CBX99002.1	785	Pkinase	Leptosphaeria maculans v23.1.3	GH18	NO	NO		E5A5V7
CL1608.Contig1_YK size 1063 gap 0 0%	1063	Astacin	AFE09577.1	560	Astacin|Ricin_B_lectin|Ricin_B_lectin	Corallococcus coralloides DSM 2259	CBM13	NO	NO
Unigene6643_YK size 1230 gap 0 0%	1230	UDPGT	ADY44786.1	518	UDPGT	Ascaris suum	GT1	YES	NO
CL769.Contig2_YK size 1081 gap 0 0%	1081	UDPGT	ADY44452.1	533	UDPGT	Ascaris suum	GT1	YES	NO
Unigene16621_YK size 2133 gap 0 0%	2133	n/a	CAP65875.1	NA	n/a	Podospora anserina S mat+	CBM18	n/a	n/a		B2APF8
Unigene8001_YK size 1720 gap 0 0%	1720	Pkinase_Tyr|Pkinase	CBX99002.1	785	Pkinase	Leptosphaeria maculans v23.1.3	GH18	NO	NO		E5A5V7
CL476.Contig3_YK size 1964 gap 0 0%	1964	Trehalase|Trehalase	CCA65633.1	621	Trehalase	Caenorhabditis elegans Bristol N2	GH37	NO	NO		G5EG27Q23176
CL25.Contig12_YK size 2784 gap 0 0%	2784	Pkinase|Pkinase_Tyr	CBZ54290.1	729	Pkinase	Neospora caninum Liverpool	CBM20	NO	NO
CL2531.Contig2_YK size 1142 gap 0 0%	1142	AMP-binding	AFY93865.1	2649	Glycos_transf_2|AMP-binding|AMP-binding_C|ketoacyl-synt|Ketoacyl-synt_C|Acyl_transf_1|Aminotran_3	Chamaesiphon minutus PCC 6605	GT2	NO	NO
CL1624.Contig3_YK size 1679 gap 0 0%	1679	Pkinase|SH2	AEE31121.1	1032	Malectin|Pkinase_Tyr	Arabidopsis thaliana	CBM57	NO	NO
Unigene14345_YK size 1404 gap 0 0%	1404	Pkinase|Pkinase_Tyr	AEO14875.1	1040	Malectin|Pkinase	Glycine max	CBM57	NO	NO
CL1121.Contig2_YK size 271 gap 0 0%	271	Glyco_transf_43	ADY45939.1	288	Glyco_transf_43	Ascaris suum	GT43	YES	YES
CL1040.Contig1_YK size 469 gap 0 0%	469	COesterase	CCD73867.1	563	COesterase	Caenorhabditis elegans Bristol N2	CE10	YES	YES		Q9BL43
Unigene11947_YK size 1804 gap 0 0%	1804	AMP-binding	AFY93865.1	2649	Glycos_transf_2|AMP-binding|AMP-binding_C|ketoacyl-synt|Ketoacyl-synt_C|Acyl_transf_1|Aminotran_3	Chamaesiphon minutus PCC 6605	GT2	NO	NO
CL78.Contig2_YK size 769 gap 0 0%	769	Pkinase	BAI79271.1	673	Pkinase_Tyr	Lotus japonicus	CBM50	NO	YES		D3KTZ4
CL78.Contig2_YK size 769 gap 0 0%	769	Pkinase	BAI79270.1	648	Pkinase_Tyr	Lotus japonicus	CBM50	NO	YES		D3KTZ3
CL49.Contig20_YK size 5128 gap 0 0%	5128	Ldl_recept_a|I-set|Ldl_recept_a|Ldl_recept_a|I-set|Laminin_B|Laminin_B|Laminin_EGF|Laminin_EGF	CAP72727.1	NA	n/a	Podospora anserina S mat+	GH16	n/a	n/a		B2B4K2
CL1881.Contig2_YK size 3561 gap 0 0%	3561	Pkinase|Pkinase_Tyr|PDZ|Guanylate_kin	CBZ54290.1	729	Pkinase	Neospora caninum Liverpool	CBM20	NO	NO
Unigene5084_YK size 2123 gap 0 0%	2123	CBM_48|Alpha-amylase|Alpha-amylase_C	ADY41344.1	742	Alpha-amylase_C	Ascaris suum	CBM48	NO	NO
CL2686.Contig8_YK size 495 gap 0 0%	495	Ribosomal_S27|ubiquitin|Rad60-SLD	NP_258300.1	365	ubiquitin|Chitin_bind_3	Spodoptera litura NPV G2	AA10	NO	NO		Q91BI7
CL983.Contig1_YK size 908 gap 0 0%	908	Ricin_B_lectin	ADY42754.1	631	Glycos_transf_2|Ricin_B_lectin	Ascaris suum	GT27|CBM13	NO	NO
Unigene9071_YK size 1706 gap 0 0%	1706	Pkinase_Tyr|Pkinase	CBX99002.1	785	Pkinase	Leptosphaeria maculans v23.1.3	GH18	NO	NO		E5A5V7
CL2685.Contig2_YK size 1195 gap 0 0%	1195	COesterase	CCD73867.1	563	COesterase	Caenorhabditis elegans Bristol N2	CE10	YES	NO		Q9BL43
Unigene11814_YK size 2103 gap 0 0%	2103	ADK|ADK	BAI44118.1	NA	n/a	Magnaporthe oryzae	CBM18	n/a	n/a		C9K5T9
Unigene11814_YK size 2103 gap 0 0%	2103	ADK|ADK	XP_365440.1	NA	n/a	Magnaporthe grisea 70-15	CBM18	n/a	n/a
Unigene3806_YK size 2001 gap 0 0%	2001	STT3	ADY40698.1	787	STT3	Ascaris suum	GT66	YES	NO
Unigene7943_YK size 1365 gap 0 0%	1365	UDPGT	CCD65106.1	539	UDPGT	Caenorhabditis elegans Bristol N2	GT1	YES	NO		Q18081
CL2128.Contig4_YK size 3795 gap 0 0%	3795	Jnk-SapK_ap_N	CCO17752.1	NA	n/a	Bathycoccus prasinos RCC 1105	CBM50|CBM20	n/a	n/a
Unigene7229_YK size 513 gap 0 0%	513	Glyco_hydro_31	ADY40986.1	1142	Glyco_hydro_31	Ascaris suum	GH31	YES	NO
CL991.Contig2_YK size 1659 gap 0 0%	1659	HOOK|MAD|SCP-1|EzrA|Cast|Apolipoprotein|HOOK|MAD|Filament|Myosin_tail_1|DUF2046|AAA_27|SMC_N|Trichoplein|AAA_27|ERM|DUF4201	CCO17752.1	NA	n/a	Bathycoccus prasinos RCC 1105	CBM50|CBM20	n/a	n/a
CL2090.Contig3_YK size 18730 gap 0 0%	18730	fn3|I-set|I-set|fn3|fn3|I-set|fn3|I-set|fn3|fn3|I-set|fn3|fn3|fn3|I-set|fn3|fn3|I-set|fn3|I-set|fn3|fn3|I-set|fn3|fn3|I-set|fn3|fn3|I-set|fn3|fn3|I-set|fn3|fn3|I-set|fn3|fn3|I-set|fn3|fn3|I-set|fn3|I-set|I-set|I-set|I-set|I-set	BAM67138.1	1175	Glyco_hydro_18	Paenibacillus sp. FPU-7	CBM12|CBM5|GH18	NO	NO
Unigene16538_YK size 503 gap 0 0%	503	Glyco_transf_10	ADY44672.1	399	Glyco_transf_10	Ascaris suum	GT10	YES	NO
CL856.Contig2_YK size 4417 gap 0 0%	4417	fn3|fn3|fn3|fn3|I-set|Ig_2|I-set	NP_630514.1	2328	Glyco_hydro_92|Glyco_hydro_92|CBM_6|CBM_6	Streptomyces coelicolor A3(2)	CBM6|GH92	NO	NO		O69822
Unigene12543_YK size 1462 gap 0 0%	1462	n/a	CBZ00014.1	2077	Alpha_L_fucos	Streptococcus oralis Uo5	GH29	n/a	NO
Unigene2528_YK size 662 gap 0 0%	662	Glyco_transf_10	ADY44672.1	399	Glyco_transf_10	Ascaris suum	GT10	YES	NO
Unigene10927_YK size 1401 gap 0 0%	1401	SMC_N|Taxilin|Myosin_tail_1|EzrA|DUF3584|DUF812|MAD	CCO17752.1	NA	n/a	Bathycoccus prasinos RCC 1105	CBM50|CBM20	n/a	n/a
Unigene18181_YK size 453 gap 0 0%	453	Pkinase_Tyr	CBZ54290.1	729	Pkinase	Neospora caninum Liverpool	CBM20	NO	NO
Unigene2253_YK size 457 gap 0 0%	457	DnaJ	ACI49189.1	1267	Alpha-amylase_C|DnaJ	Caenorhabditis sp. PS1010	CBM48	NO	NO		B6VBU6
Unigene11746_YK size 1084 gap 0 0%	1084	Glyco_transf_10	ADY44672.1	399	Glyco_transf_10	Ascaris suum	GT10	YES	NO
CL2893.Contig1_YK size 618 gap 0 0%	618	Ank_4|Ank_2|Ank_2|Ank_5|Ank_4|Ank_2|Ank_4|Ank_2	XP_362336.1	1732	Osmo_MPGsynth|Ank_2|Ank_2	Magnaporthe grisea 70-15	GT55	NO	NO
CL859.Contig10_YK size 1477 gap 0 0%	1477	Pkinase_C|Pkinase_Tyr|Pkinase	CBZ54290.1	729	Pkinase	Neospora caninum Liverpool	CBM20	NO	NO
Unigene2901_YK size 1417 gap 0 0%	1417	n/a	ABC67744.1	661	Nucleotid_trans	Dictyostelium discoideum AX3	GT77	n/a	NO	2.4.1.37	Q54RP0
Unigene7308_YK size 619 gap 0 0%	619	EF_hand_5|EF_hand_6|EF_hand_5	CBZ54290.1	729	Pkinase	Neospora caninum Liverpool	CBM20	NO	YES
Unigene1868_YK size 323 gap 0 0%	323	n/a	CAA96587.1	460	Glyco_hydro_19	Caenorhabditis elegans Bristol N2	GH19	n/a	NO		Q17816Q65ZB0
Unigene1868_YK size 323 gap 0 0%	323	n/a	CAH19081.1	497	Glyco_hydro_19	Caenorhabditis elegans Bristol N2	GH19	n/a	NO		Q17816Q65ZB0
CL1992.Contig2_YK size 3095 gap 0 0%	3095	Glyco_hydro_38|Alpha-mann_mid|Glyco_hydro_38C	ADY41578.1	1013	Glyco_hydro_38|Alpha-mann_mid|Glyco_hydro_38C	Ascaris suum	GH38	YES	NO
Unigene12219_YK size 1528 gap 0 0%	1528	Pkinase|Pkinase_Tyr	CBZ54290.1	729	Pkinase	Neospora caninum Liverpool	CBM20	NO	NO
Unigene15476_YK size 2121 gap 0 0%	2121	Glyco_transf_25	ADY43624.1	552	Glyco_transf_25	Ascaris suum	GT25	YES	NO
Unigene6624_YK size 179 gap 0 0%	179	n/a	CAA96587.1	460	Glyco_hydro_19	Caenorhabditis elegans Bristol N2	GH19	n/a	NO		Q17816Q65ZB0
Unigene6624_YK size 179 gap 0 0%	179	n/a	CAH19081.1	497	Glyco_hydro_19	Caenorhabditis elegans Bristol N2	GH19	n/a	NO		Q17816Q65ZB0
CL1208.Contig2_YK size 1423 gap 0 0%	1423	Pkinase_Tyr	AEE32737.1	664	Pkinase_Tyr	Arabidopsis thaliana	CBM50	YES	NO
Unigene14957_YK size 2434 gap 0 0%	2434	Pkinase_Tyr	EEC71457.1	700	Pkinase_Tyr	Oryza sativa Indica Group	CBM50	YES	NO		B8A9D5
CL2812.Contig2_YK size 1442 gap 0 0%	1442	Asp_protease_2|Asp_protease	CAP25909.1	832	Glyco_transf_92|Asp_protease	Caenorhabditis briggsae AF16	GT92	NO	NO		A8WZU9
CL1260.Contig3_YK size 3408 gap 0 0%	3408	Na_Ca_ex|Calx-beta|Calx-beta|Na_Ca_ex	NP_562792.1	764	Alpha_L_fucos|Calx-beta	Clostridium perfringens str. 13	GH29	NO	NO		Q8XJ85
CL1260.Contig3_YK size 3408 gap 0 0%	3408	Na_Ca_ex|Calx-beta|Calx-beta|Na_Ca_ex	ABG83106.1	945	Alpha_L_fucos|Calx-beta	Clostridium perfringens ATCC 13124	GH29	NO	NO		Q0TP82
CL732.Contig2_YK size 1867 gap 0 0%	1867	SRF-TF	CCA69719.1	1040	SRF-TF|Glyco_hydro_43	Piriformospora indica	GH43	NO	NO
CL2546.Contig1_YK size 837 gap 0 0%	837	n/a	CBQ69184.1	NA	n/a	Sporisorium reilianum SRZ2	GH16	n/a	n/a
Unigene3165_YK size 1176 gap 0 0%	1176	Pkinase_Tyr	CBZ54290.1	729	Pkinase	Neospora caninum Liverpool	CBM20	NO	NO
CL2103.Contig2_YK size 2208 gap 0 0%	2208	I-set|I-set|I-set|I-set|I-set	AEA58856.1	2411	Glyco_hydro_2_N|F5_F8_type_C|F5_F8_type_C|F5_F8_type_C	Burkholderia gladioli BSR3	GH2|CBM32|GH64	NO	YES
Unigene8617_YK size 1042 gap 0 0%	1042	Exostosin	ADY41945.1	882	Glyco_transf_64	Ascaris suum	GT47|GT64	NO	YES
CL2507.Contig1_YK size 3270 gap 0 0%	3270	n/a	ABC67744.1	661	Nucleotid_trans	Dictyostelium discoideum AX3	GT77	n/a	NO	2.4.1.37	Q54RP0
Unigene13849_YK size 2105 gap 0 0%	2105	WD40	ABC67744.1	661	Nucleotid_trans	Dictyostelium discoideum AX3	GT77	NO	NO	2.4.1.37	Q54RP0
Unigene11800_YK size 1740 gap 0 0%	1740	DnaJ	ACI49189.1	1267	Alpha-amylase_C|DnaJ	Caenorhabditis sp. PS1010	CBM48	NO	NO		B6VBU6
CL39.Contig2_YK size 5259 gap 0 0%	5259	Ank_2|Ank_2|Ank_2|Ank_2|Ank_2|Ank_4|Ank_2|Ank_4|Ank_2|Ank_4|Ank_2|Ank_2|Ank_4|Ank_2|Ank_5|Ank_2|Ank_2|Ank_4|Ank_2|Ank_2|Ank_4|Ank_2|Ank_2|Ank_4|Ank_2|Ank_5|Ank_4|Ank_2|Ank_2|Ank_4|Ank_2|Ank_4|Ank_2|Ank_5|ZU5|Death	XP_362336.1	1732	Osmo_MPGsynth|Ank_2|Ank_2	Magnaporthe grisea 70-15	GT55	NO	NO
Unigene3731_YK size 332 gap 0 0%	332	Glyco_hydro_31	ADY40973.1	954	Glyco_hydro_31	Ascaris suum	GH31	YES	NO
CL2767.Contig2_YK size 2216 gap 0 0%	2216	EB|EB|EB|EB|EB|EB|EB|EB|EB	NP_648528.1	NA	n/a	Drosophila melanogaster	CBM14	n/a	n/a		Q6NPA0Q9VTR2
CL1791.Contig4_YK size 1089 gap 0 0%	1089	Branch	CAA95817.2	453	Branch	Caenorhabditis elegans Bristol N2	GT14	YES	NO		Q19730Q962C3
Unigene15719_YK size 1615 gap 0 0%	1615	Peptidase_M14	ACA55617.1	436	PG_binding_1|Peptidase_M14	Clostridium botulinum A3 str. Loch Maree	CBM50	NO	NO		B1L0J8
Unigene15719_YK size 1615 gap 0 0%	1615	Peptidase_M14	ACQ51525.1	436	PG_binding_1|Peptidase_M14	Clostridium botulinum Ba4 str. 657	CBM50	NO	NO		C3KUP1
CL112.Contig8_YK size 2683 gap 0 0%	2683	Pkinase|Pkinase_Tyr|CaMKII_AD	CBZ54290.1	729	Pkinase	Neospora caninum Liverpool	CBM20	NO	NO
CL859.Contig5_YK size 1425 gap 0 0%	1425	Pkinase_C|Pkinase_Tyr|Pkinase	CBZ54290.1	729	Pkinase	Neospora caninum Liverpool	CBM20	NO	NO
Unigene9543_YK size 263 gap 0 0%	263	n/a	CAA91419.2	639	Glyco_hydro_18	Caenorhabditis elegans Bristol N2	CBM18|GH18	n/a	NO		Q22468
CL1340.Contig2_YK size 2827 gap 0 0%	2827	Pkinase|Pkinase_Tyr|C1_1|C1_1	CBZ54290.1	729	Pkinase	Neospora caninum Liverpool	CBM20	NO	NO
CL356.Contig3_YK size 1457 gap 0 0%	1457	p450	EAA66095.1	845	p450	Aspergillus nidulans FGSC A4	GT34	YES	NO		Q5BGV8
Unigene14875_YK size 763 gap 0 0%	763	EMP24_GP25L	CAL53124.1	807	PIGA|Glycos_transf_1|EMP24_GP25L	Ostreococcus tauri OTTH0595	GT4	NO	YES		Q01C30
CL476.Contig10_YK size 2048 gap 0 0%	2048	Trehalase|Trehalase	ADY43213.1	639	Trehalase	Ascaris suum	GH37	NO	NO
Unigene9518_YK size 1694 gap 0 0%	1694	SDF	ACI65301.1	1360	SDF|Glyco_transf_49	Phaeodactylum tricornutum CCAP 1055/1	GT49	NO	YES		B5Y3E7
Unigene8775_YK size 379 gap 0 0%	379	n/a	CCA17636.1	922	Cellulase	Albugo laibachii Nc14	GH5	n/a	NO
CL921.Contig1_YK size 5327 gap 0 0%	5327	Pkinase|Pkinase_Tyr	CBZ54290.1	729	Pkinase	Neospora caninum Liverpool	CBM20	NO	NO
Unigene12131_YK size 1349 gap 0 0%	1349	RVT_1	CAN82685.1	1576	RVT_1|Glucan_synthase	Vitis vinifera	GT48	NO	YES		A5AY60
Unigene5076_YK size 595 gap 0 0%	595	Glycos_transf_2	CCD62541.1	625	Glycos_transf_2|Ricin_B_lectin	Caenorhabditis elegans Bristol N2	GT27|CBM13	NO	YES	2.4.1.41	P34678
CL2593.Contig3_YK size 1326 gap 0 0%	1326	n/a	CBZ54290.1	729	Pkinase	Neospora caninum Liverpool	CBM20	n/a	NO
CL190.Contig1_YK size 3174 gap 0 0%	3174	Kelch_1|BACK|BTB	AGC43124.1	1886	OmpA	Myxococcus stipitatus DSM 14675	AA5	NO	NO
CL1088.Contig1_YK size 1840 gap 0 0%	1840	Pkinase|Pkinase_Tyr	CBZ54290.1	729	Pkinase	Neospora caninum Liverpool	CBM20	NO	NO
CL139.Contig3_YK size 4199 gap 0 0%	4199	Galactosyl_T	CCD72807.1	336	Galactosyl_T	Caenorhabditis elegans Bristol N2	GT31	YES	NO		D3KZG0Q966J0
Unigene13104_YK size 2133 gap 0 0%	2133	HSP70|MreB_Mbl|NAD-GH	CAJ61616.1	777	HSP70	Frankia alni ACN14a	CBM13	NO	NO		Q0RLI8
Unigene9969_YK size 1319 gap 0 0%	1319	Pkinase	CBX99002.1	785	Pkinase	Leptosphaeria maculans v23.1.3	GH18	YES	NO		E5A5V7
Unigene2336_YK size 1440 gap 0 0%	1440	Glyco_hydro_56	ADY46439.1	452	Glyco_hydro_56	Ascaris suum	GH56	YES	NO
CL67.Contig1_YK size 1342 gap 0 0%	1342	Pkinase|SH2	BAJ53166.1	940	Malectin|Pkinase_Tyr	Jatropha curcas Palawan	CBM57	NO	NO
CL976.Contig1_YK size 2268 gap 0 0%	2268	Glyco_tranf_2_3|Glyco_trans_2_3	ACS33091.1	500	Glyco_tranf_2_3	Thermococcus gammatolerans EJ3 EJ3; DSM 15229	GT2	NO	NO		C5A4C9
CL25.Contig6_YK size 1913 gap 0 0%	1913	Pkinase|Pkinase_Tyr	CBZ54290.1	729	Pkinase	Neospora caninum Liverpool	CBM20	NO	NO
CL1650.Contig2_YK size 1851 gap 0 0%	1851	Pkinase_Tyr|Pkinase	AEB47390.1	583	Pkinase	Verrucosispora maris AB-18-032	CBM2	NO	NO
Unigene15403_YK size 1164 gap 0 0%	1164	LRR_8|LRR_4	ACL77187.1	600	Glyco_hydro_18	Clostridium cellulolyticum H10 ATCC 35319	GH18	NO	NO		B8I887
Unigene2874_YK size 2345 gap 0 0%	2345	Pkinase_Tyr	CBI17583.3	1318	Pkinase|Pkinase	Vitis vinifera	CBM50	NO	NO		D7SPK4
Unigene2874_YK size 2345 gap 0 0%	2345	Pkinase_Tyr	ACF84859.1	581	Pkinase	Zea mays B73	CBM50	NO	NO
CL776.Contig1_YK size 1294 gap 0 0%	1294	TGT	CBY00245.1	1226	TGT	Leptosphaeria maculans v23.1.3	GT34	YES	YES		E5A9A4
Unigene11956_YK size 1031 gap 0 0%	1031	Ricin_B_lectin	ADY44456.1	590	Glycos_transf_2|Ricin_B_lectin	Ascaris suum	GT27|CBM13	NO	NO
Unigene16238_YK size 2317 gap 0 0%	2317	Peptidase_M14	AFQ43649.1	363	LysM|Peptidase_M14	Desulfosporosinus meridiei DSM 13257	CBM50	NO	NO
CL1791.Contig2_YK size 1044 gap 0 0%	1044	Branch|Branch	CAA95817.2	453	Branch	Caenorhabditis elegans Bristol N2	GT14	NO	NO		Q19730Q962C3
Unigene10007_YK size 1725 gap 0 0%	1725	SDF	ACI65301.1	1360	SDF|Glyco_transf_49	Phaeodactylum tricornutum CCAP 1055/1	GT49	NO	NO		B5Y3E7
CL2155.Contig1_YK size 2656 gap 0 0%	2656	HSP70|NAD-GH|HSP70	CAJ61616.1	777	HSP70	Frankia alni ACN14a	CBM13	NO	NO		Q0RLI8
Unigene13193_YK size 1327 gap 0 0%	1327	Helicase_C|DEAD	CAL53384.1	1058	DEAD|Helicase_C|LpxC	Ostreococcus tauri OTTH0595	CE11	NO	NO		Q017M7
Unigene15647_YK size 1467 gap 0 0%	1467	SH2|Pkinase_Tyr|Pkinase	AEE31121.1	1032	Malectin|Pkinase_Tyr	Arabidopsis thaliana	CBM57	NO	NO
Unigene15130_YK size 1571 gap 0 0%	1571	Glyco_hydro_30	ADY44488.1	552	Glyco_hydro_30	Ascaris suum	GH30	YES	NO
CL39.Contig10_YK size 5315 gap 0 0%	5315	Ank_2|Ank_2|Ank_2|Ank_2|Ank_2|Ank_4|Ank_2|Ank_4|Ank_2|Ank_4|Ank_2|Ank_2|Ank_4|Ank_2|Ank_5|Ank_2|Ank_2|Ank_4|Ank_2|Ank_2|Ank_4|Ank_2|Ank_2|Ank_4|Ank_2|Ank_5|Ank_4|Ank_2|Ank_2|Ank_4|Ank_2|Ank_4|Ank_2|Ank_5|ZU5|Death	XP_362336.1	1732	Osmo_MPGsynth|Ank_2|Ank_2	Magnaporthe grisea 70-15	GT55	NO	NO
CL1203.Contig2_YK size 1098 gap 0 0%	1098	Metallophos_C|Metallophos	ADO69217.1	618	F5_F8_type_C|Metallophos	Stigmatella aurantiaca DW4/3-1	CBM32	NO	NO		Q09B27
CL293.Contig3_YK size 1162 gap 0 0%	1162	EGF_CA	BAB40792.1	NA	n/a	Phytolacca americana	CBM18	n/a	n/a		Q9AVB0
Unigene13748_YK size 1229 gap 0 0%	1229	zf-MIZ	AAO51855.1	1331	Glyco_transf_49|zf-MIZ	Dictyostelium discoideum AX4	GT49	NO	YES		Q86IZ0
Unigene323_YK size 3986 gap 0 0%	3986	Peptidase_S8	AEB45483.1	908	Peptidase_S8|CBM_2	Verrucosispora maris AB-18-032	CBM2	NO	NO
CL2449.Contig1_YK size 764 gap 0 0%	764	Pkinase|Pkinase_Tyr	AEE28156.1	1033	Malectin|Pkinase_Tyr	Arabidopsis thaliana	CBM57	NO	NO
CL2449.Contig1_YK size 764 gap 0 0%	764	Pkinase|Pkinase_Tyr	AEE28155.1	1027	Malectin|Pkinase_Tyr	Arabidopsis thaliana	CBM57	NO	NO
CL824.Contig1_YK size 2327 gap 0 0%	2327	AMP-binding	AFY93865.1	2649	Glycos_transf_2|AMP-binding|AMP-binding_C|ketoacyl-synt|Ketoacyl-synt_C|Acyl_transf_1|Aminotran_3	Chamaesiphon minutus PCC 6605	GT2	NO	YES
CL2616.Contig2_YK size 2066 gap 0 0%	2066	Pkinase_Tyr	CBZ54290.1	729	Pkinase	Neospora caninum Liverpool	CBM20	NO	NO
Unigene14219_YK size 1657 gap 0 0%	1657	UDPGT	ADY44184.1	543	UDPGT	Ascaris suum	GT1	YES	NO
Unigene10761_YK size 709 gap 0 0%	709	Glyco_hydro_2_N	ADY43651.1	671	Glyco_hydro_2_N|Glyco_hydro_2_C	Ascaris suum	GH2	NO	YES
Unigene7816_YK size 648 gap 0 0%	648	Pkinase	CBX99002.1	785	Pkinase	Leptosphaeria maculans v23.1.3	GH18	YES	YES		E5A5V7
CL2090.Contig4_YK size 18571 gap 0 0%	18571	fn3|I-set|I-set|fn3|fn3|I-set|fn3|I-set|fn3|fn3|I-set|fn3|fn3|fn3|I-set|fn3|fn3|I-set|fn3|I-set|fn3|fn3|I-set|fn3|fn3|I-set|fn3|fn3|I-set|fn3|fn3|I-set|fn3|fn3|I-set|fn3|fn3|I-set|fn3|fn3|I-set|fn3|I-set|I-set|I-set|I-set|I-set	BAM67138.1	1175	Glyco_hydro_18	Paenibacillus sp. FPU-7	CBM12|CBM5|GH18	NO	NO
Unigene10841_YK size 1681 gap 0 0%	1681	ABC_membrane|ABC_tran	AAW61229.1	NA	n/a	Gluconobacter oxydans 621H	CE1	n/a	n/a		Q5FQW7
CL1414.Contig2_YK size 1115 gap 0 0%	1115	Glyco_transf_43|Glyco_transf_43	ADY44162.1	362	Glyco_transf_43	Ascaris suum	GT43	NO	NO
Unigene13640_YK size 913 gap 0 0%	913	EMP24_GP25L	CAL53124.1	807	PIGA|Glycos_transf_1|EMP24_GP25L	Ostreococcus tauri OTTH0595	GT4	NO	YES		Q01C30
Unigene7447_YK size 994 gap 0 0%	994	Pkinase|Pkinase_Tyr	BAI79271.1	673	Pkinase_Tyr	Lotus japonicus	CBM50	NO	NO		D3KTZ4
Unigene7447_YK size 994 gap 0 0%	994	Pkinase|Pkinase_Tyr	BAI79270.1	648	Pkinase_Tyr	Lotus japonicus	CBM50	NO	NO		D3KTZ3
Unigene13914_YK size 2000 gap 0 0%	2000	MAD|SMC_N|Trichoplein|Trichoplein|Myosin_tail_1|Myosin_tail_1|MAD|Cast|Cast|BTB	CCO17752.1	NA	n/a	Bathycoccus prasinos RCC 1105	CBM50|CBM20	n/a	n/a
Unigene2153_YK size 499 gap 0 0%	499	Trehalase	ADY45200.1	429	Trehalase	Ascaris suum	GH37	YES	YES
CL1912.Contig2_YK size 2512 gap 0 0%	2512	tRNA-synt_1e|tRNA-synt_1e	ABZ10271.1	767	tRNA-synt_1e|Glycos_transf_2	uncultured marine microorganism HF4000_APKG10K24	GT2	NO	NO		B3TCG2
CL175.Contig3_YK size 670 gap 0 0%	670	Ank_2|Ank_4|Ank_2|Ank_4|Ank_2	XP_362336.1	1732	Osmo_MPGsynth|Ank_2|Ank_2	Magnaporthe grisea 70-15	GT55	NO	NO
Unigene5368_YK size 828 gap 0 0%	828	1-cysPrx_C|Redoxin|AhpC-TSA	CBA62479.1	722	AhpC-TSA|Glyco_hydro_18	Clostridium difficile CD196	GH18	NO	YES		C9XQW9
Unigene5368_YK size 828 gap 0 0%	828	1-cysPrx_C|Redoxin|AhpC-TSA	CBE03719.1	722	AhpC-TSA|Glyco_hydro_18	Clostridium difficile R20291	GH18	NO	YES		C9YL30
Unigene5368_YK size 828 gap 0 0%	828	1-cysPrx_C|Redoxin|AhpC-TSA	CAJ68298.1	725	AhpC-TSA|Glyco_hydro_18	Clostridium difficile 630	GH18	NO	YES		Q18BV5
Unigene2851_YK size 3429 gap 0 0%	3429	Pkinase|Pkinase_Tyr|Ribonuc_2-5A	CBZ54290.1	729	Pkinase	Neospora caninum Liverpool	CBM20	NO	NO
Unigene11303_YK size 491 gap 0 0%	491	AMP-binding	ACX49739.1	2318	Condensation|AMP-binding|AMP-binding_C|Condensation|HxxPF_rpt|AMP-binding|Glyco_hydro_4|Glyco_hydro_4C	uncultured marine bacterium 1n22	GH4	NO	NO		D2DIQ1
Unigene15745_YK size 1337 gap 0 0%	1337	AMP_N|Peptidase_M24	CAZ28708.1	787	NAGidase|AMP_N|Peptidase_M24	Schistosoma mansoni	GH84	NO	NO		C4PZQ6
Unigene1823_YK size 170 gap 0 0%	170	n/a	AAG09734.1	NA	n/a	Rhipicephalus microplus	GT2	n/a	n/a		Q9GTZ8
CL780.Contig1_YK size 1361 gap 0 0%	1361	Glyco_hydro_18	CCD63028.1	630	Glyco_hydro_18	Caenorhabditis elegans Bristol N2	CBM14|GH18	YES	NO		Q11174
Unigene7998_YK size 968 gap 0 0%	968	Col_cuticle_N	ADY41481.1	940	Glycos_transf_2	Ascaris suum	GT27|CBM13	NO	YES
Unigene12536_YK size 851 gap 0 0%	851	Col_cuticle_N	ADY41481.1	940	Glycos_transf_2	Ascaris suum	GT27|CBM13	NO	YES
Unigene6765_YK size 722 gap 0 0%	722	Pkinase|Pkinase_Tyr	CBX99002.1	785	Pkinase	Leptosphaeria maculans v23.1.3	GH18	NO	YES		E5A5V7
CL186.Contig5_YK size 1635 gap 0 0%	1635	Pkinase	ABQ59610.1	792	Pkinase_Tyr	Glycine max	CBM50	NO	NO		A5YJW0
CL746.Contig1_YK size 1812 gap 0 0%	1812	Glyco_hydro_31	ADY40973.1	954	Glyco_hydro_31	Ascaris suum	GH31	YES	NO
Unigene3345_YK size 2755 gap 0 0%	2755	tRNA-synt_1|tRNA-synt_1g|tRNA-synt_1_2|Anticodon_1	ABY40380.1	255	tRNA-synt_1	Pantoea dispersa	GH18	NO	NO		A9XU61
Unigene14000_YK size 2338 gap 0 0%	2338	Cu2_monoox_C|Cu2_monooxygen	ACL16117.1	640	CBM_6	Candidatus Methanosphaerula palustris E1-9c	CBM6	NO	NO		B8GG43
Unigene5926_YK size 1791 gap 0 0%	1791	Pkinase|Pkinase_Tyr	CBI17583.3	1318	Pkinase|Pkinase	Vitis vinifera	CBM50	NO	NO		D7SPK4
Unigene10086_YK size 454 gap 0 0%	454	n/a	ACI49162.1	NA	n/a	Caenorhabditis brenneri CB5161	GT11	n/a	n/a		B6VBR9
Unigene180_YK size 1603 gap 0 0%	1603	DUF563	ADY44259.1	535	DUF563	Ascaris suum	GT61	YES	NO
Unigene6623_YK size 168 gap 0 0%	168	n/a	CCD72033.1	524	Glyco_hydro_19	Caenorhabditis elegans Bristol N2	GH19	n/a	NO		O16512
Unigene14954_YK size 1610 gap 0 0%	1610	Peptidase_M14|Propep_M14	AGK95929.1	436	PG_binding_1|Peptidase_M14	Clostridium pasteurianum BC1	CBM50	NO	NO
CL431.Contig3_YK size 786 gap 0 0%	786	EF_hand_5	CBZ54290.1	729	Pkinase	Neospora caninum Liverpool	CBM20	NO	YES
CL741.Contig3_YK size 2636 gap 0 0%	2636	Pkinase	BAI79272.1	678	Pkinase_Tyr	Lotus japonicus	CBM50	NO	NO		D3KTZ5
CL2178.Contig2_YK size 1150 gap 0 0%	1150	Astacin	AFE09577.1	560	Astacin|Ricin_B_lectin|Ricin_B_lectin	Corallococcus coralloides DSM 2259	CBM13	NO	NO
CL46.Contig3_YK size 1634 gap 0 0%	1634	AMP-binding|DUF3448	AFY93865.1	2649	Glycos_transf_2|AMP-binding|AMP-binding_C|ketoacyl-synt|Ketoacyl-synt_C|Acyl_transf_1|Aminotran_3	Chamaesiphon minutus PCC 6605	GT2	NO	NO
CL1414.Contig4_YK size 1095 gap 0 0%	1095	Glyco_transf_43|Glyco_transf_43	ADY44162.1	362	Glyco_transf_43	Ascaris suum	GT43	NO	NO
Unigene9544_YK size 178 gap 0 0%	178	n/a	CAA91419.2	639	Glyco_hydro_18	Caenorhabditis elegans Bristol N2	CBM18|GH18	n/a	NO		Q22468
Unigene2117_YK size 1717 gap 0 0%	1717	Ank_2|Ank_2|Ank_2|Ank_2	XP_362336.1	1732	Osmo_MPGsynth|Ank_2|Ank_2	Magnaporthe grisea 70-15	GT55	NO	YES
Unigene14246_YK size 1549 gap 0 0%	1549	Pkinase_Tyr	CBX99002.1	785	Pkinase	Leptosphaeria maculans v23.1.3	GH18	NO	NO		E5A5V7
CL1332.Contig4_YK size 1113 gap 0 0%	1113	Pkinase	CBI36053.3	521	Pkinase_Tyr	Vitis vinifera	CBM50	NO	NO		D7U0A7
Unigene5736_YK size 1563 gap 0 0%	1563	DEAD|Helicase_C	CAL53384.1	1058	DEAD|Helicase_C|LpxC	Ostreococcus tauri OTTH0595	CE11	NO	NO		Q017M7
Unigene13253_YK size 1916 gap 0 0%	1916	Alpha-amylase	CCF17983.1	564	Alpha-amylase	Rhizobium sp. NT-26	GH13	YES	NO
CL1588.Contig1_YK size 2277 gap 0 0%	2277	FERM_M|Ank_2|Ank_4|Ank_2	XP_362336.1	1732	Osmo_MPGsynth|Ank_2|Ank_2	Magnaporthe grisea 70-15	GT55	NO	NO
CL476.Contig5_YK size 1937 gap 0 0%	1937	Trehalase|Trehalase	ADY43213.1	639	Trehalase	Ascaris suum	GH37	NO	NO
CL568.Contig1_YK size 1038 gap 0 0%	1038	EF_hand_5|EF_hand_5	CBZ54290.1	729	Pkinase	Neospora caninum Liverpool	CBM20	NO	NO
Unigene10638_YK size 696 gap 0 0%	696	n/a	ADY42536.1	687	Exostosin|Glyco_transf_64	Ascaris suum	GT47|GT64	n/a	YES
Unigene6382_YK size 393 gap 0 0%	393	CBM_14	ADY39768.1	NA	n/a	Ascaris suum	CBM14	n/a	n/a
CL502.Contig2_YK size 9833 gap 0 0%	9833	Laminin_N|Laminin_EGF|Laminin_B|Laminin_EGF|VSP|Laminin_EGF|Laminin_EGF|Laminin_EGF|Laminin_EGF|Laminin_EGF|Laminin_EGF|Laminin_EGF|Laminin_B|Laminin_EGF|Laminin_EGF|Myosin_tail_1|DUF3584|Laminin_I|Cast|Laminin_G_1|Laminin_G_2|Laminin_G_2|Laminin_G_2|Laminin_G_1	CCO17752.1	NA	n/a	Bathycoccus prasinos RCC 1105	CBM50|CBM20	n/a	n/a
CL1144.Contig1_YK size 473 gap 0 0%	473	Nucleoporin_FG|Nucleoporin_FG|Nucleoporin_FG|Nucleoporin_FG	ACL25580.1	2169	DUF3372|Alpha-amylase	Chloroflexus aggregans DSM 9485	CBM48|GH13	NO	NO		B8G574
Unigene14278_YK size 1836 gap 0 0%	1836	Pkinase|Pkinase_Tyr	CBX99002.1	785	Pkinase	Leptosphaeria maculans v23.1.3	GH18	NO	NO		E5A5V7
Unigene2913_YK size 1235 gap 0 0%	1235	Pkinase_Tyr	CAM03105.1	541	Pkinase|CBM_6	Saccharopolyspora erythraea NRRL 2338	CBM6	NO	NO		A4FGD0
Unigene15263_YK size 1769 gap 0 0%	1769	DEAD|Helicase_C	CAL53384.1	1058	DEAD|Helicase_C|LpxC	Ostreococcus tauri OTTH0595	CE11	NO	NO		Q017M7
Unigene11739_YK size 1569 gap 0 0%	1569	Branch	CAA85457.1	485	Branch	Caenorhabditis elegans Bristol N2	GT14	YES	NO		G5ECK8Q20406
CL2806.Contig2_YK size 1551 gap 0 0%	1551	p450	EAA66095.1	845	p450	Aspergillus nidulans FGSC A4	GT34	YES	NO		Q5BGV8
Unigene1643_YK size 314 gap 0 0%	314	Acyl_transf_3	BAG21593.1	1042	Acyl_transf_3	Streptomyces griseus subsp. griseus NBRC 13350	GH16	YES	NO		B1VW82
CL2020.Contig1_YK size 1951 gap 0 0%	1951	n/a	BAI44118.1	NA	n/a	Magnaporthe oryzae	CBM18	n/a	n/a		C9K5T9
CL2020.Contig1_YK size 1951 gap 0 0%	1951	n/a	XP_365440.1	NA	n/a	Magnaporthe grisea 70-15	CBM18	n/a	n/a
Unigene6814_YK size 2531 gap 0 0%	2531	DUF3584|DUF3584|Myosin_tail_1|Cast|DUF869|MAD|Myosin_tail_1|Cast	CCO17752.1	NA	n/a	Bathycoccus prasinos RCC 1105	CBM50|CBM20	n/a	n/a
CL39.Contig1_YK size 14332 gap 0 0%	14332	Ank_2|Ank_2|Ank_2|Ank_2|Ank_2|Ank_4|Ank_2|Ank_4|Ank_2|Ank_4|Ank_2|Ank_2|Ank_4|Ank_2|Ank_5|Ank_2|Ank_2|Ank_4|Ank_2|Ank_2|Ank_4|Ank_2|Ank_2|Ank_4|Ank_2|Ank_5|Ank_4|Ank_2|Ank_2|Ank_4|Ank_2|Ank_4|Ank_2|Ank_5|ZU5|Death	XP_362336.1	1732	Osmo_MPGsynth|Ank_2|Ank_2	Magnaporthe grisea 70-15	GT55	NO	NO
CL539.Contig3_YK size 5338 gap 0 0%	5338	DUF4071|Pkinase|Pkinase_Tyr	AEK41742.1	539	Pkinase|CBM_2	Amycolatopsis mediterranei S699	CBM2	NO	NO
Unigene8616_YK size 1392 gap 0 0%	1392	Branch	CAA95817.2	453	Branch	Caenorhabditis elegans Bristol N2	GT14	YES	NO		Q19730Q962C3
CL1458.Contig1_YK size 1917 gap 0 0%	1917	Pkinase_Tyr|Pkinase	CBZ54290.1	729	Pkinase	Neospora caninum Liverpool	CBM20	NO	NO
Unigene7559_YK size 1678 gap 0 0%	1678	Abhydrolase_3|COesterase	CCD73867.1	563	COesterase	Caenorhabditis elegans Bristol N2	CE10	NO	NO		Q9BL43
CL2480.Contig1_YK size 3066 gap 0 0%	3066	Abhydrolase_6|Alpha_L_fucos	CAA91546.2	495	Alpha_L_fucos	Caenorhabditis elegans Bristol N2	GH29	NO	NO		P49713
Unigene11481_YK size 1846 gap 0 0%	1846	Ank_2|Ank_4|Ank_2|Ank_2|Ank_2|Ank_2	XP_362336.1	1732	Osmo_MPGsynth|Ank_2|Ank_2	Magnaporthe grisea 70-15	GT55	NO	YES
Unigene7592_YK size 1396 gap 0 0%	1396	Glyco_hydro_30	ADY44488.1	552	Glyco_hydro_30	Ascaris suum	GH30	YES	NO
CL1736.Contig1_YK size 4278 gap 0 0%	4278	Kelch_1|Kelch_1|Kelch_1|Kelch_1|BACK|BTB	AGC43789.1	NA	n/a	Myxococcus stipitatus DSM 14675	AA5	n/a	n/a
Unigene15990_YK size 692 gap 0 0%	692	n/a	ADY45103.1	468	Branch	Ascaris suum	GT14	n/a	NO
CL180.Contig4_YK size 4598 gap 0 0%	4598	PAP2_C|COesterase	NP_523496.1	1262	COesterase	Drosophila melanogaster	CE10	NO	NO		Q9NGK5
Unigene12137_YK size 3410 gap 0 0%	3410	Glyco_tranf_2_3|Chitin_synth_2	AAQ62694.1	1571	Chitin_synth_2	Tribolium castaneum	GT2	NO	NO	2.4.1.16	Q6WD22
Unigene12137_YK size 3410 gap 0 0%	3410	Glyco_tranf_2_3|Chitin_synth_2	AAQ62693.1	1571	Chitin_synth_2	Tribolium castaneum	GT2	NO	NO		Q6WD23
Unigene12137_YK size 3410 gap 0 0%	3410	Glyco_tranf_2_3|Chitin_synth_2	AAQ55059.1	1571	Chitin_synth_2	Tribolium castaneum	GT2	NO	NO		Q6WD23
Unigene12137_YK size 3410 gap 0 0%	3410	Glyco_tranf_2_3|Chitin_synth_2	AAQ55060.1	1571	Chitin_synth_2	Tribolium castaneum	GT2	NO	NO	2.4.1.16	Q6WD22
CL470.Contig1_YK size 1357 gap 0 0%	1357	Glyco_hydro_38	CAJ55257.1	1158	Glyco_hydro_38|Alpha-mann_mid|Glyco_hydro_38C	Caenorhabditis elegans Bristol N2	GH38	NO	YES	3.2.1.114	Q21010Q2PJ74
Unigene2428_YK size 1170 gap 0 0%	1170	Pkinase|Pkinase_Tyr	CBZ54290.1	729	Pkinase	Neospora caninum Liverpool	CBM20	NO	NO
Unigene6017_YK size 2964 gap 0 0%	2964	DEAD|Helicase_C|Rrp15p	CAL53384.1	1058	DEAD|Helicase_C|LpxC	Ostreococcus tauri OTTH0595	CE11	NO	NO		Q017M7
Unigene9856_YK size 377 gap 0 0%	377	n/a	ADY44031.1	531	UDPGT	Ascaris suum	GT1	n/a	NO
CL1970.Contig3_YK size 2912 gap 0 0%	2912	GDPD	ADY41473.1	738	GDPD	Ascaris suum	CBM20	YES	NO
CL1970.Contig3_YK size 2912 gap 0 0%	2912	GDPD	ADY40533.1	753	GDPD	Ascaris suum	CBM20	YES	NO
CL2686.Contig10_YK size 192 gap 0 0%	192	ubiquitin|Rad60-SLD	NP_258300.1	365	ubiquitin|Chitin_bind_3	Spodoptera litura NPV G2	AA10	NO	NO		Q91BI7
CL1643.Contig2_YK size 1241 gap 0 0%	1241	Glycos_transf_2	ADY44456.1	590	Glycos_transf_2|Ricin_B_lectin	Ascaris suum	GT27|CBM13	NO	NO
Unigene15599_YK size 1711 gap 0 0%	1711	Guanylate_kin	CCD80792.1	611	Guanylate_kin	Schistosoma mansoni	GH99	YES	NO		C4Q1N7
Unigene13617_YK size 3149 gap 0 0%	3149	Gal_mutarotas_2|Glyco_hydro_31	ADY41325.1	929	Gal_mutarotas_2|Glyco_hydro_31	Ascaris suum	GH31	YES	NO
Unigene13617_YK size 3149 gap 0 0%	3149	Gal_mutarotas_2|Glyco_hydro_31	ADY41094.1	948	Gal_mutarotas_2|Glyco_hydro_31	Ascaris suum	GH31	YES	NO
Unigene16222_YK size 1471 gap 0 0%	1471	Peptidase_M14	ABN53589.1	436	PG_binding_1|Peptidase_M14	Clostridium thermocellum ATCC 27405	CBM50	NO	NO		A3DI10
Unigene10308_YK size 1429 gap 0 0%	1429	Pkinase|Pkinase_Tyr	BAI79271.1	673	Pkinase_Tyr	Lotus japonicus	CBM50	NO	NO		D3KTZ4
Unigene10308_YK size 1429 gap 0 0%	1429	Pkinase|Pkinase_Tyr	BAI79270.1	648	Pkinase_Tyr	Lotus japonicus	CBM50	NO	NO		D3KTZ3
CL2699.Contig1_YK size 3114 gap 0 0%	3114	DEAD|Helicase_C	CAL53384.1	1058	DEAD|Helicase_C|LpxC	Ostreococcus tauri OTTH0595	CE11	NO	NO		Q017M7
CL143.Contig2_YK size 5408 gap 0 0%	5408	Myosin_head|DUF3584|MAD|Cast|SCP-1|HOOK|Cast|Myosin_tail_1|Macoilin|Cast|Trichoplein|Myosin_tail_1|MAD|SMC_N|MAD|Cast	ABB70410.1	2010	Myosin_head|Chitin_synth_2|DEK_C	Puccinia graminis f. sp. tritici	GT2	NO	NO
CL1602.Contig1_YK size 2298 gap 0 0%	2298	RBD|C1_1|Pkinase_Tyr|Pkinase	BAI79272.1	678	Pkinase_Tyr	Lotus japonicus	CBM50	NO	NO		D3KTZ5
Unigene6435_YK size 2425 gap 0 0%	2425	DEAD|Helicase_C	CAL53384.1	1058	DEAD|Helicase_C|LpxC	Ostreococcus tauri OTTH0595	CE11	NO	NO		Q017M7
Unigene3039_YK size 415 gap 0 0%	415	AMPKBI	CAB04480.1	282	AMPKBI	Caenorhabditis elegans Bristol N2	CBM48	YES	NO		Q9XUY2
CL2780.Contig2_YK size 11318 gap 0 0%	11318	CH|CH|CAMSAP_CH|AAA_27|AAA_27|AAA_27|DUF3584|AAA_27|DUF3584|DUF3584|SMC_N|GAS2	ACB77510.1	NA	n/a	Opitutus terrae PB90-1	CBM50	n/a	n/a
Unigene7181_YK size 3638 gap 0 0%	3638	n/a	CCE63548.1	NA	n/a	Tetrapisispora phaffii CBS 4417 type strain:CBS 4417	GH17	n/a	n/a
Unigene12126_YK size 7115 gap 0 0%	7115	Cadherin|Cadherin|Cadherin|Cadherin|Cadherin|Cadherin|Cadherin	ADM09420.1	NA	n/a	Parvularcula bermudensis HTCC2503	GH113	n/a	n/a		A3VRI7E0TI81
Unigene6285_YK size 1763 gap 0 0%	1763	Sulfatase	CCA60043.1	756	Sulfatase|NPCBM	Streptomyces venezuelae ATCC 10712	CBM51	NO	NO
Unigene4868_YK size 2926 gap 0 0%	2926	NAD-GH|HSP70	CAJ61616.1	777	HSP70	Frankia alni ACN14a	CBM13	NO	NO		Q0RLI8
CL2875.Contig3_YK size 1693 gap 0 0%	1693	p450	EAA66095.1	845	p450	Aspergillus nidulans FGSC A4	GT34	YES	NO		Q5BGV8
CL2001.Contig2_YK size 1629 gap 0 0%	1629	Pkinase_Tyr|Pkinase	CBZ54290.1	729	Pkinase	Neospora caninum Liverpool	CBM20	NO	NO
CL686.Contig13_YK size 9070 gap 0 0%	9070	Ank_2|Ank_2|Ank_2|Ank_2|Ank_2|Ank_4|Ank_2|Ank|Ank_4|Ank_2|Ank_2|Ank_4|Ank_2|Ank_2|Ank_4|Ank_2|Ank_2|Ank_2|Ank_2|Ank_2|Ank_2|Ank_2|KH_1	XP_362336.1	1732	Osmo_MPGsynth|Ank_2|Ank_2	Magnaporthe grisea 70-15	GT55	NO	NO
Unigene3489_YK size 1510 gap 0 0%	1510	n/a	ADY46293.1	NA	n/a	Ascaris suum	GH99	n/a	n/a
CL2896.Contig1_YK size 938 gap 0 0%	938	Pkinase	EEC68331.1	470	Pkinase	Oryza sativa Indica Group	CBM50	YES	NO		B8BKZ5
Unigene13145_YK size 2153 gap 0 0%	2153	Ground-like|TPR_11|TPR_12|TPR_11	ABG51731.1	1167	TPR_11|Glyco_transf_41	Trichodesmium erythraeum IMS101	GT41	NO	NO		Q111U3
Unigene7598_YK size 440 gap 0 0%	440	Glyco_hydro_45	BAD34545.1	372	Glyco_hydro_45	Bursaphelenchus xylophilus KA4	GH45	YES	YES	3.2.1.4	Q6BCL3
Unigene7598_YK size 440 gap 0 0%	440	Glyco_hydro_45	BAD34544.1	299	Glyco_hydro_45	Bursaphelenchus xylophilus KA4	GH45	YES	NO	3.2.1.4	Q6BCL7
Unigene7598_YK size 440 gap 0 0%	440	Glyco_hydro_45	BAD34547.1	299	Glyco_hydro_45	Bursaphelenchus xylophilus KA4	GH45	YES	NO	3.2.1.4	Q6BCL7
Unigene7598_YK size 440 gap 0 0%	440	Glyco_hydro_45	BAD34548.1	372	Glyco_hydro_45	Bursaphelenchus xylophilus KA4	GH45	YES	YES	3.2.1.4	Q6BCL3
CL1792.Contig2_YK size 6070 gap 0 0%	6070	Myosin_tail_1|MAD|Cast|Myosin_tail_1|DUF3584	CCO17752.1	NA	n/a	Bathycoccus prasinos RCC 1105	CBM50|CBM20	n/a	n/a
CL1983.Contig2_YK size 828 gap 0 0%	828	Pkinase|Pkinase_Tyr	AEO18232.1	643	Pkinase	Solanum lycopersicum	CBM50	NO	NO
CL1556.Contig2_YK size 2799 gap 0 0%	2799	Pkinase_Tyr|Pkinase_C	CBZ54290.1	729	Pkinase	Neospora caninum Liverpool	CBM20	NO	NO
Unigene1656_YK size 273 gap 0 0%	273	NAD-GH|HSP70	CAJ61616.1	777	HSP70	Frankia alni ACN14a	CBM13	NO	NO		Q0RLI8
CL91.Contig1_YK size 5636 gap 0 0%	5636	Filament|Trichoplein|DUF3584|SCP-1|Myosin_tail_1|Cast|Filament|Myosin_tail_1|HOOK|DUF827|DUF3584|EzrA|TPR_MLP1_2|BicD|SMC_N|MscS_porin|SMC_N|Mitofilin|MAD|AAA_27|GAS|PspA_IM30|ERM|TACC|CALCOCO1|Laminin_I|ERM|AAA_13|MAD|Borrelia_P83|Tropomyosin_1|Laminin_I|Macoilin|HCR|Taxilin|CALCOCO1|DUF812|HOOK|HOOK|AAA_27|EzrA|MAD|ERM|SCP-1|EzrA|HOOK|HOOK|Tropomyosin|AAA_27|Filament|DUF3584|EzrA|Myosin_tail_1|…	CBQ73600.1	2019	Myosin_head|Chitin_synth_2	Sporisorium reilianum SRZ2	GT2	NO	NO
Unigene12228_YK size 819 gap 0 0%	819	C1_1	CBX98831.1	1458	FCH|SUN	Leptosphaeria maculans v23.1.3	GH132	NO	NO		E5A5D3
Unigene10313_YK size 1552 gap 0 0%	1552	FMO-like|Pyr_redox_3|FMO-like	NP_051574.1	847	Abhydrolase_3|Pyr_redox_3	Deinococcus radiodurans R1	CE10	NO	NO		Q9RZT0
Unigene7366_YK size 819 gap 0 0%	819	n/a	CCD62567.1	NA	n/a	Caenorhabditis elegans Bristol N2	GT11	n/a	n/a		P34302
Unigene3079_YK size 1898 gap 0 0%	1898	DUF4217|Helicase_C|DEAD	CAL53384.1	1058	DEAD|Helicase_C|LpxC	Ostreococcus tauri OTTH0595	CE11	NO	NO		Q017M7
Unigene12072_YK size 907 gap 0 0%	907	SDF	ACI65301.1	1360	SDF|Glyco_transf_49	Phaeodactylum tricornutum CCAP 1055/1	GT49	NO	NO		B5Y3E7
CL636.Contig1_YK size 3026 gap 0 0%	3026	RVT_1	CAN82685.1	1576	RVT_1|Glucan_synthase	Vitis vinifera	GT48	NO	NO		A5AY60
CL1137.Contig2_YK size 1841 gap 0 0%	1841	Mannosyl_trans2	CCD71986.1	685	Mannosyl_trans2|Mannosyl_trans2	Caenorhabditis elegans Bristol N2	GT76	NO	NO		O02164
Unigene10650_YK size 1421 gap 0 0%	1421	UDPGT	ADY45727.1	500	UDPGT	Ascaris suum	GT1	YES	NO
Unigene7579_YK size 7213 gap 0 0%	7213	Zona_pellucida	CCA37660.1	1631	Flo11	Pichia pastoris CBS 7435	CBM1	NO	NO
Unigene7012_YK size 1367 gap 0 0%	1367	n/a	CAL53384.1	1058	DEAD|Helicase_C|LpxC	Ostreococcus tauri OTTH0595	CE11	n/a	NO		Q017M7
CL2602.Contig1_YK size 1114 gap 0 0%	1114	Esterase	AFF24943.1	282	Esterase	Pasteurella multocida subsp. multocida str. HN06	CE1	YES	NO
CL2602.Contig1_YK size 1114 gap 0 0%	1114	Esterase	NP_246390.1	283	Esterase	Pasteurella multocida subsp. multocida str. Pm70	CE1	YES	NO		Q9CKZ9
CL2602.Contig1_YK size 1114 gap 0 0%	1114	Esterase	AFI46882.1	282	Esterase	Pasteurella multocida subsp. multocida str. 3480	CE1	YES	NO
CL1670.Contig2_YK size 2241 gap 0 0%	2241	EB|EB	ABW74146.1	NA	n/a	Tribolium castaneum	CBM14	n/a	n/a		A8W489
Unigene15146_YK size 825 gap 0 0%	825	zf-MIZ	AAO51855.1	1331	Glyco_transf_49|zf-MIZ	Dictyostelium discoideum AX4	GT49	NO	NO		Q86IZ0
Unigene11364_YK size 915 gap 0 0%	915	Collagen|Collagen|Collagen	ADY41481.1	940	Glycos_transf_2	Ascaris suum	GT27|CBM13	NO	YES
Unigene5878_YK size 818 gap 0 0%	818	Pkinase_Tyr|Pkinase	CBX99002.1	785	Pkinase	Leptosphaeria maculans v23.1.3	GH18	NO	YES		E5A5V7
CL2750.Contig2_YK size 2048 gap 0 0%	2048	Glyco_hydro_31	CCD69278.1	968	Glyco_hydro_31	Caenorhabditis elegans Bristol N2	GH31	YES	NO	3.2.1.20	Q21750
Unigene13552_YK size 1221 gap 0 0%	1221	n/a	ACL16117.1	640	CBM_6	Candidatus Methanosphaerula palustris E1-9c	CBM6	n/a	NO		B8GG43
Unigene7062_YK size 1253 gap 0 0%	1253	Glyco_transf_7C|Glyco_transf_7N	CAA91401.2	400	Glyco_transf_7N|Glyco_transf_7C	Caenorhabditis elegans Bristol N2	GT7	NO	NO		G5EGS9Q21608
Unigene14863_YK size 1041 gap 0 0%	1041	PhyH	CAL54622.1	1705	Glyco_hydro_2_N|Glyco_hydro_2_C|Bgal_small_N|DS|PhyH	Ostreococcus tauri OTTH0595	GH2	NO	NO		Q014Q7
CL180.Contig1_YK size 2872 gap 0 0%	2872	COesterase	NP_523496.1	1262	COesterase	Drosophila melanogaster	CE10	YES	NO		Q9NGK5
CL2214.Contig1_YK size 1257 gap 0 0%	1257	Pkinase	BAI79272.1	678	Pkinase_Tyr	Lotus japonicus	CBM50	NO	NO		D3KTZ5
CL2214.Contig1_YK size 1257 gap 0 0%	1257	Pkinase	AEO18232.1	643	Pkinase	Solanum lycopersicum	CBM50	YES	NO
Unigene3716_YK size 1955 gap 0 0%	1955	I-set|I-set|Pkinase_Tyr|Pkinase	CBZ54290.1	729	Pkinase	Neospora caninum Liverpool	CBM20	NO	NO
CL1436.Contig2_YK size 526 gap 0 0%	526	Acyl_transf_3	BAG21593.1	1042	Acyl_transf_3	Streptomyces griseus subsp. griseus NBRC 13350	GH16	YES	NO		B1VW82
CL2673.Contig2_YK size 466 gap 0 0%	466	n/a	ADY43369.1	702	Trehalase	Ascaris suum	GH37	n/a	NO
CL2673.Contig2_YK size 466 gap 0 0%	466	n/a	ADY41420.1	707	Trehalase	Ascaris suum	GH37	n/a	NO
CL2764.Contig1_YK size 2502 gap 0 0%	2502	Pkinase_Tyr|Pkinase|Pkinase_Tyr	CBZ54290.1	729	Pkinase	Neospora caninum Liverpool	CBM20	NO	NO
CL765.Contig2_YK size 1783 gap 0 0%	1783	UDPGT	ADY44399.1	542	UDPGT	Ascaris suum	GT1	YES	NO
Unigene10727_YK size 881 gap 0 0%	881	n/a	CCD77273.1	1014	Exostosin|Glyco_transf_64	Schistosoma mansoni	GT47|GT64	n/a	YES		C4Q9B9
Unigene10727_YK size 881 gap 0 0%	881	n/a	CCD77274.1	1035	Exostosin|Glyco_transf_64	Schistosoma mansoni	GT47|GT64	n/a	YES		C4Q9B9
Unigene4563_YK size 1047 gap 0 0%	1047	LRR_4|LRR_4	AEY67763.1	600	Glyco_hydro_18	Clostridium sp. BNL1100	GH18	NO	NO
Unigene5140_YK size 1221 gap 0 0%	1221	ADH_N|ADH_zinc_N	EAA63396.1	764	Glyco_hydro_76|ADH_N|ADH_zinc_N	Aspergillus nidulans FGSC A4	GH76	NO	NO		Q5B9F5
Unigene3106_YK size 2128 gap 0 0%	2128	Glyco_transf_22	ADY42401.1	569	Glyco_transf_22	Ascaris suum	GT22	YES	NO
CL774.Contig2_YK size 1667 gap 0 0%	1667	Pkinase_Tyr	CBX99002.1	785	Pkinase	Leptosphaeria maculans v23.1.3	GH18	NO	NO		E5A5V7
Unigene3859_YK size 685 gap 0 0%	685	dCMP_cyt_deam_1	ADO37723.1	643	Alpha-amylase|dCMP_cyt_deam_1	Eubacterium limosum KIST612	GH13	NO	YES		E3GEB3
Unigene9314_YK size 295 gap 0 0%	295	n/a	CCD68257.1	NA	n/a	Caenorhabditis elegans Bristol N2	GT31	n/a	n/a		Q9N2M0
Unigene9314_YK size 295 gap 0 0%	295	n/a	CCD68253.1	NA	n/a	Caenorhabditis elegans Bristol N2	GT31	n/a	n/a		Q9N2M0
Unigene4696_YK size 1668 gap 0 0%	1668	n/a	ACL16117.1	640	CBM_6	Candidatus Methanosphaerula palustris E1-9c	CBM6	n/a	NO		B8GG43
Unigene12426_YK size 3706 gap 0 0%	3706	n/a	AEV70393.1	1464	CBM_3|Polysacc_deac_1	Clostridium clariflavum DSM 19732	CBM3	n/a	NO
CL2750.Contig3_YK size 537 gap 0 0%	537	Glyco_hydro_31	CCD69278.1	968	Glyco_hydro_31	Caenorhabditis elegans Bristol N2	GH31	YES	NO	3.2.1.20	Q21750
Unigene3697_YK size 813 gap 0 0%	813	Acyl_transf_3	BAG21593.1	1042	Acyl_transf_3	Streptomyces griseus subsp. griseus NBRC 13350	GH16	YES	NO		B1VW82
CL2507.Contig2_YK size 3315 gap 0 0%	3315	n/a	ABC67744.1	661	Nucleotid_trans	Dictyostelium discoideum AX3	GT77	n/a	NO	2.4.1.37	Q54RP0
CL1531.Contig2_YK size 1880 gap 0 0%	1880	Pkinase_Tyr|Pkinase	CBZ54290.1	729	Pkinase	Neospora caninum Liverpool	CBM20	NO	NO
Unigene11861_YK size 1767 gap 0 0%	1767	COesterase|Abhydrolase_3	CCD73867.1	563	COesterase	Caenorhabditis elegans Bristol N2	CE10	NO	NO		Q9BL43
CL1041.Contig2_YK size 2303 gap 0 0%	2303	cNMP_binding|Pkinase_Tyr	CBZ54290.1	729	Pkinase	Neospora caninum Liverpool	CBM20	NO	NO
Unigene7889_YK size 377 gap 0 0%	377	Galactosyl_T	BAA94502.1	315	Galactosyl_T	Pongo pygmaeus	GT31	YES	YES		Q9N292
Unigene5967_YK size 2901 gap 0 0%	2901	Myosin_tail_1|SCP-1|Cast|Cast|MAD|MAD|SCP-1|Cast|HOOK|Myosin_tail_1|Myosin_tail_1|HOOK|Trichoplein|SMC_N|ERM	CCO17752.1	NA	n/a	Bathycoccus prasinos RCC 1105	CBM50|CBM20	n/a	n/a
CL2686.Contig7_YK size 205 gap 0 0%	205	Rad60-SLD	NP_258300.1	365	ubiquitin|Chitin_bind_3	Spodoptera litura NPV G2	AA10	NO	NO		Q91BI7
CL2566.Contig1_YK size 1310 gap 0 0%	1310	Melibiase	CAB00120.1	NA	n/a	Caenorhabditis elegans Bristol N2	GH27	n/a	n/a		Q21801
Unigene13431_YK size 1704 gap 0 0%	1704	DEAD|Helicase_C|DUF4217	CAL53384.1	1058	DEAD|Helicase_C|LpxC	Ostreococcus tauri OTTH0595	CE11	NO	NO		Q017M7
CL2668.Contig2_YK size 1298 gap 0 0%	1298	Pkinase_Tyr|Pkinase	CBX99002.1	785	Pkinase	Leptosphaeria maculans v23.1.3	GH18	NO	NO		E5A5V7
Unigene18734_YK size 242 gap 0 0%	242	n/a	AAQ62694.1	1571	Chitin_synth_2	Tribolium castaneum	GT2	n/a	NO	2.4.1.16	Q6WD22
Unigene18734_YK size 242 gap 0 0%	242	n/a	AAQ62693.1	1571	Chitin_synth_2	Tribolium castaneum	GT2	n/a	NO		Q6WD23
Unigene18734_YK size 242 gap 0 0%	242	n/a	AAQ55059.1	1571	Chitin_synth_2	Tribolium castaneum	GT2	n/a	NO		Q6WD23
Unigene18734_YK size 242 gap 0 0%	242	n/a	AAQ55060.1	1571	Chitin_synth_2	Tribolium castaneum	GT2	n/a	NO	2.4.1.16	Q6WD22
Unigene2918_YK size 3004 gap 0 0%	3004	Ephrin_lbd|Pkinase_Tyr|Pkinase	BAI79271.1	673	Pkinase_Tyr	Lotus japonicus	CBM50	NO	NO		D3KTZ4
Unigene2918_YK size 3004 gap 0 0%	3004	Ephrin_lbd|Pkinase_Tyr|Pkinase	BAI79270.1	648	Pkinase_Tyr	Lotus japonicus	CBM50	NO	NO		D3KTZ3
CL1853.Contig3_YK size 1751 gap 0 0%	1751	Pkinase_Tyr|Pkinase	CAJ63931.1	634	Pkinase	Frankia alni ACN14a	CBM13	NO	NO		Q0RF20
CL341.Contig2_YK size 5486 gap 0 0%	5486	Guanylate_cyc|Pkinase|ANF_receptor|ANF_receptor	AEE75574.1	1033	Malectin|Pkinase_Tyr	Arabidopsis thaliana	CBM57	NO	NO
Unigene2736_YK size 2155 gap 0 0%	2155	n/a	ACF42936.1	4502	Glyco_transf_41|Glyco_transf_41|Glyco_transf_41|Glyco_transf_41|Glyco_transf_41|Glyco_transf_41|Glyco_transf_41|Glyco_transf_41|Glyco_transf_41|Glyco_transf_41|Glyco_transf_41|Glyco_transf_41	Pelodictyon phaeoclathratiforme BU-1	GT41	n/a	NO		B4SDJ7
Unigene16415_YK size 1671 gap 0 0%	1671	Pkinase|Pkinase_Tyr	CBX99002.1	785	Pkinase	Leptosphaeria maculans v23.1.3	GH18	NO	NO		E5A5V7
CL817.Contig3_YK size 1220 gap 0 0%	1220	Glyco_transf_11	ADY45428.1	380	Glyco_transf_11	Ascaris suum	GT11	YES	NO
CL899.Contig1_YK size 4481 gap 0 0%	4481	PTB|SH2	CAY68599.1	1429	Flo11	Pichia pastoris GS115	CBM1	NO	NO		C4QZC5
CL899.Contig1_YK size 4481 gap 0 0%	4481	PTB|SH2	CCA37660.1	1631	Flo11	Pichia pastoris CBS 7435	CBM1	NO	NO
Unigene14849_YK size 2305 gap 0 0%	2305	WD40|Kua-UEV1_localn	AEB68921.1	NA	n/a	Methanosaeta concilii GP-6	GH73	n/a	n/a
Unigene6952_YK size 2197 gap 0 0%	2197	COesterase	CAB01677.2	596	COesterase	Caenorhabditis elegans Bristol N2	CE10	YES	NO		Q93251
CL836.Contig1_YK size 4020 gap 0 0%	4020	PDZ|PDZ	AEO14875.1	1040	Malectin|Pkinase	Glycine max	CBM57	NO	NO
CL2334.Contig2_YK size 1362 gap 0 0%	1362	PIG-U|Mannosyl_trans	CAA90090.1	430	Mannosyl_trans	Caenorhabditis elegans Bristol N2	GT50	NO	NO		Q17515
Unigene15004_YK size 2572 gap 0 0%	2572	Pkinase|Pkinase_Tyr	CBZ54290.1	729	Pkinase	Neospora caninum Liverpool	CBM20	NO	NO
CL2410.Contig2_YK size 2524 gap 0 0%	2524	AMP-binding	AFY93865.1	2649	Glycos_transf_2|AMP-binding|AMP-binding_C|ketoacyl-synt|Ketoacyl-synt_C|Acyl_transf_1|Aminotran_3	Chamaesiphon minutus PCC 6605	GT2	NO	YES
Unigene374_YK size 2515 gap 0 0%	2515	Ank_2|Ank_2|Ank_4|Ank_2|Ank_4|Ank_2|Ank_2|Ank_2|Ank_2|Ank_2|Ank_2	XP_362336.1	1732	Osmo_MPGsynth|Ank_2|Ank_2	Magnaporthe grisea 70-15	GT55	NO	NO
Unigene9988_YK size 926 gap 0 0%	926	Glycos_transf_1	AAI60942.1	415	Glycos_transf_1	Xenopus (Silurana) tropicalis N6 (Nigerian 6th generation inbred)	GT4	YES	NO		B1H2B6
Unigene6642_YK size 375 gap 0 0%	375	n/a	ADY44786.1	518	UDPGT	Ascaris suum	GT1	n/a	NO
Unigene7028_YK size 3780 gap 0 0%	3780	SAM_1|Ank_2	XP_362336.1	1732	Osmo_MPGsynth|Ank_2|Ank_2	Magnaporthe grisea 70-15	GT55	NO	NO
CL39.Contig5_YK size 5843 gap 0 0%	5843	Ank_2|Ank_2|Ank_2|Ank_2|Ank_2|Ank_4|Ank_2|Ank_4|Ank_2|Ank_4|Ank_2|Ank_2|Ank_4|Ank_2|Ank_5|Ank_2|Ank_2|Ank_4|Ank_2|Ank_2|Ank_4|Ank_2|Ank_2|Ank_4|Ank_2|Ank_5|Ank_4|Ank_2|Ank_2|Ank_4|Ank_2|Ank_4|Ank_2|Ank_5|ZU5|Death	XP_362336.1	1732	Osmo_MPGsynth|Ank_2|Ank_2	Magnaporthe grisea 70-15	GT55	NO	NO
Unigene2140_YK size 1662 gap 0 0%	1662	Pkinase|Pkinase_Tyr	AEE32737.1	664	Pkinase_Tyr	Arabidopsis thaliana	CBM50	NO	NO
Unigene13594_YK size 1670 gap 0 0%	1670	Beta-TrCP_D|F-box-like	ABC67744.1	661	Nucleotid_trans	Dictyostelium discoideum AX3	GT77	NO	NO	2.4.1.37	Q54RP0
CL331.Contig2_YK size 1521 gap 0 0%	1521	Pkinase_Tyr|Pkinase	CBZ54290.1	729	Pkinase	Neospora caninum Liverpool	CBM20	NO	NO
Unigene12833_YK size 1368 gap 0 0%	1368	Abhydrolase_3	NP_725941.1	895	HSL_N|Abhydrolase_3	Drosophila melanogaster	CE10	NO	NO		Q7JR83Q960T4Q9V908
Unigene12833_YK size 1368 gap 0 0%	1368	Abhydrolase_3	NP_725942.1	895	HSL_N|Abhydrolase_3	Drosophila melanogaster	CE10	NO	NO		Q7JR83Q960T4Q9V908
Unigene12833_YK size 1368 gap 0 0%	1368	Abhydrolase_3	NP_611463.1	895	HSL_N|Abhydrolase_3	Drosophila melanogaster	CE10	NO	NO		Q7JR83Q960T4Q9V908
Unigene6901_YK size 1108 gap 0 0%	1108	adh_short	EAA59449.1	980	Glyco_hydro_18|adh_short	Aspergillus nidulans FGSC A4	GH18	NO	YES		Q5B652
Unigene6491_YK size 1258 gap 0 0%	1258	Peptidase_S9	AAL23628.1	778	DPPIV_N|Peptidase_S9	Bos taurus	CE10	NO	NO		P81425
Unigene6491_YK size 1258 gap 0 0%	1258	Peptidase_S9	NP_776464.1	779	DPPIV_N|Peptidase_S9	Bos taurus	CE10	NO	NO		P81425
Unigene6491_YK size 1258 gap 0 0%	1258	Peptidase_S9	AAL67836.1	778	DPPIV_N|Peptidase_S9	Bos taurus	CE10	NO	NO		P81425
CL2168.Contig1_YK size 1329 gap 0 0%	1329	Pkinase_Tyr|Pkinase	CBX99002.1	785	Pkinase	Leptosphaeria maculans v23.1.3	GH18	NO	NO		E5A5V7
Unigene11344_YK size 1839 gap 0 0%	1839	Pkinase|Pkinase_Tyr	CAJ63931.1	634	Pkinase	Frankia alni ACN14a	CBM13	NO	NO		Q0RF20
Unigene16018_YK size 626 gap 0 0%	626	Myosin_tail_1|Myosin_tail_1|Myosin_tail_1	CCO17752.1	NA	n/a	Bathycoccus prasinos RCC 1105	CBM50|CBM20	n/a	n/a
Unigene4919_YK size 4548 gap 0 0%	4548	GDE_C	AEJ18256.1	1633	GDE_C	Spirochaeta caldaria DSM 7334	CBM48	YES	NO
Unigene3914_YK size 1664 gap 0 0%	1664	Glyco_transf_92	ADY43188.1	467	Glyco_transf_92	Ascaris suum	GT92	YES	NO
Unigene6743_YK size 2460 gap 0 0%	2460	ABC_tran|ABC_membrane	AAW61229.1	NA	n/a	Gluconobacter oxydans 621H	CE1	n/a	n/a		Q5FQW7
CL2521.Contig2_YK size 2606 gap 0 0%	2606	Glyco_hydro_47	ADY40292.1	968	Glyco_hydro_47	Ascaris suum	GH47	YES	NO
Unigene6447_YK size 323 gap 0 0%	323	n/a	AAQ62694.1	1571	Chitin_synth_2	Tribolium castaneum	GT2	n/a	NO	2.4.1.16	Q6WD22
Unigene6447_YK size 323 gap 0 0%	323	n/a	AAQ62693.1	1571	Chitin_synth_2	Tribolium castaneum	GT2	n/a	NO		Q6WD23
Unigene6447_YK size 323 gap 0 0%	323	n/a	AAQ55059.1	1571	Chitin_synth_2	Tribolium castaneum	GT2	n/a	NO		Q6WD23
Unigene6447_YK size 323 gap 0 0%	323	n/a	AAQ55060.1	1571	Chitin_synth_2	Tribolium castaneum	GT2	n/a	NO	2.4.1.16	Q6WD22
Unigene14355_YK size 883 gap 0 0%	883	adh_short_C2|adh_short	EAA62552.1	1087	Glyco_hydro_92|adh_short_C2	Aspergillus nidulans FGSC A4	GH92	NO	YES		Q5B238
Unigene4617_YK size 357 gap 0 0%	357	Glyco_transf_10	ADY44672.1	399	Glyco_transf_10	Ascaris suum	GT10	YES	YES
Unigene3885_YK size 1327 gap 0 0%	1327	WD40	CCA39958.1	1371	Glyco_transf_15|Hira	Pichia pastoris CBS 7435	GT15	NO	YES
CL1970.Contig1_YK size 2885 gap 0 0%	2885	GDPD	ADY41473.1	738	GDPD	Ascaris suum	CBM20	YES	NO
CL1970.Contig1_YK size 2885 gap 0 0%	2885	GDPD	ADY40533.1	753	GDPD	Ascaris suum	CBM20	YES	NO
Unigene1386_YK size 151 gap 0 0%	151	n/a	AFG28419.1	1548	Chitin_synth_2	Tetranychus urticae EtoxR	GT2	n/a	NO
Unigene1386_YK size 151 gap 0 0%	151	n/a	AFG28412.1	1548	Chitin_synth_2	Tetranychus urticae London	GT2	n/a	NO
Unigene1386_YK size 151 gap 0 0%	151	n/a	AFG28416.1	1535	Chitin_synth_2	Tetranychus urticae 005	GT2	n/a	NO
Unigene1386_YK size 151 gap 0 0%	151	n/a	AFG28417.1	1527	Chitin_synth_2	Tetranychus urticae MR-VL	GT2	n/a	NO
Unigene1386_YK size 151 gap 0 0%	151	n/a	AFG28418.1	1536	Chitin_synth_2	Tetranychus urticae TuSB9	GT2	n/a	NO
Unigene1386_YK size 151 gap 0 0%	151	n/a	AFG28414.1	1535	Chitin_synth_2	Tetranychus urticae 005	GT2	n/a	NO
Unigene1386_YK size 151 gap 0 0%	151	n/a	AFG28413.1	1534	Chitin_synth_2	Tetranychus urticae GSS	GT2	n/a	NO
Unigene1013_YK size 371 gap 0 0%	371	Glyco_transf_10	ADY44882.1	404	Glyco_transf_10	Ascaris suum	GT10	YES	YES
CL2901.Contig2_YK size 3310 gap 0 0%	3310	Pkinase_Tyr	CBX99002.1	785	Pkinase	Leptosphaeria maculans v23.1.3	GH18	NO	NO		E5A5V7
Unigene12491_YK size 1390 gap 0 0%	1390	Myosin_tail_1|CALCOCO1|Tropomyosin|HOOK|ATG16|Macoilin|Myosin_tail_1|Myosin_tail_1|IncA|Myosin_tail_1|Filament|DUF869|Myosin_tail_1|MAD|Myosin_tail_1|Cast|Myosin_head	CCO17752.1	NA	n/a	Bathycoccus prasinos RCC 1105	CBM50|CBM20	n/a	n/a
CL139.Contig1_YK size 4243 gap 0 0%	4243	Galactosyl_T	CCD72807.1	336	Galactosyl_T	Caenorhabditis elegans Bristol N2	GT31	YES	NO		D3KZG0Q966J0
Unigene144_YK size 5753 gap 0 0%	5753	Pkinase_Tyr|Pkinase_C|MAD|Cast|Cast|Myosin_tail_1|Cast|MAD|Myosin_tail_1|MscS_porin|Myosin_tail_1|CALCOCO1|Trichoplein|HOOK|ERM|SMC_N|C1_1|CNH	CBZ54290.1	729	Pkinase	Neospora caninum Liverpool	CBM20	NO	NO
CL469.Contig1_YK size 1783 gap 0 0%	1783	C1_1	CBX98831.1	1458	FCH|SUN	Leptosphaeria maculans v23.1.3	GH132	NO	YES		E5A5D3
Unigene6332_YK size 1028 gap 0 0%	1028	WD40|WD40|WD40	AEB68921.1	NA	n/a	Methanosaeta concilii GP-6	GH73	n/a	n/a
Unigene12830_YK size 1602 gap 0 0%	1602	Abhydrolase_3	NP_725941.1	895	HSL_N|Abhydrolase_3	Drosophila melanogaster	CE10	NO	NO		Q7JR83Q960T4Q9V908
Unigene12830_YK size 1602 gap 0 0%	1602	Abhydrolase_3	NP_725942.1	895	HSL_N|Abhydrolase_3	Drosophila melanogaster	CE10	NO	NO		Q7JR83Q960T4Q9V908
Unigene12830_YK size 1602 gap 0 0%	1602	Abhydrolase_3	NP_611463.1	895	HSL_N|Abhydrolase_3	Drosophila melanogaster	CE10	NO	NO		Q7JR83Q960T4Q9V908
Unigene4117_YK size 1837 gap 0 0%	1837	Glyco_hydro_47	ADY42728.1	567	Glyco_hydro_47	Ascaris suum	GH47	YES	NO
CL417.Contig4_YK size 704 gap 0 0%	704	ADH_N	EAA63396.1	764	Glyco_hydro_76|ADH_N|ADH_zinc_N	Aspergillus nidulans FGSC A4	GH76	NO	YES		Q5B9F5
Unigene2274_YK size 808 gap 0 0%	808	adh_short_C2|adh_short	EAA59449.1	980	Glyco_hydro_18|adh_short	Aspergillus nidulans FGSC A4	GH18	NO	YES		Q5B652
Unigene6998_YK size 1962 gap 0 0%	1962	Pkinase|Pkinase_Tyr|Isochorismatase	BAL85746.1	617	Pkinase	Actinoplanes missouriensis 431	CBM2	NO	NO
CL362.Contig2_YK size 4617 gap 0 0%	4617	n/a	CCC79389.1	509	NLPC_P60	Lactobacillus plantarum WCFS1	CBM50	n/a	NO
CL2686.Contig5_YK size 228 gap 0 0%	228	ubiquitin|Rad60-SLD	NP_258300.1	365	ubiquitin|Chitin_bind_3	Spodoptera litura NPV G2	AA10	NO	NO		Q91BI7
CL1957.Contig1_YK size 1242 gap 0 0%	1242	n/a	ABJ81361.1	874	Glyco_trans_1_4	Solibacter usitatus Ellin6076	GT4	n/a	NO		Q02C55
CL902.Contig2_YK size 1217 gap 0 0%	1217	EF_hand_5|EF_hand_6|EF_hand_5	CBZ54290.1	729	Pkinase	Neospora caninum Liverpool	CBM20	NO	NO
CL1652.Contig2_YK size 1844 gap 0 0%	1844	UDPGT	ADY43978.1	557	UDPGT	Ascaris suum	GT1	YES	NO
CL2806.Contig1_YK size 1593 gap 0 0%	1593	p450	EAA66095.1	845	p450	Aspergillus nidulans FGSC A4	GT34	YES	NO		Q5BGV8
CL859.Contig8_YK size 1723 gap 0 0%	1723	Pkinase_C|Pkinase|Pkinase_Tyr|Pkinase	CBZ54290.1	729	Pkinase	Neospora caninum Liverpool	CBM20	NO	NO
CL2333.Contig2_YK size 1821 gap 0 0%	1821	Pkinase_Tyr	CAM03105.1	541	Pkinase|CBM_6	Saccharopolyspora erythraea NRRL 2338	CBM6	NO	NO		A4FGD0
CL741.Contig1_YK size 778 gap 0 0%	778	Pkinase	BAI79272.1	678	Pkinase_Tyr	Lotus japonicus	CBM50	NO	YES		D3KTZ5
Unigene13121_YK size 837 gap 0 0%	837	1-cysPrx_C|Redoxin|AhpC-TSA	CBA62479.1	722	AhpC-TSA|Glyco_hydro_18	Clostridium difficile CD196	GH18	NO	YES		C9XQW9
Unigene13121_YK size 837 gap 0 0%	837	1-cysPrx_C|Redoxin|AhpC-TSA	CBE03719.1	722	AhpC-TSA|Glyco_hydro_18	Clostridium difficile R20291	GH18	NO	YES		C9YL30
Unigene13121_YK size 837 gap 0 0%	837	1-cysPrx_C|Redoxin|AhpC-TSA	CAJ68298.1	725	AhpC-TSA|Glyco_hydro_18	Clostridium difficile 630	GH18	NO	YES		Q18BV5
Unigene2848_YK size 2162 gap 0 0%	2162	Peptidase_S9|Abhydrolase_6	NP_442437.1	651	Peptidase_S9	Synechocystis sp. PCC 6803	CE10	NO	NO		Q55413
CL2799.Contig2_YK size 2692 gap 0 0%	2692	SDF	ACI65301.1	1360	SDF|Glyco_transf_49	Phaeodactylum tricornutum CCAP 1055/1	GT49	NO	NO		B5Y3E7
CL2597.Contig1_YK size 3289 gap 0 0%	3289	n/a	NP_523620.1	1073	Glyco_transf_41	Drosophila melanogaster	GT41	n/a	NO		Q7KJA9Q95RP9Q9V3X6Q9Y148
CL2597.Contig1_YK size 3289 gap 0 0%	3289	n/a	NP_724407.1	1073	Glyco_transf_41	Drosophila melanogaster	GT41	n/a	NO		Q7KJA9Q95RP9Q9V3X6Q9Y148
CL2597.Contig1_YK size 3289 gap 0 0%	3289	n/a	NP_724406.1	1073	Glyco_transf_41	Drosophila melanogaster	GT41	n/a	NO		Q7KJA9Q95RP9Q9V3X6Q9Y148
CL2597.Contig1_YK size 3289 gap 0 0%	3289	n/a	AAZ58723.1	922	TPR_11|Glyco_transf_41|Glyco_transf_41	Prochlorococcus marinus str. NATL2A	GT41	n/a	NO		Q46IF5
Unigene8612_YK size 666 gap 0 0%	666	Pkinase	CBZ54290.1	729	Pkinase	Neospora caninum Liverpool	CBM20	YES	YES
CL2857.Contig2_YK size 420 gap 0 0%	420	n/a	ADY40986.1	1142	Glyco_hydro_31	Ascaris suum	GH31	n/a	NO
CL294.Contig1_YK size 1921 gap 0 0%	1921	Astacin	AFE09577.1	560	Astacin|Ricin_B_lectin|Ricin_B_lectin	Corallococcus coralloides DSM 2259	CBM13	NO	NO
Unigene11283_YK size 1159 gap 0 0%	1159	DAGAT	EAA58455.1	868	DAGAT	Aspergillus nidulans FGSC A4	GT1	YES	NO		C8V0F3Q5AZ47
CL1236.Contig4_YK size 1670 gap 0 0%	1670	Glyco_tranf_2_3|Glyco_transf_21	ADY45213.1	424	Glyco_transf_21	Ascaris suum	GT21	NO	NO
Unigene531_YK size 206 gap 0 0%	206	n/a	CAA96587.1	460	Glyco_hydro_19	Caenorhabditis elegans Bristol N2	GH19	n/a	NO		Q17816Q65ZB0
Unigene531_YK size 206 gap 0 0%	206	n/a	CAH19081.1	497	Glyco_hydro_19	Caenorhabditis elegans Bristol N2	GH19	n/a	NO		Q17816Q65ZB0
CL2388.Contig2_YK size 3085 gap 0 0%	3085	Helicase_C|DEAD	CAL53384.1	1058	DEAD|Helicase_C|LpxC	Ostreococcus tauri OTTH0595	CE11	NO	NO		Q017M7
CL902.Contig1_YK size 964 gap 0 0%	964	EF_hand_5|EF_hand_6|EF_hand_5	CBZ54290.1	729	Pkinase	Neospora caninum Liverpool	CBM20	NO	NO
Unigene9707_YK size 2164 gap 0 0%	2164	Cu-oxidase_3|Cu-oxidase|Cu-oxidase_2	AGC83693.1	923	Cu-oxidase_3|Cu-oxidase|Cu-oxidase_2	Bemisia tabaci	AA1	YES	NO
CL1861.Contig1_YK size 887 gap 0 0%	887	EF_hand_5	CBZ54290.1	729	Pkinase	Neospora caninum Liverpool	CBM20	NO	YES
CL661.Contig3_YK size 1036 gap 0 0%	1036	Glyco_transf_8	CCD64319.1	297	Glyco_transf_8	Caenorhabditis elegans Bristol N2	GT8	YES	NO		H2KYQ5Q22997Q8MPU4Q95Q50
Unigene15774_YK size 1603 gap 0 0%	1603	Pkinase|SH2	AEE31121.1	1032	Malectin|Pkinase_Tyr	Arabidopsis thaliana	CBM57	NO	NO
Unigene12494_YK size 598 gap 0 0%	598	Myosin_head	CAG78812.1	1739	Myosin_head|Chitin_synth_2|DEK_C	Yarrowia lipolytica CLIB122 CLIB99	GT2	NO	NO		Q6C012
Unigene12494_YK size 598 gap 0 0%	598	Myosin_head	XP_506000.1	1740	Myosin_head|Chitin_synth_2|DEK_C	Yarrowia lipolytica W29	GT2	NO	NO
Unigene8975_YK size 1758 gap 0 0%	1758	Glyco_hydro_38C|Alpha-mann_mid	ADY40731.1	1220	Glyco_hydro_38|Alpha-mann_mid|Glyco_hydro_38C	Ascaris suum	GH38	NO	NO
Unigene7656_YK size 311 gap 0 0%	311	n/a	CCD68841.1	NA	n/a	Caenorhabditis elegans Bristol N2	GT11	n/a	n/a	2.4.1.69	P91200
CL1654.Contig3_YK size 1837 gap 0 0%	1837	Pkinase|Pkinase_Tyr	CBZ54290.1	729	Pkinase	Neospora caninum Liverpool	CBM20	NO	NO
CL112.Contig6_YK size 2482 gap 0 0%	2482	Pkinase|Pkinase_Tyr|CaMKII_AD	CBZ54290.1	729	Pkinase	Neospora caninum Liverpool	CBM20	NO	NO
CL1586.Contig2_YK size 976 gap 0 0%	976	Glyco_transf_10	ADY44280.1	354	Glyco_transf_10	Ascaris suum	GT10	YES	NO
CL1608.Contig2_YK size 1200 gap 0 0%	1200	Astacin	AFE09577.1	560	Astacin|Ricin_B_lectin|Ricin_B_lectin	Corallococcus coralloides DSM 2259	CBM13	NO	NO
CL1210.Contig2_YK size 2552 gap 0 0%	2552	Kinesin	CCO17752.1	NA	n/a	Bathycoccus prasinos RCC 1105	CBM50|CBM20	n/a	n/a
Unigene11042_YK size 5501 gap 0 0%	5501	DUF1908|DUF1908|Pkinase_Tyr	CAJ63931.1	634	Pkinase	Frankia alni ACN14a	CBM13	NO	NO		Q0RF20
Unigene5182_YK size 699 gap 0 0%	699	Redoxin	CBA62479.1	722	AhpC-TSA|Glyco_hydro_18	Clostridium difficile CD196	GH18	NO	YES		C9XQW9
Unigene5182_YK size 699 gap 0 0%	699	Redoxin	CBE03719.1	722	AhpC-TSA|Glyco_hydro_18	Clostridium difficile R20291	GH18	NO	YES		C9YL30
Unigene5182_YK size 699 gap 0 0%	699	Redoxin	CAJ68298.1	725	AhpC-TSA|Glyco_hydro_18	Clostridium difficile 630	GH18	NO	YES		Q18BV5
Unigene13444_YK size 2018 gap 0 0%	2018	AMP-binding	AFY93865.1	2649	Glycos_transf_2|AMP-binding|AMP-binding_C|ketoacyl-synt|Ketoacyl-synt_C|Acyl_transf_1|Aminotran_3	Chamaesiphon minutus PCC 6605	GT2	NO	NO
CL1397.Contig2_YK size 1605 gap 0 0%	1605	COesterase	CAB01677.2	596	COesterase	Caenorhabditis elegans Bristol N2	CE10	YES	NO		Q93251
CL39.Contig12_YK size 5241 gap 0 0%	5241	Ank_2|Ank_2|Ank_2|Ank_2|Ank_2|Ank_4|Ank_2|Ank_4|Ank_2|Ank_4|Ank_2|Ank_2|Ank_4|Ank_2|Ank_5|Ank_2|Ank_2|Ank_4|Ank_2|Ank_2|Ank_4|Ank_2|Ank_2|Ank_4|Ank_2|Ank_5|Ank_4|Ank_2|Ank_2|Ank_4|Ank_2|Ank_4|Ank_2|Ank_5|ZU5|Death	XP_362336.1	1732	Osmo_MPGsynth|Ank_2|Ank_2	Magnaporthe grisea 70-15	GT55	NO	NO
CL1766.Contig2_YK size 451 gap 0 0%	451	n/a	CAB05621.2	404	Branch	Caenorhabditis elegans Bristol N2	GT14	n/a	YES		O02315Q962C4
CL378.Contig4_YK size 1664 gap 0 0%	1664	Pkinase|Pkinase_Tyr	CAJ63931.1	634	Pkinase	Frankia alni ACN14a	CBM13	NO	NO		Q0RF20
CL186.Contig7_YK size 1681 gap 0 0%	1681	Pkinase|Pkinase_Tyr|Pkinase	BAJ53166.1	940	Malectin|Pkinase_Tyr	Jatropha curcas Palawan	CBM57	NO	NO
Unigene13028_YK size 1464 gap 0 0%	1464	n/a	CCA37660.1	1631	Flo11	Pichia pastoris CBS 7435	CBM1	n/a	YES
CL1.Contig2_YK size 3476 gap 0 0%	3476	efhand_3|efhand_3|SH3_1|SH3_1|SH3_1	AEB11253.1	NA	n/a	Marinithermus hydrothermalis DSM 14884	CBM50	n/a	n/a
Unigene17254_YK size 955 gap 0 0%	955	WD40	ABC67744.1	661	Nucleotid_trans	Dictyostelium discoideum AX3	GT77	NO	NO	2.4.1.37	Q54RP0
Unigene12054_YK size 1901 gap 0 0%	1901	n/a	AGC45330.1	NA	n/a	Myxococcus stipitatus DSM 14675	AA5	n/a	n/a
Unigene1779_YK size 870 gap 0 0%	870	Guanylate_kin	CCD80792.1	611	Guanylate_kin	Schistosoma mansoni	GH99	YES	NO		C4Q1N7
Unigene12880_YK size 950 gap 0 0%	950	AMPKBI	CAB04480.1	282	AMPKBI	Caenorhabditis elegans Bristol N2	CBM48	YES	NO		Q9XUY2
CL2128.Contig6_YK size 3741 gap 0 0%	3741	Jnk-SapK_ap_N	CCO17752.1	NA	n/a	Bathycoccus prasinos RCC 1105	CBM50|CBM20	n/a	n/a
CL1957.Contig2_YK size 1200 gap 0 0%	1200	n/a	ABJ81361.1	874	Glyco_trans_1_4	Solibacter usitatus Ellin6076	GT4	n/a	NO		Q02C55
CL566.Contig2_YK size 1753 gap 0 0%	1753	p450	EAA66095.1	845	p450	Aspergillus nidulans FGSC A4	GT34	YES	NO		Q5BGV8
Unigene5687_YK size 1783 gap 0 0%	1783	C5-epim_C	ADB53706.1	502	Glyco_tran_28_C|C5-epim_C	Conexibacter woesei DSM 14684	GT1	NO	NO		D3FFB3
Unigene3355_YK size 2880 gap 0 0%	2880	Kelch_1|Kelch_1|BTB	AGC43789.1	NA	n/a	Myxococcus stipitatus DSM 14675	AA5	n/a	n/a
CL1669.Contig2_YK size 163 gap 0 0%	163	Trehalase	CCD65326.1	687	Trehalase	Caenorhabditis elegans Bristol N2	GH37	YES	NO		G5EG96Q9BI68
Unigene11954_YK size 1061 gap 0 0%	1061	Ricin_B_lectin	ADY44456.1	590	Glycos_transf_2|Ricin_B_lectin	Ascaris suum	GT27|CBM13	NO	NO
CL243.Contig2_YK size 1275 gap 0 0%	1275	UDPGT	ADY44184.1	543	UDPGT	Ascaris suum	GT1	YES	NO
Unigene4_YK size 1051 gap 0 0%	1051	Pkinase_Tyr|Pkinase	CBX99002.1	785	Pkinase	Leptosphaeria maculans v23.1.3	GH18	NO	NO		E5A5V7
CL2104.Contig2_YK size 1924 gap 0 0%	1924	Glyco_hydro_47	CAA93106.2	581	Glyco_hydro_47	Caenorhabditis elegans Bristol N2	GH47	YES	NO		Q18679
Unigene4898_YK size 280 gap 0 0%	280	Pkinase	CBX99002.1	785	Pkinase	Leptosphaeria maculans v23.1.3	GH18	YES	NO		E5A5V7
Unigene9103_YK size 158 gap 0 0%	158	n/a	CCC54338.1	451	Glyco_hydro_19	Heligmosomoides polygyrus bakeri	GH19	n/a	NO
CL1885.Contig1_YK size 1077 gap 0 0%	1077	Laminin_EGF	BAB40792.1	NA	n/a	Phytolacca americana	CBM18	n/a	n/a		Q9AVB0
CL2057.Contig2_YK size 1545 gap 0 0%	1545	AIG2	ACA58829.1	609	AIG2|Glycos_transf_1	Candidatus Desulforudis audaxviator MP104C	GT4	NO	NO		B1I1B0
CL1888.Contig1_YK size 4068 gap 0 0%	4068	RVT_1	CAN82685.1	1576	RVT_1|Glucan_synthase	Vitis vinifera	GT48	NO	NO		A5AY60
Unigene6188_YK size 3060 gap 0 0%	3060	Pkinase_Tyr|Pkinase	CBX99002.1	785	Pkinase	Leptosphaeria maculans v23.1.3	GH18	NO	NO		E5A5V7
CL1019.Contig4_YK size 2544 gap 0 0%	2544	Trichoplein|SMC_N|HCR|DUF827|Myosin_tail_1|HOOK|BicD|Taxilin|SMC_N|MAD|SCP-1|Cast|MAD|HOOK|Cast|DUF3584|DUF869|Myosin_tail_1	CCO17752.1	NA	n/a	Bathycoccus prasinos RCC 1105	CBM50|CBM20	n/a	n/a
Unigene14692_YK size 2118 gap 0 0%	2118	Alpha-amylase	ABY36712.1	610	Alpha-amylase|CBM_20	Chloroflexus aurantiacus J-10-fl	GH13|CBM20	NO	NO		A9WA30
Unigene14692_YK size 2118 gap 0 0%	2118	Alpha-amylase	ACM55170.1	610	Alpha-amylase|CBM_20	Chloroflexus sp. Y-400-fl	GH13|CBM20	NO	NO		B9LEH8
Unigene13369_YK size 14469 gap 0 0%	14469	Ldl_recept_a|Ldl_recept_a|Ldl_recept_a|Ldl_recept_a|Ldl_recept_a|Ldl_recept_a|Ldl_recept_a|Ldl_recept_b|Ldl_recept_a|Ldl_recept_a|Ldl_recept_a|Ldl_recept_a|Ldl_recept_a|Ldl_recept_a|Ldl_recept_a|Ldl_recept_a|Ldl_recept_a|Ldl_recept_a	AGK40899.1	NA	n/a	Nilaparvata lugens	GH16|CBM39	n/a	n/a
Unigene16479_YK size 614 gap 0 0%	614	Acyl_transf_3	BAG21593.1	1042	Acyl_transf_3	Streptomyces griseus subsp. griseus NBRC 13350	GH16	YES	NO		B1VW82
CL378.Contig2_YK size 1926 gap 0 0%	1926	Pkinase|Pkinase_Tyr	CAJ63931.1	634	Pkinase	Frankia alni ACN14a	CBM13	NO	NO		Q0RF20
CL180.Contig2_YK size 4665 gap 0 0%	4665	PAP2_C|COesterase	NP_523496.1	1262	COesterase	Drosophila melanogaster	CE10	NO	NO		Q9NGK5
Unigene6820_YK size 2513 gap 0 0%	2513	Pkinase_Tyr|Pkinase|Pkinase_Tyr|Pkinase	CBZ54290.1	729	Pkinase	Neospora caninum Liverpool	CBM20	NO	NO
CL431.Contig1_YK size 1238 gap 0 0%	1238	EF_hand_5	CBZ54290.1	729	Pkinase	Neospora caninum Liverpool	CBM20	NO	NO
Unigene10947_YK size 2142 gap 0 0%	2142	Glyco_hydro_47	CBW48349.1	649	Glyco_hydro_47	Caenorhabditis elegans Bristol N2	GH47	YES	NO	3.2.1.113	Q18788
Unigene10947_YK size 2142 gap 0 0%	2142	Glyco_hydro_47	CAB01415.1	603	Glyco_hydro_47	Caenorhabditis elegans Bristol N2	GH47	YES	NO	3.2.1.113	Q18788
Unigene13068_YK size 459 gap 0 0%	459	Ribosomal_L7Ae	ADY47354.1	383	Glycos_transf_2	Ascaris suum	GT27	NO	YES
CL1482.Contig3_YK size 3356 gap 0 0%	3356	Pkinase_Tyr|Pkinase	CBZ54290.1	729	Pkinase	Neospora caninum Liverpool	CBM20	NO	NO
Unigene14842_YK size 1845 gap 0 0%	1845	DEAD|Helicase_C	CAL53384.1	1058	DEAD|Helicase_C|LpxC	Ostreococcus tauri OTTH0595	CE11	NO	NO		Q017M7
Unigene13759_YK size 3992 gap 0 0%	3992	n/a	ACL16117.1	640	CBM_6	Candidatus Methanosphaerula palustris E1-9c	CBM6	n/a	NO		B8GG43
Unigene3059_YK size 1272 gap 0 0%	1272	ADH_zinc_N|ADH_N	EAA63396.1	764	Glyco_hydro_76|ADH_N|ADH_zinc_N	Aspergillus nidulans FGSC A4	GH76	NO	NO		Q5B9F5
Unigene9854_YK size 208 gap 0 0%	208	UDPGT	ADY44452.1	533	UDPGT	Ascaris suum	GT1	YES	NO
CL591.Contig7_YK size 2341 gap 0 0%	2341	C1_1|C1_1|C2|Pkinase_Tyr|Pkinase_C	CAJ58949.1	624	Pkinase	Frankia alni ACN14a	CBM13	NO	NO		Q0RTZ6
Unigene11752_YK size 486 gap 0 0%	486	Glyco_transf_43	ADY45939.1	288	Glyco_transf_43	Ascaris suum	GT43	YES	NO
CL1853.Contig1_YK size 1796 gap 0 0%	1796	Pkinase_Tyr|Pkinase	CAJ63931.1	634	Pkinase	Frankia alni ACN14a	CBM13	NO	NO		Q0RF20
CL2535.Contig1_YK size 3251 gap 0 0%	3251	Myosin_head	CBQ73600.1	2019	Myosin_head|Chitin_synth_2	Sporisorium reilianum SRZ2	GT2	NO	NO
CL85.Contig3_YK size 10439 gap 0 0%	10439	n/a	CCA37660.1	1631	Flo11	Pichia pastoris CBS 7435	CBM1	n/a	NO
Unigene7551_YK size 1229 gap 0 0%	1229	n/a	ABJ81361.1	874	Glyco_trans_1_4	Solibacter usitatus Ellin6076	GT4	n/a	NO		Q02C55
Unigene2490_YK size 663 gap 0 0%	663	ketoacyl-synt|Ketoacyl-synt_C	AFY93865.1	2649	Glycos_transf_2|AMP-binding|AMP-binding_C|ketoacyl-synt|Ketoacyl-synt_C|Acyl_transf_1|Aminotran_3	Chamaesiphon minutus PCC 6605	GT2	NO	NO
CL25.Contig21_YK size 2029 gap 0 0%	2029	Pkinase|Pkinase_Tyr	CBZ54290.1	729	Pkinase	Neospora caninum Liverpool	CBM20	NO	NO
Unigene11870_YK size 1609 gap 0 0%	1609	Glyco_transf_22	ADY43613.1	506	Glyco_transf_22	Ascaris suum	GT22	YES	NO
CL1893.Contig1_YK size 2456 gap 0 0%	2456	HSP70|MreB_Mbl|NAD-GH	CAJ61616.1	777	HSP70	Frankia alni ACN14a	CBM13	NO	NO		Q0RLI8
CL1531.Contig1_YK size 1741 gap 0 0%	1741	Pkinase_Tyr|Pkinase	CBZ54290.1	729	Pkinase	Neospora caninum Liverpool	CBM20	NO	NO
CL1681.Contig1_YK size 1709 gap 0 0%	1709	p450	EAA66095.1	845	p450	Aspergillus nidulans FGSC A4	GT34	YES	NO		Q5BGV8
Unigene14188_YK size 1955 gap 0 0%	1955	F-box-like	ABC67744.1	661	Nucleotid_trans	Dictyostelium discoideum AX3	GT77	NO	NO	2.4.1.37	Q54RP0
Unigene4775_YK size 4548 gap 0 0%	4548	Hint	CCE89321.1	718	Glucosaminidase|CHAP	Staphylococcus saprophyticus subsp. saprophyticus MS1146	GH73	NO	NO
CL686.Contig2_YK size 9268 gap 0 0%	9268	Ank_2|Ank_2|Ank_2|Ank_2|Ank_2|Ank_4|Ank_2|Ank|Ank_4|Ank_2|Ank_2|Ank_4|Ank_2|Ank_2|Ank_4|Ank_2|Ank_2|Ank_2|Ank_2|Ank_2|Ank_2|Ank_2|KH_1	XP_362336.1	1732	Osmo_MPGsynth|Ank_2|Ank_2	Magnaporthe grisea 70-15	GT55	NO	NO
CL112.Contig2_YK size 2430 gap 0 0%	2430	Pkinase|Pkinase_Tyr|CaMKII_AD	CBZ54290.1	729	Pkinase	Neospora caninum Liverpool	CBM20	NO	NO
Unigene2346_YK size 1176 gap 0 0%	1176	NAD_binding_4|Epimerase	CAP67203.1	NA	n/a	Podospora anserina S mat+	CE12	n/a	n/a		B2AS32
Unigene17180_YK size 605 gap 0 0%	605	n/a	CCD62541.1	625	Glycos_transf_2|Ricin_B_lectin	Caenorhabditis elegans Bristol N2	GT27|CBM13	n/a	YES	2.4.1.41	P34678
Unigene3916_YK size 2549 gap 0 0%	2549	Macoilin	ACB77510.1	NA	n/a	Opitutus terrae PB90-1	CBM50	n/a	n/a
Unigene15187_YK size 1235 gap 0 0%	1235	Alg14	ADY47255.1	233	Alg14	Ascaris suum	GT1	YES	NO
CL112.Contig4_YK size 2241 gap 0 0%	2241	Pkinase|Pkinase_Tyr|CaMKII_AD	CBZ54290.1	729	Pkinase	Neospora caninum Liverpool	CBM20	NO	NO
CL75.Contig2_YK size 11653 gap 0 0%	11653	ZZ|efhand_2|efhand_1|AAA_27|Cast|CALCOCO1|DUF3584|Spectrin|CH	CCO17752.1	NA	n/a	Bathycoccus prasinos RCC 1105	CBM50|CBM20	n/a	n/a
Unigene5875_YK size 1175 gap 0 0%	1175	O-FucT	ADY46235.1	408	O-FucT	Ascaris suum	GT65	YES	NO
CL917.Contig7_YK size 1862 gap 0 0%	1862	Collagen|Collagen|Collagen	ADY41481.1	940	Glycos_transf_2	Ascaris suum	GT27|CBM13	NO	NO
Unigene2837_YK size 1687 gap 0 0%	1687	PP2C	CAN60055.1	1129	Gal-bind_lectin|Galactosyl_T|PP2C	Vitis vinifera	GT31	NO	NO		A5ACJ8
CL991.Contig1_YK size 1629 gap 0 0%	1629	HOOK|EzrA|Cast|Apolipoprotein|HOOK|AAA_27|Filament|Myosin_tail_1|DUF2046|SMC_N|Trichoplein|ERM|DUF4201	CCO17752.1	NA	n/a	Bathycoccus prasinos RCC 1105	CBM50|CBM20	n/a	n/a
Unigene3472_YK size 1690 gap 0 0%	1690	n/a	AET40787.1	NA	n/a	Eremothecium cymbalariae DBVPG7215	CBM48	n/a	n/a
Unigene15017_YK size 1173 gap 0 0%	1173	Pkinase|Pkinase_Tyr	CBZ54290.1	729	Pkinase	Neospora caninum Liverpool	CBM20	NO	NO
CL2503.Contig1_YK size 1479 gap 0 0%	1479	Metallophos_C|Metallophos	ACT03292.1	1187	F5_F8_type_C|PA14	Paenibacillus sp. JDR-2	CBM32	NO	YES		C6CZ00
CL1881.Contig1_YK size 2386 gap 0 0%	2386	PDZ|Guanylate_kin	CCD80792.1	611	Guanylate_kin	Schistosoma mansoni	GH99	NO	NO		C4Q1N7
Unigene9444_YK size 614 gap 0 0%	614	Pro_isomerase	AFU57543.1	936	STT3|Pro_isomerase	Candidatus Nitrososphaera gargensis Ga9.2	GT66	NO	NO
CL2699.Contig2_YK size 3154 gap 0 0%	3154	DEAD|Helicase_C	CAL53384.1	1058	DEAD|Helicase_C|LpxC	Ostreococcus tauri OTTH0595	CE11	NO	NO		Q017M7
CL1119.Contig2_YK size 2666 gap 0 0%	2666	Pkinase	CAJ63931.1	634	Pkinase	Frankia alni ACN14a	CBM13	YES	NO		Q0RF20
Unigene9525_YK size 668 gap 0 0%	668	DnaJ	ACI49189.1	1267	Alpha-amylase_C|DnaJ	Caenorhabditis sp. PS1010	CBM48	NO	NO		B6VBU6
CL1464.Contig1_YK size 1009 gap 0 0%	1009	Cyclin_N|Cyclin_C	CAN63857.1	885	Cyclin_N|Cyclin_C|Mannosyl_trans	Vitis vinifera	GT50	NO	YES		A5BUM0
Unigene9513_YK size 594 gap 0 0%	594	n/a	CAB00115.2	498	Branch	Caenorhabditis elegans Bristol N2	GT14	n/a	YES		Q21796
Unigene9513_YK size 594 gap 0 0%	594	n/a	CCH63792.1	413	Branch	Caenorhabditis elegans Bristol N2	GT14	n/a	NO		Q21796
Unigene17374_YK size 325 gap 0 0%	325	n/a	CCD72033.1	524	Glyco_hydro_19	Caenorhabditis elegans Bristol N2	GH19	n/a	NO		O16512
Unigene10259_YK size 2567 gap 0 0%	2567	Med15	AAA21772.1	1350	Glyco_hydro_66	Streptococcus sobrinus	GH66	NO	NO	3.2.1.11	P39653
Unigene17013_YK size 376 gap 0 0%	376	Glyco_hydro_31	ADY40973.1	954	Glyco_hydro_31	Ascaris suum	GH31	YES	NO
Unigene17013_YK size 376 gap 0 0%	376	Glyco_hydro_31	ADY40109.1	1786	Glyco_hydro_31|Glyco_hydro_31	Ascaris suum	GH31	NO	NO
Unigene2555_YK size 1343 gap 0 0%	1343	Astacin	AFE09577.1	560	Astacin|Ricin_B_lectin|Ricin_B_lectin	Corallococcus coralloides DSM 2259	CBM13	NO	NO
CL2293.Contig1_YK size 2927 gap 0 0%	2927	Glyco_transf_7C|Glyco_transf_7N	CCD73531.1	396	Glyco_transf_7N|Glyco_transf_7C	Caenorhabditis elegans Bristol N2	GT7	NO	NO	2.4.1.-	Q9GUM2
CL1748.Contig1_YK size 3114 gap 0 0%	3114	Ldl_recept_a|Ldl_recept_a|Ldl_recept_a|Ldl_recept_b	AGK40899.1	NA	n/a	Nilaparvata lugens	GH16|CBM39	n/a	n/a
CL1994.Contig1_YK size 1508 gap 0 0%	1508	UDPGT	ADY44452.1	533	UDPGT	Ascaris suum	GT1	YES	NO
Unigene71_YK size 1179 gap 0 0%	1179	Pkinase_Tyr|Pkinase	ACY19019.1	1026	Pkinase	Haliangium ochraceum DSM 14365	CBM48	NO	YES		D0LRM7
Unigene4852_YK size 1722 gap 0 0%	1722	UDPGT	ADY45727.1	500	UDPGT	Ascaris suum	GT1	YES	NO
Unigene4442_YK size 4987 gap 0 0%	4987	LIM|LIM|LIM|LIM|Pkinase|Pkinase_Tyr	AEE75574.1	1033	Malectin|Pkinase_Tyr	Arabidopsis thaliana	CBM57	NO	NO
Unigene13077_YK size 1663 gap 0 0%	1663	n/a	CCG46148.1	1212	Transgly|Transpeptidase	Halobacillus halophilus DSM 2266 type strain: DSM 2266	GT51	n/a	NO
Unigene5106_YK size 2061 gap 0 0%	2061	PP2C	CCA38978.1	865	Glyco_transf_20|PP2C	Pichia pastoris CBS 7435	GT20	NO	NO
Unigene10543_YK size 1730 gap 0 0%	1730	n/a	CCA39958.1	1371	Glyco_transf_15|Hira	Pichia pastoris CBS 7435	GT15	n/a	NO
CL817.Contig1_YK size 321 gap 0 0%	321	n/a	ADY45428.1	380	Glyco_transf_11	Ascaris suum	GT11	n/a	YES
CL157.Contig1_YK size 8133 gap 0 0%	8133	PEX-1N|AAA|Myosin_tail_1|Myosin_tail_1|DUF3584|Laminin_EGF|Laminin_EGF|Laminin_EGF|Laminin_EGF|Laminin_EGF|VSP|Laminin_B|Laminin_EGF|Laminin_EGF|Laminin_N	CCO17752.1	NA	n/a	Bathycoccus prasinos RCC 1105	CBM50|CBM20	n/a	n/a
Unigene6763_YK size 547 gap 0 0%	547	Pkinase	CBX99002.1	785	Pkinase	Leptosphaeria maculans v23.1.3	GH18	YES	NO		E5A5V7
CL1282.Contig2_YK size 1183 gap 0 0%	1183	Pkinase_Tyr|Pkinase	CAM03105.1	541	Pkinase|CBM_6	Saccharopolyspora erythraea NRRL 2338	CBM6	NO	NO		A4FGD0
CL1407.Contig5_YK size 3847 gap 0 0%	3847	zf-C3HC4_2|zf-RING_2|zf-C3HC4	ACL16117.1	640	CBM_6	Candidatus Methanosphaerula palustris E1-9c	CBM6	NO	NO		B8GG43
Unigene9370_YK size 2026 gap 0 0%	2026	G_glu_transpept	ADC49105.1	1013	G_glu_transpept|Glyco_tranf_2_3	Bacillus pseudofirmus OF4	GT2	NO	NO		D3FY82
CL183.Contig1_YK size 1625 gap 0 0%	1625	Myosin_head	CAG78812.1	1739	Myosin_head|Chitin_synth_2|DEK_C	Yarrowia lipolytica CLIB122 CLIB99	GT2	NO	YES		Q6C012
CL183.Contig1_YK size 1625 gap 0 0%	1625	Myosin_head	XP_506000.1	1740	Myosin_head|Chitin_synth_2|DEK_C	Yarrowia lipolytica W29	GT2	NO	YES
Unigene6850_YK size 3744 gap 0 0%	3744	Cast|Myosin_tail_1|ALIX_LYPXL_bnd|DUF3584|AAA_27|SCP-1|SCP-1|DUF3584|MAD|DUF869|HOOK|SMC_N|AAA_13|MAD|DUF827|MAD|Myosin_tail_1|AAA_13|EzrA|Trichoplein|SCP-1|HOOK|SCP-1|EzrA|Tropomyosin_1|Filament|Taxilin|HOOK|ERM|MscS_porin|AAA_13|SMC_N|Laminin_I|MAD|Ground-like	CCO17752.1	NA	n/a	Bathycoccus prasinos RCC 1105	CBM50|CBM20	n/a	n/a
Unigene2503_YK size 1218 gap 0 0%	1218	n/a	CAA84707.2	NA	n/a	Caenorhabditis elegans Bristol N2	GT31	n/a	n/a	2.4.1.122	Q18515
Unigene14377_YK size 2481 gap 0 0%	2481	AMP-binding	ACX49739.1	2318	Condensation|AMP-binding|AMP-binding_C|Condensation|HxxPF_rpt|AMP-binding|Glyco_hydro_4|Glyco_hydro_4C	uncultured marine bacterium 1n22	GH4	NO	YES		D2DIQ1
Unigene14022_YK size 3057 gap 0 0%	3057	NAGidase	ADY41227.1	915	NAGidase	Ascaris suum	GH84	YES	NO
Unigene15587_YK size 922 gap 0 0%	922	EF_hand_5|EF_hand_6|EF_hand_5|EF_hand_6	CBZ54290.1	729	Pkinase	Neospora caninum Liverpool	CBM20	NO	NO
Unigene15174_YK size 1803 gap 0 0%	1803	Glyco_transf_4|Glycos_transf_1	ACH44040.1	424	Glycos_transf_1	Taeniopygia guttata	GT4	NO	NO		B5FYC9
Unigene11467_YK size 655 gap 0 0%	655	UDPGT	ADY44031.1	531	UDPGT	Ascaris suum	GT1	YES	YES
Unigene11467_YK size 655 gap 0 0%	655	UDPGT	ADY44452.1	533	UDPGT	Ascaris suum	GT1	YES	YES
Unigene11467_YK size 655 gap 0 0%	655	UDPGT	ADY45320.1	533	UDPGT	Ascaris suum	GT1	YES	YES
Unigene10835_YK size 1664 gap 0 0%	1664	ADH_zinc_N|ADH_N	EAA63396.1	764	Glyco_hydro_76|ADH_N|ADH_zinc_N	Aspergillus nidulans FGSC A4	GH76	NO	NO		Q5B9F5
Unigene2211_YK size 877 gap 0 0%	877	Apyrase	CCD63755.1	330	Apyrase	Caenorhabditis elegans Bristol N2	GT11	YES	NO		Q9TYN9
Unigene6663_YK size 1732 gap 0 0%	1732	p450	EAA66095.1	845	p450	Aspergillus nidulans FGSC A4	GT34	YES	NO		Q5BGV8
Unigene10810_YK size 509 gap 0 0%	509	Sulfatase	NP_864910.1	1624	Sulfatase|Sulfatase|Sulfatase|Glyco_hydro_43	Rhodopirellula baltica SH 1	GH43	NO	NO		Q7UVX7
Unigene6135_YK size 4424 gap 0 0%	4424	SMC_N	CCA37660.1	1631	Flo11	Pichia pastoris CBS 7435	CBM1	NO	NO
Unigene6048_YK size 846 gap 0 0%	846	Glyco_tran_28_C	CAE66180.1	193	Glyco_tran_28_C	Caenorhabditis briggsae	GT1	YES	NO
Unigene10176_YK size 1852 gap 0 0%	1852	COesterase	AAC39258.1	578	COesterase	Oryctolagus cuniculus	CE10	YES	NO	3.1.1.1	P12337
Unigene6923_YK size 1552 gap 0 0%	1552	PP2C	CAN60055.1	1129	Gal-bind_lectin|Galactosyl_T|PP2C	Vitis vinifera	GT31	NO	NO		A5ACJ8
CL750.Contig2_YK size 929 gap 0 0%	929	n/a	NP_435384.1	295	Abhydrolase_3	Sinorhizobium meliloti 1021	CE10	n/a	NO		Q930Q7
Unigene5699_YK size 588 gap 0 0%	588	Pkinase_Tyr|Pkinase	AEK41742.1	539	Pkinase|CBM_2	Amycolatopsis mediterranei S699	CBM2	NO	YES
Unigene5699_YK size 588 gap 0 0%	588	Pkinase_Tyr|Pkinase	ADJ44991.1	471	Pkinase|CBM_2	Amycolatopsis mediterranei U32	CBM2	NO	YES		D8I450
Unigene5699_YK size 588 gap 0 0%	588	Pkinase_Tyr|Pkinase	AFO76702.1	471	Pkinase|CBM_2	Amycolatopsis mediterranei S699	CBM2	NO	YES
Unigene5625_YK size 1282 gap 0 0%	1282	DAGAT	EAA58455.1	868	DAGAT	Aspergillus nidulans FGSC A4	GT1	YES	NO		C8V0F3Q5AZ47
CL2128.Contig2_YK size 3567 gap 0 0%	3567	Jnk-SapK_ap_N	CCO17752.1	NA	n/a	Bathycoccus prasinos RCC 1105	CBM50|CBM20	n/a	n/a
Unigene14447_YK size 1598 gap 0 0%	1598	AMP-binding	AFY93865.1	2649	Glycos_transf_2|AMP-binding|AMP-binding_C|ketoacyl-synt|Ketoacyl-synt_C|Acyl_transf_1|Aminotran_3	Chamaesiphon minutus PCC 6605	GT2	NO	NO
CL2075.Contig1_YK size 2209 gap 0 0%	2209	YchF-GTPase_C|MMR_HSR1|LSM	CCA15473.1	966	Glyco_hydro_72|YchF-GTPase_C	Albugo laibachii Nc14	GH72	NO	NO
Unigene2994_YK size 2521 gap 0 0%	2521	Utp13	ABC67744.1	661	Nucleotid_trans	Dictyostelium discoideum AX3	GT77	NO	NO	2.4.1.37	Q54RP0
Unigene4597_YK size 1831 gap 0 0%	1831	COesterase|Abhydrolase_3	CCD73867.1	563	COesterase	Caenorhabditis elegans Bristol N2	CE10	NO	NO		Q9BL43
Unigene13893_YK size 3817 gap 0 0%	3817	HCR|MscS_porin|ATG16|AAA_13|MAD|DUF2353|DUF827|Myosin_tail_1|DUF812|AAA_27|DUF827|Golgin_A5|Filament|HOOK|Trichoplein|Cast|MAD|Taxilin|DUF3584|BicD|HOOK|EzrA|DUF3584|DUF827|Filament|HCR|SCP-1|SCP-1|EzrA|MAD|Cast|Myosin_tail_1|SCP-1|AAA_27|Cast|DUF869|Myosin_tail_1|DUF3584|SCP-1|SCP-1|AAA_27|Cast|Myosin_tail_1|SMC_N|DUF3584|AAA_27|MAD	CCO17752.1	NA	n/a	Bathycoccus prasinos RCC 1105	CBM50|CBM20	n/a	n/a
Unigene6279_YK size 4034 gap 0 0%	4034	DUF3584|HOOK|Cast|SMC_N|DUF3584|Cast|Myosin_tail_1|Myosin_tail_1|MAD|Myosin_tail_1|Trichoplein|Apolipoprotein|DUF3584	CCO17752.1	NA	n/a	Bathycoccus prasinos RCC 1105	CBM50|CBM20	n/a	n/a
CL1602.Contig2_YK size 2373 gap 0 0%	2373	RBD|C1_1|Pkinase_Tyr|Pkinase	BAI79272.1	678	Pkinase_Tyr	Lotus japonicus	CBM50	NO	NO		D3KTZ5
CL39.Contig3_YK size 5861 gap 0 0%	5861	Ank_2|Ank_2|Ank_2|Ank_2|Ank_2|Ank_4|Ank_2|Ank_4|Ank_2|Ank_4|Ank_2|Ank_2|Ank_4|Ank_2|Ank_5|Ank_2|Ank_2|Ank_4|Ank_2|Ank_2|Ank_4|Ank_2|Ank_2|Ank_4|Ank_2|Ank_5|Ank_4|Ank_2|Ank_2|Ank_4|Ank_2|Ank_4|Ank_2|Ank_5|ZU5|Death	XP_362336.1	1732	Osmo_MPGsynth|Ank_2|Ank_2	Magnaporthe grisea 70-15	GT55	NO	NO
Unigene383_YK size 532 gap 0 0%	532	n/a	ADY41945.1	882	Glyco_transf_64	Ascaris suum	GT47|GT64	n/a	NO
CL2355.Contig1_YK size 1344 gap 0 0%	1344	n/a	CCA74522.1	1556	WSC|WSC|WSC|WSC|WSC|WSC|Glyoxal_oxid_N|DUF1929	Piriformospora indica	AA5	n/a	YES
CL824.Contig2_YK size 1214 gap 0 0%	1214	AMP-binding	AFY93865.1	2649	Glycos_transf_2|AMP-binding|AMP-binding_C|ketoacyl-synt|Ketoacyl-synt_C|Acyl_transf_1|Aminotran_3	Chamaesiphon minutus PCC 6605	GT2	NO	NO
CL1301.Contig1_YK size 1685 gap 0 0%	1685	Abhydrolase_3|Abhydrolase_3	CAA92464.1	441	Abhydrolase_3	Caenorhabditis elegans Bristol N2	CE10	NO	NO		Q19839
CL2416.Contig1_YK size 4064 gap 0 0%	4064	Exostosin|Glyco_transf_64|GILT	ADY41945.1	882	Glyco_transf_64	Ascaris suum	GT47|GT64	NO	NO
CL1751.Contig2_YK size 966 gap 0 0%	966	Collagen|Collagen	ADY41481.1	940	Glycos_transf_2	Ascaris suum	GT27|CBM13	NO	YES
Unigene5433_YK size 1196 gap 0 0%	1196	Pkinase_Tyr|Pkinase	CBZ54290.1	729	Pkinase	Neospora caninum Liverpool	CBM20	NO	NO
Unigene11107_YK size 759 gap 0 0%	759	Trypsin	NP_648288.1	2800	SRCR|SRCR|Trypsin	Drosophila melanogaster	CBM14	NO	NO		Q8T0I5Q9BI19Q9VSU2
Unigene11107_YK size 759 gap 0 0%	759	Trypsin	NP_729451.1	1464	SRCR|SRCR|Trypsin	Drosophila melanogaster	CBM14	NO	NO		Q8IQB8Q9U1I2Q9U1I3Q9VST9
Unigene11316_YK size 759 gap 0 0%	759	Collagen|Collagen|Collagen|Collagen|Collagen	ADY41481.1	940	Glycos_transf_2	Ascaris suum	GT27|CBM13	NO	YES
CL2686.Contig4_YK size 245 gap 0 0%	245	Rad60-SLD	NP_258300.1	365	ubiquitin|Chitin_bind_3	Spodoptera litura NPV G2	AA10	NO	NO		Q91BI7
CL686.Contig7_YK size 9220 gap 0 0%	9220	Ank_2|Ank_2|Ank_2|Ank_2|Ank_2|Ank_4|Ank_2|Ank|Ank_4|Ank_2|Ank_2|Ank_4|Ank_2|Ank_2|Ank_4|Ank_2|Ank_2|Ank_2|Ank_2|Ank_2|Ank_2|Ank_2|KH_1	XP_362336.1	1732	Osmo_MPGsynth|Ank_2|Ank_2	Magnaporthe grisea 70-15	GT55	NO	NO
CL1374.Contig3_YK size 509 gap 0 0%	509	DEAD	CAL53384.1	1058	DEAD|Helicase_C|LpxC	Ostreococcus tauri OTTH0595	CE11	NO	NO		Q017M7
Unigene12179_YK size 4117 gap 0 0%	4117	Guanylate_cyc|Pkinase|ANF_receptor	AEE75574.1	1033	Malectin|Pkinase_Tyr	Arabidopsis thaliana	CBM57	NO	NO
CL25.Contig9_YK size 1985 gap 0 0%	1985	Pkinase|Pkinase_Tyr	CBZ54290.1	729	Pkinase	Neospora caninum Liverpool	CBM20	NO	NO
Unigene17726_YK size 300 gap 0 0%	300	UDPGT	ADY45727.1	500	UDPGT	Ascaris suum	GT1	YES	NO
Unigene13380_YK size 462 gap 0 0%	462	Rad60-SLD|ubiquitin	NP_258300.1	365	ubiquitin|Chitin_bind_3	Spodoptera litura NPV G2	AA10	NO	NO		Q91BI7
CL994.Contig1_YK size 1684 gap 0 0%	1684	p450	EAA66095.1	845	p450	Aspergillus nidulans FGSC A4	GT34	YES	NO		Q5BGV8
CL2092.Contig1_YK size 1369 gap 0 0%	1369	UDPGT	ADY44786.1	518	UDPGT	Ascaris suum	GT1	YES	NO
CL25.Contig15_YK size 2667 gap 0 0%	2667	Pkinase|Pkinase_Tyr	CBZ54290.1	729	Pkinase	Neospora caninum Liverpool	CBM20	NO	NO
CL1455.Contig2_YK size 1698 gap 0 0%	1698	n/a	ABC67744.1	661	Nucleotid_trans	Dictyostelium discoideum AX3	GT77	n/a	NO	2.4.1.37	Q54RP0
Unigene12723_YK size 1613 gap 0 0%	1613	Branch	ADY45883.1	414	Branch	Ascaris suum	GT14	YES	NO
Unigene8147_YK size 910 gap 0 0%	910	Branch	CAB04881.3	474	Branch	Caenorhabditis elegans Bristol N2	GT14	YES	NO		O45866
CL101.Contig3_YK size 5077 gap 0 0%	5077	Pkinase_Tyr	CBZ54290.1	729	Pkinase	Neospora caninum Liverpool	CBM20	NO	NO
Unigene14601_YK size 1567 gap 0 0%	1567	Pkinase_Tyr	CBZ54290.1	729	Pkinase	Neospora caninum Liverpool	CBM20	NO	NO
Unigene9313_YK size 518 gap 0 0%	518	n/a	CCD68257.1	NA	n/a	Caenorhabditis elegans Bristol N2	GT31	n/a	n/a		Q9N2M0
Unigene9313_YK size 518 gap 0 0%	518	n/a	CCD68253.1	NA	n/a	Caenorhabditis elegans Bristol N2	GT31	n/a	n/a		Q9N2M0
Unigene15217_YK size 1073 gap 0 0%	1073	n/a	NP_075239.1	377	Fringe	Rattus norvegicus	GT31	n/a	NO	2.4.1.122	Q9JJ05
CL146.Contig3_YK size 2400 gap 0 0%	2400	n/a	AAP80764.1	905	BNR_3	Trypanosoma cruzi SYLVIO	GH33	n/a	NO		Q7YZX6
Unigene3202_YK size 627 gap 0 0%	627	n/a	CAA16324.1	NA	n/a	Caenorhabditis elegans Bristol N2	GH25	n/a	n/a
Unigene7494_YK size 1333 gap 0 0%	1333	Glyco_hydro_85	ADY44307.1	474	Glyco_hydro_85	Ascaris suum	GH85	YES	NO
CL1937.Contig1_YK size 1681 gap 0 0%	1681	n/a	BAM90280.1	755	Glyco_transf_41	Agromonas oligotrophica S58	GT41	n/a	NO
Unigene15211_YK size 1220 gap 0 0%	1220	n/a	CAB03432.3	NA	n/a	Caenorhabditis elegans Bristol N2	GT11	n/a	n/a		O45837
CL25.Contig22_YK size 1950 gap 0 0%	1950	Pkinase|Pkinase_Tyr	CBZ54290.1	729	Pkinase	Neospora caninum Liverpool	CBM20	NO	NO
CL1292.Contig2_YK size 4271 gap 0 0%	4271	Recep_L_domain|Furin-like|Recep_L_domain|Furin-like|Pkinase_Tyr|Pkinase	AEE31121.1	1032	Malectin|Pkinase_Tyr	Arabidopsis thaliana	CBM57	NO	NO
CL2020.Contig2_YK size 2059 gap 0 0%	2059	n/a	BAI44118.1	NA	n/a	Magnaporthe oryzae	CBM18	n/a	n/a		C9K5T9
CL2020.Contig2_YK size 2059 gap 0 0%	2059	n/a	XP_365440.1	NA	n/a	Magnaporthe grisea 70-15	CBM18	n/a	n/a
Unigene301_YK size 1954 gap 0 0%	1954	COesterase	AAG40239.1	560	COesterase	Nilaparvata lugens	CE10	YES	NO		Q9GQ01
Unigene13674_YK size 1281 gap 0 0%	1281	Pkinase_Tyr|Pkinase	CBX99002.1	785	Pkinase	Leptosphaeria maculans v23.1.3	GH18	NO	NO		E5A5V7
CL1614.Contig1_YK size 790 gap 0 0%	790	n/a	CCD70342.2	NA	n/a	Caenorhabditis elegans Bristol N2	GT11	n/a	n/a		O17127
Unigene5289_YK size 2155 gap 0 0%	2155	DUF3448|AMP-binding|DUF4009	AFY93865.1	2649	Glycos_transf_2|AMP-binding|AMP-binding_C|ketoacyl-synt|Ketoacyl-synt_C|Acyl_transf_1|Aminotran_3	Chamaesiphon minutus PCC 6605	GT2	NO	YES
CL190.Contig2_YK size 2963 gap 0 0%	2963	Kelch_1|BACK|BTB	AGC43124.1	1886	OmpA	Myxococcus stipitatus DSM 14675	AA5	NO	NO
Unigene16045_YK size 2091 gap 0 0%	2091	COesterase	AAD02835.1	669	COesterase	Meloidogyne incognita	CE10	YES	NO	3.1.1.7	O96529
Unigene6093_YK size 557 gap 0 0%	557	Glyco_transf_64	NP_523790.1	986	Exostosin|Glyco_transf_64	Drosophila melanogaster	GT47|GT64	NO	NO	2.4.1.2242.4.1.225	Q9XZ08
Unigene6093_YK size 557 gap 0 0%	557	Glyco_transf_64	AAH81133.1	932	Exostosin|Glyco_transf_64	Xenopus laevis	GT47|GT64	NO	NO		Q66IZ2
CL21.Contig2_YK size 928 gap 0 0%	928	Phosphorylase	BAJ23879.1	865	Phosphorylase	Marsupenaeus japonicus	GT35	YES	YES		E2S085
CL21.Contig2_YK size 928 gap 0 0%	928	Phosphorylase	ADY40857.1	865	Phosphorylase	Ascaris suum	GT35	YES	YES
CL1961.Contig2_YK size 1617 gap 0 0%	1617	p450	EAA66095.1	845	p450	Aspergillus nidulans FGSC A4	GT34	YES	NO		Q5BGV8
CL49.Contig7_YK size 9035 gap 0 0%	9035	Ldl_recept_a|I-set|Ldl_recept_a|Ldl_recept_a|I-set|Laminin_B|Laminin_B|Laminin_EGF|Laminin_EGF|I-set|I-set	CAP72727.1	NA	n/a	Podospora anserina S mat+	GH16	n/a	n/a		B2B4K2
CL2503.Contig2_YK size 1402 gap 0 0%	1402	Metallophos_C|Metallophos	ADO69217.1	618	F5_F8_type_C|Metallophos	Stigmatella aurantiaca DW4/3-1	CBM32	NO	NO		Q09B27
CL2154.Contig1_YK size 1510 gap 0 0%	1510	Pkinase|Pkinase_Tyr|SH2	BAI79271.1	673	Pkinase_Tyr	Lotus japonicus	CBM50	NO	NO		D3KTZ4
CL2154.Contig1_YK size 1510 gap 0 0%	1510	Pkinase|Pkinase_Tyr|SH2	BAI79270.1	648	Pkinase_Tyr	Lotus japonicus	CBM50	NO	NO		D3KTZ3
CL2010.Contig2_YK size 1762 gap 0 0%	1762	AMP-binding	ACX49739.1	2318	Condensation|AMP-binding|AMP-binding_C|Condensation|HxxPF_rpt|AMP-binding|Glyco_hydro_4|Glyco_hydro_4C	uncultured marine bacterium 1n22	GH4	NO	NO		D2DIQ1
Unigene4474_YK size 470 gap 0 0%	470	n/a	CAO90694.1	1284	Glyco_transf_41|Glyco_transf_41|TPR_11	Microcystis aeruginosa PCC 7806	GT41	n/a	NO		A8YHX6
CL2720.Contig1_YK size 2256 gap 0 0%	2256	HSP70|HSP70|NAD-GH|MreB_Mbl|NAD-GH	CAJ61616.1	777	HSP70	Frankia alni ACN14a	CBM13	NO	NO		Q0RLI8
CL438.Contig2_YK size 6204 gap 0 0%	6204	Pkinase_Tyr	CBI36053.3	521	Pkinase_Tyr	Vitis vinifera	CBM50	YES	NO		D7U0A7
CL1323.Contig2_YK size 4342 gap 0 0%	4342	SPOC	CAK40432.1	1270	Glyco_hydro_18	Aspergillus niger CBS 513.88	GH18	NO	NO	3.2.1.14	A2QUQ2
Unigene7228_YK size 176 gap 0 0%	176	Glyco_hydro_31	CCD69278.1	968	Glyco_hydro_31	Caenorhabditis elegans Bristol N2	GH31	YES	NO	3.2.1.20	Q21750
Unigene12778_YK size 1131 gap 0 0%	1131	Pkinase_Tyr	CBZ54290.1	729	Pkinase	Neospora caninum Liverpool	CBM20	NO	NO
Unigene13545_YK size 1566 gap 0 0%	1566	Pro_isomerase	AFU57543.1	936	STT3|Pro_isomerase	Candidatus Nitrososphaera gargensis Ga9.2	GT66	NO	NO
CL2094.Contig1_YK size 1506 gap 0 0%	1506	G_glu_transpept	ADC49105.1	1013	G_glu_transpept|Glyco_tranf_2_3	Bacillus pseudofirmus OF4	GT2	NO	NO		D3FY82
CL1414.Contig7_YK size 1187 gap 0 0%	1187	Glyco_transf_43|Glyco_transf_43	ADY44162.1	362	Glyco_transf_43	Ascaris suum	GT43	NO	NO
Unigene14149_YK size 1801 gap 0 0%	1801	n/a	CAY68599.1	1429	Flo11	Pichia pastoris GS115	CBM1	n/a	NO		C4QZC5
CL1576.Contig2_YK size 2150 gap 0 0%	2150	Pkinase_Tyr|Pkinase	CBX99002.1	785	Pkinase	Leptosphaeria maculans v23.1.3	GH18	NO	NO		E5A5V7
CL812.Contig2_YK size 3303 gap 0 0%	3303	Guanylate_kin|PDZ|PDZ|PDZ|L27_1	CCD80792.1	611	Guanylate_kin	Schistosoma mansoni	GH99	NO	NO		C4Q1N7
Unigene11037_YK size 626 gap 0 0%	626	n/a	CAA95817.2	453	Branch	Caenorhabditis elegans Bristol N2	GT14	n/a	NO		Q19730Q962C3
CL1492.Contig2_YK size 1805 gap 0 0%	1805	CUB|Astacin	AFE09577.1	560	Astacin|Ricin_B_lectin|Ricin_B_lectin	Corallococcus coralloides DSM 2259	CBM13	NO	NO
Unigene12897_YK size 7425 gap 0 0%	7425	RVT_1	CAN82685.1	1576	RVT_1|Glucan_synthase	Vitis vinifera	GT48	NO	NO		A5AY60
CL1693.Contig1_YK size 2153 gap 0 0%	2153	DEAD|Helicase_C	CAL53384.1	1058	DEAD|Helicase_C|LpxC	Ostreococcus tauri OTTH0595	CE11	NO	NO		Q017M7
CL1236.Contig2_YK size 1733 gap 0 0%	1733	Glyco_tranf_2_3|Glyco_transf_21	ADY45213.1	424	Glyco_transf_21	Ascaris suum	GT21	NO	NO
Unigene11036_YK size 579 gap 0 0%	579	n/a	CAA95817.2	453	Branch	Caenorhabditis elegans Bristol N2	GT14	n/a	NO		Q19730Q962C3
Unigene12544_YK size 886 gap 0 0%	886	Col_cuticle_N	ADY41481.1	940	Glycos_transf_2	Ascaris suum	GT27|CBM13	NO	YES
CL1766.Contig1_YK size 469 gap 0 0%	469	n/a	CAB05621.2	404	Branch	Caenorhabditis elegans Bristol N2	GT14	n/a	YES		O02315Q962C4
CL293.Contig2_YK size 1038 gap 0 0%	1038	n/a	BAB40792.1	NA	n/a	Phytolacca americana	CBM18	n/a	n/a		Q9AVB0
CL2446.Contig1_YK size 1268 gap 0 0%	1268	NIF	ABY57947.1	626	Glycohydro_20b2|Glyco_hydro_20	Spodoptera frugiperda	GH20	NO	NO	3.2.1.52	Q3LS76
Unigene12845_YK size 1112 gap 0 0%	1112	Abhydrolase_3	NP_725941.1	895	HSL_N|Abhydrolase_3	Drosophila melanogaster	CE10	NO	YES		Q7JR83Q960T4Q9V908
Unigene12845_YK size 1112 gap 0 0%	1112	Abhydrolase_3	NP_725942.1	895	HSL_N|Abhydrolase_3	Drosophila melanogaster	CE10	NO	YES		Q7JR83Q960T4Q9V908
Unigene12845_YK size 1112 gap 0 0%	1112	Abhydrolase_3	NP_611463.1	895	HSL_N|Abhydrolase_3	Drosophila melanogaster	CE10	NO	YES		Q7JR83Q960T4Q9V908
Unigene3305_YK size 1032 gap 0 0%	1032	adh_short_C2|KR|adh_short	EAA59449.1	980	Glyco_hydro_18|adh_short	Aspergillus nidulans FGSC A4	GH18	NO	YES		Q5B652
CL605.Contig2_YK size 3275 gap 0 0%	3275	SDF	ACI65301.1	1360	SDF|Glyco_transf_49	Phaeodactylum tricornutum CCAP 1055/1	GT49	NO	NO		B5Y3E7
CL1040.Contig2_YK size 1762 gap 0 0%	1762	COesterase	CCD73867.1	563	COesterase	Caenorhabditis elegans Bristol N2	CE10	YES	NO		Q9BL43
CL796.Contig1_YK size 2967 gap 0 0%	2967	Plasmod_Pvs28|Plasmod_Pvs28|Ank_2|Ank_4|Ank_2|Ank_2|Ank_4|Ank_2	CAP65875.1	NA	n/a	Podospora anserina S mat+	CBM18	n/a	n/a		B2APF8
Unigene13777_YK size 1411 gap 0 0%	1411	Exostosin	ADY43609.1	641	Exostosin|Glyco_transf_64	Ascaris suum	GT47	NO	NO
CL2459.Contig1_YK size 1614 gap 0 0%	1614	UDPGT	ADY44452.1	533	UDPGT	Ascaris suum	GT1	YES	NO
Unigene9895_YK size 1863 gap 0 0%	1863	Pkinase	AEE28156.1	1033	Malectin|Pkinase_Tyr	Arabidopsis thaliana	CBM57	NO	NO
Unigene9895_YK size 1863 gap 0 0%	1863	Pkinase	AEE28155.1	1027	Malectin|Pkinase_Tyr	Arabidopsis thaliana	CBM57	NO	NO
Unigene13050_YK size 858 gap 0 0%	858	Pro_isomerase	AFU57543.1	936	STT3|Pro_isomerase	Candidatus Nitrososphaera gargensis Ga9.2	GT66	NO	YES
Unigene3729_YK size 303 gap 0 0%	303	Glyco_hydro_45	BAD34543.1	237	Glyco_hydro_45	Bursaphelenchus xylophilus KA4	GH45	YES	NO	3.2.1.4	Q6BCM1
CL2799.Contig1_YK size 3287 gap 0 0%	3287	SDF	ACI65301.1	1360	SDF|Glyco_transf_49	Phaeodactylum tricornutum CCAP 1055/1	GT49	NO	NO		B5Y3E7
CL2686.Contig3_YK size 357 gap 0 0%	357	ubiquitin|Rad60-SLD|Rad60-SLD	NP_258300.1	365	ubiquitin|Chitin_bind_3	Spodoptera litura NPV G2	AA10	NO	YES		Q91BI7
Unigene14240_YK size 3014 gap 0 0%	3014	AAA_13|EzrA|MAD|Cast|Myosin_tail_1|Cast|SCP-1|DUF827|DUF827|MAD|DUF3584|Myosin_tail_1|Myosin_tail_1|SCP-1|DUF827|SMC_N|AAA_23	CCO17752.1	NA	n/a	Bathycoccus prasinos RCC 1105	CBM50|CBM20	n/a	n/a
Unigene2098_YK size 1971 gap 0 0%	1971	Abhydrolase_3|COesterase	CAB54453.2	620	COesterase	Caenorhabditis elegans Bristol N2	CE10	NO	NO		Q9U295
Unigene12672_YK size 1579 gap 0 0%	1579	p450	EAA66095.1	845	p450	Aspergillus nidulans FGSC A4	GT34	YES	NO		Q5BGV8
Unigene6542_YK size 3305 gap 0 0%	3305	Glyco_hydro_18|Glyco_hydro_18|Glyco_hydro_18	ADY41923.1	766	Glyco_hydro_18|Glyco_hydro_18	Ascaris suum	GH18	NO	NO
CL534.Contig1_YK size 666 gap 0 0%	666	Acyl_transf_3	AGK77315.1	1040	Acyl_transf_3	Streptomyces fulvissimus DSM 40593	GH16	YES	NO
Unigene7950_YK size 2507 gap 0 0%	2507	CBM_14|CBM_14|CBM_14	CCD68398.1	NA	n/a	Caenorhabditis elegans Bristol N2	CBM14	n/a	n/a		Q21650
CL1121.Contig1_YK size 1046 gap 0 0%	1046	Glyco_transf_43	ADY45939.1	288	Glyco_transf_43	Ascaris suum	GT43	YES	NO
Unigene2811_YK size 2967 gap 0 0%	2967	CBM_14	NP_648528.1	NA	n/a	Drosophila melanogaster	CBM14	n/a	n/a		Q6NPA0Q9VTR2
CL2334.Contig1_YK size 796 gap 0 0%	796	Mannosyl_trans	CAA90090.1	430	Mannosyl_trans	Caenorhabditis elegans Bristol N2	GT50	YES	NO		Q17515
CL1442.Contig5_YK size 5148 gap 0 0%	5148	PINIT|zf-MIZ|Transket_pyr|E1_dh	AAO51855.1	1331	Glyco_transf_49|zf-MIZ	Dictyostelium discoideum AX4	GT49	NO	NO		Q86IZ0
Unigene4042_YK size 1508 gap 0 0%	1508	COesterase	AAA56788.1	610	COesterase	Bos taurus	CE10	YES	NO	3.1.1.133.1.1.3	P30122
Unigene145_YK size 3659 gap 0 0%	3659	PEP-utilizers|PPDK_N	CAL15430.1	1219	CBM_20|PPDK_N	Oryza sativa	CBM20	NO	NO
Unigene145_YK size 3659 gap 0 0%	3659	PEP-utilizers|PPDK_N	BAF29632.1	1219	CBM_20|PPDK_N	Oryza sativa Japonica Group	CBM20	NO	NO		Q0INT3Q2QTC2
Unigene145_YK size 3659 gap 0 0%	3659	PEP-utilizers|PPDK_N	ACZ66259.1	1215	CBM_20|PPDK_N	Solanum tuberosum	CBM20	NO	NO		D2JRZ6
Unigene145_YK size 3659 gap 0 0%	3659	PEP-utilizers|PPDK_N	CAL15399.1	1219	CBM_20|PPDK_N	Oryza sativa	CBM20	NO	NO
Unigene145_YK size 3659 gap 0 0%	3659	PEP-utilizers|PPDK_N	CAL15443.1	1219	CBM_20|PPDK_N	Oryza sativa	CBM20	NO	NO
Unigene145_YK size 3659 gap 0 0%	3659	PEP-utilizers|PPDK_N	CAL15411.1	1219	CBM_20|PPDK_N	Oryza sativa	CBM20	NO	NO
Unigene2697_YK size 1455 gap 0 0%	1455	Pkinase|SH2	AEE31121.1	1032	Malectin|Pkinase_Tyr	Arabidopsis thaliana	CBM57	NO	NO
Unigene7056_YK size 499 gap 0 0%	499	DEAD	CAL53384.1	1058	DEAD|Helicase_C|LpxC	Ostreococcus tauri OTTH0595	CE11	NO	NO		Q017M7
Unigene12844_YK size 3001 gap 0 0%	3001	HSL_N|Abhydrolase_3	NP_725941.1	895	HSL_N|Abhydrolase_3	Drosophila melanogaster	CE10	YES	NO		Q7JR83Q960T4Q9V908
Unigene12844_YK size 3001 gap 0 0%	3001	HSL_N|Abhydrolase_3	NP_725942.1	895	HSL_N|Abhydrolase_3	Drosophila melanogaster	CE10	YES	NO		Q7JR83Q960T4Q9V908
Unigene12844_YK size 3001 gap 0 0%	3001	HSL_N|Abhydrolase_3	NP_611463.1	895	HSL_N|Abhydrolase_3	Drosophila melanogaster	CE10	YES	NO		Q7JR83Q960T4Q9V908
CL1098.Contig2_YK size 3647 gap 0 0%	3647	SH2|C1_1|RhoGAP|Lipase_3	CBX98831.1	1458	FCH|SUN	Leptosphaeria maculans v23.1.3	GH132	NO	NO		E5A5D3
Unigene14805_YK size 1100 gap 0 0%	1100	Pkinase_Tyr|Pkinase	CBX99002.1	785	Pkinase	Leptosphaeria maculans v23.1.3	GH18	NO	NO		E5A5V7
CL41.Contig1_YK size 1314 gap 0 0%	1314	Astacin	AFE09577.1	560	Astacin|Ricin_B_lectin|Ricin_B_lectin	Corallococcus coralloides DSM 2259	CBM13	NO	NO
CL2301.Contig2_YK size 1843 gap 0 0%	1843	n/a	AEO14875.1	1040	Malectin|Pkinase	Glycine max	CBM57	n/a	NO
Unigene1990_YK size 238 gap 0 0%	238	COesterase	CCD73867.1	563	COesterase	Caenorhabditis elegans Bristol N2	CE10	YES	NO		Q9BL43
CL1208.Contig1_YK size 1468 gap 0 0%	1468	Pkinase_Tyr	CBX99002.1	785	Pkinase	Leptosphaeria maculans v23.1.3	GH18	NO	NO		E5A5V7
Unigene14253_YK size 1862 gap 0 0%	1862	Trehalase	CCA65633.1	621	Trehalase	Caenorhabditis elegans Bristol N2	GH37	YES	NO		G5EG27Q23176
CL294.Contig3_YK size 2494 gap 0 0%	2494	Astacin	AFE09577.1	560	Astacin|Ricin_B_lectin|Ricin_B_lectin	Corallococcus coralloides DSM 2259	CBM13	NO	NO
CL2103.Contig3_YK size 2017 gap 0 0%	2017	I-set|I-set|I-set|I-set	AEA58856.1	2411	Glyco_hydro_2_N|F5_F8_type_C|F5_F8_type_C|F5_F8_type_C	Burkholderia gladioli BSR3	GH2|CBM32|GH64	NO	YES
Unigene16481_YK size 526 gap 0 0%	526	Galactosyl_T	ADY47078.1	366	Galactosyl_T	Ascaris suum	GT31	YES	NO
Unigene12044_YK size 1045 gap 0 0%	1045	Pkinase	AEE75574.1	1033	Malectin|Pkinase_Tyr	Arabidopsis thaliana	CBM57	NO	YES
CL1019.Contig2_YK size 2223 gap 0 0%	2223	MAD|Taxilin|Myosin_tail_1|HOOK|Taxilin|SMC_N|BicD|SCP-1|Myosin_tail_1|MAD|HOOK|Cast|MAD|DUF869|Myosin_tail_1	CCO17752.1	NA	n/a	Bathycoccus prasinos RCC 1105	CBM50|CBM20	n/a	n/a
Unigene4315_YK size 745 gap 0 0%	745	Myosin_head	CBQ73600.1	2019	Myosin_head|Chitin_synth_2	Sporisorium reilianum SRZ2	GT2	NO	NO
Unigene13183_YK size 1824 gap 0 0%	1824	n/a	CAY68599.1	1429	Flo11	Pichia pastoris GS115	CBM1	n/a	NO		C4QZC5
Unigene7868_YK size 1698 gap 0 0%	1698	p450	EAA66095.1	845	p450	Aspergillus nidulans FGSC A4	GT34	YES	NO		Q5BGV8
CL1340.Contig6_YK size 1324 gap 0 0%	1324	C1_1|C1_1	CBX98831.1	1458	FCH|SUN	Leptosphaeria maculans v23.1.3	GH132	NO	YES		E5A5D3
CL2239.Contig2_YK size 4325 gap 0 0%	4325	Pkinase|Pkinase_Tyr	CBZ54290.1	729	Pkinase	Neospora caninum Liverpool	CBM20	NO	NO
Unigene3121_YK size 3209 gap 0 0%	3209	Coatomer_WDAD|WD40	ABC67744.1	661	Nucleotid_trans	Dictyostelium discoideum AX3	GT77	NO	NO	2.4.1.37	Q54RP0
Unigene1208_YK size 368 gap 0 0%	368	Astacin	AAC41455.1	456	Astacin	Elizabethkingia meningoseptica	CBM13	YES	YES		Q47899
CL1482.Contig1_YK size 3340 gap 0 0%	3340	Pkinase_Tyr|Pkinase	CBZ54290.1	729	Pkinase	Neospora caninum Liverpool	CBM20	NO	NO
Unigene18445_YK size 276 gap 0 0%	276	Acyl_transf_3	AGK77315.1	1040	Acyl_transf_3	Streptomyces fulvissimus DSM 40593	GH16	YES	NO
Unigene13141_YK size 1564 gap 0 0%	1564	Helicase_C|DEAD	CAL53384.1	1058	DEAD|Helicase_C|LpxC	Ostreococcus tauri OTTH0595	CE11	NO	NO		Q017M7
CL2387.Contig2_YK size 1211 gap 0 0%	1211	Pkinase_Tyr|Pkinase	ACY19019.1	1026	Pkinase	Haliangium ochraceum DSM 14365	CBM48	NO	YES		D0LRM7
Unigene12218_YK size 2589 gap 0 0%	2589	PH|Pkinase_Tyr	CBZ54290.1	729	Pkinase	Neospora caninum Liverpool	CBM20	NO	NO
Unigene8892_YK size 1248 gap 0 0%	1248	Pkinase_C|Pkinase_Tyr	CAM03105.1	541	Pkinase|CBM_6	Saccharopolyspora erythraea NRRL 2338	CBM6	NO	NO		A4FGD0
Unigene5723_YK size 812 gap 0 0%	812	UDPGT	ADY44330.1	590	UDPGT	Ascaris suum	GT1	YES	NO
CL686.Contig10_YK size 9025 gap 0 0%	9025	Ank_2|Ank_2|Ank_2|Ank_2|Ank_2|Ank_4|Ank_2|Ank|Ank_4|Ank_2|Ank_2|Ank_4|Ank_2|Ank_2|Ank_4|Ank_2|Ank_2|Ank_2|Ank_2|Ank_2|Ank_2|Ank_2|KH_1	XP_362336.1	1732	Osmo_MPGsynth|Ank_2|Ank_2	Magnaporthe grisea 70-15	GT55	NO	NO
Unigene6407_YK size 3283 gap 0 0%	3283	Pkinase|SH2|SH3_1|ThiS	AEE31121.1	1032	Malectin|Pkinase_Tyr	Arabidopsis thaliana	CBM57	NO	NO
CL859.Contig2_YK size 1223 gap 0 0%	1223	Pkinase_C|Pkinase_Tyr|Pkinase	CBZ54290.1	729	Pkinase	Neospora caninum Liverpool	CBM20	NO	NO
Unigene9497_YK size 353 gap 0 0%	353	n/a	ACZ43662.1	1775	GSDH|Big_5|Big_5|Malectin	Thermobaculum terrenum ATCC BAA-798	CBM57	n/a	NO		D1CIU2
Unigene15177_YK size 1701 gap 0 0%	1701	UDPGT	ADY44184.1	543	UDPGT	Ascaris suum	GT1	YES	NO
Unigene13612_YK size 1403 gap 0 0%	1403	DnaJ_C|DnaJ	ACI49189.1	1267	Alpha-amylase_C|DnaJ	Caenorhabditis sp. PS1010	CBM48	NO	YES		B6VBU6
CL2877.Contig1_YK size 1056 gap 0 0%	1056	Sulfatase|Sulfatase	CCA60043.1	756	Sulfatase|NPCBM	Streptomyces venezuelae ATCC 10712	CBM51	NO	NO
CL2001.Contig1_YK size 1280 gap 0 0%	1280	Pkinase_Tyr|Pkinase	CBZ54290.1	729	Pkinase	Neospora caninum Liverpool	CBM20	NO	NO
Unigene9809_YK size 1305 gap 0 0%	1305	Astacin	AFE09577.1	560	Astacin|Ricin_B_lectin|Ricin_B_lectin	Corallococcus coralloides DSM 2259	CBM13	NO	NO
CL836.Contig2_YK size 3771 gap 0 0%	3771	PDZ|PDZ	AEO14875.1	1040	Malectin|Pkinase	Glycine max	CBM57	NO	NO
CL2893.Contig4_YK size 876 gap 0 0%	876	Ank_2|Ank_2|Ank_4|Ank_2|Ank_5|Ank_4|Ank_2|Ank_4|Ank_2	XP_362336.1	1732	Osmo_MPGsynth|Ank_2|Ank_2	Magnaporthe grisea 70-15	GT55	NO	NO
Unigene4003_YK size 4056 gap 0 0%	4056	KAP_NTPase|KAP_NTPase|Ank_2|Ank_2|Ank_2|Ank_2|Ank_2|Ank_2|Ank_2|Ank_4|Ank_2|Ank_2|Ank_2	XP_362336.1	1732	Osmo_MPGsynth|Ank_2|Ank_2	Magnaporthe grisea 70-15	GT55	NO	NO
Unigene6146_YK size 4305 gap 0 0%	4305	MAD|DUF827|Filament|DUF869|CALCOCO1|DUF3584|MAD|MAD|AAA_27|SCP-1|SMC_N|DUF3584|MAD|SCP-1|Cast|HOOK|GAS|Taxilin|EzrA|BicD|DUF2353|Cast|DUF3584|DUF827|Macoilin|SMC_N|Taxilin|ALIX_LYPXL_bnd|SCP-1|MAD|MAP65_ASE1	CCO17752.1	NA	n/a	Bathycoccus prasinos RCC 1105	CBM50|CBM20	n/a	n/a
CL130.Contig1_YK size 1040 gap 0 0%	1040	Pkinase|Pkinase_Tyr	NP_733639.1	646	Pkinase	Streptomyces coelicolor A3(2)	CBM13	NO	NO		Q8CJT6
Unigene8364_YK size 2263 gap 0 0%	2263	n/a	EAA58979.1	974	Glyco_hydro_18	Aspergillus nidulans FGSC A4	GH18	n/a	NO	3.2.1.14	C8V7G5G5EB30
CL255.Contig8_YK size 1923 gap 0 0%	1923	Pkinase|Pkinase_Tyr	CBZ54290.1	729	Pkinase	Neospora caninum Liverpool	CBM20	NO	NO
Unigene2320_YK size 3249 gap 0 0%	3249	Asp|Pkinase	BAI79272.1	678	Pkinase_Tyr	Lotus japonicus	CBM50	NO	NO		D3KTZ5
CL476.Contig7_YK size 1992 gap 0 0%	1992	Trehalase|Trehalase|Trehalase	ADY43213.1	639	Trehalase	Ascaris suum	GH37	NO	NO
Unigene5093_YK size 751 gap 0 0%	751	n/a	CAB01737.1	NA	n/a	Caenorhabditis elegans Bristol N2	GH2	n/a	n/a		Q93324
CL686.Contig5_YK size 9220 gap 0 0%	9220	Ank_2|Ank_2|Ank_2|Ank_2|Ank_2|Ank_4|Ank_2|Ank|Ank_4|Ank_2|Ank_2|Ank_4|Ank_2|Ank_2|Ank_4|Ank_2|Ank_2|Ank_2|Ank_2|Ank_2|Ank_2|Ank_2|KH_1	XP_362336.1	1732	Osmo_MPGsynth|Ank_2|Ank_2	Magnaporthe grisea 70-15	GT55	NO	NO
Unigene11447_YK size 3348 gap 0 0%	3348	Btz|Maf1	ACZ04319.1	NA	n/a	Tribolium castaneum Georgia-1	CBM14	n/a	n/a		D1MF93
Unigene16170_YK size 872 gap 0 0%	872	MIP	AFN53695.1	439	MIP	Linum usitatissimum	GH27	YES	NO
CL1303.Contig3_YK size 1034 gap 0 0%	1034	Myosin_tail_1|AAA_27|Myosin_tail_1|AAA_27|Myosin_tail_1|DUF869|MAD|DUF827|Filament|Trichoplein|Myosin_tail_1|Trichoplein|DUF3584	CCO17752.1	NA	n/a	Bathycoccus prasinos RCC 1105	CBM50|CBM20	n/a	n/a
Unigene12353_YK size 950 gap 0 0%	950	Collagen|Collagen	ADY41481.1	940	Glycos_transf_2	Ascaris suum	GT27|CBM13	NO	YES
CL1388.Contig1_YK size 2623 gap 0 0%	2623	DnaJ|ABC_tran|AAA_21	ACI49189.1	1267	Alpha-amylase_C|DnaJ	Caenorhabditis sp. PS1010	CBM48	NO	NO		B6VBU6
Unigene10813_YK size 981 gap 0 0%	981	Metallophos	ADO69217.1	618	F5_F8_type_C|Metallophos	Stigmatella aurantiaca DW4/3-1	CBM32	NO	NO		Q09B27
Unigene15805_YK size 885 gap 0 0%	885	PfkB	AET57144.1	835	PfkB|Glyco_hydro_32N	Paenibacillus terrae HPL-003	GH32	NO	YES
CL112.Contig7_YK size 2442 gap 0 0%	2442	Pkinase|Pkinase_Tyr|CaMKII_AD	CBZ54290.1	729	Pkinase	Neospora caninum Liverpool	CBM20	NO	NO
Unigene2770_YK size 2951 gap 0 0%	2951	Na_Ca_ex|Calx-beta|Calx-beta|Na_Ca_ex	AFY61366.1	1026	CBM_2|Calx-beta|Calx-beta|CBM_2|Calx-beta|Glyco_hydro_9	Synechococcus sp. PCC 6312	CBM2|GH9	NO	NO
Unigene18062_YK size 221 gap 0 0%	221	Glyco_hydro_19	CAA96587.1	460	Glyco_hydro_19	Caenorhabditis elegans Bristol N2	GH19	YES	NO		Q17816Q65ZB0
Unigene18062_YK size 221 gap 0 0%	221	Glyco_hydro_19	CAH19081.1	497	Glyco_hydro_19	Caenorhabditis elegans Bristol N2	GH19	YES	NO		Q17816Q65ZB0
CL186.Contig1_YK size 1631 gap 0 0%	1631	Pkinase|Pkinase_Tyr|Pkinase	BAJ53166.1	940	Malectin|Pkinase_Tyr	Jatropha curcas Palawan	CBM57	NO	NO
Unigene16204_YK size 693 gap 0 0%	693	Glyco_transf_10	ADY44672.1	399	Glyco_transf_10	Ascaris suum	GT10	YES	NO
Unigene5101_YK size 582 gap 0 0%	582	n/a	ACL69174.1	1080	Glyco_hydro_81	Halothermothrix orenii H 168 H 168; DSM 9562	GH81	n/a	NO		B8D1U7
Unigene13650_YK size 1859 gap 0 0%	1859	TPR_11|DnaJ	ABG51731.1	1167	TPR_11|Glyco_transf_41	Trichodesmium erythraeum IMS101	GT41	NO	NO		Q111U3
Unigene10097_YK size 1244 gap 0 0%	1244	Galactosyl_T	ADY43699.1	358	Galactosyl_T	Ascaris suum	GT31	YES	NO
CL1303.Contig2_YK size 5837 gap 0 0%	5837	Myosin_N|Myosin_head|MAD|MAD|Myosin_tail_1|AAA_27|Myosin_tail_1|SCP-1|Cast|HCR|DUF3584|HOOK|SMC_N|DUF827|Cast|SCP-1|Trichoplein|Tropomyosin|Trichoplein|DUF3584|MscS_porin|SCP-1|SCP-1|AAA_27|SMC_N|MAD|Cast|Myosin_tail_1|AAA_27|DUF3584|Filament|Trichoplein|DUF869|HCR|Tropomyosin|SCP-1|MAD|SCP-1|MAD|HOOK|BicD|DUF827|Trichoplein|CALCOCO1|SMC_N|Filament|DUF3584|Tropomyosin	CBQ73600.1	2019	Myosin_head|Chitin_synth_2	Sporisorium reilianum SRZ2	GT2	NO	NO
Unigene3730_YK size 541 gap 0 0%	541	Glyco_hydro_45	BAD34543.1	237	Glyco_hydro_45	Bursaphelenchus xylophilus KA4	GH45	YES	NO	3.2.1.4	Q6BCM1
Unigene11236_YK size 1701 gap 0 0%	1701	FAD_binding_4	AGG72252.1	492	FAD_binding_4|BBE	Sinorhizobium meliloti 2011	AA7	NO	NO
Unigene11236_YK size 1701 gap 0 0%	1701	FAD_binding_4	AGA10493.1	492	FAD_binding_4|BBE	Sinorhizobium meliloti GR4	AA7	NO	NO
Unigene7119_YK size 442 gap 0 0%	442	COesterase	CCD73867.1	563	COesterase	Caenorhabditis elegans Bristol N2	CE10	YES	NO		Q9BL43
Unigene12654_YK size 2871 gap 0 0%	2871	Myosin_head	CBQ73600.1	2019	Myosin_head|Chitin_synth_2	Sporisorium reilianum SRZ2	GT2	NO	NO
CL2419.Contig1_YK size 1303 gap 0 0%	1303	UDPGT	ADY44399.1	542	UDPGT	Ascaris suum	GT1	YES	NO
Unigene13230_YK size 4368 gap 0 0%	4368	MAD|Myosin_tail_1|SCP-1|Cast|SMC_N|Myosin_tail_1|MAD|DUF3584|MAD|Myosin_tail_1|Cast|Cast|SMC_N|DUF827|DUF3584|Myosin_tail_1|Myosin_tail_1|DUF3584|Myosin_tail_1|Myosin_tail_1|MAD|HOOK|SMC_N	CCO17752.1	NA	n/a	Bathycoccus prasinos RCC 1105	CBM50|CBM20	n/a	n/a
CL194.Contig4_YK size 2769 gap 0 0%	2769	HSL_N|Abhydrolase_3|Abhydrolase_3	NP_725941.1	895	HSL_N|Abhydrolase_3	Drosophila melanogaster	CE10	NO	NO		Q7JR83Q960T4Q9V908
CL194.Contig4_YK size 2769 gap 0 0%	2769	HSL_N|Abhydrolase_3|Abhydrolase_3	NP_725942.1	895	HSL_N|Abhydrolase_3	Drosophila melanogaster	CE10	NO	NO		Q7JR83Q960T4Q9V908
CL194.Contig4_YK size 2769 gap 0 0%	2769	HSL_N|Abhydrolase_3|Abhydrolase_3	NP_611463.1	895	HSL_N|Abhydrolase_3	Drosophila melanogaster	CE10	NO	NO		Q7JR83Q960T4Q9V908
CL255.Contig5_YK size 1718 gap 0 0%	1718	Pkinase|Pkinase_Tyr	CBZ54290.1	729	Pkinase	Neospora caninum Liverpool	CBM20	NO	NO
Unigene12216_YK size 1323 gap 0 0%	1323	Pkinase|Pkinase_Tyr	CBZ54290.1	729	Pkinase	Neospora caninum Liverpool	CBM20	NO	NO
Unigene8394_YK size 172 gap 0 0%	172	UDPGT	ADY43196.1	585	UDPGT	Ascaris suum	GT1	YES	NO
Unigene10228_YK size 1763 gap 0 0%	1763	Helicase_C|DEAD	CAL53384.1	1058	DEAD|Helicase_C|LpxC	Ostreococcus tauri OTTH0595	CE11	NO	NO		Q017M7
CL2089.Contig1_YK size 8250 gap 0 0%	8250	AMP-binding|PP-binding|Polysacc_synt_2|3Beta_HSD|NAD_binding_4|adh_short|KR|adh_short_C2|Bromodomain|Bromodomain|DUF3591	AFY93865.1	2649	Glycos_transf_2|AMP-binding|AMP-binding_C|ketoacyl-synt|Ketoacyl-synt_C|Acyl_transf_1|Aminotran_3	Chamaesiphon minutus PCC 6605	GT2	NO	NO
Unigene11356_YK size 4999 gap 0 0%	4999	DUF3584|Myosin_tail_1|AAA_27|AAA_27|Myosin_tail_1|AAA_27|Cast|HCR|Myosin_tail_1|SMC_N	CCO17752.1	NA	n/a	Bathycoccus prasinos RCC 1105	CBM50|CBM20	n/a	n/a
CL1003.Contig2_YK size 3964 gap 0 0%	3964	Pkinase|I-set|I-set|I-set	AEE28156.1	1033	Malectin|Pkinase_Tyr	Arabidopsis thaliana	CBM57	NO	NO
CL1003.Contig2_YK size 3964 gap 0 0%	3964	Pkinase|I-set|I-set|I-set	AEE28155.1	1027	Malectin|Pkinase_Tyr	Arabidopsis thaliana	CBM57	NO	NO
CL591.Contig3_YK size 2940 gap 0 0%	2940	C1_1|C1_1|C2|Pkinase_Tyr|Pkinase_C	CAJ58949.1	624	Pkinase	Frankia alni ACN14a	CBM13	NO	NO		Q0RTZ6
CL721.Contig4_YK size 1142 gap 0 0%	1142	C1_1	CBX98831.1	1458	FCH|SUN	Leptosphaeria maculans v23.1.3	GH132	NO	NO		E5A5D3
Unigene10845_YK size 1495 gap 0 0%	1495	PP2C	CCA38978.1	865	Glyco_transf_20|PP2C	Pichia pastoris CBS 7435	GT20	NO	NO
Unigene6725_YK size 2942 gap 0 0%	2942	Na_Ca_ex|Calx-beta|Calx-beta|Na_Ca_ex	AFY61366.1	1026	CBM_2|Calx-beta|Calx-beta|CBM_2|Calx-beta|Glyco_hydro_9	Synechococcus sp. PCC 6312	CBM2|GH9	NO	NO
Unigene4273_YK size 2415 gap 0 0%	2415	Helicase_C|DEAD	CAL53384.1	1058	DEAD|Helicase_C|LpxC	Ostreococcus tauri OTTH0595	CE11	NO	NO		Q017M7
CL2773.Contig1_YK size 1823 gap 0 0%	1823	Choline_kinase	EAU38131.1	801	Cellulase|Choline_kinase	Aspergillus terreus NIH2624	GH5	NO	NO
Unigene6282_YK size 8589 gap 0 0%	8589	Thioesterase|PP-binding|adh_short|KR|ADH_zinc_N_2|ADH_zinc_N|Acyl_transf_1|Ketoacyl-synt_C|ketoacyl-synt	AFY93865.1	2649	Glycos_transf_2|AMP-binding|AMP-binding_C|ketoacyl-synt|Ketoacyl-synt_C|Acyl_transf_1|Aminotran_3	Chamaesiphon minutus PCC 6605	GT2	NO	NO
CL1111.Contig4_YK size 3767 gap 0 0%	3767	Pkinase|Pkinase_Tyr|KA1	CBZ54290.1	729	Pkinase	Neospora caninum Liverpool	CBM20	NO	NO
CL591.Contig1_YK size 3021 gap 0 0%	3021	C1_1|C1_1|C2|Pkinase_Tyr	CAJ58949.1	624	Pkinase	Frankia alni ACN14a	CBM13	NO	NO		Q0RTZ6
CL2532.Contig1_YK size 1083 gap 0 0%	1083	Pkinase|Pkinase_Tyr	CBX99002.1	785	Pkinase	Leptosphaeria maculans v23.1.3	GH18	NO	NO		E5A5V7
CL139.Contig5_YK size 4243 gap 0 0%	4243	Galactosyl_T	CCD72807.1	336	Galactosyl_T	Caenorhabditis elegans Bristol N2	GT31	YES	NO		D3KZG0Q966J0
CL2119.Contig1_YK size 855 gap 0 0%	855	adh_short|adh_short_C2	EAA62552.1	1087	Glyco_hydro_92|adh_short_C2	Aspergillus nidulans FGSC A4	GH92	NO	NO		Q5B238
CL1197.Contig1_YK size 483 gap 0 0%	483	Pkinase	CAM03105.1	541	Pkinase|CBM_6	Saccharopolyspora erythraea NRRL 2338	CBM6	NO	YES		A4FGD0
CL1199.Contig1_YK size 1313 gap 0 0%	1313	Glyco_transf_49	CAB05626.2	409	Glyco_transf_49	Caenorhabditis elegans Bristol N2	GT49	YES	NO		O02320
Unigene9480_YK size 2896 gap 0 0%	2896	Pkinase	AEE28156.1	1033	Malectin|Pkinase_Tyr	Arabidopsis thaliana	CBM57	NO	NO
Unigene9480_YK size 2896 gap 0 0%	2896	Pkinase	AEE28155.1	1027	Malectin|Pkinase_Tyr	Arabidopsis thaliana	CBM57	NO	NO
CL1674.Contig1_YK size 3699 gap 0 0%	3699	n/a	BAI44118.1	NA	n/a	Magnaporthe oryzae	CBM18	n/a	n/a		C9K5T9
CL1674.Contig1_YK size 3699 gap 0 0%	3699	n/a	XP_365440.1	NA	n/a	Magnaporthe grisea 70-15	CBM18	n/a	n/a
CL2177.Contig1_YK size 2772 gap 0 0%	2772	Glycos_transf_2|Ricin_B_lectin	CAB54435.1	639	Glycos_transf_2|Ricin_B_lectin	Caenorhabditis elegans Bristol N2	GT27|CBM13	YES	NO		Q95ZJ1Q95ZJ1
Unigene2495_YK size 2048 gap 0 0%	2048	AMP-binding	AFY93865.1	2649	Glycos_transf_2|AMP-binding|AMP-binding_C|ketoacyl-synt|Ketoacyl-synt_C|Acyl_transf_1|Aminotran_3	Chamaesiphon minutus PCC 6605	GT2	NO	NO
Unigene9234_YK size 1013 gap 0 0%	1013	NAD_binding_2	EAA57970.1	843	NAD_binding_2	Aspergillus nidulans FGSC A4	GT1	YES	YES		Q5AZU6
CL695.Contig3_YK size 2263 gap 0 0%	2263	Pkinase|SH2	CAM03105.1	541	Pkinase|CBM_6	Saccharopolyspora erythraea NRRL 2338	CBM6	NO	NO		A4FGD0
CL2028.Contig1_YK size 1123 gap 0 0%	1123	Astacin	AFE09577.1	560	Astacin|Ricin_B_lectin|Ricin_B_lectin	Corallococcus coralloides DSM 2259	CBM13	NO	NO
CL919.Contig1_YK size 959 gap 0 0%	959	adh_short|KR|adh_short_C2	EAA62552.1	1087	Glyco_hydro_92|adh_short_C2	Aspergillus nidulans FGSC A4	GH92	NO	YES		Q5B238
CL129.Contig1_YK size 2145 gap 0 0%	2145	AMP-binding	AFY93865.1	2649	Glycos_transf_2|AMP-binding|AMP-binding_C|ketoacyl-synt|Ketoacyl-synt_C|Acyl_transf_1|Aminotran_3	Chamaesiphon minutus PCC 6605	GT2	NO	YES
CL2568.Contig1_YK size 6939 gap 0 0%	6939	TPR_MLP1_2|Myosin_tail_1|ERM|HOOK|SF-assemblin|Filament|HCR|MAD|MscS_porin|MAD|ERM|BicD|HOOK|AAA_27|SCP-1|Myosin_tail_1|MAD|Cast|Golgin_A5|DUF3584|MscS_porin|Myosin_tail_1|ERM|BicD|Cast|AAA_27|Filament|AAA_27|SCP-1|HOOK|Spc7|Cast|CALCOCO1|SMC_N|MscS_porin|DUF3584|CALCOCO1|DUF3584|DUF827|Trichoplein|EzrA|MAD|EzrA|Filament|MAD|DUF3584|SCP-1|AAA_27|TPR_MLP1_2|Myosin_tail_1|HOOK|SMC_N|Filament|SCP-1|…	CCO17752.1	NA	n/a	Bathycoccus prasinos RCC 1105	CBM50|CBM20	n/a	n/a
CL2669.Contig3_YK size 6447 gap 0 0%	6447	DUF827|Taxilin|MscS_porin|Tropomyosin|Taxilin|CALCOCO1|ALIX_LYPXL_bnd|Trichoplein|Filament|MAD|BicD|EzrA|Trichoplein|SMC_N|HOOK|Cast|DUF827|Cast|Laminin_I|DUF827|EzrA|CALCOCO1|HCR|CALCOCO1|MAD|Trichoplein|DUF827|BicD|SCP-1|HOOK|AAA_27|Cast|HCR|Myosin_tail_1|AAA_27|Trichoplein|DUF869|AAA_27|Trichoplein|CALCOCO1|HOOK|Filament|SF-assemblin|SCP-1|EzrA|Trichoplein|Tektin|BicD|Cast|HCR|AAA_27|Cast|MAD|…	CBQ73600.1	2019	Myosin_head|Chitin_synth_2	Sporisorium reilianum SRZ2	GT2	NO	NO
Unigene17853_YK size 404 gap 0 0%	404	n/a	ADY45845.1	NA	n/a	Ascaris suum	GT31	n/a	n/a
CL52.Contig1_YK size 1363 gap 0 0%	1363	RVT_1	CAN82685.1	1576	RVT_1|Glucan_synthase	Vitis vinifera	GT48	NO	YES		A5AY60
CL2535.Contig2_YK size 3675 gap 0 0%	3675	Myosin_head	CBQ73600.1	2019	Myosin_head|Chitin_synth_2	Sporisorium reilianum SRZ2	GT2	NO	NO
CL1847.Contig2_YK size 4009 gap 0 0%	4009	Pkinase_Tyr|Pkinase	CBZ54290.1	729	Pkinase	Neospora caninum Liverpool	CBM20	NO	NO
CL654.Contig3_YK size 1237 gap 0 0%	1237	Glyco_transf_7C|Glyco_transf_7N	CAA91401.2	400	Glyco_transf_7N|Glyco_transf_7C	Caenorhabditis elegans Bristol N2	GT7	NO	NO		G5EGS9Q21608
CL1734.Contig3_YK size 11621 gap 0 0%	11621	fn3|fn3|fn3|fn3|fn3|fn3|fn3|fn3|fn3|fn3|fn3|fn3	BAM67138.1	1175	Glyco_hydro_18	Paenibacillus sp. FPU-7	CBM12|CBM5|GH18	NO	NO
Unigene12797_YK size 1546 gap 0 0%	1546	UDPGT	ADY45727.1	500	UDPGT	Ascaris suum	GT1	YES	NO
CL994.Contig2_YK size 1633 gap 0 0%	1633	p450	EAA66095.1	845	p450	Aspergillus nidulans FGSC A4	GT34	YES	NO		Q5BGV8
Unigene14005_YK size 2220 gap 0 0%	2220	Cast|HOOK|Cast|Myosin_tail_1|CALCOCO1|HOOK|EzrA|Cast|Cast|SMC_N|SCP-1|Taxilin|DUF3584|HAP1_N|BicD|AAA_13|MscS_porin|MAD|AAA_27|DUF827|SMC_N|Myosin_tail_1|MAD|DUF3552|SMC_N|Dynamitin|TMF_DNA_bd|Filament|Tropomyosin|ATG16|Myosin_tail_1	CCO17752.1	NA	n/a	Bathycoccus prasinos RCC 1105	CBM50|CBM20	n/a	n/a
Unigene11253_YK size 351 gap 0 0%	351	UDPGT	ADY44031.1	531	UDPGT	Ascaris suum	GT1	YES	NO
Unigene12226_YK size 2895 gap 0 0%	2895	C1_1	CBX98831.1	1458	FCH|SUN	Leptosphaeria maculans v23.1.3	GH132	NO	NO		E5A5D3
CL1407.Contig4_YK size 4045 gap 0 0%	4045	zf-C3HC4_2|zf-RING_2|zf-C3HC4	ACL16117.1	640	CBM_6	Candidatus Methanosphaerula palustris E1-9c	CBM6	NO	NO		B8GG43
Unigene11199_YK size 1560 gap 0 0%	1560	Glyco_hydro_30	ADY44488.1	552	Glyco_hydro_30	Ascaris suum	GH30	YES	NO
CL25.Contig24_YK size 2739 gap 0 0%	2739	Pkinase|Pkinase_Tyr	CBZ54290.1	729	Pkinase	Neospora caninum Liverpool	CBM20	NO	NO
CL667.Contig2_YK size 1282 gap 0 0%	1282	SH2|Pkinase	AEO18232.1	643	Pkinase	Solanum lycopersicum	CBM50	NO	NO
Unigene13526_YK size 2337 gap 0 0%	2337	STT3	ADY42288.1	720	STT3	Ascaris suum	GT66	YES	NO
Unigene10558_YK size 2602 gap 0 0%	2602	Pkinase_Tyr	CAJ63931.1	634	Pkinase	Frankia alni ACN14a	CBM13	NO	NO		Q0RF20
CL293.Contig5_YK size 1276 gap 0 0%	1276	EGF_CA	BAB40792.1	NA	n/a	Phytolacca americana	CBM18	n/a	n/a		Q9AVB0
Unigene5813_YK size 2616 gap 0 0%	2616	Sulfatase	EAA64118.1	1277	Glyco_hydro_15|CBM_20|Sulfatase	Aspergillus nidulans FGSC A4	CBM20|GH15	NO	NO		Q5AS26
CL2229.Contig1_YK size 4394 gap 0 0%	4394	Ehrlichia_rpt	CCA37660.1	1631	Flo11	Pichia pastoris CBS 7435	CBM1	NO	NO
CL679.Contig1_YK size 1371 gap 0 0%	1371	n/a	ADY48332.1	297	Glyco_hydro_38C	Ascaris suum	GH38	n/a	NO
Unigene14214_YK size 2848 gap 0 0%	2848	Pkinase|Pkinase_Tyr|CNH	CBZ54290.1	729	Pkinase	Neospora caninum Liverpool	CBM20	NO	NO
CL983.Contig2_YK size 1831 gap 0 0%	1831	Glyco_tranf_2_2|Ricin_B_lectin	ADY42754.1	631	Glycos_transf_2|Ricin_B_lectin	Ascaris suum	GT27|CBM13	NO	NO
CL2624.Contig1_YK size 1684 gap 0 0%	1684	Pkinase_Tyr	CBX99002.1	785	Pkinase	Leptosphaeria maculans v23.1.3	GH18	NO	NO		E5A5V7
CL1611.Contig1_YK size 208 gap 0 0%	208	COX6B	ADY40986.1	1142	Glyco_hydro_31	Ascaris suum	GH31	NO	NO
CL686.Contig4_YK size 9172 gap 0 0%	9172	Ank_2|Ank_2|Ank_2|Ank_2|Ank_2|Ank_4|Ank_2|Ank|Ank_4|Ank_2|Ank_2|Ank_4|Ank_2|Ank_2|Ank_4|Ank_2|Ank_2|Ank_2|Ank_2|Ank_2|Ank_2|Ank_2|KH_1	XP_362336.1	1732	Osmo_MPGsynth|Ank_2|Ank_2	Magnaporthe grisea 70-15	GT55	NO	NO
CL476.Contig6_YK size 1950 gap 0 0%	1950	Trehalase	ADY43213.1	639	Trehalase	Ascaris suum	GH37	YES	NO
CL2783.Contig1_YK size 1945 gap 0 0%	1945	Pkinase	ACY19019.1	1026	Pkinase	Haliangium ochraceum DSM 14365	CBM48	YES	NO		D0LRM7
Unigene14811_YK size 1282 gap 0 0%	1282	NLE	ABC67744.1	661	Nucleotid_trans	Dictyostelium discoideum AX3	GT77	NO	NO	2.4.1.37	Q54RP0
CL1835.Contig2_YK size 2685 gap 0 0%	2685	AAA|Aminotran_1_2	BAE54672.1	NA	n/a	Aspergillus oryzae RIB40	GH17	n/a	n/a		Q2UUU3
CL1836.Contig1_YK size 3815 gap 0 0%	3815	Y_phosphatase|fn3	ACV12554.1	781	Cellulase|fn3	Halorhabdus utahensis DSM 12940	GH5	NO	NO		C7NVN1
Unigene6747_YK size 1500 gap 0 0%	1500	CBM_21	ADY46296.1	345	CBM_21	Ascaris suum	CBM21	YES	NO
Unigene6747_YK size 1500 gap 0 0%	1500	CBM_21	ADY46581.1	345	CBM_21	Ascaris suum	CBM21	YES	NO
Unigene6747_YK size 1500 gap 0 0%	1500	CBM_21	ADY42480.1	264	CBM_21	Ascaris suum	CBM21	YES	NO
Unigene6747_YK size 1500 gap 0 0%	1500	CBM_21	ADY48096.1	264	CBM_21	Ascaris suum	CBM21	YES	NO
CL2293.Contig2_YK size 2971 gap 0 0%	2971	Glyco_transf_7C|Glyco_transf_7N	CCD73531.1	396	Glyco_transf_7N|Glyco_transf_7C	Caenorhabditis elegans Bristol N2	GT7	NO	NO	2.4.1.-	Q9GUM2
Unigene380_YK size 317 gap 0 0%	317	Glyco_transf_10	ADY44672.1	399	Glyco_transf_10	Ascaris suum	GT10	YES	NO
Unigene9469_YK size 686 gap 0 0%	686	n/a	ADY44330.1	590	UDPGT	Ascaris suum	GT1	n/a	YES
Unigene1_YK size 1039 gap 0 0%	1039	Galactosyl_T	ADY46863.1	375	Galactosyl_T	Ascaris suum	GT31	YES	NO
Unigene10893_YK size 4109 gap 0 0%	4109	Ank_2|Ank_4|Ank_2|Ank_2|Ank_2|Ank_2|Ank_2	XP_362336.1	1732	Osmo_MPGsynth|Ank_2|Ank_2	Magnaporthe grisea 70-15	GT55	NO	NO
CL859.Contig7_YK size 1679 gap 0 0%	1679	Pkinase_C|Pkinase|Pkinase_Tyr|Pkinase	CBZ54290.1	729	Pkinase	Neospora caninum Liverpool	CBM20	NO	NO
Unigene11555_YK size 6259 gap 0 0%	6259	Ank_2|Ank_2|Ank_2|Ank_2|Pkinase_Tyr|Pkinase	AEO14875.1	1040	Malectin|Pkinase	Glycine max	CBM57	NO	NO
CL1340.Contig7_YK size 2911 gap 0 0%	2911	Pkinase|Pkinase_Tyr|C1_1|C1_1	CBZ54290.1	729	Pkinase	Neospora caninum Liverpool	CBM20	NO	NO
Unigene15964_YK size 863 gap 0 0%	863	PfkB	AET57144.1	835	PfkB|Glyco_hydro_32N	Paenibacillus terrae HPL-003	GH32	NO	YES
Unigene11887_YK size 1725 gap 0 0%	1725	Pkinase_Tyr|Pkinase	CAJ63931.1	634	Pkinase	Frankia alni ACN14a	CBM13	NO	NO		Q0RF20
Unigene10341_YK size 1232 gap 0 0%	1232	Collagen|Collagen|Collagen|Collagen|Collagen|Collagen|Collagen|Collagen|Collagen	ADY41481.1	940	Glycos_transf_2	Ascaris suum	GT27|CBM13	NO	NO
Unigene117_YK size 1141 gap 0 0%	1141	Pkinase_Tyr|Pkinase	CBZ54290.1	729	Pkinase	Neospora caninum Liverpool	CBM20	NO	NO
Unigene9792_YK size 2336 gap 0 0%	2336	Astacin	AFE09577.1	560	Astacin|Ricin_B_lectin|Ricin_B_lectin	Corallococcus coralloides DSM 2259	CBM13	NO	NO
CL2514.Contig1_YK size 1576 gap 0 0%	1576	n/a	ABC67744.1	661	Nucleotid_trans	Dictyostelium discoideum AX3	GT77	n/a	NO	2.4.1.37	Q54RP0
CL2685.Contig1_YK size 1708 gap 0 0%	1708	COesterase	CCD73867.1	563	COesterase	Caenorhabditis elegans Bristol N2	CE10	YES	NO		Q9BL43
CL2780.Contig5_YK size 7585 gap 0 0%	7585	AAA_27|AAA_27|AAA_27|DUF3584|AAA_27|DUF3584|DUF3584|SMC_N|GAS2	ACB77510.1	NA	n/a	Opitutus terrae PB90-1	CBM50	n/a	n/a
CL2265.Contig2_YK size 1226 gap 0 0%	1226	n/a	ABC67744.1	661	Nucleotid_trans	Dictyostelium discoideum AX3	GT77	n/a	NO	2.4.1.37	Q54RP0
Unigene9840_YK size 1602 gap 0 0%	1602	SH2|Pkinase	BAJ53166.1	940	Malectin|Pkinase_Tyr	Jatropha curcas Palawan	CBM57	NO	NO
Unigene9840_YK size 1602 gap 0 0%	1602	SH2|Pkinase	AEE28156.1	1033	Malectin|Pkinase_Tyr	Arabidopsis thaliana	CBM57	NO	NO
Unigene9840_YK size 1602 gap 0 0%	1602	SH2|Pkinase	AEE28155.1	1027	Malectin|Pkinase_Tyr	Arabidopsis thaliana	CBM57	NO	NO
Unigene2748_YK size 1048 gap 0 0%	1048	PfkB	AET57144.1	835	PfkB|Glyco_hydro_32N	Paenibacillus terrae HPL-003	GH32	NO	NO
Unigene14070_YK size 1532 gap 0 0%	1532	Epimerase	ABJ81659.1	664	Epimerase|Glycos_transf_2	Solibacter usitatus Ellin6076	GT2	NO	NO		Q02BA7
Unigene10783_YK size 416 gap 0 0%	416	Galactosyl_T	AEO33559.1	334	Galactosyl_T	Amblyomma maculatum	GT31	YES	YES
Unigene4671_YK size 1896 gap 0 0%	1896	Pkinase_Tyr|Pkinase	CBX99002.1	785	Pkinase	Leptosphaeria maculans v23.1.3	GH18	NO	NO		E5A5V7
Unigene800_YK size 728 gap 0 0%	728	Pkinase|Pkinase_Tyr	CAM03105.1	541	Pkinase|CBM_6	Saccharopolyspora erythraea NRRL 2338	CBM6	NO	NO		A4FGD0
Unigene3926_YK size 1862 gap 0 0%	1862	Glyco_hydro_47	ADY42596.1	612	Glyco_hydro_47	Ascaris suum	GH47	YES	NO
Unigene14282_YK size 1867 gap 0 0%	1867	GMC_oxred_N|GMC_oxred_C	CCJ19717.1	618	GMC_oxred_N|GMC_oxred_C	Staphylococcus aureus subsp. aureus ST228	AA3	YES	NO
Unigene14282_YK size 1867 gap 0 0%	1867	GMC_oxred_N|GMC_oxred_C	CCW22932.1	582	GMC_oxred_N|GMC_oxred_C	Staphylococcus aureus M1	AA3	YES	NO
Unigene14282_YK size 1867 gap 0 0%	1867	GMC_oxred_N|GMC_oxred_C	CCJ23649.1	618	GMC_oxred_N|GMC_oxred_C	Staphylococcus aureus subsp. aureus ST228	AA3	YES	NO
Unigene14282_YK size 1867 gap 0 0%	1867	GMC_oxred_N|GMC_oxred_C	CCJ13825.1	618	GMC_oxred_N|GMC_oxred_C	Staphylococcus aureus subsp. aureus ST228	AA3	YES	NO
Unigene14282_YK size 1867 gap 0 0%	1867	GMC_oxred_N|GMC_oxred_C	CCJ15789.1	618	GMC_oxred_N|GMC_oxred_C	Staphylococcus aureus subsp. aureus ST228	AA3	YES	NO
Unigene14282_YK size 1867 gap 0 0%	1867	GMC_oxred_N|GMC_oxred_C	CCJ27580.1	618	GMC_oxred_N|GMC_oxred_C	Staphylococcus aureus subsp. aureus ST228	AA3	YES	NO
Unigene14282_YK size 1867 gap 0 0%	1867	GMC_oxred_N|GMC_oxred_C	BAF79479.1	582	GMC_oxred_N|GMC_oxred_C	Staphylococcus aureus subsp. aureus Mu3	AA3	YES	NO
Unigene14282_YK size 1867 gap 0 0%	1867	GMC_oxred_N|GMC_oxred_C	CCJ11860.1	618	GMC_oxred_N|GMC_oxred_C	Staphylococcus aureus subsp. aureus ST228	AA3	YES	NO
Unigene14282_YK size 1867 gap 0 0%	1867	GMC_oxred_N|GMC_oxred_C	CCJ21681.1	618	GMC_oxred_N|GMC_oxred_C	Staphylococcus aureus subsp. aureus ST228	AA3	YES	NO
Unigene14282_YK size 1867 gap 0 0%	1867	GMC_oxred_N|GMC_oxred_C	CCJ25615.1	618	GMC_oxred_N|GMC_oxred_C	Staphylococcus aureus subsp. aureus ST228	AA3	YES	NO
Unigene14282_YK size 1867 gap 0 0%	1867	GMC_oxred_N|GMC_oxred_C	BAB43710.1	582	GMC_oxred_N|GMC_oxred_C	Staphylococcus aureus subsp. aureus N315	AA3	YES	NO
Unigene2773_YK size 3006 gap 0 0%	3006	CHGN	ADY43071.1	766	CHGN	Ascaris suum	GT31|GT7	YES	NO
Unigene10651_YK size 377 gap 0 0%	377	Glyco_transf_10	ADY44882.1	404	Glyco_transf_10	Ascaris suum	GT10	YES	YES
Unigene13688_YK size 1420 gap 0 0%	1420	n/a	AFZ07875.1	818	Polysacc_deac_1	Oscillatoria nigro-viridis PCC 7112	CE4	n/a	NO
CL78.Contig1_YK size 874 gap 0 0%	874	Pkinase	BAI79271.1	673	Pkinase_Tyr	Lotus japonicus	CBM50	NO	NO		D3KTZ4
CL78.Contig1_YK size 874 gap 0 0%	874	Pkinase	BAI79270.1	648	Pkinase_Tyr	Lotus japonicus	CBM50	NO	NO		D3KTZ3
Unigene14048_YK size 1715 gap 0 0%	1715	Propep_M14|Peptidase_M14	BAH05943.1	436	PG_binding_1|Peptidase_M14	Clostridium kluyveri NBRC 12016	CBM50	NO	NO		B9E0B8
Unigene13810_YK size 2021 gap 0 0%	2021	LRR_8|LRR_8|LRR_8|LRR_8|LRR_8|LRR_8|LRR_8|LRR_5	AEO14875.1	1040	Malectin|Pkinase	Glycine max	CBM57	NO	NO
Unigene15802_YK size 1123 gap 0 0%	1123	n/a	ADY41481.1	940	Glycos_transf_2	Ascaris suum	GT27|CBM13	n/a	YES
CL39.Contig8_YK size 5769 gap 0 0%	5769	Ank_2|Ank_2|Ank_2|Ank_2|Ank_2|Ank_4|Ank_2|Ank_4|Ank_2|Ank_4|Ank_2|Ank_2|Ank_4|Ank_2|Ank_5|Ank_2|Ank_2|Ank_4|Ank_2|Ank_2|Ank_4|Ank_2|Ank_2|Ank_4|Ank_2|Ank_5|Ank_4|Ank_2|Ank_2|Ank_4|Ank_2|Ank_4|Ank_2|Ank_5|ZU5|Death	XP_362336.1	1732	Osmo_MPGsynth|Ank_2|Ank_2	Magnaporthe grisea 70-15	GT55	NO	NO
Unigene10009_YK size 1189 gap 0 0%	1189	Pkinase|Pkinase_Tyr	CBZ54290.1	729	Pkinase	Neospora caninum Liverpool	CBM20	NO	NO
Unigene3690_YK size 2100 gap 0 0%	2100	DEAD|Helicase_C	CAL53384.1	1058	DEAD|Helicase_C|LpxC	Ostreococcus tauri OTTH0595	CE11	NO	NO		Q017M7
Unigene11080_YK size 4175 gap 0 0%	4175	fn3|I-set|ig|I-set|fn3|fn3	ADQ45027.1	2448	Glyco_hydro_16|CHB_HEX_C|F5_F8_type_C|CHB_HEX_C|F5_F8_type_C	Caldicellulosiruptor kronotskyensis 2002	GH16|CBM32|GH55|CBM54	NO	NO		E4SCH2
CL1303.Contig1_YK size 5870 gap 0 0%	5870	Myosin_N|Myosin_head|MAD|Myosin_tail_1|EzrA|DUF3584|EzrA|DUF3584|SCP-1|HOOK|AAA_27|Cast|Cast|Myosin_tail_1|HOOK|Trichoplein|Myosin_tail_1|Cast|SCP-1|HOOK|DUF827|CALCOCO1|MAD|MscS_porin|HAP1_N|SCP-1|HCR|CALCOCO1|Mitofilin|SCP-1|Taxilin|SCP-1|AAA_27|SMC_N|DUF827|DUF3584|Filament|Apolipoprotein|Cast|Myosin_tail_1|MAD|Trichoplein|Filament|SCP-1|Filament|Trichoplein|DUF869|HCR|Tropomyosin|MAD|SCP-1|MA…	CBQ73600.1	2019	Myosin_head|Chitin_synth_2	Sporisorium reilianum SRZ2	GT2	NO	NO
CL146.Contig1_YK size 2505 gap 0 0%	2505	n/a	AAP80764.1	905	BNR_3	Trypanosoma cruzi SYLVIO	GH33	n/a	NO		Q7YZX6
Unigene4011_YK size 3652 gap 0 0%	3652	Pkinase_Tyr	CBZ54290.1	729	Pkinase	Neospora caninum Liverpool	CBM20	NO	NO
Unigene5418_YK size 1096 gap 0 0%	1096	Astacin	AFE09577.1	560	Astacin|Ricin_B_lectin|Ricin_B_lectin	Corallococcus coralloides DSM 2259	CBM13	NO	NO
CL1093.Contig2_YK size 412 gap 0 0%	412	n/a	ACL16117.1	640	CBM_6	Candidatus Methanosphaerula palustris E1-9c	CBM6	n/a	NO		B8GG43
Unigene14352_YK size 1255 gap 0 0%	1255	3Beta_HSD|Epimerase|Polysacc_synt_2	ADP19604.1	673	Epimerase|Glycos_transf_2	Achromobacter xylosoxidans A8	GT2	NO	NO		E3HQH0
Unigene11553_YK size 2486 gap 0 0%	2486	DnaJ|Thioredoxin|Thioredoxin|Thioredoxin|Thioredoxin	CBZ51751.1	1928	Glyco_transf_90|Thioredoxin|Thioredoxin|Thioredoxin|Thioredoxin|Thioredoxin|Thioredoxin|Thioredoxin|Thioredoxin|Thioredoxin	Neospora caninum Liverpool	GT90	NO	NO
CL769.Contig1_YK size 1344 gap 0 0%	1344	UDPGT|Glyco_trans_1_3	ADY44452.1	533	UDPGT	Ascaris suum	GT1	NO	NO
Unigene4811_YK size 1776 gap 0 0%	1776	Cu-oxidase	ACX54559.1	660	Cu-oxidase_3|Cu-oxidase|Cu-oxidase_2	Reticulitermes flavipes	AA1	NO	NO		D0E8H1
Unigene4811_YK size 1776 gap 0 0%	1776	Cu-oxidase	ACX54558.1	660	Cu-oxidase_3|Cu-oxidase|Cu-oxidase_2	Reticulitermes flavipes	AA1	NO	NO	1.10.3.2	D0E8H0
Unigene4811_YK size 1776 gap 0 0%	1776	Cu-oxidase	ACX54561.1	534	Cu-oxidase_3|Cu-oxidase|Cu-oxidase_2	Reticulitermes flavipes	AA1	NO	NO		D0E8H3
Unigene4811_YK size 1776 gap 0 0%	1776	Cu-oxidase	ACX54565.1	660	Cu-oxidase_3|Cu-oxidase|Cu-oxidase_2	Reticulitermes flavipes	AA1	NO	NO		D0E8H7
Unigene13119_YK size 2299 gap 0 0%	2299	Peptidase_M14	BAJ46211.1	630	Peptidase_M14|Glyco_hydro_25	Acyrthosiphon pisum ISO	GH25	NO	NO
CL1935.Contig2_YK size 1557 gap 0 0%	1557	Glyco_hydro_30	CCD71128.1	532	Glyco_hydro_30	Caenorhabditis elegans Bristol N2	GH30	YES	NO		Q9UB00
Unigene14519_YK size 770 gap 0 0%	770	Glyco_tranf_2_3|Glycos_transf_2	CAX69657.1	250	Glycos_transf_2	Schistosoma japonicum	GT2	NO	NO		Q5DCM3
Unigene11866_YK size 2570 gap 0 0%	2570	Pkinase	ABQ59610.1	792	Pkinase_Tyr	Glycine max	CBM50	NO	NO		A5YJW0
Unigene14525_YK size 962 gap 0 0%	962	TPR_11	AFZ20335.1	802	TPR_11|Glyco_transf_41	Microcoleus sp. PCC 7113	GT41	NO	YES
CL1340.Contig4_YK size 3067 gap 0 0%	3067	Pkinase|Pkinase_Tyr|C1_1|C1_1	CBZ54290.1	729	Pkinase	Neospora caninum Liverpool	CBM20	NO	NO
CL198.Contig2_YK size 2127 gap 0 0%	2127	HSP70|MreB_Mbl|NAD-GH	CAJ61616.1	777	HSP70	Frankia alni ACN14a	CBM13	NO	NO		Q0RLI8
Unigene9649_YK size 654 gap 0 0%	654	Pkinase|Pkinase_Tyr	AEB47390.1	583	Pkinase	Verrucosispora maris AB-18-032	CBM2	NO	YES
Unigene3589_YK size 1673 gap 0 0%	1673	FAD_binding_4|FAD-oxidase_C	AFT85505.1	538	FAD_binding_4|FAD-oxidase_C	Burkholderia phenoliruptrix BR3459a	AA4	YES	NO
Unigene16012_YK size 964 gap 0 0%	964	Pkinase_Tyr	CBZ54290.1	729	Pkinase	Neospora caninum Liverpool	CBM20	NO	NO
Unigene13452_YK size 802 gap 0 0%	802	DnaJ	ACI49189.1	1267	Alpha-amylase_C|DnaJ	Caenorhabditis sp. PS1010	CBM48	NO	NO		B6VBU6
Unigene10785_YK size 696 gap 0 0%	696	n/a	ACO12526.1	361	Galactosyl_T	Lepeophtheirus salmonis Pacific form	GT31	n/a	NO		C1BU23
Unigene10200_YK size 2477 gap 0 0%	2477	Pkinase|Pkinase_Tyr	CBZ54290.1	729	Pkinase	Neospora caninum Liverpool	CBM20	NO	NO
Unigene10298_YK size 3112 gap 0 0%	3112	I-set|Ig_2|I-set|I-set|I-set|I-set|I-set|I-set	AEI12902.1	1551	CBM_4_9|Polysacc_deac_1|CBM_4_9|Glyco_hydro_10|DUF1083	Cellvibrio gilvus ATCC 13127	CE4|CBM9|CBM22|GH10	NO	NO
Unigene8326_YK size 1179 gap 0 0%	1179	n/a	ADU20712.1	791	DUF285|DUF285|DUF285|DUF285	Ruminococcus albus 7	CBM37	n/a	NO		E0L7E3
CL194.Contig3_YK size 2535 gap 0 0%	2535	HSL_N|Abhydrolase_3|Abhydrolase_3	NP_725941.1	895	HSL_N|Abhydrolase_3	Drosophila melanogaster	CE10	NO	NO		Q7JR83Q960T4Q9V908
CL194.Contig3_YK size 2535 gap 0 0%	2535	HSL_N|Abhydrolase_3|Abhydrolase_3	NP_725942.1	895	HSL_N|Abhydrolase_3	Drosophila melanogaster	CE10	NO	NO		Q7JR83Q960T4Q9V908
CL194.Contig3_YK size 2535 gap 0 0%	2535	HSL_N|Abhydrolase_3|Abhydrolase_3	NP_611463.1	895	HSL_N|Abhydrolase_3	Drosophila melanogaster	CE10	NO	NO		Q7JR83Q960T4Q9V908
Unigene2116_YK size 1331 gap 0 0%	1331	Pkinase	AEE28156.1	1033	Malectin|Pkinase_Tyr	Arabidopsis thaliana	CBM57	NO	NO
Unigene2116_YK size 1331 gap 0 0%	1331	Pkinase	AEE28155.1	1027	Malectin|Pkinase_Tyr	Arabidopsis thaliana	CBM57	NO	NO
Unigene9566_YK size 1897 gap 0 0%	1897	Pkinase|Pkinase_Tyr	AFO77729.1	470	Pkinase|CBM_2	Amycolatopsis mediterranei S699	CBM2	NO	NO
Unigene9566_YK size 1897 gap 0 0%	1897	Pkinase|Pkinase_Tyr	ADJ46018.1	470	Pkinase|CBM_2	Amycolatopsis mediterranei U32	CBM2	NO	NO		D8HRB6
Unigene9566_YK size 1897 gap 0 0%	1897	Pkinase|Pkinase_Tyr	AEK42803.1	470	Pkinase|CBM_2	Amycolatopsis mediterranei S699	CBM2	NO	NO
Unigene10876_YK size 1988 gap 0 0%	1988	n/a	ADY42133.1	587	Glyco_transf_18	Ascaris suum	GT18	n/a	NO
Unigene2130_YK size 1470 gap 0 0%	1470	Glyco_transf_54	AAI61346.1	539	Glyco_transf_54	Xenopus (Silurana) tropicalis	GT54	YES	NO		B1H3C6
Unigene10534_YK size 998 gap 0 0%	998	rve	CAN65410.1	2266	Glyco_hydro_38|Alpha-mann_mid|rve|RVT_2|Glyco_hydro_38C	Vitis vinifera	GH38	NO	NO		A5B9Y9
CL1234.Contig4_YK size 1225 gap 0 0%	1225	Galactosyl_T	AFJ50147.1	331	Galactosyl_T	Crotalus adamanteus	GT31	YES	NO
Unigene15278_YK size 2881 gap 0 0%	2881	Branch|WSC	CCD72442.1	819	Branch|Xylo_C	Caenorhabditis elegans Bristol N2	GT14	NO	NO	2.4.2.26	Q965Q8
Unigene15278_YK size 2881 gap 0 0%	2881	Branch|WSC	ACK12862.1	819	Branch|Xylo_C	unidentified	GT14	NO	NO
CL2239.Contig1_YK size 2334 gap 0 0%	2334	Pkinase|Pkinase_Tyr	CBZ54290.1	729	Pkinase	Neospora caninum Liverpool	CBM20	NO	NO
Unigene3900_YK size 1040 gap 0 0%	1040	Pkinase|Pkinase_Tyr	ACY19019.1	1026	Pkinase	Haliangium ochraceum DSM 14365	CBM48	NO	YES		D0LRM7
Unigene15003_YK size 1488 gap 0 0%	1488	DEAD|Helicase_C	CAL53384.1	1058	DEAD|Helicase_C|LpxC	Ostreococcus tauri OTTH0595	CE11	NO	NO		Q017M7
Unigene7657_YK size 548 gap 0 0%	548	n/a	CCD70344.1	369	Glyco_transf_11	Caenorhabditis elegans Bristol N2	GT11	n/a	NO		O17129
Unigene4488_YK size 3495 gap 0 0%	3495	Pkinase|Pkinase_Tyr|PKK|Trichoplein|PKK	CBZ54290.1	729	Pkinase	Neospora caninum Liverpool	CBM20	NO	NO
CL859.Contig4_YK size 1469 gap 0 0%	1469	Pkinase_C|Pkinase_Tyr|Pkinase	CBZ54290.1	729	Pkinase	Neospora caninum Liverpool	CBM20	NO	NO
CL2333.Contig1_YK size 2011 gap 0 0%	2011	Pkinase_Tyr	CAM03105.1	541	Pkinase|CBM_6	Saccharopolyspora erythraea NRRL 2338	CBM6	NO	NO		A4FGD0
Unigene13041_YK size 1800 gap 0 0%	1800	Thioredoxin|Thioredoxin_6|Thioredoxin	CBZ51751.1	1928	Glyco_transf_90|Thioredoxin|Thioredoxin|Thioredoxin|Thioredoxin|Thioredoxin|Thioredoxin|Thioredoxin|Thioredoxin|Thioredoxin	Neospora caninum Liverpool	GT90	NO	YES
CL2103.Contig1_YK size 2148 gap 0 0%	2148	I-set|I-set|I-set|I-set|I-set	AEA58856.1	2411	Glyco_hydro_2_N|F5_F8_type_C|F5_F8_type_C|F5_F8_type_C	Burkholderia gladioli BSR3	GH2|CBM32|GH64	NO	YES
Unigene12498_YK size 2338 gap 0 0%	2338	Helicase_C|DEAD	CAL53384.1	1058	DEAD|Helicase_C|LpxC	Ostreococcus tauri OTTH0595	CE11	NO	NO		Q017M7
CL20.Contig4_YK size 438 gap 0 0%	438	Pkinase_Tyr	CAJ63931.1	634	Pkinase	Frankia alni ACN14a	CBM13	NO	NO		Q0RF20
CL952.Contig1_YK size 876 gap 0 0%	876	Peptidase_S9	NP_419864.1	656	Peptidase_S9	Caulobacter crescentus CB15	CE10	YES	NO		Q9A9E0
CL1260.Contig2_YK size 3615 gap 0 0%	3615	Na_Ca_ex|Calx-beta|Calx-beta|Na_Ca_ex	NP_562792.1	764	Alpha_L_fucos|Calx-beta	Clostridium perfringens str. 13	GH29	NO	NO		Q8XJ85
CL1260.Contig2_YK size 3615 gap 0 0%	3615	Na_Ca_ex|Calx-beta|Calx-beta|Na_Ca_ex	ABG83106.1	945	Alpha_L_fucos|Calx-beta	Clostridium perfringens ATCC 13124	GH29	NO	NO		Q0TP82
Unigene9542_YK size 152 gap 0 0%	152	n/a	CAA91419.2	639	Glyco_hydro_18	Caenorhabditis elegans Bristol N2	CBM18|GH18	n/a	NO		Q22468
CL605.Contig4_YK size 3227 gap 0 0%	3227	SDF	ACI65301.1	1360	SDF|Glyco_transf_49	Phaeodactylum tricornutum CCAP 1055/1	GT49	NO	NO		B5Y3E7
Unigene8618_YK size 962 gap 0 0%	962	Glyco_transf_64	CAB07245.1	827	Exostosin|Glyco_transf_64	Caenorhabditis elegans Bristol N2	GT47|GT64	NO	YES		O01705
Unigene15811_YK size 616 gap 0 0%	616	Alg6_Alg8	CCD77290.1	523	Alg6_Alg8	Schistosoma mansoni	GT57	YES	YES		C4QMY2
Unigene3286_YK size 1432 gap 0 0%	1432	Pkinase|Pkinase_Tyr	CBZ54290.1	729	Pkinase	Neospora caninum Liverpool	CBM20	NO	NO
Unigene10501_YK size 1564 gap 0 0%	1564	UDPGT	ADY44786.1	518	UDPGT	Ascaris suum	GT1	YES	NO
CL2199.Contig2_YK size 1284 gap 0 0%	1284	Pkinase_Tyr	CBX99002.1	785	Pkinase	Leptosphaeria maculans v23.1.3	GH18	NO	NO		E5A5V7
Unigene13393_YK size 3883 gap 0 0%	3883	Coatomer_WDAD|COPI_C	ABC67744.1	661	Nucleotid_trans	Dictyostelium discoideum AX3	GT77	NO	NO	2.4.1.37	Q54RP0
CL1792.Contig1_YK size 5980 gap 0 0%	5980	Myosin_tail_1|MAD|AAA_27|Cast|Myosin_tail_1|DUF3584	CCO17752.1	NA	n/a	Bathycoccus prasinos RCC 1105	CBM50|CBM20	n/a	n/a
CL661.Contig1_YK size 1138 gap 0 0%	1138	Glyco_transf_8	CCD64320.1	316	Glyco_transf_8	Caenorhabditis elegans Bristol N2	GT8	YES	NO		H2KYQ5Q22997Q8MPU4Q95Q50
CL1388.Contig4_YK size 2391 gap 0 0%	2391	DnaJ|ABC_tran|AAA_21	ACI49189.1	1267	Alpha-amylase_C|DnaJ	Caenorhabditis sp. PS1010	CBM48	NO	NO		B6VBU6
CL1088.Contig2_YK size 1894 gap 0 0%	1894	Pkinase|Pkinase_Tyr	CBZ54290.1	729	Pkinase	Neospora caninum Liverpool	CBM20	NO	NO
Unigene3393_YK size 1831 gap 0 0%	1831	Pkinase|Pkinase_Tyr	CBZ54290.1	729	Pkinase	Neospora caninum Liverpool	CBM20	NO	NO
CL438.Contig3_YK size 3753 gap 0 0%	3753	Pkinase_Tyr	CBI36053.3	521	Pkinase_Tyr	Vitis vinifera	CBM50	YES	NO		D7U0A7
Unigene3228_YK size 886 gap 0 0%	886	Pro_isomerase	AFU57543.1	936	STT3|Pro_isomerase	Candidatus Nitrososphaera gargensis Ga9.2	GT66	NO	YES
Unigene3351_YK size 3819 gap 0 0%	3819	Glyco_hydro_38|Alpha-mann_mid|Glyco_hydro_38C	ADY40731.1	1220	Glyco_hydro_38|Alpha-mann_mid|Glyco_hydro_38C	Ascaris suum	GH38	YES	NO
CL2119.Contig2_YK size 931 gap 0 0%	931	adh_short|adh_short_C2	EAA62552.1	1087	Glyco_hydro_92|adh_short_C2	Aspergillus nidulans FGSC A4	GH92	NO	YES		Q5B238
Unigene15080_YK size 1397 gap 0 0%	1397	Pkinase_Tyr	BAJ53166.1	940	Malectin|Pkinase_Tyr	Jatropha curcas Palawan	CBM57	NO	NO
CL2546.Contig2_YK size 1052 gap 0 0%	1052	n/a	CBQ69184.1	NA	n/a	Sporisorium reilianum SRZ2	GH16	n/a	n/a
Unigene14625_YK size 1096 gap 0 0%	1096	Pkinase_Tyr|Pkinase	CBZ54290.1	729	Pkinase	Neospora caninum Liverpool	CBM20	NO	NO
CL2388.Contig1_YK size 3129 gap 0 0%	3129	Helicase_C|DEAD	CAL53384.1	1058	DEAD|Helicase_C|LpxC	Ostreococcus tauri OTTH0595	CE11	NO	NO		Q017M7
CL2593.Contig2_YK size 1497 gap 0 0%	1497	n/a	CBZ54290.1	729	Pkinase	Neospora caninum Liverpool	CBM20	n/a	NO
CL1992.Contig1_YK size 3056 gap 0 0%	3056	Glyco_hydro_38|Alpha-mann_mid|Glyco_hydro_38C	ADY41578.1	1013	Glyco_hydro_38|Alpha-mann_mid|Glyco_hydro_38C	Ascaris suum	GH38	YES	NO
CL2090.Contig2_YK size 18682 gap 0 0%	18682	fn3|I-set|I-set|fn3|fn3|I-set|fn3|I-set|fn3|fn3|I-set|fn3|fn3|fn3|I-set|fn3|fn3|I-set|fn3|I-set|fn3|fn3|I-set|fn3|fn3|I-set|fn3|fn3|I-set|fn3|fn3|I-set|fn3|fn3|I-set|fn3|fn3|I-set|fn3|fn3|I-set|fn3|I-set|I-set|I-set|I-set|I-set	BAM67138.1	1175	Glyco_hydro_18	Paenibacillus sp. FPU-7	CBM12|CBM5|GH18	NO	NO
Unigene11138_YK size 471 gap 0 0%	471	n/a	CAA85457.1	485	Branch	Caenorhabditis elegans Bristol N2	GT14	n/a	YES		G5ECK8Q20406
Unigene11519_YK size 2664 gap 0 0%	2664	C1_1|C1_1|Pkinase|Pkinase_Tyr	CBZ54290.1	729	Pkinase	Neospora caninum Liverpool	CBM20	NO	NO
CL476.Contig9_YK size 1951 gap 0 0%	1951	Trehalase|Trehalase|Trehalase	ADY43213.1	639	Trehalase	Ascaris suum	GH37	NO	NO
Unigene10365_YK size 543 gap 0 0%	543	Pkinase_Tyr	CAM03105.1	541	Pkinase|CBM_6	Saccharopolyspora erythraea NRRL 2338	CBM6	NO	YES		A4FGD0
CL2893.Contig2_YK size 922 gap 0 0%	922	Ank_2|Ank_2|Ank_4|Ank_2|Ank_5|Ank_4|Ank_2|Ank_4|Ank_2	XP_362336.1	1732	Osmo_MPGsynth|Ank_2|Ank_2	Magnaporthe grisea 70-15	GT55	NO	NO
Unigene5696_YK size 1373 gap 0 0%	1373	Aminotran_3	AFY93865.1	2649	Glycos_transf_2|AMP-binding|AMP-binding_C|ketoacyl-synt|Ketoacyl-synt_C|Acyl_transf_1|Aminotran_3	Chamaesiphon minutus PCC 6605	GT2	NO	NO
Unigene6216_YK size 1031 gap 0 0%	1031	n/a	AEX60787.1	1311	Glyco_transf_20	Ascaris suum	GT20	n/a	NO
Unigene15527_YK size 1227 gap 0 0%	1227	Beta-lactamase	AEN73852.1	981	Glyco_hydro_3|Glyco_hydro_3_C|Beta-lactamase	Rhodothermus marinus SG0.5JP17-172	GH3	NO	NO
Unigene15527_YK size 1227 gap 0 0%	1227	Beta-lactamase	ACY47819.1	979	Glyco_hydro_3|Glyco_hydro_3_C|Beta-lactamase	Rhodothermus marinus DSM 4252	GH3	NO	NO		D0MH34
CL427.Contig2_YK size 2361 gap 0 0%	2361	Cast|MAD|DUF827|MAD|Cast|DUF2353|DUF3584|Taxilin|DUF3584|Myosin_tail_1|Myosin_tail_1|DUF869|DUF827|Taxilin	CCO17752.1	NA	n/a	Bathycoccus prasinos RCC 1105	CBM50|CBM20	n/a	n/a
CL1553.Contig2_YK size 2542 gap 0 0%	2542	cNMP_binding|cNMP_binding|Pkinase_Tyr	CBZ54290.1	729	Pkinase	Neospora caninum Liverpool	CBM20	NO	NO
CL2764.Contig2_YK size 2660 gap 0 0%	2660	Pkinase_Tyr|Pkinase|Pkinase_Tyr	CBZ54290.1	729	Pkinase	Neospora caninum Liverpool	CBM20	NO	NO
Unigene13876_YK size 2018 gap 0 0%	2018	Ricin_B_lectin|Glycos_transf_2	ADY42538.1	653	Glycos_transf_2|Ricin_B_lectin	Ascaris suum	GT27|CBM13	NO	NO
CL2391.Contig2_YK size 2295 gap 0 0%	2295	Glycos_transf_2|Ricin_B_lectin	ADY41481.1	940	Glycos_transf_2	Ascaris suum	GT27|CBM13	NO	NO
CL25.Contig3_YK size 2074 gap 0 0%	2074	Pkinase|Pkinase_Tyr	CBZ54290.1	729	Pkinase	Neospora caninum Liverpool	CBM20	NO	NO
Unigene333_YK size 4180 gap 0 0%	4180	Sushi|Sushi|Sushi|Sushi	AFP59701.1	NA	n/a	Musca domestica ALHF	CBM47	n/a	n/a
CL1551.Contig2_YK size 18229 gap 0 0%	18229	RhoGEF|I-set|I-set|I-set|I-set|I-set|I-set|I-set|I-set|I-set|I-set|I-set|I-set|I-set|I-set|I-set|I-set|I-set|I-set|I-set|I-set|I-set|I-set|I-set|I-set|I-set|I-set|I-set|I-set|I-set|I-set|I-set|I-set|I-set|I-set|I-set|I-set|I-set|I-set|I-set|I-set|I-set|I-set|I-set|I-set|I-set	AEA58856.1	2411	Glyco_hydro_2_N|F5_F8_type_C|F5_F8_type_C|F5_F8_type_C	Burkholderia gladioli BSR3	GH2|CBM32|GH64	NO	NO
Unigene10932_YK size 1393 gap 0 0%	1393	Myosin_head	CBQ73600.1	2019	Myosin_head|Chitin_synth_2	Sporisorium reilianum SRZ2	GT2	NO	NO
Unigene15419_YK size 1448 gap 0 0%	1448	Pkinase|Pkinase_Tyr	CBZ54290.1	729	Pkinase	Neospora caninum Liverpool	CBM20	NO	NO
Unigene12132_YK size 1197 gap 0 0%	1197	n/a	ADY45727.1	500	UDPGT	Ascaris suum	GT1	n/a	NO
Unigene11779_YK size 239 gap 0 0%	239	n/a	AEO64667.1	312	Glyco_hydro_45	Thielavia terrestris NRRL 8126	GH45|CBM1	n/a	NO
Unigene11779_YK size 239 gap 0 0%	239	n/a	ABU25926.1	312	Glyco_hydro_45	Thielavia terrestris	GH45|CBM1	n/a	NO	3.2.1.4
CL378.Contig5_YK size 1822 gap 0 0%	1822	Pkinase|Pkinase_Tyr	CAJ63931.1	634	Pkinase	Frankia alni ACN14a	CBM13	NO	NO		Q0RF20
CL1606.Contig1_YK size 1658 gap 0 0%	1658	CBS	BAK04642.1	NA	n/a	Hordeum vulgare subsp. vulgare	CBM48	n/a	n/a
CL2155.Contig2_YK size 2449 gap 0 0%	2449	HSP70|NAD-GH|HSP70	CAJ61616.1	777	HSP70	Frankia alni ACN14a	CBM13	NO	NO		Q0RLI8
Unigene1214_YK size 172 gap 0 0%	172	Thioredoxin	CBZ51751.1	1928	Glyco_transf_90|Thioredoxin|Thioredoxin|Thioredoxin|Thioredoxin|Thioredoxin|Thioredoxin|Thioredoxin|Thioredoxin|Thioredoxin	Neospora caninum Liverpool	GT90	NO	NO
Unigene15628_YK size 977 gap 0 0%	977	Trypsin	ACY51554.1	456	Trypsin	Vibrio sp. Ex25 EX25	CBM5	YES	NO		D0M218
Unigene15628_YK size 977 gap 0 0%	977	Trypsin	NP_798021.1	530	Trypsin	Vibrio parahaemolyticus RIMD 2210633	CBM5	YES	NO
Unigene15628_YK size 977 gap 0 0%	977	Trypsin	AGB09981.1	529	Trypsin	Vibrio parahaemolyticus BB22OP	CBM5	YES	NO
Unigene14415_YK size 4882 gap 0 0%	4882	RWD|Pkinase|Pkinase|Pkinase_Tyr	AEE28156.1	1033	Malectin|Pkinase_Tyr	Arabidopsis thaliana	CBM57	NO	NO
Unigene14415_YK size 4882 gap 0 0%	4882	RWD|Pkinase|Pkinase|Pkinase_Tyr	AEE28155.1	1027	Malectin|Pkinase_Tyr	Arabidopsis thaliana	CBM57	NO	NO
Unigene11354_YK size 958 gap 0 0%	958	Alg6_Alg8	ADY43544.1	548	Alg6_Alg8	Ascaris suum	GT57	YES	NO
CL2854.Contig2_YK size 3003 gap 0 0%	3003	Pkinase|Pkinase_Tyr	CBZ54290.1	729	Pkinase	Neospora caninum Liverpool	CBM20	NO	NO
CL2560.Contig2_YK size 3965 gap 0 0%	3965	Filament|DUF827|Cast|MscS_porin|MAD|DUF812|CALCOCO1|Myosin_tail_1|Filament|Cast|DUF3584|SCP-1|Filament|EzrA|HOOK|BicD|Trichoplein|MAD|Mitofilin|Myosin_tail_1|HCR|DUF827|RIB43A|HOOK|EzrA|DUF812|CALCOCO1|ERM|DUF827|AAA_27|MAD|DUF3584|Tropomyosin_1|SMC_N|SCP-1|Taxilin|DUF827|Filament|Cast|DUF3584|ALIX_LYPXL_bnd|SCP-1|SMC_N|Cast|EzrA|DUF3584|HCR|Myosin_tail_1|DUF869|Filament|Myosin_tail_1|Myosin_head	CCO17752.1	NA	n/a	Bathycoccus prasinos RCC 1105	CBM50|CBM20	n/a	n/a
CL255.Contig7_YK size 1900 gap 0 0%	1900	Pkinase|Pkinase_Tyr	CBZ54290.1	729	Pkinase	Neospora caninum Liverpool	CBM20	NO	NO
CL2856.Contig2_YK size 1566 gap 0 0%	1566	Pkinase	AEE31121.1	1032	Malectin|Pkinase_Tyr	Arabidopsis thaliana	CBM57	NO	NO
CL487.Contig2_YK size 4276 gap 0 0%	4276	Myosin_head|MAD|Mitofilin|SMC_N|AAA_27|AAA_27|SMC_N|DUF812|Trichoplein|Vps5|EzrA|Tropomyosin|SCP-1|MscS_porin|AAA_27|Trichoplein|GAS|MAD|AAA_27|Trichoplein|Myosin_tail_1|DUF3584|DUF3584|HOOK|Trichoplein|CALCOCO1|MAD|Macoilin|MscS_porin|HOOK|SCP-1|EzrA|Tropomyosin|DUF827|ALIX_LYPXL_bnd|Filament|CALCOCO1|MAD|Trichoplein|Cast|Apolipoprotein|DUF827|SMC_N|SMC_N|Trichoplein|Tropomyosin	CCO17752.1	NA	n/a	Bathycoccus prasinos RCC 1105	CBM50|CBM20	n/a	n/a
CL1847.Contig4_YK size 4081 gap 0 0%	4081	Pkinase_Tyr|Pkinase	CBZ54290.1	729	Pkinase	Neospora caninum Liverpool	CBM20	NO	NO
Unigene11317_YK size 571 gap 0 0%	571	Collagen	ADY41481.1	940	Glycos_transf_2	Ascaris suum	GT27|CBM13	NO	NO
Unigene10843_YK size 4471 gap 0 0%	4471	Ank_4|Ank_2|Ank_2|Death	XP_362336.1	1732	Osmo_MPGsynth|Ank_2|Ank_2	Magnaporthe grisea 70-15	GT55	NO	NO
CL2167.Contig1_YK size 2030 gap 0 0%	2030	Ank_2|Ank_4|Ank_2|Ank_4|Ank_2|Ank_2|Ank_4|Ank_2|Ank_2|Ank_5|Ank_4|Ank_2|Ank_2|Ank_4|Ank_2|Ank_2|Ank_2|Ank|Ank_2	XP_362336.1	1732	Osmo_MPGsynth|Ank_2|Ank_2	Magnaporthe grisea 70-15	GT55	NO	YES
Unigene13825_YK size 2033 gap 0 0%	2033	Ricin_B_lectin|Glyco_tranf_2_2	CCD62541.1	625	Glycos_transf_2|Ricin_B_lectin	Caenorhabditis elegans Bristol N2	GT27|CBM13	NO	NO	2.4.1.41	P34678
CL2542.Contig1_YK size 1204 gap 0 0%	1204	DM|AMPKBI	CAB04480.1	282	AMPKBI	Caenorhabditis elegans Bristol N2	CBM48	NO	NO		Q9XUY2
CL2542.Contig1_YK size 1204 gap 0 0%	1204	DM|AMPKBI	CAE63088.1	281	AMPKBI	Caenorhabditis briggsae	CBM48	NO	NO		A8X4W7
CL2780.Contig3_YK size 11149 gap 0 0%	11149	CH|CAMSAP_CH|AAA_27|AAA_27|AAA_27|DUF3584|AAA_27|DUF3584|DUF3584|SMC_N|GAS2	ACB77510.1	NA	n/a	Opitutus terrae PB90-1	CBM50	n/a	n/a
CL686.Contig11_YK size 8977 gap 0 0%	8977	Ank_2|Ank_2|Ank_2|Ank_2|Ank_2|Ank_4|Ank_2|Ank|Ank_4|Ank_2|Ank_2|Ank_4|Ank_2|Ank_2|Ank_4|Ank_2|Ank_2|Ank_2|Ank_2|Ank_2|Ank_2|Ank_2|KH_1	XP_362336.1	1732	Osmo_MPGsynth|Ank_2|Ank_2	Magnaporthe grisea 70-15	GT55	NO	NO
Unigene4165_YK size 761 gap 0 0%	761	Pkinase|Pkinase_Tyr	CBX99002.1	785	Pkinase	Leptosphaeria maculans v23.1.3	GH18	NO	YES		E5A5V7
CL1675.Contig1_YK size 1085 gap 0 0%	1085	Collagen|Col_cuticle_N	ADY41481.1	940	Glycos_transf_2	Ascaris suum	GT27|CBM13	NO	YES
CL1970.Contig4_YK size 2954 gap 0 0%	2954	GDPD	ADY41473.1	738	GDPD	Ascaris suum	CBM20	YES	NO
CL1970.Contig4_YK size 2954 gap 0 0%	2954	GDPD	ADY40533.1	753	GDPD	Ascaris suum	CBM20	YES	NO
Unigene4781_YK size 4815 gap 0 0%	4815	C4|C4|Collagen|Collagen|Collagen|Collagen|Collagen|Collagen|Collagen|Collagen|Collagen|Collagen|Collagen|Collagen|Collagen|Collagen|Collagen|Collagen|Collagen|Collagen|Collagen|Collagen|Collagen|Collagen|Collagen|Collagen|Collagen|Collagen|Collagen|Collagen|Collagen|Collagen|Collagen|Collagen|Collagen|Collagen|Collagen|Collagen|Collagen|Collagen|Collagen|Collagen|Collagen	ADY41481.1	940	Glycos_transf_2	Ascaris suum	GT27|CBM13	NO	NO
Unigene3257_YK size 2470 gap 0 0%	2470	n/a	NP_594130.1	NA	n/a	Schizosaccharomyces pombe 972h-	GH18	n/a	n/a		Q9C105
Unigene9857_YK size 444 gap 0 0%	444	UDPGT	ADY44452.1	533	UDPGT	Ascaris suum	GT1	YES	YES
CL186.Contig3_YK size 1585 gap 0 0%	1585	Pkinase	ABQ59610.1	792	Pkinase_Tyr	Glycine max	CBM50	NO	NO		A5YJW0
Unigene15561_YK size 1378 gap 0 0%	1378	Pkinase_Tyr	CBX99002.1	785	Pkinase	Leptosphaeria maculans v23.1.3	GH18	NO	NO		E5A5V7
Unigene15921_YK size 1795 gap 0 0%	1795	Alpha-amylase	ABG65055.1	553	Alpha-amylase	Mesorhizobium sp. BNC1	GH13	YES	NO		Q11C20
CL1442.Contig3_YK size 5144 gap 0 0%	5144	PINIT|zf-MIZ|Transket_pyr|E1_dh	AAO51855.1	1331	Glyco_transf_49|zf-MIZ	Dictyostelium discoideum AX4	GT49	NO	NO		Q86IZ0
CL2751.Contig2_YK size 4775 gap 0 0%	4775	RVT_1	CAN82685.1	1576	RVT_1|Glucan_synthase	Vitis vinifera	GT48	NO	NO		A5AY60
Unigene12538_YK size 1122 gap 0 0%	1122	Col_cuticle_N	ADY41481.1	940	Glycos_transf_2	Ascaris suum	GT27|CBM13	NO	YES
CL592.Contig1_YK size 2426 gap 0 0%	2426	EGF_CA|EGF_3|EGF_CA|EGF_CA	NP_648528.1	NA	n/a	Drosophila melanogaster	CBM14	n/a	n/a		Q6NPA0Q9VTR2
Unigene3884_YK size 1898 gap 0 0%	1898	Glyco_hydro_18|CBM_14	CCD63028.1	630	Glyco_hydro_18	Caenorhabditis elegans Bristol N2	CBM14|GH18	NO	NO		Q11174
Unigene12387_YK size 4310 gap 0 0%	4310	Pkinase|I-set|Pkinase_Tyr	CBZ54290.1	729	Pkinase	Neospora caninum Liverpool	CBM20	NO	NO
CL1836.Contig3_YK size 2578 gap 0 0%	2578	Y_phosphatase|fn3	ACV12554.1	781	Cellulase|fn3	Halorhabdus utahensis DSM 12940	GH5	NO	NO		C7NVN1
CL2566.Contig2_YK size 1353 gap 0 0%	1353	Melibiase	CAB00120.1	NA	n/a	Caenorhabditis elegans Bristol N2	GH27	n/a	n/a		Q21801
Unigene16076_YK size 1834 gap 0 0%	1834	Acyl_transf_3	BAG21593.1	1042	Acyl_transf_3	Streptomyces griseus subsp. griseus NBRC 13350	GH16	YES	NO		B1VW82
Unigene13014_YK size 1220 gap 0 0%	1220	DnaJ_C|DnaJ	ACI49189.1	1267	Alpha-amylase_C|DnaJ	Caenorhabditis sp. PS1010	CBM48	NO	YES		B6VBU6
CL2178.Contig1_YK size 1353 gap 0 0%	1353	Astacin	AFE09577.1	560	Astacin|Ricin_B_lectin|Ricin_B_lectin	Corallococcus coralloides DSM 2259	CBM13	NO	NO
CL428.Contig2_YK size 2024 gap 0 0%	2024	Glyco_transf_10	CAA91285.2	446	Glyco_transf_10	Caenorhabditis elegans Bristol N2	GT10	YES	NO	2.4.1.214	G5EDR5Q21362
CL276.Contig1_YK size 2706 gap 0 0%	2706	HMG_box|Pkinase_Tyr	CBX99002.1	785	Pkinase	Leptosphaeria maculans v23.1.3	GH18	NO	NO		E5A5V7
Unigene8552_YK size 1175 gap 0 0%	1175	Pkinase|SH2	AEO18232.1	643	Pkinase	Solanum lycopersicum	CBM50	NO	NO
Unigene11780_YK size 624 gap 0 0%	624	Glyco_hydro_45	ACD12136.1	238	Glyco_hydro_45	Bursaphelenchus xylophilus BXZJ02	GH45	YES	NO		B2ZGC0
CL476.Contig1_YK size 2007 gap 0 0%	2007	Trehalase|Trehalase|Trehalase	ADY43213.1	639	Trehalase	Ascaris suum	GH37	NO	NO
CL1652.Contig1_YK size 1093 gap 0 0%	1093	UDPGT	ADY43978.1	557	UDPGT	Ascaris suum	GT1	YES	NO
Unigene12795_YK size 5910 gap 0 0%	5910	Condensation|AMP-binding|PP-binding	ACX49739.1	2318	Condensation|AMP-binding|AMP-binding_C|Condensation|HxxPF_rpt|AMP-binding|Glyco_hydro_4|Glyco_hydro_4C	uncultured marine bacterium 1n22	GH4	NO	NO		D2DIQ1
CL1086.Contig1_YK size 6674 gap 0 0%	6674	I-set|Ig_2|fn3|fn3|fn3|Y_phosphatase|Y_phosphatase	NP_630514.1	2328	Glyco_hydro_92|Glyco_hydro_92|CBM_6|CBM_6	Streptomyces coelicolor A3(2)	CBM6|GH92	NO	NO		O69822
CL1111.Contig2_YK size 3683 gap 0 0%	3683	Pkinase|Pkinase_Tyr|KA1	CBZ54290.1	729	Pkinase	Neospora caninum Liverpool	CBM20	NO	NO
CL49.Contig5_YK size 5431 gap 0 0%	5431	Ldl_recept_a|Ldl_recept_a|I-set|Ldl_recept_a|Ldl_recept_a|I-set|Laminin_B|Laminin_B|Laminin_EGF|Laminin_EGF	CAP72727.1	NA	n/a	Podospora anserina S mat+	GH16	n/a	n/a		B2B4K2
Unigene11932_YK size 1220 gap 0 0%	1220	Acyl_transf_1	AFY93865.1	2649	Glycos_transf_2|AMP-binding|AMP-binding_C|ketoacyl-synt|Ketoacyl-synt_C|Acyl_transf_1|Aminotran_3	Chamaesiphon minutus PCC 6605	GT2	NO	NO
Unigene11971_YK size 2149 gap 0 0%	2149	Helicase_C|DEAD	CAL53384.1	1058	DEAD|Helicase_C|LpxC	Ostreococcus tauri OTTH0595	CE11	NO	NO		Q017M7
CL1469.Contig1_YK size 1238 gap 0 0%	1238	Cupin_8	ADX07322.1	1618	SOG2|Pectate_lyase_3|Pectate_lyase_3	Flammulina velutipes KACC 42777	GH55	NO	NO
CL175.Contig1_YK size 803 gap 0 0%	803	Ank_2|Ank_4|Ank_2|Ank_4|Ank_2	XP_362336.1	1732	Osmo_MPGsynth|Ank_2|Ank_2	Magnaporthe grisea 70-15	GT55	NO	NO
Unigene4538_YK size 1110 gap 0 0%	1110	Beta-lactamase	AEN73852.1	981	Glyco_hydro_3|Glyco_hydro_3_C|Beta-lactamase	Rhodothermus marinus SG0.5JP17-172	GH3	NO	YES
Unigene4538_YK size 1110 gap 0 0%	1110	Beta-lactamase	ACY47819.1	979	Glyco_hydro_3|Glyco_hydro_3_C|Beta-lactamase	Rhodothermus marinus DSM 4252	GH3	NO	YES		D0MH34
CL1693.Contig3_YK size 2169 gap 0 0%	2169	Helicase_C|DEAD	CAL53384.1	1058	DEAD|Helicase_C|LpxC	Ostreococcus tauri OTTH0595	CE11	NO	NO		Q017M7
CL1732.Contig1_YK size 1788 gap 0 0%	1788	Thioredoxin|Thioredoxin_6|Thioredoxin	CBZ51751.1	1928	Glyco_transf_90|Thioredoxin|Thioredoxin|Thioredoxin|Thioredoxin|Thioredoxin|Thioredoxin|Thioredoxin|Thioredoxin|Thioredoxin	Neospora caninum Liverpool	GT90	NO	YES
Unigene13959_YK size 1629 gap 0 0%	1629	Pro_isomerase	AFU57543.1	936	STT3|Pro_isomerase	Candidatus Nitrososphaera gargensis Ga9.2	GT66	NO	NO
Unigene4294_YK size 2039 gap 0 0%	2039	Trichoplein|MAP7|SMC_N|Trichoplein|Trichoplein|SMC_N|Trichoplein|Trichoplein|MAP7|FERM_C|FERM_M|FERM_N	CCH59308.1	1007	Glyco_transf_15	Tetrapisispora blattae CBS 6284 type strain:CBS 6284	GT15	NO	NO
CL1175.Contig2_YK size 766 gap 0 0%	766	n/a	ADY44031.1	531	UDPGT	Ascaris suum	GT1	n/a	NO
Unigene14446_YK size 2193 gap 0 0%	2193	Abhydrolase_6|Peptidase_S9	NP_280934.1	688	Peptidase_S9	Halobacterium sp. NRC-1 ATCC 700922	CE10	NO	NO		Q9HN07
Unigene15979_YK size 1748 gap 0 0%	1748	n/a	CCA37660.1	1631	Flo11	Pichia pastoris CBS 7435	CBM1	n/a	YES
CL1868.Contig2_YK size 1509 gap 0 0%	1509	COesterase|Abhydrolase_3	CCD73867.1	563	COesterase	Caenorhabditis elegans Bristol N2	CE10	NO	NO		Q9BL43
Unigene2111_YK size 1687 gap 0 0%	1687	Pkinase_Tyr	ACY19019.1	1026	Pkinase	Haliangium ochraceum DSM 14365	CBM48	NO	NO		D0LRM7
Unigene13179_YK size 1826 gap 0 0%	1826	Helicase_C|DEAD	CAL53384.1	1058	DEAD|Helicase_C|LpxC	Ostreococcus tauri OTTH0595	CE11	NO	NO		Q017M7
CL886.Contig1_YK size 1367 gap 0 0%	1367	n/a	ADY41473.1	738	GDPD	Ascaris suum	CBM20	n/a	NO
CL886.Contig1_YK size 1367 gap 0 0%	1367	n/a	ADY40533.1	753	GDPD	Ascaris suum	CBM20	n/a	NO
Unigene1997_YK size 604 gap 0 0%	604	n/a	ADY44031.1	531	UDPGT	Ascaris suum	GT1	n/a	YES
Unigene5016_YK size 640 gap 0 0%	640	DUF547	EGJ48449.1	912	Glyco_hydro_15|DUF547	Desulfovibrio africanus str. Walvis Bay	GH15	NO	NO
CL591.Contig2_YK size 3037 gap 0 0%	3037	C1_1|C1_1|C2|Pkinase_Tyr|Pkinase_C	CAJ58949.1	624	Pkinase	Frankia alni ACN14a	CBM13	NO	NO		Q0RTZ6
CL2686.Contig1_YK size 552 gap 0 0%	552	ubiquitin|Rad60-SLD|ubiquitin|Rad60-SLD|ubiquitin	NP_258300.1	365	ubiquitin|Chitin_bind_3	Spodoptera litura NPV G2	AA10	NO	NO		Q91BI7
Unigene12838_YK size 1590 gap 0 0%	1590	Abhydrolase_3	NP_725941.1	895	HSL_N|Abhydrolase_3	Drosophila melanogaster	CE10	NO	NO		Q7JR83Q960T4Q9V908
Unigene12838_YK size 1590 gap 0 0%	1590	Abhydrolase_3	NP_725942.1	895	HSL_N|Abhydrolase_3	Drosophila melanogaster	CE10	NO	NO		Q7JR83Q960T4Q9V908
Unigene12838_YK size 1590 gap 0 0%	1590	Abhydrolase_3	NP_611463.1	895	HSL_N|Abhydrolase_3	Drosophila melanogaster	CE10	NO	NO		Q7JR83Q960T4Q9V908
CL2428.Contig1_YK size 2446 gap 0 0%	2446	Pkinase_C|Pkinase_Tyr|C1_1|C1_1	CBZ54290.1	729	Pkinase	Neospora caninum Liverpool	CBM20	NO	NO
Unigene3221_YK size 2010 gap 0 0%	2010	COesterase	NP_571921.1	648	COesterase|COesterase|AChE_tetra	Danio rerio	CE10	NO	NO	3.1.1.7	B3DKL4Q9DDE3
Unigene4112_YK size 2431 gap 0 0%	2431	Pkinase_Tyr|Pkinase	CBZ54290.1	729	Pkinase	Neospora caninum Liverpool	CBM20	NO	NO
Unigene13319_YK size 3002 gap 0 0%	3002	Pkinase|Pkinase_Tyr	CBX99002.1	785	Pkinase	Leptosphaeria maculans v23.1.3	GH18	NO	NO		E5A5V7
CL2616.Contig1_YK size 2341 gap 0 0%	2341	Pkinase_Tyr	CBZ54290.1	729	Pkinase	Neospora caninum Liverpool	CBM20	NO	NO
CL2669.Contig1_YK size 2471 gap 0 0%	2471	Myosin_head|Myosin_N	CBQ73600.1	2019	Myosin_head|Chitin_synth_2	Sporisorium reilianum SRZ2	GT2	NO	YES
Unigene3026_YK size 1580 gap 0 0%	1580	Myosin_tail_1|Myosin_tail_1|Myosin_tail_1|MAD|DUF827|Taxilin|MAD	ABC56637.1	928	Glycos_transf_2	Methanosphaera stadtmanae DSM 3091	GT2	NO	NO		Q2NHJ6
Unigene4954_YK size 2882 gap 0 0%	2882	SMC_N|Trichoplein|Pkinase_Tyr|Pkinase	AFO77729.1	470	Pkinase|CBM_2	Amycolatopsis mediterranei S699	CBM2	NO	NO
Unigene4954_YK size 2882 gap 0 0%	2882	SMC_N|Trichoplein|Pkinase_Tyr|Pkinase	ADJ46018.1	470	Pkinase|CBM_2	Amycolatopsis mediterranei U32	CBM2	NO	NO		D8HRB6
Unigene4954_YK size 2882 gap 0 0%	2882	SMC_N|Trichoplein|Pkinase_Tyr|Pkinase	AEK42803.1	470	Pkinase|CBM_2	Amycolatopsis mediterranei S699	CBM2	NO	NO
CL1414.Contig5_YK size 1158 gap 0 0%	1158	Glyco_transf_43	ADY44162.1	362	Glyco_transf_43	Ascaris suum	GT43	YES	NO
CL2774.Contig2_YK size 2955 gap 0 0%	2955	Cast|Cast|SMC_N|Cast|Trichoplein|Myosin_tail_1|Myosin_tail_1|Cast|MAD|HOOK|BicD|Myosin_tail_1	CCO17752.1	NA	n/a	Bathycoccus prasinos RCC 1105	CBM50|CBM20	n/a	n/a
Unigene14597_YK size 1460 gap 0 0%	1460	Metallophos|Metallophos_C	ADO69217.1	618	F5_F8_type_C|Metallophos	Stigmatella aurantiaca DW4/3-1	CBM32	NO	NO		Q09B27
Unigene12831_YK size 1346 gap 0 0%	1346	Abhydrolase_3	NP_725941.1	895	HSL_N|Abhydrolase_3	Drosophila melanogaster	CE10	NO	NO		Q7JR83Q960T4Q9V908
Unigene12831_YK size 1346 gap 0 0%	1346	Abhydrolase_3	NP_725942.1	895	HSL_N|Abhydrolase_3	Drosophila melanogaster	CE10	NO	NO		Q7JR83Q960T4Q9V908
Unigene12831_YK size 1346 gap 0 0%	1346	Abhydrolase_3	NP_611463.1	895	HSL_N|Abhydrolase_3	Drosophila melanogaster	CE10	NO	NO		Q7JR83Q960T4Q9V908
CL842.Contig1_YK size 970 gap 0 0%	970	MIP	AFN53695.1	439	MIP	Linum usitatissimum	GH27	YES	NO
Unigene10574_YK size 3865 gap 0 0%	3865	Spectrin|Spectrin|Spectrin|Spectrin|Spectrin|efhand_Ca_insen|Pkinase_Tyr	AEO14875.1	1040	Malectin|Pkinase	Glycine max	CBM57	NO	NO
Unigene9360_YK size 791 gap 0 0%	791	Galactosyl_T	CAJ84707.1	337	Galactosyl_T	Caenorhabditis briggsae	GT31	YES	NO		Q257A1
Unigene9360_YK size 791 gap 0 0%	791	Galactosyl_T	ADY42341.1	342	Galactosyl_T	Ascaris suum	GT31	YES	NO
Unigene10352_YK size 3107 gap 0 0%	3107	Metallophos|Mre11_DNA_bind	AEJ53682.1	NA	n/a	Streptococcus salivarius 57.I	GH87	n/a	n/a
Unigene14432_YK size 1649 gap 0 0%	1649	Metallophos|PPP5|TPR_11	ABL65856.1	3573	TPR_11|Glyco_transf_41|Glyco_transf_41|Glyco_transf_41|Glyco_transf_41|Glyco_transf_41|Glyco_transf_41|TPR_11|Glyco_transf_41|Glyco_transf_41|TPR_11|Glyco_transf_41|Glyco_transf_41	Chlorobium phaeobacteroides DSM 266	GT41	NO	NO		A1BHH9
CL765.Contig1_YK size 858 gap 0 0%	858	n/a	ADY45727.1	500	UDPGT	Ascaris suum	GT1	n/a	NO
CL1670.Contig1_YK size 1968 gap 0 0%	1968	n/a	ABW74146.1	NA	n/a	Tribolium castaneum	CBM14	n/a	n/a		A8W489
CL1945.Contig1_YK size 1553 gap 0 0%	1553	Astacin	AFE09577.1	560	Astacin|Ricin_B_lectin|Ricin_B_lectin	Corallococcus coralloides DSM 2259	CBM13	NO	NO
Unigene3430_YK size 1400 gap 0 0%	1400	Pkinase|Pkinase_Tyr	CBZ54290.1	729	Pkinase	Neospora caninum Liverpool	CBM20	NO	NO
Unigene6229_YK size 889 gap 0 0%	889	Pkinase|Pkinase_Tyr	CBZ54290.1	729	Pkinase	Neospora caninum Liverpool	CBM20	NO	YES
Unigene3816_YK size 1048 gap 0 0%	1048	DAGAT	EAA58455.1	868	DAGAT	Aspergillus nidulans FGSC A4	GT1	YES	YES		C8V0F3Q5AZ47
CL341.Contig1_YK size 5534 gap 0 0%	5534	Guanylate_cyc|Pkinase|ANF_receptor|ANF_receptor	AEE75574.1	1033	Malectin|Pkinase_Tyr	Arabidopsis thaliana	CBM57	NO	NO
CL1853.Contig2_YK size 1730 gap 0 0%	1730	Pkinase_Tyr|Pkinase	CAJ63931.1	634	Pkinase	Frankia alni ACN14a	CBM13	NO	NO		Q0RF20
Unigene7882_YK size 928 gap 0 0%	928	Galactosyl_T	CAA93493.2	372	Galactosyl_T	Caenorhabditis elegans Bristol N2	GT31	YES	NO		Q20575
Unigene3105_YK size 1453 gap 0 0%	1453	Glycos_transf_2	CAC35860.1	434	Glycos_transf_2	Caenorhabditis elegans Bristol N2	GT27	YES	NO	2.4.1.41	O45293
CL1027.Contig1_YK size 1583 gap 0 0%	1583	Glyco_hydro_30	ADY44488.1	552	Glyco_hydro_30	Ascaris suum	GH30	YES	NO
Unigene3038_YK size 757 gap 0 0%	757	n/a	CAB04480.1	282	AMPKBI	Caenorhabditis elegans Bristol N2	CBM48	n/a	NO		Q9XUY2
Unigene12699_YK size 730 gap 0 0%	730	UDPGT|Glyco_trans_1_3	ADY44452.1	533	UDPGT	Ascaris suum	GT1	NO	NO
Unigene8649_YK size 784 gap 0 0%	784	n/a	CBE68841.1	2973	Methyltransf_23|Glycos_transf_2|Glycos_transf_2|Glycos_transf_2|Glycos_transf_2	Candidatus Methylomirabilis oxyfera	GT2|GT4	n/a	NO		D5MGG0
CL186.Contig8_YK size 1677 gap 0 0%	1677	Pkinase	ABQ59610.1	792	Pkinase_Tyr	Glycine max	CBM50	NO	NO		A5YJW0
Unigene11640_YK size 2503 gap 0 0%	2503	Peptidase_S9|DPPIV_N	CAB03411.1	792	DPPIV_N|Peptidase_S9	Caenorhabditis elegans Bristol N2	CE10	NO	NO		Q7JKY3
Unigene16757_YK size 758 gap 0 0%	758	Pkinase_Tyr|Pkinase	CBX99002.1	785	Pkinase	Leptosphaeria maculans v23.1.3	GH18	NO	YES		E5A5V7
CL1643.Contig3_YK size 1876 gap 0 0%	1876	Glyco_tranf_2_2|Ricin_B_lectin	ADY44456.1	590	Glycos_transf_2|Ricin_B_lectin	Ascaris suum	GT27|CBM13	NO	NO
Unigene2423_YK size 1059 gap 0 0%	1059	Glyco_transf_10	ADY44280.1	354	Glyco_transf_10	Ascaris suum	GT10	YES	NO
Unigene10935_YK size 3546 gap 0 0%	3546	Pkinase_Tyr|Pkinase	CBZ54290.1	729	Pkinase	Neospora caninum Liverpool	CBM20	NO	NO
CL1098.Contig1_YK size 3696 gap 0 0%	3696	SH2|C1_1|RhoGAP|Lipase_3	CBX98831.1	1458	FCH|SUN	Leptosphaeria maculans v23.1.3	GH132	NO	NO		E5A5D3
CL2854.Contig1_YK size 2385 gap 0 0%	2385	Pkinase|Pkinase_Tyr	CBZ54290.1	729	Pkinase	Neospora caninum Liverpool	CBM20	NO	NO
Unigene17619_YK size 609 gap 0 0%	609	n/a	AEE62238.1	NA	n/a	Dendroctonus ponderosae	CBM14	n/a	n/a
Unigene9909_YK size 787 gap 0 0%	787	n/a	ACD95809.1	1727	Glyco_transf_41|Glyco_transf_41|Glyco_transf_41|Glyco_transf_41|Glyco_transf_41|Glyco_transf_41	Geobacter lovleyi SZ	GT41	n/a	NO		B3E3J0
Unigene9909_YK size 787 gap 0 0%	787	n/a	CAO90694.1	1284	Glyco_transf_41|Glyco_transf_41|TPR_11	Microcystis aeruginosa PCC 7806	GT41	n/a	NO		A8YHX6
CL1458.Contig2_YK size 1486 gap 0 0%	1486	Pkinase_Tyr|Pkinase	CBZ54290.1	729	Pkinase	Neospora caninum Liverpool	CBM20	NO	NO
Unigene3612_YK size 1855 gap 0 0%	1855	FAD_binding_4|FAD-oxidase_C	AFY76495.1	546	FAD_binding_4	Pleurocapsa sp. PCC 7327	AA4	NO	NO
Unigene10283_YK size 900 gap 0 0%	900	Glyco_transf_10	CAA91285.2	446	Glyco_transf_10	Caenorhabditis elegans Bristol N2	GT10	YES	NO	2.4.1.214	G5EDR5Q21362
Unigene17798_YK size 279 gap 0 0%	279	n/a	AAQ62693.1	1571	Chitin_synth_2	Tribolium castaneum	GT2	n/a	NO		Q6WD23
Unigene17798_YK size 279 gap 0 0%	279	n/a	AAQ55059.1	1571	Chitin_synth_2	Tribolium castaneum	GT2	n/a	NO		Q6WD23
CL1556.Contig1_YK size 2856 gap 0 0%	2856	Pkinase_Tyr|Pkinase_C	CBZ54290.1	729	Pkinase	Neospora caninum Liverpool	CBM20	NO	NO
Unigene3591_YK size 1322 gap 0 0%	1322	Collagen	ADY41481.1	940	Glycos_transf_2	Ascaris suum	GT27|CBM13	NO	NO
CL2542.Contig2_YK size 1164 gap 0 0%	1164	DM|AMPKBI	CAB04480.1	282	AMPKBI	Caenorhabditis elegans Bristol N2	CBM48	NO	NO		Q9XUY2
CL2542.Contig2_YK size 1164 gap 0 0%	1164	DM|AMPKBI	CAE63088.1	281	AMPKBI	Caenorhabditis briggsae	CBM48	NO	NO		A8X4W7
CL1510.Contig1_YK size 1526 gap 0 0%	1526	Pkinase	AEO18232.1	643	Pkinase	Solanum lycopersicum	CBM50	YES	NO
Unigene1469_YK size 545 gap 0 0%	545	COesterase	CAB01677.2	596	COesterase	Caenorhabditis elegans Bristol N2	CE10	YES	YES		Q93251
Unigene12602_YK size 2179 gap 0 0%	2179	n/a	CCA74522.1	1556	WSC|WSC|WSC|WSC|WSC|WSC|Glyoxal_oxid_N|DUF1929	Piriformospora indica	AA5	n/a	NO
Unigene9646_YK size 781 gap 0 0%	781	Branch	ADY45883.1	414	Branch	Ascaris suum	GT14	YES	NO
CL2355.Contig2_YK size 1746 gap 0 0%	1746	n/a	BAI44118.1	NA	n/a	Magnaporthe oryzae	CBM18	n/a	n/a		C9K5T9
CL2355.Contig2_YK size 1746 gap 0 0%	1746	n/a	XP_365440.1	NA	n/a	Magnaporthe grisea 70-15	CBM18	n/a	n/a
CL2887.Contig2_YK size 2881 gap 0 0%	2881	Cast|DUF3584|Trichoplein|DUF827|Cast|Myosin_tail_1|SMC_N|Myosin_tail_1	CCO17752.1	NA	n/a	Bathycoccus prasinos RCC 1105	CBM50|CBM20	n/a	n/a
Unigene14279_YK size 2540 gap 0 0%	2540	WD40|Striatin	ABC67744.1	661	Nucleotid_trans	Dictyostelium discoideum AX3	GT77	NO	NO	2.4.1.37	Q54RP0
Unigene11466_YK size 488 gap 0 0%	488	n/a	ADY44399.1	542	UDPGT	Ascaris suum	GT1	n/a	YES
Unigene3081_YK size 1986 gap 0 0%	1986	DEAD|Helicase_C	CAL53384.1	1058	DEAD|Helicase_C|LpxC	Ostreococcus tauri OTTH0595	CE11	NO	NO		Q017M7
Unigene1251_YK size 546 gap 0 0%	546	Glyco_transf_49	CAE17756.1	425	Glyco_transf_49	Caenorhabditis elegans Bristol N2	GT49	YES	NO		Q7YTQ3
CL2686.Contig9_YK size 214 gap 0 0%	214	ubiquitin|Rad60-SLD	NP_258300.1	365	ubiquitin|Chitin_bind_3	Spodoptera litura NPV G2	AA10	NO	NO		Q91BI7
CL952.Contig2_YK size 926 gap 0 0%	926	Peptidase_S9|Peptidase_S9	NP_279482.1	612	Peptidase_S9	Halobacterium sp. NRC-1 ATCC 700922	CE10	NO	NO		Q9HS46
CL49.Contig12_YK size 9023 gap 0 0%	9023	Ldl_recept_a|I-set|Ldl_recept_a|Ldl_recept_a|I-set|Laminin_B|Laminin_B|Laminin_EGF|Laminin_EGF|I-set|I-set	CAP72727.1	NA	n/a	Podospora anserina S mat+	GH16	n/a	n/a		B2B4K2
CL25.Contig18_YK size 2704 gap 0 0%	2704	Pkinase|Pkinase_Tyr	CBZ54290.1	729	Pkinase	Neospora caninum Liverpool	CBM20	NO	NO
Unigene5578_YK size 1232 gap 0 0%	1232	Glyco_transf_10	ADY44672.1	399	Glyco_transf_10	Ascaris suum	GT10	YES	NO
Unigene14835_YK size 1952 gap 0 0%	1952	Pkinase_Tyr	CBZ54290.1	729	Pkinase	Neospora caninum Liverpool	CBM20	NO	NO
CL1469.Contig2_YK size 1281 gap 0 0%	1281	Cupin_8|Cupin_8	ADX07322.1	1618	SOG2|Pectate_lyase_3|Pectate_lyase_3	Flammulina velutipes KACC 42777	GH55	NO	NO
CL1994.Contig2_YK size 1631 gap 0 0%	1631	UDPGT	ADY44452.1	533	UDPGT	Ascaris suum	GT1	YES	NO
CL1340.Contig1_YK size 2983 gap 0 0%	2983	Pkinase|Pkinase_Tyr|C1_1|C1_1	CBZ54290.1	729	Pkinase	Neospora caninum Liverpool	CBM20	NO	NO
CL1669.Contig1_YK size 2015 gap 0 0%	2015	Trehalase	CAE62821.1	688	Trehalase	Caenorhabditis briggsae	GH37	YES	NO
CL2780.Contig1_YK size 11197 gap 0 0%	11197	CH|CH|CAMSAP_CH|AAA_27|AAA_27|AAA_27|DUF3584|AAA_27|DUF3584|DUF3584|SMC_N|GAS2	ACB77510.1	NA	n/a	Opitutus terrae PB90-1	CBM50	n/a	n/a
CL1606.Contig3_YK size 2497 gap 0 0%	2497	CBS	BAK04642.1	NA	n/a	Hordeum vulgare subsp. vulgare	CBM48	n/a	n/a
Unigene16385_YK size 803 gap 0 0%	803	n/a	ADY45883.1	414	Branch	Ascaris suum	GT14	n/a	NO
CL502.Contig1_YK size 9695 gap 0 0%	9695	Laminin_N|Laminin_EGF|Laminin_B|Laminin_EGF|VSP|Laminin_EGF|Laminin_EGF|Laminin_EGF|Laminin_EGF|Laminin_EGF|Laminin_EGF|Laminin_EGF|Laminin_B|Laminin_EGF|Laminin_EGF|Myosin_tail_1|DUF3584|Laminin_I|Cast|Laminin_G_1|Laminin_G_2|Laminin_G_2|Laminin_G_2|Laminin_G_1	CCO17752.1	NA	n/a	Bathycoccus prasinos RCC 1105	CBM50|CBM20	n/a	n/a
CL1482.Contig2_YK size 3438 gap 0 0%	3438	Pkinase_Tyr|Pkinase	CBZ54290.1	729	Pkinase	Neospora caninum Liverpool	CBM20	NO	NO
Unigene11292_YK size 2354 gap 0 0%	2354	Trehalase	ADY43369.1	702	Trehalase	Ascaris suum	GH37	YES	NO
Unigene11292_YK size 2354 gap 0 0%	2354	Trehalase	ADY41420.1	707	Trehalase	Ascaris suum	GH37	YES	NO
CL686.Contig12_YK size 8974 gap 0 0%	8974	Ank_2|Ank_2|Ank_2|Ank_2|Ank_2|Ank_4|Ank_2|Ank|Ank_4|Ank_2|Ank_2|Ank_4|Ank_2|Ank_2|Ank_4|Ank_2|Ank_2|Ank_2|Ank_2|Ank_2|Ank_2|Ank_2|KH_1	XP_362336.1	1732	Osmo_MPGsynth|Ank_2|Ank_2	Magnaporthe grisea 70-15	GT55	NO	NO
Unigene15411_YK size 657 gap 0 0%	657	n/a	ACL38786.1	772	Glyco_hydro_3	Arthrobacter chlorophenolicus A6	GH3	n/a	YES		B8HCK3
CL1853.Contig4_YK size 1685 gap 0 0%	1685	Pkinase_Tyr|Pkinase	CAJ63931.1	634	Pkinase	Frankia alni ACN14a	CBM13	NO	NO		Q0RF20
Unigene13520_YK size 1086 gap 0 0%	1086	DUF862	CCC48209.1	497	Peptidase_C97|Glyco_hydro_85	Trypanosoma vivax Y486	GH85	NO	NO
Unigene10755_YK size 655 gap 0 0%	655	n/a	ADY44399.1	542	UDPGT	Ascaris suum	GT1	n/a	YES
Unigene17631_YK size 395 gap 0 0%	395	n/a	ADY48485.1	NA	n/a	Ascaris suum	GT27	n/a	n/a
Unigene3030_YK size 2270 gap 0 0%	2270	G_glu_transpept	ADC49105.1	1013	G_glu_transpept|Glyco_tranf_2_3	Bacillus pseudofirmus OF4	GT2	NO	NO		D3FY82
CL661.Contig4_YK size 1438 gap 0 0%	1438	Glyco_transf_8	CCD64318.1	442	Glyco_transf_8	Caenorhabditis elegans Bristol N2	GT8	YES	NO		H2KYQ5Q22997Q8MPU4Q95Q50
Unigene5914_YK size 2792 gap 0 0%	2792	Pkinase|Pkinase_Tyr	CBX99002.1	785	Pkinase	Leptosphaeria maculans v23.1.3	GH18	NO	NO		E5A5V7
Unigene11365_YK size 1511 gap 0 0%	1511	Pkinase	CBZ54290.1	729	Pkinase	Neospora caninum Liverpool	CBM20	YES	NO
Unigene14815_YK size 1433 gap 0 0%	1433	Melibiase	CAB00120.1	NA	n/a	Caenorhabditis elegans Bristol N2	GH27	n/a	n/a		Q21801
CL1693.Contig4_YK size 1835 gap 0 0%	1835	Helicase_C|DEAD	CAL53384.1	1058	DEAD|Helicase_C|LpxC	Ostreococcus tauri OTTH0595	CE11	NO	NO		Q017M7
CL331.Contig3_YK size 2791 gap 0 0%	2791	Pkinase_Tyr|Pkinase	CBZ54290.1	729	Pkinase	Neospora caninum Liverpool	CBM20	NO	NO
Unigene15946_YK size 1434 gap 0 0%	1434	Pkinase	ADJ47377.1	448	Pkinase|CBM_2	Amycolatopsis mediterranei U32	CBM2	NO	NO		D8I7F7
Unigene15946_YK size 1434 gap 0 0%	1434	Pkinase	AFO79088.1	448	Pkinase|CBM_2	Amycolatopsis mediterranei S699	CBM2	NO	NO
Unigene15946_YK size 1434 gap 0 0%	1434	Pkinase	AEK44221.1	448	Pkinase|CBM_2	Amycolatopsis mediterranei S699	CBM2	NO	NO
Unigene9987_YK size 354 gap 0 0%	354	n/a	CCD78938.1	446	Glycos_transf_1	Schistosoma mansoni Puerto Rico	GT4	n/a	NO
CL2410.Contig1_YK size 2702 gap 0 0%	2702	AMP-binding	AFY93865.1	2649	Glycos_transf_2|AMP-binding|AMP-binding_C|ketoacyl-synt|Ketoacyl-synt_C|Acyl_transf_1|Aminotran_3	Chamaesiphon minutus PCC 6605	GT2	NO	YES
Unigene15904_YK size 892 gap 0 0%	892	Branch	ADY45103.1	468	Branch	Ascaris suum	GT14	YES	NO
Unigene7525_YK size 1636 gap 0 0%	1636	Pkinase|Pkinase_Tyr	CBZ54290.1	729	Pkinase	Neospora caninum Liverpool	CBM20	NO	NO
Unigene12616_YK size 1607 gap 0 0%	1607	Pkinase_Tyr|Pkinase	AEE31121.1	1032	Malectin|Pkinase_Tyr	Arabidopsis thaliana	CBM57	NO	NO
Unigene4116_YK size 1079 gap 0 0%	1079	Mmp37	AAO52054.2	1056	Mmp37|Glyco_hydro_47	Dictyostelium discoideum AX4	GH47	NO	YES
Unigene5823_YK size 1017 gap 0 0%	1017	Pkinase|Pkinase_Tyr	CBZ54290.1	729	Pkinase	Neospora caninum Liverpool	CBM20	NO	NO
Unigene2989_YK size 1472 gap 0 0%	1472	Pkinase_Tyr	CBX99002.1	785	Pkinase	Leptosphaeria maculans v23.1.3	GH18	NO	NO		E5A5V7
CL25.Contig8_YK size 2030 gap 0 0%	2030	Pkinase|Pkinase_Tyr	CBZ54290.1	729	Pkinase	Neospora caninum Liverpool	CBM20	NO	NO
Unigene15646_YK size 951 gap 0 0%	951	PhyH	CAL54622.1	1705	Glyco_hydro_2_N|Glyco_hydro_2_C|Bgal_small_N|DS|PhyH	Ostreococcus tauri OTTH0595	GH2	NO	NO		Q014Q7
Unigene11299_YK size 4660 gap 0 0%	4660	Pkinase_Tyr	CBI36053.3	521	Pkinase_Tyr	Vitis vinifera	CBM50	YES	NO		D7U0A7
Unigene2136_YK size 1275 gap 0 0%	1275	FMO-like	NP_051574.1	847	Abhydrolase_3|Pyr_redox_3	Deinococcus radiodurans R1	CE10	NO	NO		Q9RZT0
Unigene12304_YK size 9553 gap 0 0%	9553	n/a	CCA37660.1	1631	Flo11	Pichia pastoris CBS 7435	CBM1	n/a	NO
CL85.Contig1_YK size 11695 gap 0 0%	11695	n/a	CCA37660.1	1631	Flo11	Pichia pastoris CBS 7435	CBM1	n/a	NO
CL39.Contig6_YK size 14314 gap 0 0%	14314	Ank_2|Ank_2|Ank_2|Ank_2|Ank_2|Ank_4|Ank_2|Ank_4|Ank_2|Ank_4|Ank_2|Ank_2|Ank_4|Ank_2|Ank_5|Ank_2|Ank_2|Ank_4|Ank_2|Ank_2|Ank_4|Ank_2|Ank_2|Ank_4|Ank_2|Ank_5|Ank_4|Ank_2|Ank_2|Ank_4|Ank_2|Ank_4|Ank_2|Ank_5|ZU5|Death	XP_362336.1	1732	Osmo_MPGsynth|Ank_2|Ank_2	Magnaporthe grisea 70-15	GT55	NO	NO
Unigene10923_YK size 333 gap 0 0%	333	Glyco_hydro_45	ACK18401.1	351	Glyco_hydro_45	Mucor circinelloides FERM P-17446	GH45|CBM1	YES	YES	3.2.1.4	Q53VB3
Unigene10923_YK size 333 gap 0 0%	333	Glyco_hydro_45	ACK18402.1	400	Glyco_hydro_45	Mucor circinelloides FERM P-17446	GH45|CBM1	YES	YES	3.2.1.4	Q53VB2
Unigene8728_YK size 323 gap 0 0%	323	Glyco_hydro_18	CCD64335.2	2024	LysM|LysM|Self-incomp_S1|Glyco_hydro_18	Caenorhabditis elegans Bristol N2	CBM50|CBM18|GH18	NO	NO		O16237
Unigene3753_YK size 2157 gap 0 0%	2157	Abhydrolase_3|COesterase	AAD02835.1	669	COesterase	Meloidogyne incognita	CE10	NO	NO	3.1.1.7	O96529
Unigene9359_YK size 412 gap 0 0%	412	n/a	CCD72980.1	343	Galactosyl_T	Caenorhabditis elegans Bristol N2	GT31	n/a	YES	2.4.1.134	Q9N491
Unigene13504_YK size 3176 gap 0 0%	3176	F-box-like|Beta_helix|Beta_helix|Beta_helix|Beta_helix|NosD|Beta_helix|NosD|Beta_helix|NosD|Beta_helix|NosD|Beta_helix|Beta_helix|zf-UBR	ADJ29604.1	774	Beta_helix	Nitrosococcus watsoni C-113	PL9	NO	NO		D8KBF7
CL2686.Contig6_YK size 357 gap 0 0%	357	Rad60-SLD|ubiquitin	NP_258300.1	365	ubiquitin|Chitin_bind_3	Spodoptera litura NPV G2	AA10	NO	YES		Q91BI7
Unigene3089_YK size 3491 gap 0 0%	3491	Myosin_head|Myosin_TH1|SH3_2|SH3_1	CBQ73600.1	2019	Myosin_head|Chitin_synth_2	Sporisorium reilianum SRZ2	GT2	NO	NO
Unigene3807_YK size 336 gap 0 0%	336	n/a	ADY40698.1	787	STT3	Ascaris suum	GT66	n/a	NO
CL1041.Contig1_YK size 1415 gap 0 0%	1415	Pkinase_Tyr	CBZ54290.1	729	Pkinase	Neospora caninum Liverpool	CBM20	NO	NO
CL732.Contig1_YK size 1908 gap 0 0%	1908	SRF-TF	CCA69719.1	1040	SRF-TF|Glyco_hydro_43	Piriformospora indica	GH43	NO	NO
Unigene14195_YK size 1610 gap 0 0%	1610	n/a	ABC67744.1	661	Nucleotid_trans	Dictyostelium discoideum AX3	GT77	n/a	NO	2.4.1.37	Q54RP0
CL1374.Contig4_YK size 1503 gap 0 0%	1503	DEAD|Helicase_C	CAL53384.1	1058	DEAD|Helicase_C|LpxC	Ostreococcus tauri OTTH0595	CE11	NO	NO		Q017M7
CL1879.Contig2_YK size 2745 gap 0 0%	2745	Glyco_transf_20	AFC37786.1	903	Glyco_transf_20	Aphelenchoides fragariae	GT20	YES	NO
CL1455.Contig1_YK size 1557 gap 0 0%	1557	n/a	ABC67744.1	661	Nucleotid_trans	Dictyostelium discoideum AX3	GT77	n/a	NO	2.4.1.37	Q54RP0
Unigene12929_YK size 686 gap 0 0%	686	Glyco_transf_10	ADY44280.1	354	Glyco_transf_10	Ascaris suum	GT10	YES	NO
Unigene11810_YK size 2414 gap 0 0%	2414	Pkinase_Tyr|Pkinase	CBZ54290.1	729	Pkinase	Neospora caninum Liverpool	CBM20	NO	NO
CL2770.Contig2_YK size 1595 gap 0 0%	1595	Aminotran_3	AFY93865.1	2649	Glycos_transf_2|AMP-binding|AMP-binding_C|ketoacyl-synt|Ketoacyl-synt_C|Acyl_transf_1|Aminotran_3	Chamaesiphon minutus PCC 6605	GT2	NO	NO
Unigene6757_YK size 1971 gap 0 0%	1971	Glyco_hydro_2_N|Glyco_hydro_2_C	CAC70111.1	641	Glyco_hydro_2_N|Glyco_hydro_2_C	Caenorhabditis elegans Bristol N2	GH2	YES	NO		Q95Q32
CL49.Contig8_YK size 9326 gap 0 0%	9326	Ldl_recept_a|Ldl_recept_a|I-set|Ldl_recept_a|Ldl_recept_a|I-set|Laminin_B|Laminin_B|Laminin_EGF|Laminin_EGF|I-set|I-set	CAP72727.1	NA	n/a	Podospora anserina S mat+	GH16	n/a	n/a		B2B4K2
CL539.Contig4_YK size 5383 gap 0 0%	5383	DUF4071|Pkinase|Pkinase_Tyr	AEK41742.1	539	Pkinase|CBM_2	Amycolatopsis mediterranei S699	CBM2	NO	NO
Unigene11370_YK size 773 gap 0 0%	773	I-set|I-set	AEA58856.1	2411	Glyco_hydro_2_N|F5_F8_type_C|F5_F8_type_C|F5_F8_type_C	Burkholderia gladioli BSR3	GH2|CBM32|GH64	NO	NO
CL1812.Contig2_YK size 1539 gap 0 0%	1539	Glyco_trans_4_2|Glyco_transf_4|Glyco_trans_4_4|PIGA|Glycos_transf_1|Glyco_trans_1_4	AFH28435.1	497	PIGA|Glycos_transf_1	Macaca mulatta	GT4	NO	NO
CL139.Contig2_YK size 4287 gap 0 0%	4287	Galactosyl_T	CCD72807.1	336	Galactosyl_T	Caenorhabditis elegans Bristol N2	GT31	YES	NO		D3KZG0Q966J0
Unigene9512_YK size 277 gap 0 0%	277	Branch	ADY45883.1	414	Branch	Ascaris suum	GT14	YES	NO
Unigene8443_YK size 2453 gap 0 0%	2453	Peptidase_M14	BAJ46211.1	630	Peptidase_M14|Glyco_hydro_25	Acyrthosiphon pisum ISO	GH25	NO	NO
CL647.Contig1_YK size 4960 gap 0 0%	4960	C4|C4|Collagen|Collagen|Collagen|Collagen|Collagen|Collagen|Collagen|Collagen|Collagen|Collagen|Collagen|Collagen|Collagen|Collagen|Collagen|Collagen|Collagen|Collagen|Collagen|Collagen|Collagen|Collagen	ADY41481.1	940	Glycos_transf_2	Ascaris suum	GT27|CBM13	NO	NO
CL39.Contig9_YK size 14860 gap 0 0%	14860	Ank_2|Ank_2|Ank_2|Ank_2|Ank_2|Ank_4|Ank_2|Ank_4|Ank_2|Ank_4|Ank_2|Ank_2|Ank_4|Ank_2|Ank_5|Ank_2|Ank_2|Ank_4|Ank_2|Ank_2|Ank_4|Ank_2|Ank_2|Ank_4|Ank_2|Ank_5|Ank_4|Ank_2|Ank_2|Ank_4|Ank_2|Ank_4|Ank_2|Ank_5|ZU5|Death	XP_362336.1	1732	Osmo_MPGsynth|Ank_2|Ank_2	Magnaporthe grisea 70-15	GT55	NO	NO
Unigene12138_YK size 613 gap 0 0%	613	n/a	AFG28419.1	1548	Chitin_synth_2	Tetranychus urticae EtoxR	GT2	n/a	NO
Unigene12138_YK size 613 gap 0 0%	613	n/a	AFG28412.1	1548	Chitin_synth_2	Tetranychus urticae London	GT2	n/a	NO
Unigene12138_YK size 613 gap 0 0%	613	n/a	AFG28416.1	1535	Chitin_synth_2	Tetranychus urticae 005	GT2	n/a	NO
Unigene12138_YK size 613 gap 0 0%	613	n/a	AFG28417.1	1527	Chitin_synth_2	Tetranychus urticae MR-VL	GT2	n/a	NO
Unigene12138_YK size 613 gap 0 0%	613	n/a	AFG28418.1	1536	Chitin_synth_2	Tetranychus urticae TuSB9	GT2	n/a	NO
Unigene12138_YK size 613 gap 0 0%	613	n/a	AFG28414.1	1535	Chitin_synth_2	Tetranychus urticae 005	GT2	n/a	NO
Unigene12138_YK size 613 gap 0 0%	613	n/a	AFG28413.1	1534	Chitin_synth_2	Tetranychus urticae GSS	GT2	n/a	NO
CL776.Contig2_YK size 1747 gap 0 0%	1747	TGT	CBY00245.1	1226	TGT	Leptosphaeria maculans v23.1.3	GT34	YES	NO		E5A9A4
CL1029.Contig1_YK size 1954 gap 0 0%	1954	zf-MIZ	AAO51855.1	1331	Glyco_transf_49|zf-MIZ	Dictyostelium discoideum AX4	GT49	NO	NO		Q86IZ0
Unigene9256_YK size 566 gap 0 0%	566	Alg6_Alg8	ADY44668.1	512	Alg6_Alg8	Ascaris suum	GT57	YES	YES
Unigene12834_YK size 1356 gap 0 0%	1356	Abhydrolase_3	NP_725941.1	895	HSL_N|Abhydrolase_3	Drosophila melanogaster	CE10	NO	NO		Q7JR83Q960T4Q9V908
Unigene12834_YK size 1356 gap 0 0%	1356	Abhydrolase_3	NP_725942.1	895	HSL_N|Abhydrolase_3	Drosophila melanogaster	CE10	NO	NO		Q7JR83Q960T4Q9V908
Unigene12834_YK size 1356 gap 0 0%	1356	Abhydrolase_3	NP_611463.1	895	HSL_N|Abhydrolase_3	Drosophila melanogaster	CE10	NO	NO		Q7JR83Q960T4Q9V908
CL2281.Contig1_YK size 7845 gap 0 0%	7845	I_LWEQ|VBS|Talin_middle|FERM_M	ACB77510.1	NA	n/a	Opitutus terrae PB90-1	CBM50	n/a	n/a
Unigene15404_YK size 1515 gap 0 0%	1515	WD40|WD40	AEB68921.1	NA	n/a	Methanosaeta concilii GP-6	GH73	n/a	n/a
CL1791.Contig3_YK size 1183 gap 0 0%	1183	Branch	CAA85457.1	485	Branch	Caenorhabditis elegans Bristol N2	GT14	YES	NO		G5ECK8Q20406
Unigene12335_YK size 1180 gap 0 0%	1180	Myosin_head	CBQ73600.1	2019	Myosin_head|Chitin_synth_2	Sporisorium reilianum SRZ2	GT2	NO	NO
CL255.Contig1_YK size 1884 gap 0 0%	1884	Pkinase|Pkinase_Tyr	CBZ54290.1	729	Pkinase	Neospora caninum Liverpool	CBM20	NO	NO
CL25.Contig7_YK size 1994 gap 0 0%	1994	Pkinase|Pkinase_Tyr	CBZ54290.1	729	Pkinase	Neospora caninum Liverpool	CBM20	NO	NO
Unigene8413_YK size 989 gap 0 0%	989	RRM_1|Pro_isomerase	AFU57543.1	936	STT3|Pro_isomerase	Candidatus Nitrososphaera gargensis Ga9.2	GT66	NO	YES
Unigene4859_YK size 1986 gap 0 0%	1986	Glyco_hydro_35|Glyco_hydro_42	ADY43870.1	652	Glyco_hydro_35	Ascaris suum	GH35	NO	NO
Unigene7067_YK size 1560 gap 0 0%	1560	GNT-I	ADY44500.1	484	GNT-I	Ascaris suum	GT13	YES	NO
CL1812.Contig1_YK size 1889 gap 0 0%	1889	Glyco_trans_4_2|Glyco_transf_4|Glyco_trans_4_4|PIGA|Glycos_transf_1|Glyco_trans_1_4|Autophagy_act_C	AFH28435.1	497	PIGA|Glycos_transf_1	Macaca mulatta	GT4	NO	NO
CL476.Contig12_YK size 1991 gap 0 0%	1991	Trehalase|Trehalase	ADY45200.1	429	Trehalase	Ascaris suum	GH37	NO	NO
Unigene2391_YK size 1487 gap 0 0%	1487	Pkinase_Tyr|Pkinase	CBZ54290.1	729	Pkinase	Neospora caninum Liverpool	CBM20	NO	NO
Unigene12493_YK size 2666 gap 0 0%	2666	Trichoplein|Tropomyosin|Trichoplein|HOOK|Macoilin|Myosin_tail_1|Filament|SCP-1|Myosin_tail_1|AAA_27|DUF3584|MAD|CALCOCO1|MAD|Filament|Trichoplein|HOOK|Myosin_tail_1|AAA_27|DUF3584|Cast|HCR|Filament|SMC_N|DUF812|Myosin_tail_1|DUF3584|AAA_27|MAD|SCP-1|SMC_N|AAA_27|BicD|Filament|DUF3584|HOOK|Apolipoprotein|HCR|AAA_27|Filament|EzrA|DUF827|SCP-1|MAD|HCR|Myosin_tail_1	CCO17752.1	NA	n/a	Bathycoccus prasinos RCC 1105	CBM50|CBM20	n/a	n/a
CL539.Contig1_YK size 4767 gap 0 0%	4767	DUF4071|Pkinase|Pkinase_Tyr	AEK41742.1	539	Pkinase|CBM_2	Amycolatopsis mediterranei S699	CBM2	NO	NO
CL1970.Contig2_YK size 2843 gap 0 0%	2843	GDPD	ADY41473.1	738	GDPD	Ascaris suum	CBM20	YES	NO
CL1970.Contig2_YK size 2843 gap 0 0%	2843	GDPD	ADY40533.1	753	GDPD	Ascaris suum	CBM20	YES	NO
Unigene5202_YK size 469 gap 0 0%	469	Collagen|Collagen	ADY41481.1	940	Glycos_transf_2	Ascaris suum	GT27|CBM13	NO	NO
Unigene14280_YK size 1882 gap 0 0%	1882	Pro_isomerase	AFU57543.1	936	STT3|Pro_isomerase	Candidatus Nitrososphaera gargensis Ga9.2	GT66	NO	NO
CL2812.Contig1_YK size 1598 gap 0 0%	1598	Asp_protease_2|Asp_protease	CAP25909.1	832	Glyco_transf_92|Asp_protease	Caenorhabditis briggsae AF16	GT92	NO	NO		A8WZU9
Unigene4224_YK size 3543 gap 0 0%	3543	n/a	BAK17762.1	810	RCC1	Solibacillus silvestris StLB046	CBM48	n/a	NO
Unigene2204_YK size 1593 gap 0 0%	1593	COesterase	NP_598721.1	572	COesterase	Mus musculus	CE10	YES	NO		Q8QZR3
Unigene5008_YK size 633 gap 0 0%	633	n/a	AGI37354.1	NA	n/a	Procambarus clarkii	CBM50	n/a	n/a
Unigene1047_YK size 535 gap 0 0%	535	Pkinase|Pkinase_Tyr	CAM03105.1	541	Pkinase|CBM_6	Saccharopolyspora erythraea NRRL 2338	CBM6	NO	YES		A4FGD0
Unigene10455_YK size 2885 gap 0 0%	2885	Pkinase_Tyr|Pkinase	ACY19019.1	1026	Pkinase	Haliangium ochraceum DSM 14365	CBM48	NO	NO		D0LRM7
CL1594.Contig2_YK size 2386 gap 0 0%	2386	Glyco_tranf_2_2	ADY43296.1	593	Glycos_transf_2|Ricin_B_lectin	Ascaris suum	GT27|CBM13	NO	NO
CL1414.Contig8_YK size 1164 gap 0 0%	1164	Glyco_transf_43	ADY44162.1	362	Glyco_transf_43	Ascaris suum	GT43	YES	NO
Unigene4815_YK size 676 gap 0 0%	676	n/a	ADY44885.1	NA	n/a	Ascaris suum	GH2	n/a	n/a
Unigene9109_YK size 5320 gap 0 0%	5320	RhoGAP|C1_1|Myosin_head|Myosin_head	CBQ73600.1	2019	Myosin_head|Chitin_synth_2	Sporisorium reilianum SRZ2	GT2	NO	NO
Unigene16317_YK size 386 gap 0 0%	386	UDPGT	ADY44031.1	531	UDPGT	Ascaris suum	GT1	YES	NO
Unigene6318_YK size 2117 gap 0 0%	2117	Apc3	ABP33342.1	745	TPR_11|Glyco_transf_41|Glyco_transf_41	Polynucleobacter sp. QLW-P1DMWA-1	GT41	NO	NO		A4SV28
CL1414.Contig1_YK size 1144 gap 0 0%	1144	Glyco_transf_43	ADY44162.1	362	Glyco_transf_43	Ascaris suum	GT43	YES	NO
CL175.Contig2_YK size 847 gap 0 0%	847	Ank_2|Ank_4|Ank_2|Ank_4|Ank_2	XP_362336.1	1732	Osmo_MPGsynth|Ank_2|Ank_2	Magnaporthe grisea 70-15	GT55	NO	NO
CL194.Contig2_YK size 2857 gap 0 0%	2857	HSL_N|Abhydrolase_3	NP_725941.1	895	HSL_N|Abhydrolase_3	Drosophila melanogaster	CE10	YES	NO		Q7JR83Q960T4Q9V908
CL194.Contig2_YK size 2857 gap 0 0%	2857	HSL_N|Abhydrolase_3	NP_725942.1	895	HSL_N|Abhydrolase_3	Drosophila melanogaster	CE10	YES	NO		Q7JR83Q960T4Q9V908
CL194.Contig2_YK size 2857 gap 0 0%	2857	HSL_N|Abhydrolase_3	NP_611463.1	895	HSL_N|Abhydrolase_3	Drosophila melanogaster	CE10	YES	NO		Q7JR83Q960T4Q9V908
CL1691.Contig1_YK size 1096 gap 0 0%	1096	DSPc	BAM83396.1	545	CBM_20|DSPc	Cyanidioschyzon merolae strain 10D	CBM20	NO	NO
CL1912.Contig1_YK size 2430 gap 0 0%	2430	tRNA-synt_1e|tRNA-synt_1e	ABZ10271.1	767	tRNA-synt_1e|Glycos_transf_2	uncultured marine microorganism HF4000_APKG10K24	GT2	NO	NO		B3TCG2
CL568.Contig2_YK size 1121 gap 0 0%	1121	EF_hand_5|EF_hand_5	CBZ54290.1	729	Pkinase	Neospora caninum Liverpool	CBM20	NO	NO
Unigene10255_YK size 11463 gap 0 0%	11463	AAA_5|AAA_5|AAA_5|AAA_5	CCA37660.1	1631	Flo11	Pichia pastoris CBS 7435	CBM1	NO	NO
Unigene2486_YK size 1088 gap 0 0%	1088	n/a	ADY41481.1	940	Glycos_transf_2	Ascaris suum	GT27|CBM13	n/a	YES
Unigene10494_YK size 5409 gap 0 0%	5409	Laminin_G_1|Laminin_G_1|Laminin_G_2|Laminin_G_1|Laminin_G_1|Laminin_EGF|Laminin_EGF|Laminin_EGF|VSP|Laminin_EGF|VSP	CCO17752.1	NA	n/a	Bathycoccus prasinos RCC 1105	CBM50|CBM20	n/a	n/a
Unigene6863_YK size 535 gap 0 0%	535	n/a	CAB00120.1	NA	n/a	Caenorhabditis elegans Bristol N2	GH27	n/a	n/a		Q21801
CL746.Contig2_YK size 156 gap 0 0%	156	Glyco_hydro_31	ADY40973.1	954	Glyco_hydro_31	Ascaris suum	GH31	YES	NO
CL49.Contig1_YK size 9338 gap 0 0%	9338	Ldl_recept_a|Ldl_recept_a|I-set|Ldl_recept_a|Ldl_recept_a|I-set|Laminin_B|Laminin_B|Laminin_EGF|Laminin_EGF|I-set|I-set	CAP72727.1	NA	n/a	Podospora anserina S mat+	GH16	n/a	n/a		B2B4K2
Unigene10194_YK size 5284 gap 0 0%	5284	ANF_receptor|Pkinase|Pkinase_Tyr|Guanylate_cyc	AEO18232.1	643	Pkinase	Solanum lycopersicum	CBM50	NO	NO
Unigene3098_YK size 2383 gap 0 0%	2383	CHGN|Glyco_transf_7C	CAE17977.2	747	CHGN	Caenorhabditis elegans Bristol N2	GT31|GT7	NO	NO		O02330Q7YTF6Q7Z1Z1Q7Z1Z2
Unigene255_YK size 1313 gap 0 0%	1313	Glyco_transf_10	CCD64979.1	413	Glyco_transf_10	Caenorhabditis elegans Bristol N2	GT10	YES	NO	2.4.1.214	G5EFP5O01906
Unigene11799_YK size 1759 gap 0 0%	1759	DnaJ	ACI49189.1	1267	Alpha-amylase_C|DnaJ	Caenorhabditis sp. PS1010	CBM48	NO	NO		B6VBU6
CL741.Contig2_YK size 2609 gap 0 0%	2609	Pkinase	BAI79272.1	678	Pkinase_Tyr	Lotus japonicus	CBM50	NO	NO		D3KTZ5
Unigene13517_YK size 1401 gap 0 0%	1401	RRM_5|RRM_6|Pro_isomerase	AFU57543.1	936	STT3|Pro_isomerase	Candidatus Nitrososphaera gargensis Ga9.2	GT66	NO	NO
CL1654.Contig1_YK size 4021 gap 0 0%	4021	RVT_1	CAN82685.1	1576	RVT_1|Glucan_synthase	Vitis vinifera	GT48	NO	NO		A5AY60
CL21.Contig1_YK size 2697 gap 0 0%	2697	Phosphorylase	ADY40857.1	865	Phosphorylase	Ascaris suum	GT35	YES	NO
Unigene13100_YK size 1655 gap 0 0%	1655	6PGD|NAD_binding_2	CBA03971.1	940	NAD_binding_2|6PGD|Glycos_transf_N	Neisseria meningitidis alpha275	GT30	NO	NO		C6SGH7
Unigene14083_YK size 1257 gap 0 0%	1257	APH|Choline_kinase	EAU38131.1	801	Cellulase|Choline_kinase	Aspergillus terreus NIH2624	GH5	NO	NO
Unigene2784_YK size 1941 gap 0 0%	1941	Trehalase	ADY43535.1	585	Trehalase	Ascaris suum	GH37	YES	NO
CL1442.Contig1_YK size 5104 gap 0 0%	5104	PINIT|zf-MIZ|Transket_pyr|E1_dh	AAO51855.1	1331	Glyco_transf_49|zf-MIZ	Dictyostelium discoideum AX4	GT49	NO	NO		Q86IZ0
Unigene2246_YK size 1050 gap 0 0%	1050	Destabilase	ADY48124.1	148	Destabilase	Ascaris suum	GH22	YES	NO
Unigene10085_YK size 1206 gap 0 0%	1206	n/a	CCD70344.1	369	Glyco_transf_11	Caenorhabditis elegans Bristol N2	GT11	n/a	NO		O17129
Unigene7139_YK size 1007 gap 0 0%	1007	Epimerase|3Beta_HSD|NAD_binding_4	CAP67203.1	NA	n/a	Podospora anserina S mat+	CE12	n/a	n/a		B2AS32
Unigene2550_YK size 608 gap 0 0%	608	EF_hand_5	CBZ54290.1	729	Pkinase	Neospora caninum Liverpool	CBM20	NO	YES
Unigene7942_YK size 627 gap 0 0%	627	n/a	ADY45320.1	533	UDPGT	Ascaris suum	GT1	n/a	YES
Unigene11745_YK size 937 gap 0 0%	937	Glyco_transf_10|Glyco_transf_10	ADY41231.1	229	Glyco_transf_10	Ascaris suum	GT10	NO	NO
Unigene11745_YK size 937 gap 0 0%	937	Glyco_transf_10|Glyco_transf_10	ADY44280.1	354	Glyco_transf_10	Ascaris suum	GT10	NO	NO
CL1588.Contig2_YK size 2743 gap 0 0%	2743	FERM_M|Ank_2|Ank_4|Ank_2	XP_362336.1	1732	Osmo_MPGsynth|Ank_2|Ank_2	Magnaporthe grisea 70-15	GT55	NO	NO
CL476.Contig4_YK size 2061 gap 0 0%	2061	Trehalase	ADY43213.1	639	Trehalase	Ascaris suum	GH37	YES	NO
CL378.Contig3_YK size 1649 gap 0 0%	1649	Pkinase|Pkinase_Tyr	CAJ63931.1	634	Pkinase	Frankia alni ACN14a	CBM13	NO	NO		Q0RF20
Unigene13920_YK size 2203 gap 0 0%	2203	SMC_N|SCP-1|SMC_N|Cast|Myosin_tail_1|Myosin_tail_1|SMC_N|MAD	CCH59308.1	1007	Glyco_transf_15	Tetrapisispora blattae CBS 6284 type strain:CBS 6284	GT15	NO	NO
CL1019.Contig3_YK size 2259 gap 0 0%	2259	MAD|Taxilin|Myosin_tail_1|HOOK|Taxilin|BicD|SCP-1|Myosin_tail_1|MAD|HOOK|Cast|SMC_N|DUF869|Myosin_tail_1	CCO17752.1	NA	n/a	Bathycoccus prasinos RCC 1105	CBM50|CBM20	n/a	n/a
Unigene9228_YK size 1090 gap 0 0%	1090	Pkinase_Tyr|Pkinase	BAI79272.1	678	Pkinase_Tyr	Lotus japonicus	CBM50	NO	NO		D3KTZ5
Unigene11760_YK size 1543 gap 0 0%	1543	n/a	AFC37787.1	977	Glyco_transf_20	Aphelenchoides fragariae	GT20	n/a	NO
Unigene11760_YK size 1543 gap 0 0%	1543	n/a	AFC37788.1	963	Glyco_transf_20	Aphelenchoides fragariae	GT20	n/a	NO
CL2154.Contig2_YK size 710 gap 0 0%	710	Pkinase	BAI79271.1	673	Pkinase_Tyr	Lotus japonicus	CBM50	NO	YES		D3KTZ4
CL2154.Contig2_YK size 710 gap 0 0%	710	Pkinase	BAI79270.1	648	Pkinase_Tyr	Lotus japonicus	CBM50	NO	YES		D3KTZ3
Unigene7798_YK size 1018 gap 0 0%	1018	Pkinase	ACY19019.1	1026	Pkinase	Haliangium ochraceum DSM 14365	CBM48	YES	YES		D0LRM7
Unigene6205_YK size 1503 gap 0 0%	1503	DEAD|Helicase_C	CAL53384.1	1058	DEAD|Helicase_C|LpxC	Ostreococcus tauri OTTH0595	CE11	NO	NO		Q017M7
Unigene17960_YK size 454 gap 0 0%	454	Collagen|Collagen|Collagen	ADY41481.1	940	Glycos_transf_2	Ascaris suum	GT27|CBM13	NO	NO
CL1836.Contig4_YK size 2830 gap 0 0%	2830	Y_phosphatase|fn3	ACV12554.1	781	Cellulase|fn3	Halorhabdus utahensis DSM 12940	GH5	NO	NO		C7NVN1
Unigene14172_YK size 1711 gap 0 0%	1711	TPR_11|TPR_11|TPR_11	ABF43727.1	731	TPR_11|TPR_11|Glyco_transf_41|Glyco_transf_41	Candidatus Koribacter versatilis Ellin345	GT41	NO	NO		Q1IHC3
CL1414.Contig3_YK size 1207 gap 0 0%	1207	Glyco_transf_43|Glyco_transf_43	ADY44162.1	362	Glyco_transf_43	Ascaris suum	GT43	NO	NO
CL859.Contig9_YK size 1731 gap 0 0%	1731	Pkinase_C|Pkinase|Pkinase_Tyr|Pkinase	CBZ54290.1	729	Pkinase	Neospora caninum Liverpool	CBM20	NO	NO
Unigene8718_YK size 567 gap 0 0%	567	Pkinase	EEC68331.1	470	Pkinase	Oryza sativa Indica Group	CBM50	YES	YES		B8BKZ5
CL637.Contig2_YK size 1407 gap 0 0%	1407	Glyco_transf_10	ADY44672.1	399	Glyco_transf_10	Ascaris suum	GT10	YES	NO
CL46.Contig2_YK size 1680 gap 0 0%	1680	DUF4009|AMP-binding	AFY93865.1	2649	Glycos_transf_2|AMP-binding|AMP-binding_C|ketoacyl-synt|Ketoacyl-synt_C|Acyl_transf_1|Aminotran_3	Chamaesiphon minutus PCC 6605	GT2	NO	NO
Unigene9292_YK size 1429 gap 0 0%	1429	COesterase	AAF61480.1	615	COesterase|AChE_tetra	Equus caballus	CE10	NO	NO	3.1.1.8	Q9N1N9
CL1332.Contig3_YK size 1683 gap 0 0%	1683	Pkinase	ACU38029.1	506	Pkinase|CBM_2	Actinosynnema mirum DSM 43827	CBM2	NO	NO		C6WHB0
CL917.Contig5_YK size 2362 gap 0 0%	2362	Collagen|Collagen|Collagen|Collagen	ADY41481.1	940	Glycos_transf_2	Ascaris suum	GT27|CBM13	NO	NO
CL105.Contig1_YK size 526 gap 0 0%	526	Rad60-SLD|ubiquitin|Ribosomal_S27	NP_258300.1	365	ubiquitin|Chitin_bind_3	Spodoptera litura NPV G2	AA10	NO	NO		Q91BI7
CL101.Contig6_YK size 4918 gap 0 0%	4918	Pkinase_Tyr	CBZ54290.1	729	Pkinase	Neospora caninum Liverpool	CBM20	NO	NO
CL41.Contig2_YK size 1281 gap 0 0%	1281	Astacin	AFE09577.1	560	Astacin|Ricin_B_lectin|Ricin_B_lectin	Corallococcus coralloides DSM 2259	CBM13	NO	NO
Unigene367_YK size 1234 gap 0 0%	1234	n/a	CAD30184.1	NA	n/a	Bacillus thuringiensis serovar israelensis	CBM13	n/a	n/a		Q8KNP4
Unigene367_YK size 1234 gap 0 0%	1234	n/a	AFQ30525.1	NA	n/a	Bacillus thuringiensis HD-789	CBM13	n/a	n/a
Unigene9423_YK size 1505 gap 0 0%	1505	zf-MIZ	AAO51855.1	1331	Glyco_transf_49|zf-MIZ	Dictyostelium discoideum AX4	GT49	NO	YES		Q86IZ0
CL180.Contig5_YK size 2805 gap 0 0%	2805	COesterase	NP_523496.1	1262	COesterase	Drosophila melanogaster	CE10	YES	NO		Q9NGK5
Unigene3635_YK size 2546 gap 0 0%	2546	Pkinase|Pkinase_Tyr	CBX99002.1	785	Pkinase	Leptosphaeria maculans v23.1.3	GH18	NO	NO		E5A5V7
Unigene2839_YK size 3237 gap 0 0%	3237	Pkinase|Pkinase_Tyr	CBZ54290.1	729	Pkinase	Neospora caninum Liverpool	CBM20	NO	NO
Unigene14612_YK size 1029 gap 0 0%	1029	Pkinase_Tyr	CBZ54290.1	729	Pkinase	Neospora caninum Liverpool	CBM20	NO	NO
Unigene8907_YK size 1203 gap 0 0%	1203	Nucleotid_trans	AEE81995.1	373	Nucleotid_trans	Arabidopsis thaliana	GT77	YES	NO	2.4.2.-	Q9M146
CL917.Contig8_YK size 2527 gap 0 0%	2527	Collagen|Collagen|Collagen|Collagen|Collagen	ADY41481.1	940	Glycos_transf_2	Ascaris suum	GT27|CBM13	NO	NO
CL101.Contig2_YK size 5080 gap 0 0%	5080	Pkinase_Tyr	CBZ54290.1	729	Pkinase	Neospora caninum Liverpool	CBM20	NO	NO
CL1119.Contig1_YK size 4885 gap 0 0%	4885	Pkinase|Recep_L_domain|Furin-like|Recep_L_domain	CAJ63931.1	634	Pkinase	Frankia alni ACN14a	CBM13	NO	NO		Q0RF20
Unigene12297_YK size 11923 gap 0 0%	11923	n/a	CCA37660.1	1631	Flo11	Pichia pastoris CBS 7435	CBM1	n/a	NO
Unigene12090_YK size 1605 gap 0 0%	1605	SH2|Pkinase_Tyr|Pkinase	BAI79272.1	678	Pkinase_Tyr	Lotus japonicus	CBM50	NO	NO		D3KTZ5
Unigene6286_YK size 288 gap 0 0%	288	Sulfatase	CCA60043.1	756	Sulfatase|NPCBM	Streptomyces venezuelae ATCC 10712	CBM51	NO	NO
CL654.Contig1_YK size 1174 gap 0 0%	1174	Glyco_transf_7C|Glyco_transf_7N	CAA91401.2	400	Glyco_transf_7N|Glyco_transf_7C	Caenorhabditis elegans Bristol N2	GT7	NO	NO		G5EGS9Q21608
Unigene15147_YK size 2332 gap 0 0%	2332	n/a	ADY43851.1	NA	n/a	Ascaris suum	GT23	n/a	n/a
CL2214.Contig2_YK size 1296 gap 0 0%	1296	Pkinase|SH2	BAI79272.1	678	Pkinase_Tyr	Lotus japonicus	CBM50	NO	NO		D3KTZ5
CL2214.Contig2_YK size 1296 gap 0 0%	1296	Pkinase|SH2	AEO18232.1	643	Pkinase	Solanum lycopersicum	CBM50	NO	NO
CL2028.Contig2_YK size 1064 gap 0 0%	1064	Astacin	AFE09577.1	560	Astacin|Ricin_B_lectin|Ricin_B_lectin	Corallococcus coralloides DSM 2259	CBM13	NO	NO
Unigene13316_YK size 1240 gap 0 0%	1240	TPR_11|TPR_11|TPR_12|TPR_16	CAC85168.1	944	Glyco_transf_41|Glyco_transf_41	Solanum lycopersicum	GT41	NO	NO		Q8RVB2
Unigene13316_YK size 1240 gap 0 0%	1240	TPR_11|TPR_11|TPR_12|TPR_16	CAC85169.1	944	Glyco_transf_41|Glyco_transf_41	Solanum lycopersicum	GT41	NO	NO		Q8RVB2
Unigene3095_YK size 3324 gap 0 0%	3324	HECT|RCC1	BAK17762.1	810	RCC1	Solibacillus silvestris StLB046	CBM48	NO	NO
Unigene6631_YK size 640 gap 0 0%	640	Methyltransf_4	NP_602422.1	654	Glycos_transf_N|Methyltransf_4	Fusobacterium nucleatum subsp. nucleatum ATCC 25586	GT30	NO	YES		Q8R6G8
Unigene6417_YK size 4002 gap 0 0%	4002	CNH|Pkinase_Tyr	ADJ47377.1	448	Pkinase|CBM_2	Amycolatopsis mediterranei U32	CBM2	NO	NO		D8I7F7
Unigene6417_YK size 4002 gap 0 0%	4002	CNH|Pkinase_Tyr	AFO79088.1	448	Pkinase|CBM_2	Amycolatopsis mediterranei S699	CBM2	NO	NO
Unigene6417_YK size 4002 gap 0 0%	4002	CNH|Pkinase_Tyr	AEK44221.1	448	Pkinase|CBM_2	Amycolatopsis mediterranei S699	CBM2	NO	NO
Unigene10137_YK size 2475 gap 0 0%	2475	FCH	CBX98831.1	1458	FCH|SUN	Leptosphaeria maculans v23.1.3	GH132	NO	NO		E5A5D3
CL143.Contig1_YK size 4631 gap 0 0%	4631	Myosin_head	ABB70410.1	2010	Myosin_head|Chitin_synth_2|DEK_C	Puccinia graminis f. sp. tritici	GT2	NO	NO
Unigene3029_YK size 1162 gap 0 0%	1162	Pkinase|Pkinase_Tyr	CBI17583.3	1318	Pkinase|Pkinase	Vitis vinifera	CBM50	NO	YES		D7SPK4
CL1532.Contig1_YK size 2106 gap 0 0%	2106	Pkinase|Pkinase_Tyr	CBX99002.1	785	Pkinase	Leptosphaeria maculans v23.1.3	GH18	NO	NO		E5A5V7
Unigene11617_YK size 2527 gap 0 0%	2527	COesterase|Abhydrolase_3|COesterase	CCD73867.1	563	COesterase	Caenorhabditis elegans Bristol N2	CE10	NO	NO		Q9BL43
CL2767.Contig1_YK size 1606 gap 0 0%	1606	EB|EB|EB|EB|EB|EB|EB|EB	NP_648528.1	NA	n/a	Drosophila melanogaster	CBM14	n/a	n/a		Q6NPA0Q9VTR2
Unigene10639_YK size 1249 gap 0 0%	1249	Exostosin	ADY42536.1	687	Exostosin|Glyco_transf_64	Ascaris suum	GT47|GT64	NO	NO
Unigene10189_YK size 1130 gap 0 0%	1130	AMP-binding	ACX49739.1	2318	Condensation|AMP-binding|AMP-binding_C|Condensation|HxxPF_rpt|AMP-binding|Glyco_hydro_4|Glyco_hydro_4C	uncultured marine bacterium 1n22	GH4	NO	NO		D2DIQ1
CL686.Contig16_YK size 8977 gap 0 0%	8977	Ank_2|Ank_2|Ank_2|Ank_2|Ank_2|Ank_4|Ank_2|Ank|Ank_4|Ank_2|Ank_2|Ank_4|Ank_2|Ank_2|Ank_4|Ank_2|Ank_2|Ank_2|Ank_2|Ank_2|Ank_2|Ank_2|KH_1	XP_362336.1	1732	Osmo_MPGsynth|Ank_2|Ank_2	Magnaporthe grisea 70-15	GT55	NO	NO
CL2203.Contig3_YK size 1270 gap 0 0%	1270	FMO-like	NP_051574.1	847	Abhydrolase_3|Pyr_redox_3	Deinococcus radiodurans R1	CE10	NO	NO		Q9RZT0
CL667.Contig1_YK size 1319 gap 0 0%	1319	SH2|Pkinase	AEO18232.1	643	Pkinase	Solanum lycopersicum	CBM50	NO	NO
Unigene16023_YK size 1003 gap 0 0%	1003	Trypsin|DUF316	NP_648288.1	2800	SRCR|SRCR|Trypsin	Drosophila melanogaster	CBM14	NO	NO		Q8T0I5Q9BI19Q9VSU2
Unigene16023_YK size 1003 gap 0 0%	1003	Trypsin|DUF316	NP_729451.1	1464	SRCR|SRCR|Trypsin	Drosophila melanogaster	CBM14	NO	NO		Q8IQB8Q9U1I2Q9U1I3Q9VST9
CL917.Contig3_YK size 1888 gap 0 0%	1888	Collagen|Collagen|Collagen	ADY41481.1	940	Glycos_transf_2	Ascaris suum	GT27|CBM13	NO	NO
CL2681.Contig1_YK size 1201 gap 0 0%	1201	DSPc|SAYSvFN	BAM83396.1	545	CBM_20|DSPc	Cyanidioschyzon merolae strain 10D	CBM20	NO	NO
Unigene11363_YK size 1172 gap 0 0%	1172	Collagen|Collagen|Collagen	ADY41481.1	940	Glycos_transf_2	Ascaris suum	GT27|CBM13	NO	YES
Unigene5379_YK size 421 gap 0 0%	421	Glyco_transf_10	ADY44672.1	399	Glyco_transf_10	Ascaris suum	GT10	YES	YES
Unigene17548_YK size 355 gap 0 0%	355	n/a	AAQ62694.1	1571	Chitin_synth_2	Tribolium castaneum	GT2	n/a	NO	2.4.1.16	Q6WD22
Unigene17548_YK size 355 gap 0 0%	355	n/a	AAQ62693.1	1571	Chitin_synth_2	Tribolium castaneum	GT2	n/a	NO		Q6WD23
Unigene17548_YK size 355 gap 0 0%	355	n/a	AAQ55059.1	1571	Chitin_synth_2	Tribolium castaneum	GT2	n/a	NO		Q6WD23
Unigene17548_YK size 355 gap 0 0%	355	n/a	AAQ55060.1	1571	Chitin_synth_2	Tribolium castaneum	GT2	n/a	NO	2.4.1.16	Q6WD22
Unigene11084_YK size 826 gap 0 0%	826	Ank_2|Ank_2	XP_362336.1	1732	Osmo_MPGsynth|Ank_2|Ank_2	Magnaporthe grisea 70-15	GT55	NO	NO
Unigene10844_YK size 4579 gap 0 0%	4579	Pkinase|Pkinase_Tyr|Ank_2|Ank_2|Ank_2|Ank_4|Ank_2|Ank_2|Death	CBZ54290.1	729	Pkinase	Neospora caninum Liverpool	CBM20	NO	NO
CL25.Contig10_YK size 1958 gap 0 0%	1958	Pkinase|Pkinase_Tyr	CBZ54290.1	729	Pkinase	Neospora caninum Liverpool	CBM20	NO	NO
CL181.Contig2_YK size 4305 gap 0 0%	4305	SMC_N|SCP-1|Cast|Cast|SCP-1|Myosin_tail_1|MAD|DUF3584|Myosin_tail_1|Cast|SMC_N	CCO17752.1	NA	n/a	Bathycoccus prasinos RCC 1105	CBM50|CBM20	n/a	n/a
CL255.Contig3_YK size 1918 gap 0 0%	1918	Pkinase|Pkinase_Tyr	CBZ54290.1	729	Pkinase	Neospora caninum Liverpool	CBM20	NO	NO
CL1282.Contig1_YK size 1006 gap 0 0%	1006	Pkinase_Tyr|Pkinase	CAM03105.1	541	Pkinase|CBM_6	Saccharopolyspora erythraea NRRL 2338	CBM6	NO	NO		A4FGD0
CL39.Contig4_YK size 5333 gap 0 0%	5333	Ank_2|Ank_2|Ank_2|Ank_2|Ank_2|Ank_4|Ank_2|Ank_4|Ank_2|Ank_4|Ank_2|Ank_2|Ank_4|Ank_2|Ank_5|Ank_2|Ank_2|Ank_4|Ank_2|Ank_2|Ank_4|Ank_2|Ank_2|Ank_4|Ank_2|Ank_5|Ank_4|Ank_2|Ank_2|Ank_4|Ank_2|Ank_4|Ank_2|Ank_5|ZU5|Death	XP_362336.1	1732	Osmo_MPGsynth|Ank_2|Ank_2	Magnaporthe grisea 70-15	GT55	NO	NO
Unigene14066_YK size 1817 gap 0 0%	1817	DEAD|Helicase_C	CAL53384.1	1058	DEAD|Helicase_C|LpxC	Ostreococcus tauri OTTH0595	CE11	NO	NO		Q017M7
Unigene5999_YK size 2020 gap 0 0%	2020	Thioredoxin|Thioredoxin_6|Calsequestrin|Thioredoxin|Thioredoxin	CBZ51751.1	1928	Glyco_transf_90|Thioredoxin|Thioredoxin|Thioredoxin|Thioredoxin|Thioredoxin|Thioredoxin|Thioredoxin|Thioredoxin|Thioredoxin	Neospora caninum Liverpool	GT90	NO	YES
Unigene4068_YK size 1985 gap 0 0%	1985	NAD-GH|HSP70	CAJ61616.1	777	HSP70	Frankia alni ACN14a	CBM13	NO	NO		Q0RLI8
Unigene4114_YK size 802 gap 0 0%	802	Pkinase|Pkinase_Tyr	BAJ53166.1	940	Malectin|Pkinase_Tyr	Jatropha curcas Palawan	CBM57	NO	YES
Unigene4605_YK size 735 gap 0 0%	735	n/a	CAA84707.2	NA	n/a	Caenorhabditis elegans Bristol N2	GT31	n/a	n/a	2.4.1.122	Q18515
CL20.Contig3_YK size 2236 gap 0 0%	2236	Pkinase_Tyr|Pkinase	CAJ63931.1	634	Pkinase	Frankia alni ACN14a	CBM13	NO	NO		Q0RF20
Unigene15415_YK size 926 gap 0 0%	926	PIG-L	AFL88708.1	258	PIG-L	Terriglobus roseus DSM 18391	CE14	YES	NO
Unigene15415_YK size 926 gap 0 0%	926	PIG-L	AFL88366.1	258	PIG-L	Terriglobus roseus DSM 18391	CE14	YES	NO
Unigene14192_YK size 904 gap 0 0%	904	Methyltransf_25|Methyltransf_11|Methyltransf_18|Methyltransf_31|Ubie_methyltran	ADG75248.1	647	Glycos_transf_1|Methyltransf_11	Cellulomonas flavigena DSM 20109	GT4	NO	NO		D5UHC7
CL1137.Contig1_YK size 852 gap 0 0%	852	Mannosyl_trans2	CAE67131.1	686	Mannosyl_trans2	Caenorhabditis briggsae	GT76	YES	YES
CL1003.Contig1_YK size 4123 gap 0 0%	4123	Pkinase|I-set|I-set|I-set	AEE28156.1	1033	Malectin|Pkinase_Tyr	Arabidopsis thaliana	CBM57	NO	NO
CL1003.Contig1_YK size 4123 gap 0 0%	4123	Pkinase|I-set|I-set|I-set	AEE28155.1	1027	Malectin|Pkinase_Tyr	Arabidopsis thaliana	CBM57	NO	NO
CL685.Contig1_YK size 559 gap 0 0%	559	Glyco_hydro_45	CBX97547.1	344	Glyco_hydro_45	Leptosphaeria maculans v23.1.3	GH45	YES	NO		E5A2B2
Unigene12764_YK size 1697 gap 0 0%	1697	UDPGT	ADY45320.1	533	UDPGT	Ascaris suum	GT1	YES	NO
CL812.Contig1_YK size 3342 gap 0 0%	3342	Guanylate_kin|PDZ|PDZ|PDZ|L27_1	CCD80792.1	611	Guanylate_kin	Schistosoma mansoni	GH99	NO	NO		C4Q1N7
Unigene1532_YK size 194 gap 0 0%	194	n/a	CAB03255.1	466	Glyco_hydro_19	Caenorhabditis elegans Bristol N2	GH19	n/a	NO		G5EDK9P92013
Unigene1532_YK size 194 gap 0 0%	194	n/a	CCW45992.1	468	Glyco_hydro_19	Caenorhabditis elegans Bristol N2	GH19	n/a	NO		G5EDK9P92013
Unigene1532_YK size 194 gap 0 0%	194	n/a	CAA96587.1	460	Glyco_hydro_19	Caenorhabditis elegans Bristol N2	GH19	n/a	NO		Q17816Q65ZB0
Unigene1532_YK size 194 gap 0 0%	194	n/a	CAH19081.1	497	Glyco_hydro_19	Caenorhabditis elegans Bristol N2	GH19	n/a	NO		Q17816Q65ZB0
Unigene1532_YK size 194 gap 0 0%	194	n/a	CAB04840.1	466	Glyco_hydro_19	Caenorhabditis elegans Bristol N2	GH19	n/a	NO		G5EDK9P92013
Unigene7022_YK size 4760 gap 0 0%	4760	RCC1|VPS9	BAK17762.1	810	RCC1	Solibacillus silvestris StLB046	CBM48	NO	NO
Unigene3211_YK size 1030 gap 0 0%	1030	Thioredoxin	CBZ51751.1	1928	Glyco_transf_90|Thioredoxin|Thioredoxin|Thioredoxin|Thioredoxin|Thioredoxin|Thioredoxin|Thioredoxin|Thioredoxin|Thioredoxin	Neospora caninum Liverpool	GT90	NO	NO
Unigene13563_YK size 2446 gap 0 0%	2446	Pro_isomerase	AFU57543.1	936	STT3|Pro_isomerase	Candidatus Nitrososphaera gargensis Ga9.2	GT66	NO	NO
CL1751.Contig1_YK size 671 gap 0 0%	671	Collagen|Collagen	ADU28907.1	427	Chitin_bind_3	Bacillus cellulosilyticus DSM 2522	AA10|CBM5	NO	NO
Unigene10299_YK size 1132 gap 0 0%	1132	Pkinase_Tyr|Pkinase	CBX99002.1	785	Pkinase	Leptosphaeria maculans v23.1.3	GH18	NO	NO		E5A5V7
CL1301.Contig2_YK size 1399 gap 0 0%	1399	Abhydrolase_3|Abhydrolase_3	CAA92464.1	441	Abhydrolase_3	Caenorhabditis elegans Bristol N2	CE10	NO	NO		Q19839
Unigene4428_YK size 1540 gap 0 0%	1540	Cyclin_N	CAN63857.1	885	Cyclin_N|Cyclin_C|Mannosyl_trans	Vitis vinifera	GT50	NO	NO		A5BUM0
Unigene5135_YK size 1207 gap 0 0%	1207	adh_short_C2|adh_short	EAA59449.1	980	Glyco_hydro_18|adh_short	Aspergillus nidulans FGSC A4	GH18	NO	YES		Q5B652
Unigene11946_YK size 2687 gap 0 0%	2687	AMP-binding|G-patch_2	ACX49739.1	2318	Condensation|AMP-binding|AMP-binding_C|Condensation|HxxPF_rpt|AMP-binding|Glyco_hydro_4|Glyco_hydro_4C	uncultured marine bacterium 1n22	GH4	NO	YES		D2DIQ1
CL194.Contig1_YK size 2813 gap 0 0%	2813	HSL_N|Abhydrolase_3	NP_725941.1	895	HSL_N|Abhydrolase_3	Drosophila melanogaster	CE10	YES	NO		Q7JR83Q960T4Q9V908
CL194.Contig1_YK size 2813 gap 0 0%	2813	HSL_N|Abhydrolase_3	NP_725942.1	895	HSL_N|Abhydrolase_3	Drosophila melanogaster	CE10	YES	NO		Q7JR83Q960T4Q9V908
CL194.Contig1_YK size 2813 gap 0 0%	2813	HSL_N|Abhydrolase_3	NP_611463.1	895	HSL_N|Abhydrolase_3	Drosophila melanogaster	CE10	YES	NO		Q7JR83Q960T4Q9V908
CL686.Contig8_YK size 9265 gap 0 0%	9265	Ank_2|Ank_2|Ank_2|Ank_2|Ank_2|Ank_4|Ank_2|Ank|Ank_4|Ank_2|Ank_2|Ank_4|Ank_2|Ank_2|Ank_4|Ank_2|Ank_2|Ank_2|Ank_2|Ank_2|Ank_2|Ank_2|KH_1	XP_362336.1	1732	Osmo_MPGsynth|Ank_2|Ank_2	Magnaporthe grisea 70-15	GT55	NO	NO
Unigene3174_YK size 2011 gap 0 0%	2011	POLO_box|POLO_box|Pkinase_Tyr	CBZ54290.1	729	Pkinase	Neospora caninum Liverpool	CBM20	NO	NO
Unigene15669_YK size 426 gap 0 0%	426	SUI1	ACI49017.1	614	Glyco_transf_22	Caenorhabditis brenneri CB5161	GT22	NO	NO		B6VBC4
Unigene4124_YK size 1600 gap 0 0%	1600	Peptidase_S8	BAK44097.1	1309	Peptidase_S8|Glyco_hydro_25|RicinB_lectin_2|RicinB_lectin_2	Eggerthella sp. YY7918	GH25|CBM13	NO	YES
Unigene5219_YK size 2836 gap 0 0%	2836	DEAD|Helicase_C|Pkinase_Tyr|Pkinase	AEE75574.1	1033	Malectin|Pkinase_Tyr	Arabidopsis thaliana	CBM57	NO	NO
Unigene5219_YK size 2836 gap 0 0%	2836	DEAD|Helicase_C|Pkinase_Tyr|Pkinase	ACY19019.1	1026	Pkinase	Haliangium ochraceum DSM 14365	CBM48	NO	NO		D0LRM7
Unigene12302_YK size 12011 gap 0 0%	12011	n/a	CCA37660.1	1631	Flo11	Pichia pastoris CBS 7435	CBM1	n/a	NO
CL1586.Contig1_YK size 788 gap 0 0%	788	Glyco_transf_10	ADY44280.1	354	Glyco_transf_10	Ascaris suum	GT10	YES	NO
Unigene3295_YK size 1672 gap 0 0%	1672	Pkinase_Tyr|Pkinase	CBZ54290.1	729	Pkinase	Neospora caninum Liverpool	CBM20	NO	NO
Unigene9470_YK size 1781 gap 0 0%	1781	3Beta_HSD|Epimerase|RmlD_sub_bind	ADP19604.1	673	Epimerase|Glycos_transf_2	Achromobacter xylosoxidans A8	GT2	NO	NO		E3HQH0
Unigene5001_YK size 1145 gap 0 0%	1145	ketoacyl-synt|Ketoacyl-synt_C	AFY93865.1	2649	Glycos_transf_2|AMP-binding|AMP-binding_C|ketoacyl-synt|Ketoacyl-synt_C|Acyl_transf_1|Aminotran_3	Chamaesiphon minutus PCC 6605	GT2	NO	NO
Unigene13742_YK size 1385 gap 0 0%	1385	PP2C	CCA38978.1	865	Glyco_transf_20|PP2C	Pichia pastoris CBS 7435	GT20	NO	NO
Unigene13344_YK size 2346 gap 0 0%	2346	COesterase	CAB03272.2	686	COesterase	Caenorhabditis elegans Bristol N2	CE10	YES	NO		O01302
Unigene6461_YK size 1116 gap 0 0%	1116	EF_hand_6|EF_hand_5|EF_hand_6|EF_hand_5	CBZ54290.1	729	Pkinase	Neospora caninum Liverpool	CBM20	NO	NO
Unigene13576_YK size 855 gap 0 0%	855	DnaJ	ACI49189.1	1267	Alpha-amylase_C|DnaJ	Caenorhabditis sp. PS1010	CBM48	NO	NO		B6VBU6
CL1467.Contig2_YK size 1843 gap 0 0%	1843	Glyco_hydro_20	ADY40724.1	533	Glyco_hydro_20	Ascaris suum	GH20	YES	NO
CL1093.Contig3_YK size 1137 gap 0 0%	1137	n/a	ACL16117.1	640	CBM_6	Candidatus Methanosphaerula palustris E1-9c	CBM6	n/a	NO		B8GG43
CL25.Contig25_YK size 1878 gap 0 0%	1878	Pkinase|Pkinase_Tyr	CBZ54290.1	729	Pkinase	Neospora caninum Liverpool	CBM20	NO	NO
CL2568.Contig2_YK size 6992 gap 0 0%	6992	TPR_MLP1_2|Myosin_tail_1|ERM|HOOK|SF-assemblin|Filament|HCR|MAD|MscS_porin|MAD|ERM|BicD|HOOK|AAA_27|SCP-1|Myosin_tail_1|MAD|Cast|Golgin_A5|DUF3584|MscS_porin|Myosin_tail_1|ERM|BicD|Cast|AAA_27|Filament|AAA_27|SCP-1|HOOK|Spc7|Cast|CALCOCO1|SMC_N|MscS_porin|DUF3584|CALCOCO1|DUF3584|DUF827|Trichoplein|EzrA|MAD|EzrA|Filament|MAD|DUF3584|SCP-1|AAA_27|TPR_MLP1_2|Myosin_tail_1|HOOK|SMC_N|Filament|SCP-1|…	CCO17752.1	NA	n/a	Bathycoccus prasinos RCC 1105	CBM50|CBM20	n/a	n/a
Unigene12177_YK size 3588 gap 0 0%	3588	Guanylate_cyc|Pkinase|ANF_receptor	AEE75574.1	1033	Malectin|Pkinase_Tyr	Arabidopsis thaliana	CBM57	NO	NO
CL1023.Contig2_YK size 830 gap 0 0%	830	ALG3	ADY43940.1	452	ALG3	Ascaris suum	GT58	YES	NO
CL166.Contig1_YK size 2429 gap 0 0%	2429	RGS|Pkinase|Pkinase_Tyr	CAJ63931.1	634	Pkinase	Frankia alni ACN14a	CBM13	NO	NO		Q0RF20
CL2416.Contig2_YK size 4110 gap 0 0%	4110	Exostosin|Glyco_transf_64|GILT	ADY41945.1	882	Glyco_transf_64	Ascaris suum	GT47|GT64	NO	NO
Unigene4436_YK size 723 gap 0 0%	723	Cyclin_C|Cyclin_N	CAN63857.1	885	Cyclin_N|Cyclin_C|Mannosyl_trans	Vitis vinifera	GT50	NO	YES		A5BUM0
CL124.Contig3_YK size 2783 gap 0 0%	2783	Myosin_tail_1|BicD|Myosin_tail_1|EzrA	CCO17752.1	NA	n/a	Bathycoccus prasinos RCC 1105	CBM50|CBM20	n/a	n/a
Unigene4767_YK size 1083 gap 0 0%	1083	Pkinase_Tyr	CBZ54290.1	729	Pkinase	Neospora caninum Liverpool	CBM20	NO	NO
CL1937.Contig2_YK size 1643 gap 0 0%	1643	n/a	BAM90280.1	755	Glyco_transf_41	Agromonas oligotrophica S58	GT41	n/a	NO
CL1374.Contig2_YK size 425 gap 0 0%	425	Helicase_C	CAL53384.1	1058	DEAD|Helicase_C|LpxC	Ostreococcus tauri OTTH0595	CE11	NO	NO		Q017M7
CL605.Contig1_YK size 2632 gap 0 0%	2632	SDF	ACI65301.1	1360	SDF|Glyco_transf_49	Phaeodactylum tricornutum CCAP 1055/1	GT49	NO	NO		B5Y3E7
CL774.Contig1_YK size 1684 gap 0 0%	1684	Pkinase_Tyr	CBX99002.1	785	Pkinase	Leptosphaeria maculans v23.1.3	GH18	NO	NO		E5A5V7
Unigene3475_YK size 1595 gap 0 0%	1595	UDPGT	ADY45727.1	500	UDPGT	Ascaris suum	GT1	YES	NO
CL1086.Contig2_YK size 5228 gap 0 0%	5228	fn3|fn3|Y_phosphatase|Y_phosphatase	NP_630514.1	2328	Glyco_hydro_92|Glyco_hydro_92|CBM_6|CBM_6	Streptomyces coelicolor A3(2)	CBM6|GH92	NO	NO		O69822
Unigene12847_YK size 2957 gap 0 0%	2957	HSL_N|Abhydrolase_3	NP_725941.1	895	HSL_N|Abhydrolase_3	Drosophila melanogaster	CE10	YES	NO		Q7JR83Q960T4Q9V908
Unigene12847_YK size 2957 gap 0 0%	2957	HSL_N|Abhydrolase_3	NP_725942.1	895	HSL_N|Abhydrolase_3	Drosophila melanogaster	CE10	YES	NO		Q7JR83Q960T4Q9V908
Unigene12847_YK size 2957 gap 0 0%	2957	HSL_N|Abhydrolase_3	NP_611463.1	895	HSL_N|Abhydrolase_3	Drosophila melanogaster	CE10	YES	NO		Q7JR83Q960T4Q9V908
Unigene14735_YK size 1718 gap 0 0%	1718	Pkinase|SH2	AEE31121.1	1032	Malectin|Pkinase_Tyr	Arabidopsis thaliana	CBM57	NO	NO
Unigene15835_YK size 1325 gap 0 0%	1325	MMR_HSR1|GTP1_OBG	CCA15473.1	966	Glyco_hydro_72|YchF-GTPase_C	Albugo laibachii Nc14	GH72	NO	NO
Unigene9849_YK size 1439 gap 0 0%	1439	Peptidase_M14	BAJ46211.1	630	Peptidase_M14|Glyco_hydro_25	Acyrthosiphon pisum ISO	GH25	NO	NO
Unigene9849_YK size 1439 gap 0 0%	1439	Peptidase_M14	AFQ43649.1	363	LysM|Peptidase_M14	Desulfosporosinus meridiei DSM 13257	CBM50	NO	NO
CL2878.Contig1_YK size 1426 gap 0 0%	1426	UDPGT	ADY44786.1	518	UDPGT	Ascaris suum	GT1	YES	NO
Unigene14456_YK size 1607 gap 0 0%	1607	Pkinase|Pkinase_Tyr	CAJ63931.1	634	Pkinase	Frankia alni ACN14a	CBM13	NO	NO		Q0RF20
Unigene11284_YK size 414 gap 0 0%	414	Pkinase	AEO18232.1	643	Pkinase	Solanum lycopersicum	CBM50	YES	NO
Unigene6125_YK size 3971 gap 0 0%	3971	An_peroxidase|I-set|I-set	AEE45671.1	1114	CelD_N|Glyco_hydro_9	Cellulomonas fimi ATCC 484	GH9|CBM4	NO	NO	3.2.1.4	P14090
Unigene12178_YK size 4419 gap 0 0%	4419	Guanylate_cyc|Pkinase|ANF_receptor	AEE75574.1	1033	Malectin|Pkinase_Tyr	Arabidopsis thaliana	CBM57	NO	NO
Unigene2154_YK size 391 gap 0 0%	391	Trehalase	CAE62821.1	688	Trehalase	Caenorhabditis briggsae	GH37	YES	NO
Unigene3339_YK size 1136 gap 0 0%	1136	n/a	BAK17762.1	810	RCC1	Solibacillus silvestris StLB046	CBM48	n/a	NO
CL2010.Contig1_YK size 1419 gap 0 0%	1419	AMP-binding	ACX49739.1	2318	Condensation|AMP-binding|AMP-binding_C|Condensation|HxxPF_rpt|AMP-binding|Glyco_hydro_4|Glyco_hydro_4C	uncultured marine bacterium 1n22	GH4	NO	NO		D2DIQ1
Unigene6900_YK size 2209 gap 0 0%	2209	COesterase	AAG34705.1	553	COesterase	Dictyocaulus viviparus	CE10	YES	NO	3.1.1.7	Q9GPL0
Unigene14460_YK size 2454 gap 0 0%	2454	COesterase	NP_723929.1	970	COesterase	Drosophila melanogaster	CE10	YES	NO		Q7KT70Q9NK80
Unigene14460_YK size 2454 gap 0 0%	2454	COesterase	NP_723930.1	970	COesterase	Drosophila melanogaster	CE10	YES	NO		Q7KT70Q9NK80
Unigene14460_YK size 2454 gap 0 0%	2454	COesterase	NP_723928.1	970	COesterase	Drosophila melanogaster	CE10	YES	NO		Q7KT70Q9NK80
Unigene14460_YK size 2454 gap 0 0%	2454	COesterase	NP_476602.1	970	COesterase	Drosophila melanogaster	CE10	YES	NO		Q7KT70Q9NK80
CL1791.Contig1_YK size 993 gap 0 0%	993	Branch	CAA85457.1	485	Branch	Caenorhabditis elegans Bristol N2	GT14	YES	NO		G5ECK8Q20406
CL769.Contig3_YK size 1063 gap 0 0%	1063	n/a	ADY44452.1	533	UDPGT	Ascaris suum	GT1	n/a	NO
Unigene4289_YK size 1385 gap 0 0%	1385	Helicase_C|DEAD	CAL53384.1	1058	DEAD|Helicase_C|LpxC	Ostreococcus tauri OTTH0595	CE11	NO	NO		Q017M7
CL1111.Contig1_YK size 3749 gap 0 0%	3749	Pkinase|Pkinase_Tyr|KA1	CBZ54290.1	729	Pkinase	Neospora caninum Liverpool	CBM20	NO	NO
CL2075.Contig2_YK size 2224 gap 0 0%	2224	YchF-GTPase_C|MMR_HSR1|LSM	CCA15473.1	966	Glyco_hydro_72|YchF-GTPase_C	Albugo laibachii Nc14	GH72	NO	NO
Unigene13203_YK size 2236 gap 0 0%	2236	Pkinase_Tyr|Pkinase|PBD	CAM03105.1	541	Pkinase|CBM_6	Saccharopolyspora erythraea NRRL 2338	CBM6	NO	NO		A4FGD0
CL183.Contig2_YK size 3939 gap 0 0%	3939	MyTH4|Myosin_head	CAG78812.1	1739	Myosin_head|Chitin_synth_2|DEK_C	Yarrowia lipolytica CLIB122 CLIB99	GT2	NO	NO		Q6C012
CL183.Contig2_YK size 3939 gap 0 0%	3939	MyTH4|Myosin_head	XP_506000.1	1740	Myosin_head|Chitin_synth_2|DEK_C	Yarrowia lipolytica W29	GT2	NO	NO
CL591.Contig5_YK size 2375 gap 0 0%	2375	C1_1|C1_1|C2|Pkinase_Tyr|Pkinase_C	CAJ58949.1	624	Pkinase	Frankia alni ACN14a	CBM13	NO	NO		Q0RTZ6
Unigene2324_YK size 1191 gap 0 0%	1191	Pkinase_Tyr|Pkinase	CBX99002.1	785	Pkinase	Leptosphaeria maculans v23.1.3	GH18	NO	NO		E5A5V7
CL2388.Contig3_YK size 3918 gap 0 0%	3918	Helicase_C|DEAD|Nramp	CAL53384.1	1058	DEAD|Helicase_C|LpxC	Ostreococcus tauri OTTH0595	CE11	NO	NO		Q017M7
CL921.Contig2_YK size 5398 gap 0 0%	5398	Pkinase|Pkinase_Tyr	CBZ54290.1	729	Pkinase	Neospora caninum Liverpool	CBM20	NO	NO
Unigene96_YK size 2113 gap 0 0%	2113	Peptidase_M14|Propep_M14	AFQ43649.1	363	LysM|Peptidase_M14	Desulfosporosinus meridiei DSM 13257	CBM50	NO	NO
Unigene4008_YK size 2241 gap 0 0%	2241	Glyco_hydro_20	CAA19506.3	604	Glyco_hydro_20	Caenorhabditis elegans Bristol N2	GH20	YES	NO	3.2.1.52	Q9XXE8
Unigene15687_YK size 567 gap 0 0%	567	dCMP_cyt_deam_1	ADO37723.1	643	Alpha-amylase|dCMP_cyt_deam_1	Eubacterium limosum KIST612	GH13	NO	YES		E3GEB3
CL886.Contig2_YK size 1015 gap 0 0%	1015	n/a	ADY41473.1	738	GDPD	Ascaris suum	CBM20	n/a	NO
CL886.Contig2_YK size 1015 gap 0 0%	1015	n/a	ADY40533.1	753	GDPD	Ascaris suum	CBM20	n/a	NO
Unigene15449_YK size 1283 gap 0 0%	1283	Glyco_transf_43	ADY45939.1	288	Glyco_transf_43	Ascaris suum	GT43	YES	NO
CL1210.Contig1_YK size 2522 gap 0 0%	2522	Kinesin	CCO17752.1	NA	n/a	Bathycoccus prasinos RCC 1105	CBM50|CBM20	n/a	n/a
CL2521.Contig1_YK size 3255 gap 0 0%	3255	Glyco_hydro_47	ADY40292.1	968	Glyco_hydro_47	Ascaris suum	GH47	YES	NO
CL2593.Contig1_YK size 997 gap 0 0%	997	n/a	CBZ54290.1	729	Pkinase	Neospora caninum Liverpool	CBM20	n/a	NO
Unigene4471_YK size 4188 gap 0 0%	4188	CALCOCO1|Myosin_tail_1|Taxilin|DUF869|SMC_N|DUF3584|Myosin_tail_1|SMC_N|Cast|HCR|AAA_27|EzrA|DUF827|MAD|HOOK|DUF869|AAA_27|DUF3584|Cast|SCP-1|MAD|Myosin_tail_1	CCO17752.1	NA	n/a	Bathycoccus prasinos RCC 1105	CBM50|CBM20	n/a	n/a
Unigene15994_YK size 1129 gap 0 0%	1129	Glyco_hydro_18	ADY43916.1	399	Glyco_hydro_18	Ascaris suum	GH18	YES	NO
Unigene2529_YK size 429 gap 0 0%	429	Glyco_transf_10	ADY41231.1	229	Glyco_transf_10	Ascaris suum	GT10	YES	NO
Unigene2529_YK size 429 gap 0 0%	429	Glyco_transf_10	ADY44280.1	354	Glyco_transf_10	Ascaris suum	GT10	YES	YES
CL654.Contig2_YK size 1312 gap 0 0%	1312	Glyco_transf_7C|Glyco_transf_7N	CAA91401.2	400	Glyco_transf_7N|Glyco_transf_7C	Caenorhabditis elegans Bristol N2	GT7	NO	NO		G5EGS9Q21608
Unigene4320_YK size 11952 gap 0 0%	11952	CH|CH|Spectrin|Spectrin|Spectrin|DUF3584|Spectrin|AAA_27|AAA_27|Spectrin|DUF3584|Spectrin|Spectrin|Spectrin|Spectrin|Spectrin|Spectrin|Spectrin|Spectrin|DUF3584|Spectrin|DUF3584|MAD|Cast|Spectrin|AAA_27|Cast|Spectrin|DUF3584|Myosin_tail_1|AAA_27|Spectrin|Spectrin|Spectrin|DUF3584|Spectrin|Spectrin|Spectrin|Spectrin|Spectrin|PH	CCO17752.1	NA	n/a	Bathycoccus prasinos RCC 1105	CBM50|CBM20	n/a	n/a
Unigene7169_YK size 1277 gap 0 0%	1277	Pkinase|Pkinase_Tyr	CAJ63931.1	634	Pkinase	Frankia alni ACN14a	CBM13	NO	NO		Q0RF20
Unigene6477_YK size 2804 gap 0 0%	2804	SprT-like|SprT-like	CCA70058.1	588	SprT-like	Piriformospora indica	GH10|CBM1	NO	NO
CL1734.Contig2_YK size 11489 gap 0 0%	11489	fn3|fn3|fn3|fn3|fn3|fn3|fn3|fn3|fn3|fn3|fn3|fn3	BAM67138.1	1175	Glyco_hydro_18	Paenibacillus sp. FPU-7	CBM12|CBM5|GH18	NO	NO
Unigene16037_YK size 1016 gap 0 0%	1016	MIP	AFN53695.1	439	MIP	Linum usitatissimum	GH27	YES	NO
Unigene7370_YK size 854 gap 0 0%	854	n/a	AFY93865.1	2649	Glycos_transf_2|AMP-binding|AMP-binding_C|ketoacyl-synt|Ketoacyl-synt_C|Acyl_transf_1|Aminotran_3	Chamaesiphon minutus PCC 6605	GT2	n/a	NO
Unigene13485_YK size 1209 gap 0 0%	1209	NAD_binding_10|3Beta_HSD|NAD_binding_4|Epimerase_Csub	ACU69922.1	637	Epimerase|Glycos_transf_2	Catenulispora acidiphila DSM 44928	GT2	NO	NO		C7Q462
CL672.Contig1_YK size 1602 gap 0 0%	1602	ADH_N|ADH_zinc_N|ADH_zinc_N_2|Tmemb_170	EAA63396.1	764	Glyco_hydro_76|ADH_N|ADH_zinc_N	Aspergillus nidulans FGSC A4	GH76	NO	NO		Q5B9F5
Unigene1560_YK size 546 gap 0 0%	546	UDPGT	ADY44031.1	531	UDPGT	Ascaris suum	GT1	YES	YES
Unigene10585_YK size 601 gap 0 0%	601	MIP	AFN53695.1	439	MIP	Linum usitatissimum	GH27	YES	NO
Unigene13458_YK size 1629 gap 0 0%	1629	n/a	ABC67744.1	661	Nucleotid_trans	Dictyostelium discoideum AX3	GT77	n/a	NO	2.4.1.37	Q54RP0
Unigene376_YK size 2069 gap 0 0%	2069	n/a	ACB77510.1	NA	n/a	Opitutus terrae PB90-1	CBM50	n/a	n/a
CL294.Contig2_YK size 2470 gap 0 0%	2470	Astacin	AFE09577.1	560	Astacin|Ricin_B_lectin|Ricin_B_lectin	Corallococcus coralloides DSM 2259	CBM13	NO	NO
Unigene3050_YK size 1654 gap 0 0%	1654	p450	EAA66095.1	845	p450	Aspergillus nidulans FGSC A4	GT34	YES	NO		Q5BGV8
Unigene16899_YK size 354 gap 0 0%	354	n/a	CCD65235.1	NA	n/a	Caenorhabditis elegans Bristol N2	GT11	n/a	n/a		O61922
Unigene8959_YK size 695 gap 0 0%	695	Astacin	AFE09577.1	560	Astacin|Ricin_B_lectin|Ricin_B_lectin	Corallococcus coralloides DSM 2259	CBM13	NO	YES
CL255.Contig2_YK size 1505 gap 0 0%	1505	Pkinase|Pkinase_Tyr	CBZ54290.1	729	Pkinase	Neospora caninum Liverpool	CBM20	NO	NO
Unigene11072_YK size 334 gap 0 0%	334	Pro_isomerase	AFU57543.1	936	STT3|Pro_isomerase	Candidatus Nitrososphaera gargensis Ga9.2	GT66	NO	NO
Unigene3660_YK size 1163 gap 0 0%	1163	Collagen|Collagen|Collagen|Collagen|Collagen|Col_cuticle_N	ADY41481.1	940	Glycos_transf_2	Ascaris suum	GT27|CBM13	NO	YES
CL2447.Contig2_YK size 1242 gap 0 0%	1242	Pkinase_Tyr	AFO77729.1	470	Pkinase|CBM_2	Amycolatopsis mediterranei S699	CBM2	NO	NO
CL2447.Contig2_YK size 1242 gap 0 0%	1242	Pkinase_Tyr	ADJ46018.1	470	Pkinase|CBM_2	Amycolatopsis mediterranei U32	CBM2	NO	NO		D8HRB6
CL2447.Contig2_YK size 1242 gap 0 0%	1242	Pkinase_Tyr	AEK42803.1	470	Pkinase|CBM_2	Amycolatopsis mediterranei S699	CBM2	NO	NO
Unigene15060_YK size 2213 gap 0 0%	2213	Helicase_C|DEAD|SPRY|DEAD	CAL53384.1	1058	DEAD|Helicase_C|LpxC	Ostreococcus tauri OTTH0595	CE11	NO	NO		Q017M7
Unigene532_YK size 280 gap 0 0%	280	Glyco_hydro_19	CAA96587.1	460	Glyco_hydro_19	Caenorhabditis elegans Bristol N2	GH19	YES	NO		Q17816Q65ZB0
Unigene532_YK size 280 gap 0 0%	280	Glyco_hydro_19	CAH19081.1	497	Glyco_hydro_19	Caenorhabditis elegans Bristol N2	GH19	YES	NO		Q17816Q65ZB0
CL842.Contig2_YK size 930 gap 0 0%	930	MIP	AFN53695.1	439	MIP	Linum usitatissimum	GH27	YES	NO
Unigene10728_YK size 1487 gap 0 0%	1487	RRM_1	CCD77273.1	1014	Exostosin|Glyco_transf_64	Schistosoma mansoni	GT47|GT64	NO	NO		C4Q9B9
Unigene10728_YK size 1487 gap 0 0%	1487	RRM_1	CCD77274.1	1035	Exostosin|Glyco_transf_64	Schistosoma mansoni	GT47|GT64	NO	NO		C4Q9B9
CL1019.Contig1_YK size 2508 gap 0 0%	2508	MAD|Trichoplein|SMC_N|HCR|DUF827|Myosin_tail_1|HOOK|BicD|Taxilin|SMC_N|MAD|SCP-1|Cast|MAD|HOOK|Cast|DUF3584|DUF869|Myosin_tail_1	CCO17752.1	NA	n/a	Bathycoccus prasinos RCC 1105	CBM50|CBM20	n/a	n/a
Unigene12899_YK size 8706 gap 0 0%	8706	RVT_1	CAN82685.1	1576	RVT_1|Glucan_synthase	Vitis vinifera	GT48	NO	NO		A5AY60
CL780.Contig2_YK size 993 gap 0 0%	993	Glyco_hydro_18	CCD63028.1	630	Glyco_hydro_18	Caenorhabditis elegans Bristol N2	CBM14|GH18	YES	NO		Q11174
Unigene3606_YK size 1143 gap 0 0%	1143	DAGAT	EAA58455.1	868	DAGAT	Aspergillus nidulans FGSC A4	GT1	YES	NO		C8V0F3Q5AZ47
Unigene4139_YK size 1635 gap 0 0%	1635	Pkinase|SH2	CBI36053.3	521	Pkinase_Tyr	Vitis vinifera	CBM50	NO	NO		D7U0A7
Unigene14837_YK size 2524 gap 0 0%	2524	Glyco_hydro_63	ADY41621.1	778	Glyco_hydro_63	Ascaris suum	GH63	YES	NO
Unigene6865_YK size 444 gap 0 0%	444	n/a	ADY44335.1	NA	n/a	Ascaris suum	GH27	n/a	n/a
CL417.Contig1_YK size 744 gap 0 0%	744	ADH_N	EAA63396.1	764	Glyco_hydro_76|ADH_N|ADH_zinc_N	Aspergillus nidulans FGSC A4	GH76	NO	YES		Q5B9F5
CL591.Contig8_YK size 2422 gap 0 0%	2422	C1_1|C1_1|C2|Pkinase_Tyr	CAJ58949.1	624	Pkinase	Frankia alni ACN14a	CBM13	NO	NO		Q0RTZ6
Unigene4072_YK size 1323 gap 0 0%	1323	Glyco_transf_22	ADY46588.1	425	Glyco_transf_22	Ascaris suum	GT22	YES	NO
Unigene17580_YK size 303 gap 0 0%	303	Glyco_transf_10	ADY44672.1	399	Glyco_transf_10	Ascaris suum	GT10	YES	NO
Unigene4342_YK size 2469 gap 0 0%	2469	Pkinase_Tyr|Pkinase	CBZ54290.1	729	Pkinase	Neospora caninum Liverpool	CBM20	NO	NO
CL378.Contig1_YK size 1689 gap 0 0%	1689	Pkinase|Pkinase_Tyr	CAJ63931.1	634	Pkinase	Frankia alni ACN14a	CBM13	NO	NO		Q0RF20
Unigene6535_YK size 1385 gap 0 0%	1385	Pkinase|Pkinase_Tyr	ADJ47377.1	448	Pkinase|CBM_2	Amycolatopsis mediterranei U32	CBM2	NO	NO		D8I7F7
Unigene6535_YK size 1385 gap 0 0%	1385	Pkinase|Pkinase_Tyr	AFO79088.1	448	Pkinase|CBM_2	Amycolatopsis mediterranei S699	CBM2	NO	NO
Unigene6535_YK size 1385 gap 0 0%	1385	Pkinase|Pkinase_Tyr	AEK44221.1	448	Pkinase|CBM_2	Amycolatopsis mediterranei S699	CBM2	NO	NO
CL180.Contig3_YK size 4361 gap 0 0%	4361	PAP2_C|COesterase	NP_523496.1	1262	COesterase	Drosophila melanogaster	CE10	NO	NO		Q9NGK5
CL2750.Contig1_YK size 1316 gap 0 0%	1316	Glyco_hydro_31	CCD69278.1	968	Glyco_hydro_31	Caenorhabditis elegans Bristol N2	GH31	YES	NO	3.2.1.20	Q21750
Unigene2932_YK size 1092 gap 0 0%	1092	adh_short|adh_short_C2	EAA62552.1	1087	Glyco_hydro_92|adh_short_C2	Aspergillus nidulans FGSC A4	GH92	NO	YES		Q5B238
CL2301.Contig1_YK size 1601 gap 0 0%	1601	n/a	AEO14875.1	1040	Malectin|Pkinase	Glycine max	CBM57	n/a	NO
Unigene8624_YK size 856 gap 0 0%	856	Glyco_transf_8	CAA96680.3	462	Glyco_transf_8	Caenorhabditis elegans Bristol N2	GT8	YES	NO		Q22375
Unigene3562_YK size 1537 gap 0 0%	1537	HSP70|MreB_Mbl|NAD-GH	CAJ61616.1	777	HSP70	Frankia alni ACN14a	CBM13	NO	NO		Q0RLI8
CL243.Contig1_YK size 1589 gap 0 0%	1589	UDPGT	ADY44184.1	543	UDPGT	Ascaris suum	GT1	YES	NO
Unigene3692_YK size 1177 gap 0 0%	1177	Pkinase_Tyr	CAM03105.1	541	Pkinase|CBM_6	Saccharopolyspora erythraea NRRL 2338	CBM6	NO	NO		A4FGD0
Unigene13023_YK size 3839 gap 0 0%	3839	Pkinase|Pkinase_Tyr	CBZ54290.1	729	Pkinase	Neospora caninum Liverpool	CBM20	NO	NO
CL1734.Contig4_YK size 12987 gap 0 0%	12987	fn3|fn3|fn3|fn3|fn3|fn3|fn3|fn3|fn3|fn3|fn3|fn3|fn3|fn3	BAM67138.1	1175	Glyco_hydro_18	Paenibacillus sp. FPU-7	CBM12|CBM5|GH18	NO	NO
Unigene3625_YK size 605 gap 0 0%	605	DnaJ	ACI49189.1	1267	Alpha-amylase_C|DnaJ	Caenorhabditis sp. PS1010	CBM48	NO	NO		B6VBU6
CL686.Contig15_YK size 9022 gap 0 0%	9022	Ank_2|Ank_2|Ank_2|Ank_2|Ank_2|Ank_4|Ank_2|Ank|Ank_4|Ank_2|Ank_2|Ank_4|Ank_2|Ank_2|Ank_4|Ank_2|Ank_2|Ank_2|Ank_2|Ank_2|Ank_2|Ank_2|KH_1	XP_362336.1	1732	Osmo_MPGsynth|Ank_2|Ank_2	Magnaporthe grisea 70-15	GT55	NO	NO
CL2673.Contig1_YK size 790 gap 0 0%	790	n/a	ADY43369.1	702	Trehalase	Ascaris suum	GH37	n/a	YES
CL2673.Contig1_YK size 790 gap 0 0%	790	n/a	ADY41420.1	707	Trehalase	Ascaris suum	GH37	n/a	YES
CL686.Contig14_YK size 9022 gap 0 0%	9022	Ank_2|Ank_2|Ank_2|Ank_2|Ank_2|Ank_4|Ank_2|Ank|Ank_4|Ank_2|Ank_2|Ank_4|Ank_2|Ank_2|Ank_4|Ank_2|Ank_2|Ank_2|Ank_2|Ank_2|Ank_2|Ank_2|KH_1	XP_362336.1	1732	Osmo_MPGsynth|Ank_2|Ank_2	Magnaporthe grisea 70-15	GT55	NO	NO
Unigene11950_YK size 2620 gap 0 0%	2620	Evr1_Alr|Thioredoxin	CBZ51751.1	1928	Glyco_transf_90|Thioredoxin|Thioredoxin|Thioredoxin|Thioredoxin|Thioredoxin|Thioredoxin|Thioredoxin|Thioredoxin|Thioredoxin	Neospora caninum Liverpool	GT90	NO	NO
CL2744.Contig1_YK size 1681 gap 0 0%	1681	FMO-like|Pyr_redox_2|Pyr_redox_3	NP_051574.1	847	Abhydrolase_3|Pyr_redox_3	Deinococcus radiodurans R1	CE10	NO	NO		Q9RZT0
CL198.Contig1_YK size 2139 gap 0 0%	2139	HSP70|NAD-GH	CAJ61616.1	777	HSP70	Frankia alni ACN14a	CBM13	NO	NO		Q0RLI8
CL85.Contig2_YK size 10452 gap 0 0%	10452	n/a	CCA37660.1	1631	Flo11	Pichia pastoris CBS 7435	CBM1	n/a	NO
Unigene2831_YK size 979 gap 0 0%	979	DnaJ	ACI49189.1	1267	Alpha-amylase_C|DnaJ	Caenorhabditis sp. PS1010	CBM48	NO	NO		B6VBU6
Unigene8990_YK size 422 gap 0 0%	422	Trefoil	ADY40973.1	954	Glyco_hydro_31	Ascaris suum	GH31	NO	NO
CL39.Contig11_YK size 5787 gap 0 0%	5787	Ank_2|Ank_2|Ank_2|Ank_2|Ank_2|Ank_4|Ank_2|Ank_4|Ank_2|Ank_4|Ank_2|Ank_2|Ank_4|Ank_2|Ank_5|Ank_2|Ank_2|Ank_4|Ank_2|Ank_2|Ank_4|Ank_2|Ank_2|Ank_4|Ank_2|Ank_5|Ank_4|Ank_2|Ank_2|Ank_4|Ank_2|Ank_4|Ank_2|Ank_5|ZU5|Death	XP_362336.1	1732	Osmo_MPGsynth|Ank_2|Ank_2	Magnaporthe grisea 70-15	GT55	NO	NO
CL1983.Contig1_YK size 1211 gap 0 0%	1211	Pkinase|Pkinase_Tyr	AEO18232.1	643	Pkinase	Solanum lycopersicum	CBM50	NO	NO
Unigene13354_YK size 1430 gap 0 0%	1430	GDPD	BAN02470.1	587	GDPD|CBM_2	Acidimicrobidae bacterium YM16-304	CBM2	NO	NO
CL1203.Contig1_YK size 970 gap 0 0%	970	Metallophos_C|Metallophos	ADO69217.1	618	F5_F8_type_C|Metallophos	Stigmatella aurantiaca DW4/3-1	CBM32	NO	NO		Q09B27
CL539.Contig2_YK size 4812 gap 0 0%	4812	DUF4071|Pkinase|Pkinase_Tyr	AEK41742.1	539	Pkinase|CBM_2	Amycolatopsis mediterranei S699	CBM2	NO	NO
